# Supplementary material for: SDT: A Virus Classification Tool Based on Pairwise Sequence Alignment and Identity Calculation
Source: PLoS One. 2014 Sep 26;9(9):e108277. doi: 10.1371/journal.pone.0108277 (PMC4178126; doi:10.1371/journal.pone.0108277)
Supplement: Dataset S1 — Full genome sequences used to compare SDT to other methods. (FAS) [file pone.0108277.s001.fas]

>AF003952
ACCGCGCCTTCTTTTCCTGCGAGGGCCCGGTAGGGACCGAGCGCTTTGATTTAAAGCCTGGTTCTGCTTTGTATGATTTATCTAAAGCAGCCCAATCTAAAGAAACCGGTCCCGGGCACTATAAATTGCCTAACAAGTGCGATTCATTCATGGATCCACAGAACGCCCTGTATTATCAGCCGCGGGTACCCACAGCAGCTCCGACATCCGGAGGAGTGCCGTGGAGTCGCGTAGGCGAGGTAGCTATTTTGAGCTTTGTTGCATTGATTTGCTTTTACCTGCTTTACCTTTGGGTGCTGAGAGACCTTATCTTAGTTCTGAAGGCTCGACAAGGCAGATCCACGGAGGAGCTGATATTTGGTGGACAAGCTGTGGATAGGAGCAACCCTATCCCTAATCTACCTTCACCACCAAGTCAGGGCAATCCCGGGCCATTTGTTCCAGGCACGGGATAAGCAATCAGCCATGTCCACGTCCAAGAGGAAGCGGGGAGATGATTCGAATTGGAATAAGCGGGTGCCTAAGAAGAAGCCATCTTCAGCTGGGCTGAAGAGGGCTGGAAGCAAGGCCGATAGGCCATCCCTCCAAATCCAGACACTCCAGCATGCTGGGACCACCATGATAACTGTCCCATCCGGAGGAGTATGTGACCTCATCAACACCTATGCCCGAGGATCTGACGAGGGCAACCGCCACACCAGCGAGACTCTGACGTACAAGATCGCCGTCGACTACCACTTCGTTGCCGACGCGGCTGCCTGCCGCTACTCCAACACCGGAACCGGTGTAATGTGGCTGGTGTATGACACCACTCCCGGCGGACAAGCTCCGACCCCGCAAACTATATTTGCCTACCCTGACACGCTAAAAGCGTGGCCGGCCACATGGAAAGTGAGCCGGGAGCTGTGTCATCGCTTCGTGGTGAAACGGCGATGGTTGTTCAACATGGAGACCGACGGTCGGATTGGTTCGGATATCCCTCCCTCGAATACAAGTTGGAAGCCTTGCAAGCGCAACATCTACTTCCACAAGTTCACGAGTGGGTTGGGAGTGAGAACGCAGTGGAAGAATGTAACGGACGGAGGAGTTGGTGCCATCCAGAGAGGAGCTCTGTACATGGTCATTGCCCCAGGCAATGGCCTTACTTTTACTGCCCATGGGCAGACCCGTCTGTACTTTAAGAGTGTTGGCAACCAGTAATGAATAAAAACTCCCGTTTTATTATATTTGATGAATGCTGAAAGCTTACATTAATATGTCGTGCGATGGCACGAAAAAACACACGCAAACAATACAGGGGGGTAGTCGGCGGGCGGCTAAGGGTGGTGCTCGGCGGGCAGAACATCGAAAAATCAAGATCTATATGAATTACACTTCCTCCGTAGGAGGAAGCACAGGGGGAGAATACCACTTCTCCCCCGGCGACATAATGTAAATGACGCAGTTTGCCTCGAAATACTCCAGCTGCCCTGGAGTCATTTCCTTCATCCAATCTTCATCCGAGTTGGCGAGGATTATTGTAGGCTTAGACTTCTTCTGCACCTTTTTCTTCTTACCATACTTGGGGTTTACAATGAAATCCCTCTGACAGCCAACTAACTGTTTCCAACAAGGACAGAATTTAAACGGAATATCATCTACGATGTTGTAGATTGCGTCTTCGTTGTATGAAGACCAATCAACATTATTTTGCCAGTAATTATGAACCCCTAGGCTTCTGGCCCAAGTAGATTTTCCGGTTCTTGTTGGGCCGACGATGTAGAGGCTCTGCTTTCTTGATCTTTCATCTGATGACTGGATACAGAATCCATCCATTGGAGGTCAGAAATTGCATCCTCGAGGGTATAACAGGTAGGTTGAAGGAGCATGTAAGCTTCGGGACTAACCTGGAAGATGTTAGGCTGGAGCCAATCGTTGATTGACTCATTACAAAGTAAATCAGGTGAGGAGGGTGGATGAGGATTGGTGAACTCTTCCTGAATCTCAGGAAAAAGCTTATTTGCAGAGTATTCAAAATACTGCAATTTTGTGGACCAATCAAAGGGGAGCTCTTTCTGGATCATGGAGAGGTACTCTTCTTTGGAGGTAGCGTGTGAAATAATGTCTCGCATTATTTCATCTTTAGAAGGCTTTTTTTCCTTTACCTCTGAATCAGATTTTCCTAGGAAGGGGGACTTCCTAGGAATGAAAGTACCTCTCTCAAACACAGCCAGAGGTTCCTTGAGAATGTAATCCCTCACTCTGTTAACTGACTTGGCACTCTGAATATTTGGGTGAAACCCATTTATATCAAAGAACCTTGAGTCAGATATCCTTATCGGCTTCTCTGGCTGAAGCAATGCATGTAAATGCAAACTTCCATCTTTATGTGCCTCTCGGGCACATAGAATATATTTGGGAATCCAACGAACGACGAGCTCCCAGATCATCTGACAGGCGATTTCAGGATTTTCTGGACACTTTGGATAGGTTAGGAACGTGTTAGCGTTCCTGTGTGAGAACTGACGGTTGGATGAGGAGGAGGCCATAGCCGACGACGGAGGTTGAGGCTGAGGGATGGCAGACTGGGAGCTCCAAACTCTATAGTATACCCGTGCGCCTTCGAAATCCGCCGCTCCATTGTCTTATAGTGGTTGTAAATGGGCCGGACCGGGCCGGCCCAGCAGGAAAAGAAGGCGCGCACTAATATT------------------------------------------------------------------------------------------------------------------------------------------------------------------------------------------------
>AF007881
ACCTCGCCCCCTTTACCTGCGAGGGCCCGGTAGGGACCGAGCGTCTTTGATTTAAAGCTCAGATTTGCTTTTGTCGTGAAATATCAAAGCTGCCTTGTTTAAAGAAGCCGTCCCACGCGACTATAAATTGTCTCACAAGTGCGATTCAGCCATGGATCCTCAGAGTGCTATCTATACTCTCCCACGGGTACCCACAGCAGCTCCGACCACCGGAGGTGTGTCGTGGAGTCACGTCGGCGAGGTAGCTATACTGAGCTTTGTTGCTTTGATTTGCATTTATCTGCTTTACCTTTGGGTGTTGAGAGACCTTATCTTAGTCTTGAAGGCAAGACGCGGGAGGTCCACGGAGGAGCTGATATTTGGATCTGAAGCTGTGGATAGGAGGCACCCTATCCCTAATACTTTGGAACCTACAGCTCCGGTGCATCCCGGACCGTTCGTTCCAGGTCAGGGATAAGCAGTAAGCCATGTCGACGTCCAAGAGGAAGCGTGCCGATGAGGCGCAATGGAATAAGCGGTCCACCAAGAAGAAAGGTTCTGCGCCGCAGGCGAAGAAGCCTGGGGGTAAGGTTGAGAAGCCTTCCCTCCAGATACAGACTTTACTCCACTCAGGTGACACGATGATCACCGTACCTTCAGGTGGGGTCTGTGACCTCATCAATACATATGCCCGAGGGTCCGATGAGGGCAACCGTCACACCAGCGAAACCCTAACGTACAAAGTTGGGGTCGATTACCACTTCGTTGCTGACGCCGCATCCTGCAAGTACTCCAACCGCGGAACAGGTGTGATGTGGCTGGTGTACGACACGACTCCCGGCGGAAACGCACCCACCACCCAAGATATTTTCGCATACCCCTCCGCACTCAAGGCCTGGCCGACTACTTGGAAAGTTAGTCGGGAGTTGTGTCATCGCTTCGTGGTGAAGCGGCGATGGCTCTTCACAATGGAGACTGACGGTCGGATAGGCTCGGATACACCACCGAGCAACCAGAGTTGGCCGCCATGTAAGCGGAACGTTGACTTCCACAAGTTCACTAGTGGGTTGGGAGTGAGGACGCAGTGGAAGAACGTCACAGACGGTGGAGTTGGTGCGATACAGAGAGGTGCTCTGTATCTAGTCATTGCCCCCGGCAATGGTATTACGTTTACTGCCCATGGGCAGACACGTCTGTACTTTAAGAGTGTTGGCAACCAGTGATGAATAAAACTGCGTTTTATTATATCTGATGAATGCTGAAAGCTTACATTGATATGTCGTGGGATGACACGAAAAACACACAAACAATACAGGGCGGTCAGGACAAAGCAGGCGGCGTATGGGCGCGCCCGGGGCAACATCTTAAAAAAAAACCGATAATAGAATTAAACTTCCTCCGTAGGAGGAAGCTCAGGGGGAGAATACCATTTCTCCCCCGGCTGCATTACATATATCATGCAGTTTGCTTCGAAATACTCCAGCTGCCCTGGAGTCATTTCCTTCATCCAATCTTCATCCGAGTTGGCGAGAATGATAGTAGGTTTAGACTTCATCTGAACCTTCTTCTTCTTCCCGTATTTAGGATTTACAACGAATTCTTTTTGACAGCCAACCAACTGTTTCCAGCAAGGACAATATTTAAAGGGGATATCATCTACGATGTTGTAGATTGTGTCTTCGTTGTAGGAAGACCAATCAACATTATTTTGCCAGTAATTATGACGCCCTAAGCTTCTGGCCCATGTAGATTTTCCTGTCCTTGTTGGACCGACGATGTAGAGGCTGCGCTTCCTTGTTCCATAATCTGCTTGCTGGTTAAATCATCCAGCCATTCGAGATCAGAAATAGCGTCGTCGATGGAATAACAGTTGGGTTGAAGAAGCAGGTACGCTTGTGGACTGACCTGGTATATGTTAGGTTGCAACCAATCTTTGATTGATTCGTTGCATAGCAGGTCTGGTTCAGAGGTAGGATGGGGATTGATGAACTCTTCCTGAATATCAGGAAATAGTTTGTTGGCCGAGTACTCGAAGTACTGAAGTTTAGTGGACCAATCATAAGGGAGGGATTTCTGAACCATGGAGAGGTACTCCTGCTTGGAAGTAGCATGAGAAATAATGTCTCGCATTATTTCATCTTTGGATGGTTTCTTATCCGAATTTCCCTTTGAGGAGTTTCCTAGGAATGATTTCTTCCTAGGAATGAATGTACCTCTCTCAAACAAGGCCAGGGGTTCCTTGGTGATGTAATCTCGTACCTTGTTGGGGCTGATTGCACTCTGAATGTTGGGGTGGAAACCATCAATGTCGAAGAACCTTGAGTCGGTAGTCCTAACTGGTTTCTCCGTCTGTATTAATGCATGTAAACATTGATTTCCATCTCTATGCGCCTCCCGGGCGCATATGATGTACAGAGGAGTCCAATGACTACAGAGATCCCAGATCCTCTGACTGATGATTTCTGGCTGTTCGGGACACTGAGGATATGTCAGGAAGGTGTTAGGAGATCTATGTGAGAACGGACGGTTGGATGAGGAGGAGGTCATATCCGACGACGGAGGCTGCCGCTAGCGAAGGCAGGGATGGGAGCTCTAACAAACTCTCCTACAGCTCGCCAAGTTTGTTGCCGCCGCGGAGAGAGAAACTCCATCGGCTTATATAGTTGTTCTAATGGGCCGGACCGGGCCGGCCCAGCAGGTAAAGGGGGCGAGCAATAATATT-------------------------------------------------------------------------------------------------------------------------------------------------------------------------------------
>AF037752
ACCGCGCTCTCTCATGCGAGGCCCACCAGGCCGAGCGGTCCCGCTTTGGGGCCCTATGTCTTTCGTTAAAGCCTGTATGTAGTAAGGCGCTTTGGATCGCATATAAGTTCGTGCCCAGGCTCAGTGGTGCTATGGACGGCTCTGGAGGAGCGTTGCCTGCTTTGCCTCAAAGTGTTCTGCCGCGGGTACCCTCGCCACCTCCGTCTGCCGGAGTGCTGCCGTGGAGTCGCGTCGGTGAGATAGTGATTTTCACCTTTGTTGCTTTGGTAGCTCTGTACCTGTTATGGTTGTGGGTGCTGAGAGATCTTATCTTCCTTGTTAAGGCTCGCCGCGGGATCTCAACGGAGGAGGTGAGCTTTGGTACGTCAGATCTGGTTGGTTCGCAGGCTCCAACGCCGGTCGGTGTCTCTGCTAGCTGTCCGCCGGGACCTGTGCCGTTCACGGCCTAGGTAGCCCTCAGCCACCATGCCTCTTGCCGGCAGCAAAAGGAAGAGGGCCGATGAGGTGGCCTGGTCTAAGCGTGGCACTAAGAAGAAGCCAGAGCGTACATCTGCCGCTCGGGCTGGTCCGTCTAGGCGGATTCGTCCACCCCTGCAGATAGCCACGTTTGTGGCAGCCGGTCAGTCTATGGTGTCTGTCCCTTCCGGTGGTGTTTGTGAACTGCTAGGCTCCTATGCTCGAGGCGCTGACGAGGCCAACCGTCACACCAACGAGACTGTCACGTACAAGGTTGCCTTGGACTACCACTTCGTTGCTACTGCAGCCGCCTGCAAGTATTCCAGCATTGGCACTGGCGTGGCCTGGTTGGTGTATGATGCACAGCCTACCGGAAATACCCCGACGACGAAGGACATCTTCGGCTATAGTGACTCCCTTGTGGCGTTCCCCTACACATGGAAGGTTTCAAGGGAGGTGTGTCATCGCTTCGTGGTGAAGAGGAGATGCACTTTCACGATGGAGACCGACGGTCGGATTGGGTCGGATGTTCCTCCGGCGAATACCTCATGGTCGCCTTGTAAGCGGGCGATTTACTTCCATAAGTTCTTCACCGGCCTGGGTGTGAAGACGGAGTGGAAGAATCTCACAGACGGTGGTGTGGGAGCGATTAAGAAGGGTGCGTTGTACCTGGTCATTGCCCCTGGCAATGGTCTAGAGTTTACCTGCCATGGGCAGGCCCGTCTGTACTTCAAATCAGTTGGGAATCAGTGATTCCCTACAGAATAATAAAACAAGTTTTATAATTCCATTGATATTGGACGAAGTACAATACAGAATACAATGTCTGCAGATGTGCAGACGACAACATTAAACTGGTTTTGTGTGTCGCGAGGGGGAACCCGGAGCACGCTCCCAAAACACCCAACACACACACACCCAACTGAAGATTATTGAACATGCAGCCGCCGGCCTAAGCAGGCTTGTAGAACTTCTCGCCTGCTGTCATAATGTATATGACCGCGTTTGCCTCGAAGTACTCCCGTTGTCCGGGAGTCATCACCCTCAGCCAGTCCTCATCCTCGTTGGCTAGGATTATTGATGGAATGCTGTTGGAAGCTACCTTCTTCTTCTTACCGTACTTCGGGTTGACGACGTACTCTTTCTGGCAGCCAACCAGCTGCTTCCAGCAAGGACAGAATTTGAAGGGTATATCATCTATGATGTTATAGACTGCTTCCTCATCATAGGAAGACCAGTCCACATTATTCTGCCAGTAGTTGTGGCGCCCTAGGCTTCTGGCCCAGGTTGATTTCCCTGTTCTTGTTGGCCCAAGGATGTACAGAGACTGTTTCCTGTGCCCTGGGATGTTCTGGATGCGGATTGCATCCATTCTAAGTCAGAGATTGCTTCCTCAAGGGTTAAGCAGGTAGGAGTAAGCAGCATGTAGGCTTCTGGACTAACCTGATAGATGTTGGGGTTGAGCCAATCTTCTATGGTTTCGAAGTTTACGAGGTCCGGTTCAGTGGGAGGATGAGGATTGGTGTATACTTCTGCAGTCTCAGGAAACAATCTGGAGGCTGAGTACTCAAAGTACTGGAGCTTCGTTGCCCACTCGTAGGGGAGTGCCTTCTGAAGCATTGAAAGGTACTCTTGCTTGGAGGTGGAGTGTTCGATGATATCTCTCACGATATCATCTTTTGTGGGTTTAGGTTGCCTATCCTCAGATGAAGTGGTAGCAAAGGATTTCTTGCGTGGGATGAAAGTACCTTTCTCCCACTGTTTGATCGGGTTTTTGAGCACGTATTCCTTGACCCTGTCTGCGGACTTGGCACTCTGAATGTTAGGATGGAAATCCTCAATGTCAAAGAACCTAGGGTTCGTAGTTTGTACAGGCTTGACGCTCTGAGCTAAGGCATGGATATGCCAGGATCCATCAGCATGAGCTTCCCTGCTCACGACGATGTACGCTGGATTCCAGTGACCTATGAGACTCCAGAGATGGAGCCCAACAGCTTCAGGTTCTAGATGGCACTTGGAATATGTGAGGAATGTGTTTACGTTCCTGTGCTTGAAGGAACGGCTGGCAGAGCCTGACTCTGTTGATCCTACGGTTGTCATGGCTGGGCGAGAGGTCTGATTCTGAGTCTCAACTAACTCTCCTACAGGTTTGCGAATCGAAATCCGACCTCCCGTCTTATATAGAAGGTTAGTTGGGCCGGGCCAGGATTTTTCCTGGGCCGCAATGAGAGAGCGCAAACCGATAATATT--------------------------------------------------------------------------------------------------------------------------------------------------------------------------------
>AF039528
ACCGCGCTCTCTCATGCGAGGCCCACCAGGGCCGAGCGGTCCTGCTTTGGGGCCCTATGTCTTTCGTTAAAGCCTGTATGTAATAAGGCGCTTTGGATCGCATATAAGTTCGTGCCCAGGCTCAGTGGTGCTATGGACGGCTCTGGAGGAGCGTTGCCTGCTTTGCCTCAAAGTGTTCTGCCGCGGGTACCCTCGCCACCTCCGTCTGCCGGAGTGCTGCCGTGGAGTCGCGTCGGTGAGATAGTGATTTTCACCTTTGTTGCTTTGATAGCTTTGTACCTGTTATGGTTGTGGGTGCTGAGAGATCTTATCTTCCTTGTTAAGGCTCGCCGCGGGATCTCAACGGAGGAGGTGAGCTTTGGTACGTCAGATCTGGTTGTTTCGCAGGCTCCAACGCCGGTCGGTGTCTCTGCTAGCTGTCCGCCGGGACCTGTGCCGTTCACGGCCTAGGTAGCCCTCAGCCACCATGCCTCTTGCCGGCAGCAAAAGGAAGAGGGCCGATGAGGTGGCCTGGTCTAAGCGTGGCACTAAGAAGAAGCCAGAGCGTACATCTGCCGCTCGGGCTGGTCCGTCTAGGCGGATTCGTCCACCCTTGCAGATAGCCACGTTTGTGGCAGCCGGTCAGTCTATGGTGTCTGTCCCTTCCGGTGGGGTCTGTGAACTGCTGGGCTCCTATGCTCGAGGCGCTGACGAGGCCAACCGTCACACCAACGAGACTGTCACGTACAAGGTTGCCTTGGACTACCACTTCGTTGCTACTGCAGCCGCCTGCAAGTATTCCAGCATTGGCACTGGCGTGGCCTGGTTGGTGTATGACGCACAGCCTACCGGAAATACCCCGACGACGAAGGACATCTTCGGCTATAATGACTCCCTTGTGGCGTTCCCCTACACATGGAAGGTTTCAAGGGAGGTGTGTCATCGCTTCGTGGTGAAGAGGAGATGCACTTTCACGATGGAGACCGACGGTCGGATTGGGTCGGATGTTCCTCCGGCGAATACCTCATGGTCGCCTTGTAAGCGGGCGATTTACTTCCATAAGTTCTTCACCGGCCTGGGTGTGAAGACGGAGTGGAAGAATCTCACAGACGGTGGTGTGGGAGCGATTAAGAAGGGTGCGTTGTACCTGGTCATTGCCCCTGGCAATGGTCTAGAGTTTACCTGCCATGGGCAGGCCCGTCTGTATTTCAAATCAGTTGGGAATCAGTGATTCCCTACAGAATAATAAAACAAGTTTTATAATTTCATTGATATTGGACGAAGTACAATACAGGATACAATGTCTGCAGATGTGCAGACGACAACATAAAACTGGTTTTGTGTGTCGCGAGGGGGAACCCGGAGCACGCTCCCAAAACACCCAACACACACACACCCAACTGAAGATTATTGAACATGCAGCCGCCGGCCTAAGCAGGCTTGTAGAACTTCTCGCCTGCTGTCATAATGTATATGACCGCGTTTGCCTCGAAGTACTCCCGTTGTCCGGGAGTCATCACCGTCAGCCAGTCCTCATCCTCGTTGGCTAGGATTATTGATGGAATGCTCTTAGAAGCTACCTTCTTCTTCTTACCGTACTTCGGGTTGACGACGTACTCTTTCTGGCAGCCAACCAGCTGCTTCCAGCAAGGACAGAATTTGAAGGGTATATCATCTATGATGTTGTAGACTGCTTCCTCATCATAGGAAGACCAGTCCACATTATTCTGCCAGTAGTTGTGGCGCCCTAGGCTTCTTGCCCATGTTGATTTCCCTGTTCTTGTTGGCCCAAGGATGTAGAGAGATTGTTTCCTGTGCCCTGGGATGTTCTGGATGCGGATTGCATCCATTCTAAGTCAGAAATTGCGTCCTCAAGGGTTAAGCAGGTAGGAGTAAGCAGCATGTAGGCTTCTGGACTAACCTGATAGATGTTGGGGTTGAGCCAATCTTCTATGGTTTCGAAGTTTATGAGGTCCGGTTCAGTGGGAGGATGAGGATTGGTGTATACTTCTGCAGTTTCAGGGAACAATCTGGAGGCTGAGTACTCAAAGTACTGGAGCTTCGTTGCCCACTCGTAGGGGAGTGCCTTCTGAAGCATGGAAAGGTACTCTTGCTTCGAGGTGGAGTGTTCGATGATATCTCTCACGATATCATCTTTTGTGGGTTTAGGTTGCCTATCCTCAGATGAAGTGGTAGCAAAGGATTTTTTGCGTGGGATGAAAGTACCTTTCTCCCATTGTTTGATCGGGTTTTTGAGCACGTATTCCTTGACCCTGTCTGCGGACTTGGCACTCTGAATGTTAGGATGGAAATCCTCAATGTCAAAGAACCTAGGGTTCGTAGTTTGTACAGGCTTGACGCTCTGAGCTAAGGCATGGATATGCCAGGATCCATCAGCATGAGCTTCCCTGCTCACGACGATGTAAGCTGGATTCCAGTGACCTATGAGACTCCAGAGATGGAGCCCTACAGCTTCAGGTTCTAGATGGCACTTCGGATATGTGAGAAATGTGTTTACGTTCCTGTGCTTGAAGGAACGGACGGCAGAGCCTGAGTCTGTTGATCCTACGGTTGTCATGGCTGGGCGAGAGGTCTGATTCTGAGTCTCAACTAACTCTCCTACAGGTTTGCGAATCGAAATCCGACCTCCCGTCTTATATAGAAGCTTAGTTGGGCTGGGCCAGAATTTTTTCTGGGCCGGAATGAGAGAGCGCAAACCCATAATATT-------------------------------------------------------------------------------------------------------------------------------------------------------------------------------
>AF039529
ACCGCGCTCTCTCATGCGAGGCCCACCAGGCCGAGCGGTCCTGCTTTGGGGCCCTATGTCTTTCGTTAAAGCCTGTATGTAATTAGGCGCTTTGGATCGCATATAAGTTCGTGCCCAGGCTCAGTGGTGCTATGGACGGCTCTGGAGGAGCGTTGCCTGCTTTGCCTCAAAGTGTTCTGCCGCGGGTACCCTCGCCACCTCCGTCTGCCGGAGTGCTGCCGTGGAGTCGCGTCGGTGAGATATTGATTTTCACCTTTGTTGCTTTGGTAGCTCTGTACCTGTTATGGTTGTGGGTGCTGAGAGATCTTATCTTCCTTGTTAAGGCTCGCCGCGGGATCTCAACGGAGGAGGTGAGCTTTGGTACGTCAGATCTGGTTGGTTCGCAGGCTCCAACGCCGGTCGGTGTCTCTGCTAGCTGTCCGCCGGGACCTGTGCCGTTCACGGCCTAGGTAGCCCTCAGCCACCATGCCTCTTGCCGGCAGCAAAAGGAAGAGGGCCGATGAGGTGGCCTGGTCTAAGCGTGGCACTAAGAAGAAGCCTGAGCGTACATCTGCCGCTCGGGCTGGTCCGTCTAGGCGGATTCGTCCACCCCTGCAGATAGCCACGTTTGTGGCAGCCGGTCAGTCTCTGGTGTCTGTCCCTTCCGGTGGTGTTTGTGAACTGCTGGGCTCCTATGCTCGAGGCGCTGACGAGGCCAACCGTCACACCAACGAGACTGTCACGTACAAGGTTGCCTTGGACTACCACTTCGTTGCTACTGCAGCCGCCTGCAAGTATTCTAGCATTGGCACTGGCGTGGCCTGGTTGGTGTATGATGCACAGCCTACCGGAAATACCCCGACGACGAAGGACATCTTCGGCTATAGTGACTCCCTTGTGGCGTTCCCCTACACATGGAAGGTTTCAAGGGAGGTGTGTCATCGCTTCGTGGTGAAGAGGAGATGCACTTTCACGATGGAGACCGACGGTCGGATTGGGTCGGATGTTCCTCCGGCGAATACCTCATGGTCGCCTTGTAAGCGGGCGATTTACTTCCATAAGTTCTTCACCGGCCTGGGTGTGAAGACGGAGTGGAAGAATCTCACAGACGGTGGTGTGGGAGCGATTAAGAAGGGTGCGTTGTACCTGGTCATTGCCCCTGGCAACGGTCTAGAGTTTACCTGCCATGGGCAGGCCCGTCTGTACTTCAAATCAGTTGGGAATCAGTGATTCCCTACAGAATAATAAAACAAGTTTTATAATTCCATTGATATTGGACGCAGTACAATACAGAATACAATGTCTGCAGATGTGCAGACGACAACATTAAACTGGTTTTGTGTGTCGCGAGGGGGAACCCGGAGCACGCTCCCAAAACACCCAACACACACACACCCAACTGAAGTTTATTGAACATGCAGCCGCCGGCCTAAGCAGGCTTGTAGAACTTCTCGCCTGCTGTCATAATGTATATGACCGCGTTTGCCTCGAAGTACTCCCGCTGTCCGGGAGTCATGACCGTCAGCCAGTCCTCATCCTCGTTGGCTAGGATTATTGATGGAATGCTCCTGGAAGCTACCTTCTTCTTCTTACCGTACTTCGGGTTGACGACGTACTCTTTCTGGCAGCCAACCAGCTGCTTCCAGCAAGGACAGAACTTGAAGGGGATATCATCTATGATGTTGTAGACTGCTTCCTCATCATAGGAAGACCAGTCCACATTATTCTGCCAGTAGTTGTGGCGCCCTAGGCTTCTGGCCCAGGTTGATTTCCCTGTTCTTGTTGGCCCCAGGATGTACAGAGACTGTTTCCTGTGCCCTGGGATGTTCTGGATGCGGATTGCATCCATTCTAAGTCAGAGATTGCTTCCTCAAGGGTTAAGCAGGTAGGAGTAAGCAGCATGTAGGCTTCTGGACTAACCTGATAGATGTTGGGGTTGAGCCAATCTTCTATGGTTTCGAAGTTTACGAGGTCCGGTTCAGTGGGAGGATGAGGATTGGTGTATACTTCTGCAGTTTCAGGGAACAATCTGGAGGCTGAGTACTCAAAGTACTGGAGCTTCGTTGCCCACTCGTAGGGGAGTGCCTTCTGAAGCATTGAAAGGTACTCTTGCTTGGAGGTGGAGTGTTCGATGATATCTCTCACGATATCATCTTTTGTGGGTTTAGGTTGCCTATCCTCAGATGAAGTGGTAGCAAATGATTTCTTGCGTGGGATGAAAGTACCTTTCTCCCACTGTTTGATCGGGTTTTTGAGCACGTATTCCTTGACCCTGTCTGCGGACTTGGCACTCTGAATGTTAGGATGGAAATCCTCAATGTCAAAGAACCTAGGGTTCGTAGTTTGCACAGGCTTGACGCTCTGAGCTAAGGCATGGATATGCCAGGATCCATCAGCATGAGCTTCCCGGCTCACGACGATGTACGCTGGATTCCAGTGACCTATGAGACTCCAGAGATGGAGCCCAACAGCTTCAGGGTCTAGATGGCACTTGGAATATGTGAGGAATGTGTTTACGTTCCTGTGCTTGAAGGAACGGCTGGCAGAGCCTGACTCTGTTGATCCTACGGTTGTCATGGCTGGGCGAGAGGTCTGATTCTGAGTCTCAACTAACTCTCCTACAGGTTTGCGAATCGAAATCCGACCTCCCGTCTTATATAGGAGCTTAGTTGGGCCGGGCCGGAAATTTTTTCTGGGCCGCAATGAGAGAGCGCAAACCGATAATATT-------------------------------------------------------------------------------------------------------------------------------------------------------------------------------
>AF039530
ACCGCGCTCTCTCATGCGAGGCCCACCAGGCCGAGCGGTCCTGCTTTGGGGCCCTATGTCTTTCGTTAAAGCCTGTATGTAATTAGGCGCTTTGGATCGCATATAAGTTCGTGCCCAGGCTCAGTGGTGCTATGGACGGCTCTGGAGGAGCGTTGCCTGCTTTGCCTCAAAGTGTTCTGCCGCGGGTACCCTCGCCACCTCCGTCTGCCGGAGTGCTGCCGTGGAGTCGCGTCGGTGAGATAGTGAATTTCACCTTTGTTGCTTTAGTAGCTCTGTACCTGTTATGGTTGTGGGTGCTGAGAGATCTTATCTTCCTTGTTAAGGCTCGCCGCGGGATCTCAACGGAGGAGGTGAGCTTTGGTACGTCAGATCTGGTTGGTTCGCAGGCTCCAACGCCGGTCGGTGTCTCTGCTAGCTGTCCGCCGGGACCTGTGCCGTTCACGGCCTAGGTAGCCCTCAGCCACCATGCCTCTTGCCGGCAGCAAAAGGAAGAGGGCCGATGAGGTGGCCTGGTCTAGGCGTGGCACTAAGAAGAAGCCAGAGCGTACATCTGCCGCTCGGGCTGGTCCGTCTAGGCGGATTCGTCCACCCCTGCAGATAGCCACGTTTGTGGCAGCCGGTCAGTCTATGGTGTCTGTCCCTTCCGGTGGTGTTTGTGAACTGCTGGGCTCCTATGCTCGAGGCGCTGACGAGGCCAACCGTCACACCAACGAGACTGTCACGTACAAGGTTGCCTTGGACTACCACTTCGTTGCTACTGCAGCCGCCTGCAAGTATTCCAGCATTGGCACTGGCGTGGCCTGGTTGGTGTATGATGCACAGCCTACCGGAAATACCCCGACGACGAAGGACATCTTCGGCTATAGTGACTCCCTTGTGGCGTTCCCCTACACATGGAAGGTTTCAAGGGAGGTGTGTCATCGCTTCGTGGTGAAGAGGAGATGCACTTTCACGATGGAGACCGACGGTCGGATTGGGTCGGATGTTCCTCCGGCGAATACCTCATGGTCGCCTTGTAAGCGGGCGATTTACTTCCATAAGTTCTTCACCGGCCTGGGTGTGAAGACGGAGTGGAAGAATCTCACAGACGGTGGTGTGGGAGCGATTAAGAAGGGTGCGTTGTACCTGGTCATTGCCCCTGGCAATGGTCTAGAGTTTACCTGCCATGGGCAGGCCCGTCTGTACTTTAAATCAGTTGGGAATCAGTGATTCCCTACAGAATAATAAAACAAGTTTTATAATTCCATTGATATTGGACGAAGTACAATACAGAATACAATGTCTGCAGATGTGCAGACGACAACATTAAACTGGTTTTGTGTGTCGCGAGGGGGAACCCGGAGCACGCTCCCAAAACACCCAACACACACACACCCAACTGAAGATTATTGAACATGCAGCCGCCGGCCTAAGCAGGCTTGTAGAACTTCTCGCCTGCTGTCATAATGTATATGACCGCGTTTGCCTCGAAGTACTCCCGTTGTCCGGGAGTCATCACCGTCAGCCAGTCCTCATCCTCGTTGGCTAGGATTATTGATGGAATGCTTCTGGAAGCTACCTTCTTCTTCTTACCGTACTTCGGGTTGACGACGTACTCTTTCTGGCAGCCAACCAGCTGCTTCCAGCAAGGACAGAACTTGAAGGGTATATCATCTATGATGTTATAGACTGCTTCCTCATCATAGGAAGACCAGTCCACATTATTCTGCCAGTAGTTGTGGCGCCCTAGGCTTCTGGCCCAGGTTGATTTCCCTGTTCTTGTTGGCCCAAGGATGTAGAGAGACTGTTTCCTGTGCCCTGGGATGTTCTGGATGCGGATTGCATCCATTCTAAGTCAGAGATTGCTTCCTCAAGGGTTAAGCAGGTAGGAGTAAGCAGCATGTAGGCCTCTGGACTAACCTGATAGATGTTGGGGAGCCAATCTTCTATGGTTTCGAAGTTAATGAGGTCCGGTTCAGTGGCAGGATGAGGATTGGTGTATACTTCTGCAGTCTCAGGGAACAATCTGGAGGCTGAGTACTCAAAGTACTGGAGCTTCGTTGCCCACTCGTAGGGGAGTGCCTTCTGAATCATTGAAAGGTACTCTTGCTTGGAGGTGGAGTGTTCGATGATATCTCTCACGATATCATCTTTTGTGGGTTTAGGTTGCCTATCCTCAGATGAAGTGGTAGCAAATGATTTCTTGCGTGGGATGAAAGTACCTTTCTCCCAGTGTTTGATCGGGTTTTTGAGCACGTATTCCTTGACCCTGTCTGCGGACTTGGCACTCTGAATGTTAGGATGGAAATCCTCAATGTCAAAGAACCTAGGGTTCGTAGTTTGTACAGGCTTGACGCTCTGAGCTAAGGCATGGATATGCCAGGATCCATCAGCATGAGCTTCCCTGCTCACGACGATGTACGCTGGATTCCAGTGACCTATGAGACTCCAGAGATGGAGCCCAACAGCTTCAGGTTCTAGATGGCACTTGGAATATGTGAGGAATGTGTTTACGTTCCTGTGCTTGAAGGAACGGATGGCAGAGCCTGACTCTGTTGATCCTACGGTTGTCATGGCTGGGCGAGAGGTCTGATTCTGAGTCTCAACTAACTCTCCAACAGGTTTGCGAATCGAAATCCGACCTCCCGTCTTATATAGGAGTTAAGTTGGGCCGGGCCGGAATTTTTTTCTGGGCCGCAATGAGAGAGCGCAAACCGATAATATT----------------------------------------------------------------------------------------------------------------------------------------------------------------------------------
>AF072672
ACCGCGCTTTCTCATGCGAGCCCGTTAGGGCGAGCGGTCCCCTAGGCTTTAGGAGAGCTTGTTTTTCTCAGTCGGCCCCGATATTAAAGGGCCGCGTATGAATCGCACTATAAGTAGAGCCCTAGGTGCGATCTCTGCATGGATAGCCTTGAAGGAGCGTCCCCTGCTTTGCCCGCAGTAGCTTTGCCTCGTGTCCCCCGGGCAGCTCCGTCCGCTCCTGCGTTGCCGTGGAGCCGCGTTGGTGAAATAGCTATCTTTACCTTTGTTGCAGTGCTAGCGCTTTACTTACTTTGGGTTTGGGTGCTGAGAGATCTTGTCTTCGTTTTGAAGGCTCGACGAGGCGGATCTACGGAGGAGCTGCATTTTGGGCCCAGGGAGCGGGAGTCTGTCGCTTCTGCCGACAGTTCTCGTCCAGTCGCTGCTCCGTCGGCCCCTCCTGTAAGTGACGCTAGGCCTTTCTCGGTCTAGCTGCCGTGAGCATGCCTACTACCGCCGGGAAACGGAAGAGGACAGATGATGCCGCTTGGAGTAAGAGAGCTCGACCGAAGGCCGGGCGTACATCTGCCGCCCGGCCTGGTACTGCCGTTCGTCGGGTCCGTCCAGCTCTGCAGATCCAGACGCTCCAGGCGGCTGGCACGTCAATGATCACCGTTCCGTCGGGTGGTGTTTGTGATATCCTCGGGTCCTATTCACGAGGCTCTGACGAGTGCAATCGCCACACCAACGAGACTGTCACCTACAAGGTAGCTCTGGACTACCATTTCGTTGCTAGTGCAGCAGCCTGCAAGTATTCCAGTATTGGCACTGGCGTGGTGTGGTTGGTGTACGACGCACAGCCTCAGGGAAATTGTCCTACGGTGAAAGACATCTTCCCGCATCCTGACACTTTGAGCGCCTTCCCGTATACCTGGAAGGTCGGCCGAGAGGTGTGCCATCGGTTCGTGGTGAAGCGGCGGTGGACTTTCACGATGGAAGTCAATGGACGGATTGGATCTGATATGCCTCCTGCGACTGCCGTGTGGCCCCCGTGCCGGAAGAACATATACTTCCACAAGTTTGTCACCGGACTCGGCGTAAAAACGGAGTGGAAGAATACAACCGGCGGTGAAGTCGGAGACATTAAGAAGGGTGCCCTCTATATTGTAATTGCCCCAGGCAATGGACTCGATTTTACGGTGCATGGAAATGCCCGTTTGTACTTTAAGAGCGTTGGTAATCAGTGATTGCCAGCCAATGTAATAAAAACATTATTATTATGATTATCACGCCGCAGGCGTTACATTACATAGTCCGCAGATAGGCGGACAGGAAGCAAACACATACAATACTCGGCGGCCAGATCGTGGCGGCTAAGGGATAGCGCAGGAAAAAAACACACAAAAAAAACTGACATTATTGAAATTGGTCGGCGCTCAGACCCCGATAGGGGGATGGGCTGTAGCTGACACCGCGGGCCCGCCGAAGAAGCGCTCGCCTTCTTCCATTATGTAGACGACGCAGTTCTGATGAAAGTAGTCCAGCTGCCCTGGACTCATTACCTTCATCCAGTCTTCATCCTCGTTGGCAAGAACAATTGTGGAGATGCTTTTCTTGGCTACTCTCCGTTTCTTCCCATACTTGGGATTAACGACGTAGTTCTCTTGGCAACCAATCAGTTGCTTCCAGCAAGGACAGAACTTGAAGGGGATGTCGTCAATGACGTTGTAGACTGCGTCCTCGTCGTAGCAGGACCAGTCGACGTTGTTTTGCCAGTAATTATGTCTTCCCAGGCTACGGGCCCAAGTAGATTTTCCAGTTCTTGTTGGGCCGAGGATGTAGAGGCTAAGCTTTCTTGTACCTGTATTGTTCTGGATGTAGAAGACATCCATTCTAGGTCAGAGGATGCCTCTTCCAGGCTTAAGCAATGTGGGTTACAGAGCATGTATGCTTCAGGACTAACCTGAAACAGGTTGGGTTGCACCCAGTTGTCAATGGTGGTTGGGTCCCTCAGAAGTGGCGTGGTAGTAGGATGAGGACTGGTGTACTCTTCCACAGTATCTGGGAATAGCTTAGAAGCTGAGTATTCAAAGTATTGCAGTTTCGTAGCCCAGTCGTATGGTAATGCCTTCTGAAGCATGGAAAGGTACTCTTCCTTAGAGGTGGAGTGCTCGATGATATCTCTAACGATATCATCCTTGGAGGGTTTGGAATTCTTGCTCTCAGAGGAAGAGGATACAAAGCATTGTTTGCGTGGAATAAATGTACCTTTCTCCCATTTAGCGATTGGATTTTTCAGTATGTATTCCCTGACTTTGTTGGCACTCTTTGCACTCTGAATGTTAGGGTGGAAACTCTCAATGTCGAAGAACCCTTGGTTCGTCGTTTGTACAGGCCTGACGCTCTGGACTAAGGCATGGAGGTGCCATTCTCCATCTGCGTGTGCTTCCCTGCTCACTAGAATGTACGCCGGACTCCAGTGACTAATGAGCTGCCATAGTATCAGACCCACTGCCTCTGGGTCCAGTCTGCAGCGAGAGTAAGTGAGGAAGGTGTTGGCATTCCTATGCTTGAATGGCCTGGAGGCTACGGTGGAGTCCTCCTGTGAAGGCATGGAGTCTGATTTGGGAGCTCTCCAACTCTACTACAACAGGTTTTGCGAATCGAAATCCGACCTCCCTCGGCTTTATAGCCGACGTAAGTGGGCTGGGCCCAAAGTTTTTTGGGCCGCAATGAGAAAGCGCAAAACCAATAATATT---------------------------------------------------------------------------------------------------------------------------------------------------
>AF239159
ACCGCGCTCTCTCATGCGAGGCCCACCAGGCCGAGCGGTCCTGCTTTGGTGCCTTATGTCTTTTGTTAAAGCCTGTATGTAATAAGGCGCTTTGGATCGCATATAAGTTCGTCCCCAGGCTCAGTGGTGCTATGGACGGCTCTGGAGGAGCGTTGCCTGCTTTGCCTCAAAGTGTTCTGCCGCGGGTACCCTCGCCACCTCCGTCTGCCGGAGAGCTGCCGTGGAGTCGCGTCGGTGAGATAGTGATTTTCACCTTTGTTGCTTTGGTAGCTTTGTACCTGTTATGGTTGTGGGTGCTGAGAGATCTTATCTTCCTTGTTAAGGCTCGCCGCGGGATCTCAACGGAGGAGGTGAGCTTTGGTACGTCAGATCTGGTTGTTTCGCAGGCTCCAACGCCGGTCGGTGTCTCTGCTAGCTGTCCGCCGGGACCTGTGCCGTTCACGGCCTAGGTAGCCCTCAGCCACCATGCCTCTTGCCGGCAGCAAAAGGAAGAGGGCCGATGAGGTGGCCTGGTCTAAGCGTGGCACTAAGAAGAAGCCAGAGCGTACATCTGCCGCTCGGGCTGGTCCGTCTAGGCGGATTCGTCCACCCTTGCAGATAGCCACGTTTGTGGCAGCCGGTCAGTCTATGGTGTCTGTCCCTTCCGGTGGGGTTTGTGAACTGCTGGGCTCCTATGCTCGAGGCGCTGACGAGGCCAACCGTCACACCAACGAGACTGTCACGTACAAGGTTGCCTTGGACTACCACTTCGTTGCTACTGCAGCCGCCTGCAGGTATTCCAGCGTTGGCACTGGCGTGGCCTGGTTGGTGTATGATGCACAGCCTACCGGAAATACCCCGACGACGAAGGACATCTTCGGCTATAGTGACTCCCTTGTGGCGTTCCCCTACACATGGAAGGTTTCAAGGGAGGTGTGTCATCGCTTCGTGGTGAAGAGGAGATGCACTTTCACGATGGAGACCGACGGTCGGATTGGGTCGGATGTTCCTCCGGCGAATACCTCATGGCCGCCTTGTAAGCGGGCGATTTACTTCCATAAGTTCTTCACTGGCCTGGGTGTGAAGACGGAGTGGAAGAATCTCACAGACGGTGGTGTGGGAGCGATTAAGAAGGGTGCGTTGTACCTGGTCATTGCCCCTGGCAATGGTCTAGAGTTTACCTGCCATGGGCAGGCCCGTCTGTACTTCAAATCAGTTGGGAATCAGTGATTCCCTACAGAATAATAAAACAAGTTTTATAATTTCATTGATATTGGACGAAGTACAATACAGGATACAATGTCTGCAGATGTGCAGACGACAACATTAAACTGGTTTTGTGTGTCGCGAGGGGGAACCCGGAGCACGCTCCCAAAACACCCAACACACACACACCCAACTGAAGATTATTGAACATGCAGCCGCCGGCCTAAGCAGGCTTGTAGAACTTCTCGCCTGCTGTCATAATGTATATGACCGCGTTTGCCTCGAAGTACTCCCGTTGTCCGGGAGTCATCACCGTCAGCCAGTCCTCATCCTCGTTGGCTAGGATTATTGATGGAATGCTCTTGGAAGCTACCTTCTTCTTCTTACCGTACTTCGGGTTGACGACGTACTCTTTCTGGCAGCCAACCAGCTGCTTCCAGCAAGGACAGAATTTGAAGGGTATATCATCTATGATGTTGTAGACTGCTTCCTCATCATAGGAAGACCAGTCGACATTATTCTGCCAGTAGTTGTGGCGCCCTAGGCTTCTGGCCCATGTTGATTTCCCTGTTCTTGTTGGCCCAAGGATGTACAGAGACTGTTTCCTGTGCCCTGGGATGTTCTGGATGCGGATTGCATCCATTCTAAGTCAGAGATTGCTTCCTCAAGGGTTAAGCAGGTAGGAGTAAGCAGCATGTAGGCTTCTGGACTAACCTGATAGATGTTGGGGTTGAGCCAATCTTCTATGGTTTCGAAGTTTATGAGGTCCGGTTCAGTGGGAGGATGAGGATTGGTGTATACTTCTGCAGTTTCAGGGAACAATCTGGAGGCTGAGTACTCAAAGTACTGGAGCTTCGTTGCCCACTCGTAGGGGAGTGCCTTCTGAATCATGGAAAGGTACTCTTGCTTGGAGGTGGAGTGTTCGATGATATCTCTCACGATATCATCTTTTGTGGGTTTAGGTTGCCTATCCTCAGATGAAGTGGTAGCAAAGGATTTCTTGCGTGGGATGAAAGTACCTTTCTCCCATTGTTTGATCGGGTTTTTGAGCACGTATTCCTTGACCCTGTCTGCGGACTTGGCACTCTGAATGTTAGGATGGAAATCCTCAATGTCAAAGAACCTAGGGTTCGTAGTTTGCACAGGCTTGACGCTCTGAGCTAAGGCATGGATATGCCAGGATCCATCAGCATGAGCTTCCCGGCTCACGACGATGTAAGCTGGATTCCAGTGACCTATGAGACTCCAGAGATGGAGCCCTACAGCTTCAGGTTCTAGATGGCACTTCGGATATGTGAGGAATGTGTTTACGTTCCTGTGCTTGAAGGAACGGATGGCAGAGCCTGACTCTGCTGATCCTACGGTTGTCATGGCTGGGCGAGAGGTCTGATTCTGAGTCTCAACTAACTCTCCTACAGGTTTGCGAATCGAAATCCGACCTCCCGTCTTATATAGAAGGTTAGTTGGGCCGGGCCGCAATTTTTTGTGGGCCGCAATGAGAGAGCGCAAACCGTTAATATT--------------------------------------------------------------------------------------------------------------------------------------------------------------------------------
>AF239960
ACCGCGCCTTCTTTTCCTGCGAGGGCCCGAAGGGACCGAGCGATTTGATTTAAAGTTCGGTTCTGCTTTGTCTGATTTATCTAAAGCAGCCCAATCTAAAGAAACCGGTCCCCTGCGACTATAAATTGTCTCACAAGTGCGATTCATTCATGGATCCACAGAACTCCTTCTTTGTACAGCCGCGGGTACCCACAGCAGCTCCGACATCCGGAGGAGTGTCGTGGAGTCGCGTAGGCGAGGTAGCTATTTTGAGCTTTGTTGCTTTGATTATCTTTTACCTGCTTTACCTTTGGGTGCTGAGAGATCTTATCTTAGTTCTGAAGGCTCGACAAGGCAGATCCACGGAGGAGCTGATATTTGGAATACAAGCTGTGGATAGGAGCAACCCTATCCCTAATACACAGGCACCACCAATTCAGGGGAATCCCGGGCCGTTCGTTCCAGGCACGGGATAAGCAATCAGCCATGTCTACTTCCAAGAGGAAACGGGGAGATGATTCGAACTGGAATAAGCGGACGACTAAGAAGAAGCCTTCTTCAGCTGGTCTGAAGAAGGCTGGAAGCAAGGCCGAAAGGCCATCCCTTCAGATCCAGACACTCCAGCATGCTGGGTCCACCATGATAACAGTCCCCTCCGGAGGAGTATGTGACCTCATCAACACCTATGCCCGAGGATCAGACGAGGGCAACCGCCACACCAGCGAGACTCTGACGTACAAGATTGCCGTCGACTACCACTTCGTTGCAGACTCGCAAGCCTGCAAGTATTCTAACACCGGGACCGGTGTGATGTGGCTGGTGTACGACACCACTCCCGGCGGACAAGCGCCGACCCCACAAACCATATTTGCATATCCGGACACGCTGAAAGCTTGGCCGGCAACATGGAAAGTGAGCCGGGAGCTGTGTCATCGCTTCGTGGTGAAACGGCGATGGTTGTTCAACATGGAGACCGACGGTCGAATTGGTTCGGACATCCCTCCTTCGAATGCAAGTTGGAAGCCGTGCAAGCGCAACATCTACTTCCACAAGTTCACGAGTGGGTTGGGAGTGAGAACGCAGTGGAAGAATGTAACGGACGGAGGAGTTGGTGCGATACAGAGAGGAGCTCTGTACATGGTCATTGCCCCTGGCAATGGCCTTACATTTACTGCCCATGGGCAGACCCGTCTGTACTTTAAGAGTGTCGGCAACCAGTAATGAATAAAAACTCCGTTTTATTATATCTGATGAATGCTCAAAGCTTACATTAATATGTCGTGCGATGGCACGAAAAACACACTGGAACGCAGCCCCGGGCTAAAGACCGGGTCTCAAGAGACCCTGCGATACAAAACATCGAAAAAACAAGATCTATATGAATTACACTTCCTCCGTAGGAGGAAGCACAGGGGGAGAATACCACTTCTCCCCTGGCGACATTTTATAAATCATGCAGTTTGCCTCGAAATACTCCATCTGCCCTGGAGTCATTTCCTTCATCCAGTCTTCATCCCAGTTGGTGAGGATGATTGTAGGCTTAGACTTCATCTGAACTTTCTTCTTCTTGCCATATTTTGGATTTACCACGAACTCTTTCTGACAGCCAACTAACTGTTTCCAACAAGGACAGAATTTAAAAGGAATATCATCTACGATGTTGTAGATTGCGTCTTCGTTGTACGAAGACCAATCAACATTATTTTGCCAATAATTATGAAGCCCTAAGCTTCTGGCCCAAGTAGATTTTCCTGTTCGTGTTGGACCGACGATGTAGAGGCTCTGCTTTCTTGTTCCTTCATCTGTTGGCTGGATAATTGATCCATCCATTCAAGGTCAGAGATAGCCTCTTCGAGGGTGTAACAGGTTGGTTGAAGAAGCATGTATGATTCGGGACTAACCTGGAAGATGTTAGGCTGGAGCCAATCTTTGATTGACTCATTACAAAGAAGATCAGGTGAAGAGGGTGGATGAGGACTGATGAACTCTTCCTGAATCTCAGGGAACAATTTATTTGCAGAGTATTCAAAATACTGCAATTTTGTGGCCCAGTCATAGGGGAACTCTTTACGAACCATAGAGAGGTACTCTAGCTTTGAAGTGGAGTGTGAAATAATCTCTCTCATTATTTCATCTTTGGAAGGTTTCTTTTCAGAATTTCCCTTGGAAGGATTTCCTAGGAAGCTTGACTTCCTAGGAATGAAAGTACCTCTCTCAAACAAGGCCAGAGGTTCCTTGAGAATGTAATCCCTGACCTTGTTTACTGATTTTGCACTCTGAATGTTTGGGTGGAACCCTTTGATATCAAAGAACCTTGAGTCAGTGATTCTTACCGGTTTCTCTGTCTGGATTAATGCATGTAAATGCATATCTCCATCTCTATGTGCCTCTCGGGCACATATGATATACTTCGGGGTCCAACGACCAACGAGCTCCCAAATCATCTGACAGAGGATTTCTGGATTTTCTGGACAGTGTGGATATGTTAAGAACGTGTTAACGTTCCTGTGTGAGAACTGACGGTTGGATGAGGAGGAGGCCATATCGGACGACTCCGAGCAGCTTGAGGGATGGCAGGATGGGAGCTCCAAACTCTATATCAACCGGTTGCGCCTTCGAAATCCGCCGCTCCCCCTTTTATAGTGGTTGTTTATGGGCCGGACCGGGCCGGCCCAGCAGGAAAAGAAGGCGCGCAATAATATT--------------------------------------------------------------------------------------------------------------------------------------------------------------------------------------------------------
>AF239961
ACCGCGCCTTCTTTTCCTGCGAGGGCCCGGTAGGGACCGAGCGCTTTGATTTAAAGTTTGGTCCTGCTTTGTTTGATTTATCTAAAGCAGCCCAATCTAAAGAAACCGGTCCCGGGCACTATAAATTGCCTAACAAGTGCGATTCATTCATGGATCCACAGAACTCCTTCTTTGTACAGCCGCGGGTACCCACAGCAGCTCCGACATCCGGAGGAGTGTCGTGGAGTCGCGTAGGCGAGGTAGCTATTTTGAGCTTTGTTGCATTGATTTGCTTTTACCTGCTTTACCTTTGGGTGCTGAGAGACCTTATCTTAGTTCTGAAGGCTCGACAAGGCAGATCCACGGAGGAGCTGATATTTGGAGGACAAGGTGTGGATAGGAGCAACCCTATCCCTAATCTACCAGCACCACCAAGTCAGGGCAATCCCGGGCCATTTGTTCCAGGCACGGGATAAGCAATCAGCCATGTCCACGTCCAAGAGGAAGCGGGGAGATGATTCGAATTGGAATAAGCGGGTGCCTAAGAAGAAGCCATCTTCAGCTGGTCTGAAGAGGGCTGCAAGCAAGGCCGATAGGCCATCCCTCCAAATCCAGACACTCCAGCATGCTGGGACCACCATGATAACGGTCCCATCCGGAGGAGTATGTGACCTCATCAACACCTATGCCCGAGGATCTGACGAGGGCAACCGCCACACCAGCGAGACTCTGACGTACAAGATTGCCGTCGACTACCACTTCGTTGCTGACGCGGCAGCCTGCCGCTACTCCAACACCGGAACCGGTGTAATGTGGCTGGTGTATGACACCACTCCCGGCGGACAAGCTCCGACCCCGCAAACTATATTTGCCTACCCTGACACGCTAAAAGCGTGGCCGGCCACATGGAAAGTGAGCCGGGAGCTGTGTCATCGCTTCGTGGTGAAACGGCGATGGTTGTTCAACATGGAGACCGACGGTCGGATTGGTTCGGATATCCCTCCTTCGAATACAAGTTGGAAGCCTTGCAAGCGCAACATCTACTTCCACAAGTTCACGAGTGGGTTGGGAGTGAGAACGCAGTGGAAGAATGTAACGGACGGAGGAGTTGGTGCCATCCAGAGAGGAGCGCTGTATATGGTTATTGCCCCCGGCAATGGCCTTACATTTACTGCCCATGGGCAGACCCGTCTGTACTTTAAGAGTGTTGGCAACCAGTAATGAATAAAAACGCCCGTTTTATTATATCTGATGAATGCTGAAAGCTTACATTAATATGTCGTGCGATGGCACGAAAAAACACACGCAATCAATACAGGGGGGTAGTCGGCGGGCGGCTAAGGGTGGTGCTCGGCGGGCAAAACATCGAAAAATCAAGATCTATATGAATTACACTTCCTCCGTAGGAGGAAGCACAGGGGGAGAATACCACTTCTCCCCTGGCGACATAATGTAAATGATGCAGTTTGCCTCGAAATACTCCAGCTGCCCTGGAGTCATTTCCTTCATCCAATCTTCATCCGAGTTGGCGAGGATTATTGTAGGCTTAGACTTCTTCTGCACCTTTTTCTTCTTACCATACTTGGGGTTTACAATGAAATCCCTCTGACAGCCAACTAACTGTTTCCAACAAGGACAGAATTTAAACGGAATATCATCTACGATGTTGTAGATTGCGTCTTCGTTGTATGAAGACCAATCAACATTATTTTGCCAGTAATTATGAACCCCTAGGCTTCTGGCCCAAGTAGATTTTCCGGTTCTTGTTGGGCCGACGATGTAGAGGCTCTGCTTTCTTGATCTTTCATCTGATGACTGGATACAGAATCCATCCATTGGAGGTCAGAAATTGCATCCTCGAGGGTATAACAGGTAGGTTGAAGGAGCATGTAAGCTTCGGCACTAACCTGGAAGATGTTAGGCTGGAGCCAATCATTGATTGACTCATTACAAAGTAAATCAGGTGAGGAGGGTGGATGAGGATTGGTGAACTCTTCCTGAATCTCAGGAAAAAGCTTATTTGCAGAGTATTCAAAATACTGCAATTTTGTGGACCAATCAAAGGGAAGCTCTTTCTGGATCATGGAGAGGTACTCTTCTTTGGAAGTACAGTGTGAAATAATGTCTCGCATTATTTCATCTTTGGAAGGCTTTTTTTCCTTTACCTCTGAATCGGATTTTCCTAGGAAGGGGGACTTCCTAGGAATGAAAGTACCTCTCTCAAACACAGCCAGAGGTTCCTTGAGAATGTAATCCCTCACCCTGTTAACTGACTTGGCACTCTGAATATTTGGGTGAAACCCATTTATATCAAAGAACCTTGAGTCAGATATCCTTACCGGCTTCTCTGTCTGAAGCAATGCATGTAAATGCAAACTTCCATCTTTATGTGCCTCTCGGGCACATAGAATGTACTTGGGAATCCAACGAACGACGAGCTCCCAGATCATCTGACAGGCGATTTCAGGATTTTCTGGACACTTTGGATAGGTTAGGAACGTGTTTGCGTTCCTGTGTGAGAACTGACGGTTGGATGAGGAGGAGGCCATAGCCGACGACGGAGGTTGAGGCTGAGGGATGGCAGACTGGGAGCTCCAAACTCTATAGTATACCTGTGCGCCTTCGAAATCCGCCGCTCCCTTGTCTTATAGTGGTTGTAAATGGGCCGGACCGGGCCGGCCCAGCAGGAAAAGAAGGCGCGCACTAATATT------------------------------------------------------------------------------------------------------------------------------------------------------------------------------------------------
>AJ224506
ACCGCGCCTTCTTTTCCTGCGAGGTCCCGGTAGGGACCGAGCGATTTGATTTAAAGCTTGGTCCTGCTTTGTATGATTTATCGAAAGCAGCCTAATCTAAAGAATCCGGTCCCGGGCACTATAAATTGTCTAACAAGTGCGATTCACTCATGGATCCACAGAATTCCTTGTATGTACAGCCGCGGGTACCCACAGCAGCTCCGACCTCCGCAGGAGTGCCGTGGAGTCGCGTAGGCGAGGTAGCTATTTTGAGCTTTGTTGCATTGATTTGCTTTTACCTGCTTTACCTTTGGGTGCTGAGAGACCTTATCTTAGTTCTGAAGGCTCGCCAAGGCAGATCCACGGAGGAGCTGATATTTGGTGGACAAGCTGTGGATAGGAGCAACCCTATCCCTAATATACCAGCACCACCAAGTCAGGGCAATCCCGGGCCATTTGTTCCAGGCACGGGATAAGCAATCAGCCATGTCCACGTCCAAGAGGAAGCGGGGAGATGATTCGAATTGGAATAAGCGGGTTTCTAAGAAGAAGCCTTCTTCAGCTGGGCTGAAGAGGGCTGGCAGCAAGGCCGATAGGCCATCCCTCCAAATCCAGACACTCCAGCATGCCGGGACCACCATGATAACGGTCCCCTCCGGAGGCGTATGTGACCTCATCAACACCTATGCCCGAGGATCTGACGAGGGCAACCGCCACACCAGCGAGACTCTGACGTACAAGATTGCCATCGACTACCACTTCGTTGCTGACGCGGCAGCCTGCCGGTACTCCAACACCGGAACCGGTGTGATGTGGCTGGTGTATGACACCACTCCCGGCGGACAAGCTCCGACCCCGCAGACTATATTTGCCTACCCGGACACCCTCAAAGCCTGGCCGGCGACATGGAAGGTGAGCCGGGAGCTGTGTCATCGCTTCGTGGTGAAACGGCGTTGGTTGTTCAACATGGAGACCGACGGGCGGATTGGTTCGGACATTCCTCCATCGAATGCAAGTTGGAAGCCTTGCAAGCGCAACATCTACTTCCACAAGTTCACGAGTGGGTTGGGAGTGAGAACGCAGTGGAAGAATGTAACGGACGGAGGAGTTGGTGCCATCCAGAGAGGAGCTTTGTACATGGTCATTGCCCCCGGCAATGGCCTTACATTTACTGCCCATGGGCAGACCCGTCTGTACTTTAAGAGTGTTGGCAACCAGTAATGAATAAAACTCCGTTTTTATTATATCTCATGAATGCTGAAAGCTTACATTAATATGTCGTGCGATGGCACGAAAAACACACACAATCAATACAGGGGGGTAGTCGGCGGGCGGCTAAGGGTGGTGCTCGGCGGGCAAAACATCGAAAAATCAAGATGTATCTGAATGTACTGCCTCCGTAGGAGGCAGCTCAGGGGGAGAATACCATTTCTCCCCTGGCGACATAATGTAAATGGTGCAGTTTGCCTCGAAATACTCCAGCTGCCCTGGAGTCATTTCTTTCATCCAATCTTCATCCGAGTTGGCGAGGATTATTGTAGGCTTAGACTTCTTCTGCACCTTCTTCTTCTTACCATACTTGGGGTTGACAATGAAATCTTTCTGGCAGCCAACTAACTGTTTCCAACAAGGACAGAATTTAAATGGAATATCGTCTACGATGTTGTAGATTGCGTCTTCGTTGTATGAAGACCAATCAACATTATTTTGCCAGTAATTATGAACCCCTAGGCTTCTGGCCCAAGTAGACTTTCCTGTTCTTGTTGGCCCGACGATGTAGAGGCTCTGCTTTCTTGATCCTTCATCTGATGACTGGATACAGAATCCATCCATTGGAGGTCAGAGATTGCATCCTCGAGGGTATAACAGGTAGGTTGAAGGAGCATGTAAGCTTCGGGACTGACCTGGAAGATGTTAGGCTGGAGCCAATCATTGATTGACTCATTACAGAGTAAATCAGGTGAGGAGGGTGGATGAGGATTGGTGAACTCTTCCTGAATTTCAGGAAAAAGTTTATTTGCAGAGTATTCAAAATACTGCAATTTTGTGGACCAATCATAGGGAAACTCTTTCTGGATCATAGAGAGGTACTCTTCCTTGGAGGTGGAGTGTGAAATAATGTCTCGCATTATTTCATCTTTTGAAGGCTTTTTTTCCTTTACTTCTGAATCAGATTTTCCTAGGAAGGGGGACTTCCTAGGAATGAAAGTACCTCTCTCAAACATAGCCAGCGGTTCCTTGAGAATGTAATCTCTCACCCTGTTGACTGATTTGGCACTCTGAATATTTGGGTGAAACCCATTTATATCAAAGAACCTTGAGTCAGATATCCTTACCGGCTTCTCTGTCTGAAGCAATGCATGTAAATGCAAACTTCCATCTTTATGTTCCTCTCGGGCACATAGAATATACTTGGGTATCCAACGAACAACGAGCTCCCAAATCATCTGGCAGGCGATTTCAGGATTTTCTGGGCACTTTGGATAGGTAAGGAACGTGTTAGCGTTCCTGTGTGAGAACTGACGGTTGGATGAGGAGGAGGCCATATCCGACGACGGAGGACGAGGCTGAGTGATGGCAGATTGGGAGCTCTCAACTCTATACCAACCGGTGCGCCTTCGAAATCCGCCGCTCCTTGTTTTATAGTGGTTGTGAATGGGCCGGACCGGGCCGGCCCAGCAGGAAAAGAAGGCGCGCACTAATATT-----------------------------------------------------------------------------------------------------------------------------------------------------------------------------------------------------
>AJ224507
ACCGCGCCTTCTTTTCCTGCGAGGTCCCGGTAGGGACCGAGCGATTTGATTTAAAGCTTGGTCCTGCTTTGTATGATTTATCGAAAGCAGCCTAATCTAAAGAATCCGGTCCCGGGCACTATAAATTGTCTAACAAGTGCGATTCACTCATGGATCCACAGAATTCCTTGTATGTACAGCCGCGGGTACCCACAGCAGCTCCGACCTCCGCAGGAGTGCCGTGGAGTCGCGTAGGCGAGGTAGCTATTTTGAGCTTTGTTGCATTGATTTGCTTTTACCTGCTTTACCTTTGGGTGCTGAGAGACCTTATCTTAGTTCTGAAGGCTCGCCAAGGCAGATCCACGGAGGAGCTGATATTTGGTGGACAAGCTGTGGATAGGAGCAACCCTATCCCTAATATACCAGCACCACCAAGTCAGGGCAATCCCGGGCCATTTGTTCCAGGCACGGGATAAGCAATCAGCCATGTCCACGTCCAAGAGGAAGCGGGGAGATGATTCGAATTGGAATAAGCGGGTTTCTAAGAAGAAGCCTTCTTCAGCTGGGCTGAAGAGGGCTGGCAGCAAGGCCGATAGGCCATCCCTCCAAATCCAGACACTCCAGCATGCCGGGACCACCATGATAACGGTCCCCTCCGGAGGCGTATGTGACCTCATCAACACCTATGCCCGAGGATCTGACGAGGGCAACCGCCACACCAGCGAGACTCTGACGTACAAGATTGCCATCGACTACCACTTCGTTGCTGACGCGGCAGCCTGCCGGTACTCCAACACCGGAACCGGTGTGATGTGGCTGGTGTATGACACCACTCCCGGCGGACAAGCTCCGACCCCGCAGACTATATTTGCCTACCCGGACACCCTCAAAGCCTGGCCGGCGACATGGAAGGTGAGCCGGGAGCTGTGTCATCGCTTCGTGGTGAAACGGCGTTGGTTGTTCAACATGGAGACCGACGGGCGGATTGGTTCGGACATTCCTCCATCGAATGCAAGTTGGAAGCCTTGCAAGCGCAACATCTACTTCCACAAGTTCACGAGTGGGTTGGGAGTGAGAACGCAGTGGAAGAATGTAACGGACGGAGGAGTTGGTGCCATCCAGAGAGGAGCTTTGTACATGGTCATTGCCCCCGGCAATGGCCTTACATTTACTGCCCATGGGCAGACCCGTCTGTACTTTAAGAGTGTTGGCAACCAGTAATGAATAAAACTCCGTTTTTATTATATCTCATGAATGCTGAAAGCTTACATTAATATGTCGTGCGATGGCACGAAAAACACACACAATCAATACAGGGGGGGAGTCGGCGGGCGGCTAAGGGTGGTGCTCGGCGGGCAAAACATCGAAAAATCAAGATGTATCTGAATGTACTGCCTCCGTAGGAGGCAGCTCAGGGGGAGAATACCATTTCTCCCCTGGCGACATAATGTAAATGGTGCAGTTTGCCTCGAAATACTCCAGCTGCCCTGGAGTCATTTCTTTCATCCAATCTTCATCCGAGTTGGCGAGGATTATTGTAGGCTTAGACTTCTTCTGCACCTTCTTCTTCTTACCATACTTGGGGTTGACAATGAAATCTTTCTGGCAGCCAACTAACTGTTTCCAACAAGGACAGAATTTAAATGGAATATCGTCTACGATGTTGTAGATTGCGTCTTCGTTGTATGAAGACCAATCAACATTATTTTGCCAGTAATTATGAACCCCTAGGCTTCTGGCCCAAGTAGACTTTCCTGTTCTTGTTGGCCCGACGATGTAGAGGCTCTGCTTTCTTGATCCTTCATCTGATGACTGGATACAGAATCCATCCATTGTAGGTCAGAGATTGCATCCTCGAGGGTATAACAGGTAGGTTGAAGGAGCATGTAAGCTTCGGGACTGACCTGGAAGATGTTAGGCTGGAGCCAATCATTGATTGACTCATTACAGAGTAAATCAGGTGAGGAGGGTGGATGAGGATTGGTGAACTCTTCCTGAATTTCAGGAAAAAGTTTATTTGCAGAGTATTCAAAATACTGCAATTTTGTGGACCAATCATAGGGAAACTCTTTCTGGATCATAGAGAGGTACTCTTCCTTGGAGGTGGAGTGTGAAATAATGTCTCGCATTATTTCATCTTTTGAAGGCTTTTTTTCCTTTACTTCTGAATCAGATTTTCCTAGGAAGGGGGACTTCCTAGGAATGAAAGTACCTCTCTCAAACATAGCCAGCGGTTCCTTGAGAATGTAATCTCTCACCCTGTTGACTGATTTGGCACTCTGAATATTTGGGTGAAACCCATTTATATCAAAGAACCTTGAGTCAGATATCCTTACCGGCTTCTCTGTCTGAAGCAATGCATGTAAATGCAAACTTCCATCTTTATGTGCCTCTCGGGCACATAGAATATACTTGGGTATCCAACGAACAACGAGCTCCCAAATCATCTGGCAGGCGATTTCAGGATTTTCTGGGCACTTTGGATAGGTAAGGAACGTGTTAGCGTTCCTGTGTGAGAACTGACGGTTGGATGAGGAGGAGGCCATATCCGACGACGGAGGACGAGGCTGAGTGATGGCAGATTGGGAGCTCTCAACTCTATACCAACCGGTGCGCCTTCGAAATCCGCCGCTCCTTGTTTTATAGTGGTTGTGAATGGGCCGGACCGGGCCGGCCCAGCAGGAAAAGAAGGCGCGCACTAATATT-----------------------------------------------------------------------------------------------------------------------------------------------------------------------------------------------------
>AJ224508
ACCGCGCCTTCTTTTCCTGCGAGGTCCCGGTAGGGACCGAGCGATTTGATTTAAAGCTTGGTCCTGCTTTGTATGATTTATCGAAAGCAGCCTAATCTAAAGAATCCGGTCCCGGGCACTATAAATTGTCTAACAAGTGCGATTCACTCATGGATCCACAGAATTCCTTGTATGTACAGCCGCGGGTACCCACAGCAGCTCCGACCTCCGCAGGAGTGCCGTGGAGTCGCGTAGGCGAGGTAGCTATTTTGAGCTTTGTTGCATTGATTTGCTTTTACCTGCTTTACCTTTGGGTGCTGAGAGACCTTATCTTAGTTCTGAAGGCTCGCCAAGGCAGATCCACGGAGGAGCTGATATTTGGTGGACAAGCTGTGGATAGGAGCAACCCTATCCCTAATATACCAGCACCACCAAGTCAGGGCAATCCCGGGCCATTTGTTCCAGGCACGGGATAAGCAATCAGCCATGTCCACGTCCAAGAGGAAGCGGGGAGATGATTCGAATTGGAATAAGCGGGTTTCTAAGAAGAAGCCTTCTTCAGCTGGGCTGAAGAGGGCTGGCAGCAAGGCCGATAGGCCATCCCTCCAAATCCAGACACTCCAGCATGCCGGGACCACCATGATAACGGTCCCCTCCGGAGGCGTATGTGACCTCATCAACACCTATGCCCGAGGATCTGACGATGGCAACCGCCACACCAGCGAGACTCTGACGTACAAGATTGCCATCGACTACCACTTCGTTGCTGACGCGGCAGCCTGCCGGTACTCCAACACCGGAACCGGTGTGATGTGGCTGGTGTATGACACCACTCCCGGCGGACAAGCTCCGACCCCGCAGACTATATTTGCCTACCCGGACACCCTCAAAGCCTGGCCGGCGACATGGAAGGTGAGCCGGGAGCTGTGTCATCGCTTCGTGGTGAAACGGCGTTGGTTGTTCAACATGGAGACCGACGGGCGGATTGGTTCGGACATTCCTCCATCGAATGCAAGTTGGAAGCCTTGCAAGCGCAACATCTACTTCCACAAGTTCACGAGTGGGTTGGGAGTGAGAACGCAGTGGAAGAATGTAACGGACGGAGGAGTTGGTGCCATCCAGAGAGGAGCTTTGTACATGGTCATTGCCCCCGGCAATGGCCTTACATTTACTGCCCATGGGCAGACCCGTCTGTACTTTAAGAGTGTTGGCAACCAGTAATGAATAAAACTCCGTTTTTATTATATCTCATGAATGCTGAAAGCTTACATTAATATGTCGTGCGATGGCACGAAAAACACACACAATCAATACAGGGGGGTAGTCGGCGGGCGGCTAAGGGTGGTGCTCGGCGGGCAAAACATCGAAAAATCAAGATGTATCTGAATGTACTGCCTCCGTAGGAGGCAGCTCAGGGGGAGAATACCATTTCTCCCCTGGCGACATAATGTAAATGGTGCAGTTTGCCTCGAAATACTCCAGCTGCCCTGGAGTCATTTCTTTCATCCAATCTTCATCCGAGTTGGCGAGGATTATTGTAGGCTTAGACTTCTTCTGCACCTTCTTCTTCTTACCATACTTGGGGTTGACAATGAAATCTTTCTGGCAGCCAACTAACTGTTTCCAACAAGGACAGAATTTAAATGGAATATCGTCTACGATGTTGTAGATTGCGTCTTCGTTGTATGAAGACCAATCAACATTATTTTGCCAGTAATTATGAACCCCTAGGCTTCTGGCCCAAGTAGACTTTCCTGTTCTTGTTGGCCCGACGATGTAGAGGCTCTGCTTTCTTGATCCTTCATCTGATGACTGGATACAGAATCCATCCATTGGAGGTCAGAGATTGCATCCTCGAGGGTATAACAGGTAGGTTGAAGGAGCATGTAAGCTTCGGGACTGACCTGGAAGATGTTAGGCTGGAGCCAATCATTGATTGACTCATTACAGAGTAAATCAGGTGAGGAGGGTGGATGAGGATTGGTGAACTCTTCCTGAATTTCAGGAAAAAGTTTATTTGCAGAGTATTCAAAATACTGCAATTTTGTGGACCAATCATAGGGAAACTCTTTCTGGATCATAGAGAGGTACTCTTCCTTGGAGGTGGAGTGTGAAATAATGTCTCGCATTATTTCATCTTTTGAAGGCTTTTTTTCCTTTACTTCTGAATCAGATTTTCCTAGGAAGGGGGACTTCCTAGGAATGAAAGTACCTCTCTCAAACATAGCCAGCGGTTCCTTGAGAATGTAATCTCTCACCCTGTTGACTGATTTGGCACTCTGAATATTTGGGTGAAACCCATTTATATCAAAGAACCTTGAGTCAGATATCCTTACCGGCTTCTCTGTCTGAAGCAATGCATGTAAATGCAAACTTCCATCTTTATGTGCCTCTCGGGCACATAGAATATACTTGGGTATCCAACGAACAACGAGCTCCCAAATCATCTGGCAGGCGATTTCAGGATTTTCTGGGCACTTTGGATAGGTAAGGAACGTGTTAGCGTTCCTGTGTGAGAACTGACGGTTGGATGAGGAGGAGGCCATATCCGACGACGGAGGACGAGGCTGAGTGATGGCAGATTGGGAGCTCTCAACTCTATACCAACCGGTGCGCCTTCGAAATCCGCCGCTCCTTGTTTTATAGTGGTTGTGAATGGGCCGGACCGGGCCGGCCCAGCAGGAAAAGAAGGCGCGCACTAATATT-----------------------------------------------------------------------------------------------------------------------------------------------------------------------------------------------------
>AJ225006
ACCGCGCCTTCTTTTCCTGCGAGGTCCCGGTAGGGACCGAGCGATTTGATTTAAAGCTTGGTCCTGCTTTGTATGATTTATCGAAAGCAGCCTAATCTAAAGAATCCGGTCCCGGGCACTATAAATTGTCTAACAAGTGCGATTCACTCATGGATCCACAGAATTCCTTGTATGTACAGCCGCGGGTACCCACAGCAGCTCCGACCTCCGCAGGAGTGCCGTGGAGTCGCGTAGGCGAGGTAGCTATTTTGAGCTTTGTTGCATTGATTTGCTTTTACCTGCTTTACCTTTGGGTGCTGAGAGACCTTATCTTAGTTCTGAAGGCTCGCCAAGGCAGATCCACGGAGGAGCTGATATTTGGTGGACAAGCTGTGGATAGGAGCAACCCTATCCCTAATATACCAGCACCACCAAGTCAGGGCAATCCCGGGCCATTTGTTCCAGGCACGGGATAAGCAATCAGCCATGTCCACGTCCAAGAGGAAGCGGGGAGATGATTCGAATTGGAATAAGCGGGTTTCTAAGAAGAAGCCTTCTTCAGCTGGGCTGAAGAGGGCTGGCAGCAAGGCCGATAGGCCATCCCTCCAAATCCAGACACTCCAGCATGCCGGGACCACCATGATAACGGTCCCCTCCGGAGGCGTATGTGACCTCATCAACAGCTATGCCCGAGGATCTGACGAGGGCAACCGCCACACCAGCGAGACTCTGACGTACAAGATTGCCATCGACTACCACTTCGTTGCTGACGCGGCAGCCTGCCGGTACTCCAACACCGGAACCGGTGTGATGTGGCTGGTGTATGACACCACTCCCGGCGGACAAGCTCCGACCCCGCAGACTATATTTGCCTACCCGGACACCCTCAAAGCCTGGCCGGCGACATGGAAGGTGAGCCGGGAGCTGTGTCATCGCTTCGTGGTGAAACGGCGTTGGTTGTTCAACATGGAGACCGACGGGCGGATTGGTTCGGACATTCCTCCATCGAATGCAAGTTGGAAGCCTTGCAAGCGCAACATCTACTTCCACAAGTTCACGAGTGGGTTGGGAGTGAGAACGCAGTGGAAGAATGTAACGGACGGAGGAGTTGGTGCCATCCAGAGAGGAGCTTTGTACATGGTCATTGCCCCCGGCAATGGCCTTACATTTACTGCCCATGGGCAGACCCGTCTGTACTTTAAGAGTGTTGGCAACCAGTAATGAATAAAACTCCGTTTTTATTATATCTCATGAATGCTGAAAGCTTACATTAATATGTCGTGCGATGGCACGAAAAACACACACAATCAATACAGGGGGGGAGTCGGCGGGCGGCTAAGGGTGGTGCTCGGCGGGCAAAACATCGAAAAATCAAGATGTATCTGAATGTACTGCCTCCGTAGGAGGCAGCTCAGGGGGAGAATACCATTTCTCCCCTGGCGACATAATGTAAATGGTGCAGTTTGCCTCGAAATACTCCAGCTGCCCTGGAGTCATTTCTTTCATCCAATCTTCATCCGAGTTGGCGAGGATTATTGTAGGCTTAGACTTCTTCTGCACCTTCTTCTTCTTACCATACTTGGGGTTGACAATGAAATCTTTCTGGCAGCCAACTAACTGTTTCCAACAAGGACAGAATTTAAATGGAATATCGTCTACGATGTTGTAGATTGCGTCTTCGTTGTATGAAGACCAATCAACATTATTTTGCCAGTAATTATGAACCCCTAGGCTTCTGGCCCAAGTAGACTTTCCTGTTCTTGTTGGCCCGACGATGTAGAGGCTCTGCTTTCTTGATCCTTCATCTGATGACTGGATACAGAATCCATCCATTGTAGGTCAGAGATTGCATCCTCGAGGGTATAACAGGTAGGTTGAAGGAGCATGTAAGCTTCGGGACTGACCTGGAAGATGTTAGGCTGGAGCCAATCATTGATTGACTCATTACAGAGTAAATCAGGTGAGGAGGGTGGATGAGGATTGGTGAACTCTTCCTGAATTTCAGGAAAAAGTTTATTTGCAGAGTATTCAAAATACTGCAATTTTGTGGACCAATCATAGGGAAACTCTTTCTGGATCATAGAGAGGTACTCTTCCTTGGAGGTGGAGTGTGAAATAATGTCTCGCATTATTTCATCTTTTGAAGGCTTTTTTTCCTTTACTTCTGAATCAGATTTTCCTAGGAAGGGGGACTTCCTAGGAATGAAAGTACCTCTCTCAAACATAGCCAGCGGTTCCTTGAGAATGTAATCTCTCACCCTGTTGACTGATTTGGCACTCTGAATATTTGGGTGAAACCCATTTATATCAAAGAACCTTGAGTCAGATATCCTTACCGGCTTCTCTGTCTGAAGCAATGCATGTAAATGCAAACTTCCATCTTTATGTGCCTCTCGGGCACATAGAATATACTTGGGTATCCAACGAACAACGAGCTCCCAAATCATCTGGCAGGCGATTTCAGGATTTTCTGGGCACTTTGGATAGGTAAGGAACGTGTTAGCGTTCCTGTGTGAGAACTGACGGTTGGATGAGGAGGAGGCCATATCCGACGACGGAGGACGAGGCTGAGTGATGGCAGATTGGGAGCTCTCAACTCTATACCAACCGGTGCGCCTTCGAAATCCGCCGCTCCTTGTTTTATAGTGGTTGTGAATGGGCCGGACCGGGCCGGCCCAGCAGGAAAAGAAGGCGCGCACTAATATT-----------------------------------------------------------------------------------------------------------------------------------------------------------------------------------------------------
>AJ225007
ACCGCGCCTTCTTTTCCTGCGAGGTCCCGGTAGGGACCGAGCGATTTGATTTAAAGCTTGGTCCTGCTTTGTATGATTTATCTAAAGCAGCCTAATCTAAAGAATCCGGTCCCGGGCACTATAAATTGTCTAACAAGTGCGATTCACTCATGGATCCACAGAACTCCTTGTATGTACAGCCGCGGGTACCCACAGCAGCTCCGACCTCCGCAGGAGTGCCGTGGAGTCGCGTAGGCGAGGTAGCTATTTTGAGCTTTGTTGCATTGATTTGCTTTTACCTGCTTTACCTTTGGGTGCTGAGAGACCTTATCTTAGTTCTGAAGGCTCGCCAAGGCAGATCCACGGAGGAGATGATATTTGGTGGACAAGCTGTGGATAGGAGCAACCCTATCCCTAATATACCAGCACCACCAAGTCAGGGCAATCCCGGGCCATTTGTTCCAGGCACGGGATAAGCAATCAGCCATGTCCACGTCCAAGAGGAAGCGGGGAGATGATTCGAATTGGAATAAGCGGGTTTCTAAGAAGAAGCCTTCTTCAGCTGGGCTGAAGAGGGCTGGCAGCAAGGCCGATAGGCCATCCCTCCAAATCCAGACACTCCAGCATTCCGGGACCACCATGATAACGGTCCCCTCCGGAGGCGTATGTGACCTCATCAACACCTATGCCCGAGGATCTGACGAGGGCAACCGCCACACCAGCGAGACTCTGACGTACAAGATTGCCATCGACTACCACTTCGTTGCTGACGCGGCAGCCTGCCGGTACTCCAACACCGGAACCGGTGTGATGTGGCTGGTGTATGACACCACTCCCGGCGGACAAGCTCCGACCCCGCAGACTATATTTGCCTACCCGGACACCCTCAAAGCGTGGCCGGCGACATGGAAGGTGAGCCGGGAGCTGTGTCATCGCTTCGTGGTGAAACGGCGTTGGTTGTTCAACATGGAGACCGACGGGCGGATTGGTTCGGACATTCCTCCATCGAATGCAAGTTGGAAGCCTTGCAAGCGCAACATCTACTTCCACAAGTTCACGAGTGGGTTGGGAGTGAGAACGCAGTGGAAGAATGTAACGGACGGAGGAGTTGGTGCCATCCAGAGAGGAGCTTTGTACATGGTCATTGCCCCCGGCAATGGCCTTACATTTACTGCCCATGGGCAGACCCGTCTGTACTTTAAGAGTGTTGGCAACCAGTAATGAATAAAACTCCGTTTTTATTATATTTCATGAATGCTGAAAGCTTACATTAATATGTCGTGCGATGGCACGAAAAACACACACAATCAATACAGGGGGGTAGTCGGCGGGCGGCTAAGGGTGGTGCTCGGCGGGCAAAACATCGAAAAATCAAGATGTATCTGAATGTACTGCCTCCGTAGGAGGCAGCTCACGGGGAGAATACCATTTCTCCCCTGGCGACATAATGTAAATGGTGCAGTTTGCCTCGAAATACTCCAGCTGCCCTGGAGTCATTTCTTTCATCCAATCTTCATCCGAGTTGGCGAGGATTATTGTAGGCTTAGACTTCTTCTGCACCTTCTTCTTCTTACCATACTTGGGGTTGACAATGAAATCTTTCTGGCAGCCAACTAACTGTTTCCAACAAGGACAGAATTTAAATGGAATATCGTCTACGATGTTGTAGATTGCGTCTTCGTTGTATGAAGACCAATCAACATTATTTTGCCAGTAATTATGAACCCCTAGGCTTCTGGCCCAAGTAGACTTTCCTGTTCTTGTTGGCCCGACGATGTAGAGGCTCTGCTTTCTTGATCCTTCATCTGATGACTGGATACAGAATCCATCCATTGGAGGTCAGAGATTGCATCCTCGAGGGTATAACAGGTAGGTTGAAGGAGCATGTAAGCTTCGGGACTGACCTGGAAGATGTTAGGCTGGAGCCAATCATTGATTGACTCATTACAGAGTAAATCAGGTGAGGAGGGTGGATGAGGATTGGTGAACTCTTCCTGAATTTCAGGAAAAAGTTTATTTGCAGAGTATTCAAAATACTGCAATTTTGTGGACCAATCATAGGGAAACTCTTTCTGGATCATAGAGAGGTACTCTTCCTTGGAGGTGGAGTGTGAAATAATGTCTCGCATTATTTCATCTTTTGAAGGCTTTTTTTCCTTTACTTCTGAATCAGATTTTCCTAGGAAGGGGGACTTCCTAGGAATGAAAGTACCTCTCTCAAACATAGCCAGCGGTTCCTTGAGAATGTAATCTCTCACCCTGTTGACTGATTTGGCACTCTGAATATTTGGGTGAAACCCATTTATATCAAAGAACCTTGAGTCAGATATCCTTACCGGCTTCTCTGTCTGAAGCAATGCATGTAAATGCAAACTTCCATCTTTATGTGCCTCTCGGGCACATAGAATATACTTGGGTATCCAACGAACAACGAGCTCCCAAATCATCTGACAGGCGATTTCAGGATTTTCTGGGCACTTTGGATAGGTAAGGAACGTGTTAGCGTTCCTGTGTGAGAACTGACGGTTGGATGAGGAGGAGGCCATATCCGACGACGGAGGACGTGGCTAAGTGATGGCAGATTGGGAGCTCTCAACTCTATAACAACCGGTGCGCCTTCGAAATCCGCCGCTCCTCGTTTTATACTGGTTGTAAATGGGCCGGACCGGGCCGGCCCAGCAGGAAAAGAAGGCGCGCACTAATATT-----------------------------------------------------------------------------------------------------------------------------------------------------------------------------------------------------
>AJ225008
ACCGCGCCTTCTTTTCCTGCGAGGTCCCGGTAGGGACCGAGCGATTTGATTTAAAGCTTGGTCCTGCTTTGTATGATTTATCTAAAGCAGCCTAATCTAAAGAATCCGGTCCCGGGCACTATAAATTGTCTAACAAGTTCGATTCACTCATGGATCCACAGAACTCCTTGTATGTACAGCCGCGGGTACCCACAGCAGCTCCGACCTCCGCAGGAGTGCCGTGGAGTCGCGTAGGCGAGGTAGCTATTTTGAGCTTTGTTGCATTGATTTGCTTTTACCTGCTTTACCTTTGGGTGCTGAGAGACCTTATCTTAGTTCTGAAGGCTCGCCAAGGCAGATCCACGGAGGAGCTGATATTTGGTGGACAAGCTGTGGATAGGAGCAACCCTATCCCTAATATACCAGCACCACCAAGTCAGGGCAATCCCGGGCCATTTGTTCCAGGCACGGGATAAGCAATCAGCCATGTCCACGTCCAAGAGGAAGCGGGGAGATGATTCGAATTGGAATAAGCGGGTTTCTAAGAAGAAGCCTTCTTCAGCTGGGCTGAAGAGGGCTGGCAGCAAGGCCGATAGGCCATCCCTCCAAATCCAGACACTCCAGCATGCCGGGACCACCATGATAACGGTCCCCTCCGGAGGCGTATGTGACCTCATCAACACCTATGCCCGAGGATCTGACGAGGGCAACCGCCACACCAGCGAGACTCTGACGTACAAGATTGCCATCGACTACCACTTCGTTGCTGACGCGGCAGCCTGCCGGTACTCCAACACCGGAACCGGTGTGATGTGGCTGGTGTATGACACCACTCCCGGCGGACAAGCTCCGACCCCGCAGACTATATTTGCCTACCCGGACACCCTCAAAGCCTGGCCGGCGACATGGAAGGTGAGCCGGGAGCTGTGTCATCGCTTCGTGGTGAAACGGCGTTGGTTGTTCAACATGGAGACCGACGGGCGGATTGGTTCGGACATTCCTCCATCGAATGGAAGTTGGAAGCCTTGCAAGCGCAACATCTACTTCCACAAGTTCACGAGTGGGTTGGGAGTGAGAACGCAGTGGAAGAATGTAACGGACGGAGGAGTTGGTGCCATCCAGAGAGGAGCTTTGTACATGGTCATTGCCCCCGGCAATGGCCTTACATTTACTGCCCATGGGCAGACCCGTCTGTACTTTAAGAGTGTTGGCAACCAGTAATGAATAAAACTCCGTTTTTATTATATTTCATGAATGCTGAAAGCTTACATTAATATGTCGTGCGATGGCACGAAAAACACACACAATCAATACAGGGGGGTAGTCGGCGGGCGGCTAAGGGTGGTGCTCCGCGGGCAAAACATCGAAAAATCAAGATGTATCTGAATGTACTGCCTCCGTAGGAGGCAGCTCACGGGGAGAATACCATTTCTCCCCTGGCGACATAATGTAAATGGTGCAGTTTGCCTCGAAATACTCCAGCTGCCCTGGAGTCATTTCTTTCATCCAATCTTCATCCGAGTTGGCGAGGATTATTGTAGGCTTAGACTTCTTCTGCACCTTCTTCTTCTTACCATACTTGGGGTTGACAATGAAATCTTTCTGGCAGCCAACTAACTGTTTCCAACAAGGACAGAATTTAAATGGAATATCGTCTACGATGTTGTAGATTGCGTCTTCGTTGTATGAAGACCAATCAACATTATTTTGCCAGTAATTATGAACCCCTAGGCTTCTGGCCCAAGTAGACTTTCCTGTTCTTGTTGGCCCGACGATGTAGAGGCTCTGCTTTCTTGATCCTTCATCTGATGTCTGGATACAGAATCCATCCATTGGAGGTCAGAGATTGCATCCTCGAGGGTATAACAGGTAGGTTGAAGGAGCATGTAAGCTTCGGGACTGACCTGGAAGATGTTAGGCTGGAGCCAATCATTGATTGACTCATTACAGAGTAAATCAGGTGAGGAGGGTGGATGAGGATTGGTGAACTCTTCCTGAATTTCAGGAAAAAGTTTATTTGCAGAGTATTCAAAATACTGCAATTTTGTGGACCAATCATAGGGAAACTCTTTCTGGATCATAGAGAGGTACTCTTCCTTGGAGGTGGAGTGTGAAATAATGTCTCGCATTATTTCATCTTTTGAAGGCTTTTTTTCCTTTACTTCTGAATCAGATTTTCCTAGGAAGGGGGACTTCCTAGGAATGAAAGTACCTCTCTCAAACATAGCCAGCGGTTCCTTGAGAATGTAATCTCTCACCCTGTTGACTGATTTGGCACTCTGAATATTTGGGTGAAACCCATTTATATCAAAGAACCTTGAGTCAGATATCCTTACCGGCTTCTCTGTCTGAAGCAATGCATGTAAATGCAAACTTCCATCTTTATGTGCCTCTCGGGCACATATAATATACTTGGGTATCCAACGAACAACGAGCTCCCAAATCATCTGACAGGCGATTTCAGGATTTTCTGGGCACTTTGGATAGGTAAGGAACGTGTTAGCGTTCCTGTGTGAGAACTGACGGTTGGATGAGGAGGAGGCCATATCCGACGACGGAGGACGTGGCTAAGTGATGGCAGATTGGGAGCTCTCAACTCTATAACAACCGGTGCGCCTTCGAAATCCGCCGCTCCTCGTTTTATACTGGTTGTAAATGGGCCGGACCGGGCCGGCCCAGCAGGAAAAGAAGGCGCGCACTAATATT-----------------------------------------------------------------------------------------------------------------------------------------------------------------------------------------------------
>AJ225009
ACCGCGCCTTCTTTTCCTGCGAGGTCCCGGTAGGGACCGAGCGATTTGATTTAAAGCTTGGTCCTGCTTTGTATGATTTATCTAAAGCAGCCTAATCTAAAGAATCCGGTCCCGGGCACTATAAATTGTCTAACAAGTGCGATTCACTCATGGATCCACAGAACTCCTTGTATGTACAGCCGCGGGTACCCACAGCAGCTCCGACCTCCGCAGGAGTGCCGTGGAGTCGCGTAGGCGAGGTAGCTATTTTGAGCTTTGTTGCATTGATTTGCTTTTACCTGCTTTACCTTTGGGTGCTGAGAGACCTTATCTTAGTTCTGAAGGCTCGCCAAGGCAGATCCACGGAGGAGCTGATATTTGGTGGACAAGCTGTGGATAGGAGCAACCCTATCCCTAATATACCAGCACCACCAAGTCAGGGCAATCCCGGGCCATTTGTTCCAGGCACGGGATAAGCAATCAGCCATGTCCACGTCCAAGAGGAAGCGGGGAGATGATTCGAATTGGAATAAGCGGGTTTCTAAGAAGAAGCCTTCTTCAGCTGGGCTGAAGAGGGCTGGCAGCAAGGCCGATAGGCCATCCCTCCAAATCCAGACACTCCAGCATGCCGGGACCACCATGATAACGGTCCCCTCCGGAGGCGTATGTGACCTCATCAACACCTATGCCCGAGGATCTGACGAGGGCAACCGCCACACCAGCGAGACTCTGACGTACAAGATTGCCATCGACTACCACTTCGTTGCTGACGCGGCAGCCTGCCGGTACTCCAACACCGGAACCGGTGTGATGTGGCTGGTGTATGACACCACTCCCGGCGGACAAGCTCCGACCCCGCAGACTATATTTGCCTACCCGGACACCCTCAAAGCCTGGCCGGCGACATGGAAGGTGAGCCGGGAGCTGTGTCATCGCTTCGTGGTGAAACGGCGTTGGTTGTTCAACATGGAGACCGACGGGCGGATTGGTTCGGACATTCCTCCATCGAATGCAAGTTGGAAGCCTTGCAAGCGCAACATCTACTTCCACAAGTTCACGAGTGGGTTGGGAGTGAGAACGCAGTGGAAGAATGTAACGGACGGAGGAGTTGGTGCCATCCAGAGAGGAGCTTTGTACATGGTCATTGCCCCCGGCAATGGCCTTACATTTACTGCCCATGGGCAGACCCGTCTGTACTTTAAGAGTGTTGGCAACCAGTAATGAATAAAACTCCGTTTTTATTATATTTCATGAATGCTGAAAGCTTACATTAATATGTCGTGCGATGGCACGAAAAACACACACAATCAATACAGGGGGGTAGTCGGCGGGCGGCTAAGGGTGGTGCTCGGCGGGCAAAACATCGAAAAATCAAGATGTATCTGAATGTACTGCCTCCGTAGGAGGCAGCTCACGGGGAGAATACCATTTCTCCCCTGGCGACATAATGTAAATGGTGCAGTTTGCCTCGAAATACTCCAGCTGCCCTGGAGTCATTTCTTTCATCCAATCTTCATCCGAGTTGGCGAGGATTATTGTAGGCTTAGACTTCTTCTGCACCTTCTTCTTCTTACCATACTTGGGGTTGACAATGAAATCTTTCTGGCAGCCAACTAACTGTTTCCAACAAGGACAGAATTTAAATGGAATATCGTCTACGATGTTGTAGATTGCGTCTTCGTTGTATGAAGACCAATCAACATTATTTTGCCAGTAATTATGAACCCCTAGGCTTCTGGCCCAAGTAGACTTTCCTGTTCTTGTTGGCCCGACGATGTAGAGGCTCTGCTTTCTTGATCCTTCATCTGATGTCTGGATACAGAATCCATCCATTGGAGGTCAGAGATTGCATCCTCGAGGGTATAACAGGTAGGTTGAAGGAGCATGTAAGCTTCGGGACTGACCTGGAAGATGTTAGGCTGGAGCCAATCATTGATTGACTCATTACAGAGTAAATCAGGTGAGGAGGGTGGATGAGGATTGGTGAACTCTTCCTGAATTTCAGGAAAAAGTTTATTTGCAGAGTATTCAAAATACTGCAATTTTGTGGACCAATCATAGGGAAACTCTTTCTGGATCATAGAGAGGTACTCTTCCTTGGAGGTGGAGTGTGAAATAATGTCTCGCATTATTTCATCTTTTGAAGGCTTTTTTTCCTTTACTTCTGAATCAGATTTTCCTAGGAAGGGGGACTTCCTAGGAATGAAAGTACCTCTCTCAAACATAGCCAGCGGTTCCTTGAGAATGTAATCTCTCACCCTGTTGACTGATTTGGCACTCTGAATATTTGGGTGAAACCCATTTATATCAAAGAACCTTGAGTCAGATATCCTTACCGGCTTCTCTGTCTGAAGCAATGCATGTAAATGCAAACTTCCATCTTTATGTGCCTCTCGGGCACATATAATATACTTGGGTATCCAACGAACAACGAGCTCCCAAATCATCTGACAGGCGATTTCAGGATTTTCTGGGCACTTTGGATAGGTAAGGAACGTGTTAGCGTTCCTGTGTGAGAACTGACGGTTGGATGAGGAGGAGGCCATATCCGACGACGGAGGACGTGGCTAAGTGATGGCAGATTGGGAGCTCTCAACTCTATAACAACCGGTGCGCCTTCGAAATCCGCCGCTCCTCGTTTTATACTGGTTGTAAATGGGCCGGACCGGGCCGGCCCAGCAGGAAAAGAAGGCGCGCACTAATATT-----------------------------------------------------------------------------------------------------------------------------------------------------------------------------------------------------
>AJ225010
ACCGCGCCTTCTTTTCCTGCGAGGTCCCGGTAGGGACCTAGCGCTTTGATTTAAAGCTTGGTCCTGCTTTGTATGATTTATCTAAAGCAGCCTAATCTAAAGAATCCGGTCCCGGGCACTATAAATTGTCTAACAAGTGCGATTCACTCATGGATCCACAGAACTCCTTGTATGTACAGCCGCGGGTACCCACAGCAGCTCCGACCTCCGCAGGAGTGCCGTGGAGTCGCGTAGGCGAGGTAGCTATTTTGAGCTTTGTTGCATTGATTTGCTTTTACCTGCTTTACCTTTGGGTGCTGAGAGACCTTATCTTAGTTCTGAAGGCTCGCCAAGGCAGATCCACGGAGGAGCTGATATTTGGTGGACAAGCTGTGGATAGGAGCAACCCTATCCCTAATATACCAGCACCACCAAGTCAGGGCAATCCCGGGCCATTTGTTCCAGGCACGGGATAAGCAATCAGCCATGTCCACGTCCAAGAGGAAGCGGGGAGATGATTCGAATTGGAATAAGCGGGTTTCTAAGAAGAAGCCTTCTTCAGCTGGGCTGAAGAGGGCTGGCAGCAAGGCCGATAGGCCATCCCTCCAAATCCAGACACTCCAGCATGCCGGGACCACCATGATAACGGTCCCCTCCGGAGGCGTATGTGACCTCATCAACACCTATGCCCGAGGATCTGACGAGGGCAACCGCCACACCAGCGAGACTCTGACGTACAAGATTGCCATCGACTACCACTTCGTTGCTGACGCGGCAGCCTGCCGGTACTCCAACACCGGAACCGGTGTGATGTGGCTGGTGTATGACACCACTCCCGGCGGACAAGCTCCGACCCCGCAGACTATATTTGCCTACCCGGACACCCTCAAAGCCTGGCCGGCGACATGGAAGGTGAGCCGGGAGCTGTGTCATCGCTTCGTGGTGAAACGGCGTTGGTTGTTCAACATGGAGACCGACGGGCGGATTGGTTCGGACATTCCTCCATCGAATGCAAGTTGGAAGCCTTGCAAGCGCAACATCTACTTCCACAAGTTCACGAGTGGGTTGGGAGTGAGAACGCAGTGGAAGAATGTAACGGACGGAGGAGTTGGTGCCATCCAGAGAGGAGCTTTGTACATGGTCATTGCCCCCGGCAATGGCCTTACATTTACTGCCCATGGGCAGACCCGTCTGTACTTTAAGAGTGTTGGCAACCAGTAATGAATAAAACTCCGTTTTTATTATATTTCATGAATGCTGAAAGCTTACATTAATATGTCGTGCGATGGCACGAAAAACACACACAATCAATACAGGGGGGTAGTCGGCGGGCGGCTAAGGGTGGTGCTCGGCGGGCAAAACATCGAAAAATCAAGATGTATCTGAATGTACTGCCTCCGTAGGAGGCAGCTCACGGGGAGAATACCATTTCTCCCCTGGCGACATAATGTAAATGGTGCAGTTTGCCTCGAAATACTCCAGCTGCCCTGGAGTCATTTCTTTCATCCAATCTTCATCCGAGTTGGCGAGGATTATTGTAGGCTTAGACTTCTTCTGCACCTTCTTCTTCTTACCATACTTGGGGTTGACAATGAAATCTTTCTGGCAGCCAACTAACTGTTTCCAACAAGGACAGAATTTAAATGGAATATCGTCTACGATGTTGTAGATTGCGTCTTCGTTGTATGAAGACCAATCAACATTATTTTGCCAGTAATTATGAACCCCTAGGCTTCTGGCCCAAGTAGACTTTCCTGTTCTTGTTGGCCCGACGATGTAGAGGCTCTGCTTTCTTGATCCTTCATCTGATGTCTGGATACAGAATCCATCCATTGGAGGTCAGAGATTGCATCCTCGAGGGTATAACAGGTAGGTTGAAGGAGCATGTAAGCTTCGGGACTGACCTGGAAGATGTTAGGCTGGAGCCAATCATTGATTGACTCATTACAGAGTAAATCAGGTGAGGAGGGTGGATGAGGATTGGTGAACTCTTCCTGAATTTCAGGAAAAAGTTTATTTGCAGAGTATTCAAAATACTGCAATTTTGTGGACCAATCATAGGGAAACTCTTTCTGGATCATAGAGAGGTACTCTTCCTTGGAGGTGGAGTGTGAAATAATGTCTCGCATTATTTCATCTTTTGAAGGTTTTTTTTCCTTTACTTCTGAATCAGATTTTCCTAGGAAGGGGGACTTCCTAGGAATGAAAGTACCTCTCTCAAACATAGCCAGCGGTTCCTTGAGAATGTAATCTCTCACCCTGTTGACTGATTTGGCACTCTGAATATTTGGGTGAAACCCATTTATATCAAAGAACCTTGAGTCAGATATCCTTACCGGCTTCTCTGTCTGAAGCAATGCATGTAAATGCAAACTTCCATCTTTATGTGCCTCTCGGGCACATATAATATACTTGGGTATCCAACGAACAACGAGCTCCCAAATCATCTGACAGGCGATTTCAGGATTTTCTGGGCACTTTGGATAGGTAAGGAACGTGTTAGCGTTCCTGTGTGAGAACTGACGGTTGGATGAGGAGGAGGCCATATCCGACGACGGAGGACGTGGCTAAGTGATGGCAGATTGGGAGCTCTCAACTCTATAACAACCGGTGCGCCTTCGAAATCCGCCGCTCCTCGTTTTATACTGGTTGTAAATGGGCCGGACCGGGCCGGCCCAGCAGGAAAAGAAGGCGCGCACTAATATT-----------------------------------------------------------------------------------------------------------------------------------------------------------------------------------------------------
>AJ225011
ACCGCGCCTTCTTTTCCTGCGAGGTCCCGGTAGGGACCGAGCGATTTGATTTAAAGCTTGGTCCTGCTTTGTATGATTTATCTAAAGCAGCCTAATCTAAAGAATCCGGTCCCGGGCACTATAAATTGTCTAACAAGTGCGATTCACTCATGGATCCACAGAACTCCTTGTATGTACAGCCGCGGGTACCCACAGCAGCTCCGACCTCCGCAGGAGTGCCGTGGAGTCGCGTAGGCGAGGTAGCTATTTTGAGCTTTGTTGCATTGATTTGCTTTTACCTGCTTTACCTTTGGGTGCTGAGAGACCTTATCTTAGTGCTGAAGGCTCGCCAAGGCAGATCCACGGAGGAGCTGATATTTGGTGGACAAGCTGTGGATAGGAGCAACCCTATCCCTAATATACCAGCACCACCAAGTCAGGGCAATCCCGGGCCATTTGTTCCAGGCACGGGATAAGCAATCAGCCATGTCCACGTCCAAGAGGAAGCGGGGAGATGATTCGAATTGGAATAAGCGGGTTTCTAAGAAGAAGCCTTCTTCAGCTGGGCTGAAGAGGGCTGGCAGCAAGGCCGATAGGCCATCCCTCCAAATCCAGACACTCCAGCATGCCGGGACCACCATGATAACGGTCCCCTCCGGAGGCGTATGTGACCTCATCAACACCTATGCCCGAGGATCTGACGAGGGCAACCGCCACACCAGCGAGACTCTGACGTACAAGATTGCCATCGACTACCACTTCGTTGCTGACGCGGCAGCCTGCCGGTACTCCAACACCGGAACCGGTGTGATGTGGCTGGTGTATGACACCACTCCCGGCGGACAAGCTCCGACCCCGCAGACTATATTTGCCTACCCGGACACCCTCAAAGCCTGGCCGGCGACATGGAAGGTGAGCCGGGAGCTGTGTCATCGCTTCGTGGTGAAACGGCGTTGGTTGTTCAACATGGAGACCGACGGGCGGATTGGTTCGGACATTCCTCCATCGAATGCAAGTTGGAAGCCTTGCAAGCGCAACATCTACTTCCACAAGTTCACGAGTGGGTTGGGAGTGAGAACGCAGTGGAAGAATGTAACGGACGGAGGAGTTGGTGCCATCCAGAGAGGAGCTTTGTACATGGTCATTGCCCCCGGCAATGGCCTTACATTTACTGCCCATGGGCAGACCCGTCTGTACTTTAAGAGTGTTGGCAACCAGTAATGAATAAAACTCCGTTTTTATTATATTTCATGAATGCTGAAAGCTTACATTAATATGTCGTGCGATGGCACGAAAAACACACACAATCAATACAGGGGGGTAGTCGGCGGGCGGCTAAGGGTGGTGCTCGGCGGGCAAAACATCGAAAAATCAAGATGTATCTGAATGTACTGCCTCCGTAGGAGGCAGCTCACGGGGAGAATACCATTTCTCCCCTGGCGACATAATGTAAATGGTGCAGTTTGCCTCGAAATACTCCAGCTGCCCTGGAGTCATTTCTTTCATCCAATCTTCATCCGAGTTGGCGAGGATTATTGTAGGCTTAGACTTCTTCTGCACCTTCTTCTTCTTACCATACTTGGGGTTGACAATGAAATCTTTCTGGCAGCCAACTAACTGTTTCCAACAAGGACAGAATTTAAATGGAATATCGTCTACGATGTTGTAGATTGCGTCTTCGTTGTATGAAGACCAAGCAACATTATTTTGCCAGTAATTATGAACCCCTAGGCTTCTGGCCCAAGTAGACTTTCCTGTTCTTGTTGGCCCGACGATGTAGAGGCTCTGCTTTCTTGATCCTTCATCTGATGACTGGATACAGAATCCATCCATTGGAGGTCAGAGATTGCATCCTCGAGGGTATAACAGGTAGGTTGAAGGAGCATGTAAGCTTCGGGACTGACCTGGAAGATGTTAGGCTGGAGCCAATCATTGATTGACTCATTACAGAGTAAATCAGGTGCGGAGGGTGGATGAGGATTGGTGAACTCTTCCTGAATTTCAGGAAAAAGTTTATTTGCAGAGTATTCAAAATACTGCAATTTTGTGGACCAATCATAGGGAAACTCTTTCTGGATCATAGAGAGGTACTCTTCCTTGGAGGTGGAGTGTGAAATAATGTCTCGCATTATTTCATCTTTTGAAGGCTTTTTTTCCTTTACTTCTGAATCAGATTTTCCTAGGAAGGGGGACTTCCTAGGAATGAAAGTACCTCTCTCAAACATAGCCAGCGGTTCCTTGAGAATGTAATCTCTCACCCTGTTTACTGATTTGGCACTCTGAATATTTGGGTGAAACCCATTTATATCAAAGAACCTTGAGTCAGTTATCCTTACCGGCTTCTCTGTCTGAAGCAATGCATGTAAATGCAAACTTCCATCTTTATGTGCCTCTCGGGCACATAGAATATACTTGGGTATCCAACGAACAACGAGCTCCCAAATCATCTGACAGGCGATTTCAGGATTTTCTGGGCACTTTGGATAGGTAAGGAACGTGTTAGCGTTCCTGTGTGAGAACTGACGGTTGGATGAGGAGGAGGCCATATCCGACGACGGAGGACGTGGCTAAGTGATGGCAGATTGGGAGCTCTCAACTCTATAACAACCGGTGCGCCTTCGAAATCCGCCGCTCCTCGTTTTATACTGGTTGTAAATGGGCCGGACCGGGCCGGCCCAGCAGGAAAAGAAGGCGCGCACTAATATT-----------------------------------------------------------------------------------------------------------------------------------------------------------------------------------------------------
>AJ311031
ACCCCGCGTGGTGGCCCCCGACGCGCACTCGGCTTTTCGTGAGTGCGCGGAGGCTTTTGGACCACATCTTTTCTGATCACTTTCGTGGAAGATGTTGATTTATCACACTTTTGACTTGGAAATCTGTGCCATGCCTTAGCTTATAAGGAAGTGCGCGGTAGCCCATCTCGATGGAGCAGGCAATAGCCCCCCCGCTTCCTATACGGGACTATCAATACCAGACCCCTTCCAATCCCGGTTCCTCCGACTACGCCTGGCGAACATTTGTGTTCGTTACCTTCGGTTTGTTAATAGCCGTAGGCGTTGCTTGGCTTGCTTACACTCTGTTTCTGAAAGATTTAATTTTAGTGTGTAAGGCGAAGAAGCAAAGGAGGACCGAGGAAATTGGTTACGGGAATACACCGGCCAGATTAAATGGTGACCAACAAGGACTCCCGAGGTAAGGGGAAACGTAAGCTCGAAGAGGGAGAATCCAGCGGAAGGTGGAAGGGGGCTGTGTATAAGCGGCGTAAACAGACGTATAAGGTAGTACCTGTGAAGCCCCCAGCTCTCTGCGTATTCCGCTACAACTGGTTGAATAGCGACAGGACCAATATTGTTGTGGGTAATACACCCCGGGTCGATCTGATTACCTGTTTTGCTCAGGGTAAGGCCGATAATAATCGGCATACAAATCAGACCGTCCTATACAAATTTAACATACAGGGTACCTGCTATATGTCCGATGCATCAGCTCCGTTCATCGGTCCAGTCCGCCTCTACCACTGGTTAGTCTATGATGCAGAGCCGAAACAGGCAATGCCAGACGCCACTGACATCTTTACGATGCCTTGGAATCTGCTGCCGAGTACGTGGACTGTGCAACGTGCTTGGTCGCATCGATTCGTGGTGAAAAGGAAGTGGACCGTGAACCTTGTTACTGATGGACGGAAGGTCGGGTCTAAGACCGTTGACCAACGCTACAACTGGGTAGTCGGCAAGAATATCGTGGACGCGAACAAGTTCTTCAAAGGTTTGCGTGTCACGACGGAGTGGATGAACACGGGTGACGGCAAGATAGGCGACATTAAGAAGGGAGCACTGTATCTCATAAGCAGTACTCGTGGTGGTGTTACTGGTGACAGTGCCTCTACGGCGTTTGATGTTGTATGTGCCTATACGCACGCGTGTTATTTCAAAGCCATCGGCATTCAGTAATAAAATAATATTTTATTTATCTCATGTCATTCGATTACAGAGGCTCGGCTACGAGCAAAGACAAACCAAATTATAACAAAAAACAACCCTTACACAATGACATCGGAAAACGAAATACAACACCCTGAGATATTACATTTATAGAAACTGTACGCCGTCCGCGCTAGGACAGTCACTGCGAAGCAGTGACATCTTCGCCGGAGGCGAACGAGTAGTTGATGAAAGACTCGCCTTCATACATGTAGTGAACAACAGCGTTAGAGTACATGTAATCCGACTGTTCGGGAGTCATATCCTTGAGCCAATCTTCGTCTGGATTAACTAAAATGATGCAAGGTATTCCACCCCGTATGACTTTTCGCTTACCATATTTTGGATTGACCGTGAAGTCACGCTGAGCCCCGACGAAGCACTTCCAGTTCGGTGTGAACTTGAATGGAATGTCGTCGATGATATTATACTTGGCGTTGACGTCATATGTTGTGAAATCAACTAGACTGTTATAATAATTGTGTGTCCCTAGAGACCTTGCCCAGGAAGTCTTTCCTGTTCTGGTTGGCCCGCAGATGTAGATGGACTTATGCCTCCCCGGTGACTCCTGGAATAATCGTCCATCCACTCTAAGTCAGATTGCGCTTGATCCGCAGGAGTGGAAGTACAAATGATATAGGATTCGAGGCTTACGGAGTAGAGATGTTCATTTTTCCAGCTTTCAATGGTCTCATGGCAAATGAGTGATTCGGTTGGAAACTCAGGTGTGTAAGTGGCAACTGGGTCAGGAAATAGATGGCGTGCCGTGTACTCGAAGTCTTTGAGACGGATAGACCATTCAAACGGAAAACGATTGCAAACCATGCTGAGGAATTCCTCGCGAGAGGAACTAGATTCAATGATCTGTTTCATATCCGCATCACGGTCTTTACGACCTGGAGTTGAAACTGCCACGAATGTTCCCCACTCAGCTGTGTTTGCATCGGAGTCAACCTCCTTCGTGATGTAATCACGAACTTGGTTGCAGTCTTTGGCAGCTTGTATATTTGGATGGAATATGGAGAATGGAGATGTATCCATACGGAGGTTTAAGGCATTGGGATTGGTGATGGAAGCACGAAGCTTGTTCTGCACGAGAACGTGCAGATGTGGTGATCCATCTTCGTGGAGCTCTCTAACAGCAGCGATGTAGAGGGGCTCATATTTGTTCAAGAGAGTGCGAAGTGAATCCAAGGCGTACTGTGGCTCAAGGGTACATTGAGGATATGTTAGAAAGAGGTACTTGGAATAGACACGGAACCTGGGTGCAGATGAAGAGGCCATGGTAGTGAACAGAAGTCCGGCAGGTCCTTAGCGAAAAAACGGGGTGTGCCAGAAAACTCTATGCTCTACCCTGCGTGGAGGTGTGAATTCTGCACACTGCAAATGCAATGTGTCCAATGCTTTATATAGGGCAGGTTTTGGCGGGAGAACAGGGCCCTTGTGTTCCCACGGGAGCGTAGCGTATCGTGTGGGCCCTGTTCGGTGTGTGGTCGGGGGGCCTCCACGCGGGTTATAATATT------------------------------------------------------------------------------------------------------------------------------------
>AM296023
ACCCCGCGTGGTGGCCCCCGACGCGCACTCGGCTTTTCGTGAGTGCGCGGAGGCTTTTGGACCACATCTTTTCTGAGAACTTTCGTGGAAGATGGTGATTTATCACACTTTTGACGCGGAAATGTGTGCCATGCCTTAGCTTATAAGGAAGTGCGTGGTAGCCCATCTCGATGGAGCAGGCAATAGCCCCCCCGCTTCCTATACGGGACTATCAATACCAGACCCCTTCCAATCCCGGATCCTCCGACTACGCCTGGCGAACATTTGTGTTCGTTACCTTCGGTTTGTTAATAGCCGTAGGCGTTGCTTGGCTTGCTTACACTCTGTTTCTGAAAGATTTAATTTTAGTGTGTAAGGCGAAGAAGCAAAGGAGGACCGAGGAAATTGGTTACGGGAATACACCGGCCAGATTAAATGGTGACCAACAAGGACTCCCGAGGTAAGGGGAAACGTAAGCTCGAAGAGGGAGAATCCAGCGGAAGATGGAAGGGGGCTGTGTATAAGCGGCGTAAACAGGCGTATAAGGTAGTACCTGTGAAGCCTCCAGCTCTCTGCGTATTCCGCTACAACTGGTTGAATAGCGACAGGACCAATATTGTTGTGGGTAATACACCCCGGGTCGATCTGATTACCTGTTTTGCTCAGGGTAAGGCCGATAATAATCGGCATACAAATCAGACCGTCCTATACAAATTTCACATACAGGGTACCTGCTATATGTCCGATGCATCAGCTCCGTTCATCGGTCCAGTCCGCCTCTACCACTGGTTAGTCTATGATGCAGAGCCGAAACAGGCAATGCCAGACGCCACTGACATCTTTACGATGCCTTGGAATCTGCTGCCGAGTACGTGGACTGTGCAACGTGCTTGGTCGCATCGATTCGTGGTGAAAAGGAAGTGGACCGTGAACCTTGTTACTGATGGACGGAAGGTCGGGTCTAAGACCGTTGACCAACGCTACAACTGGGTAGTCGGCAAGAATATCGTGGACGCCAACAAGTTCTTCAAAGGTTTGCGTGTCACGACGGAGTGGATGAACACGGGTGACGGGAAGATAGGCGACATTAAGAAAGGAGCACTGTATCTCATTAGCAGTACTCGTGGTGGTGTTACTGGTGACAGTGCCTCTACGGCGTTTGATGTTGTATGTGCCTATACGCACGCGTGTTACTTCAAAGCCATCGGCATTCAGTAATAAAATAATATTTTATTTATCTCATGTCATTCGATTACAGAGGCTCGGCTACGAGCAAAGACAAACCAAATTATAACAAACAACAACCCTCACACAAAAACATCGAAAACGAAATACAACACCCTGAGATATTACATTTATAGAAACTGTACGCCGTCCGCGCTAGGACAGTCACTGCGAAGCAGTGACATCTTCGCCGGAGGCGAACGAGTAGTTGATGAATGACTCGCCTTCATACATGTAGTGAACAACAGCGTTAGAGTACATGTAATCCGACTGTTCGGGAGTCATATCCTTGAGCCAATCTTCGTCTGGATTAACTAAAATGATGCAAGGTATTCCACCCCGTATCACTTTTCGCTTACCATATTTTGGATTGACCGTGAAGTCACGCTGAGCCCCGACGAAGCACTTCCAGTTGGGTGTGAACTTGAATGGAATGTCGTCGATGATATTATACTTGGCGTTGACGTCATATGTTGTGAAATCAACTAGACTGTTATAATAATTATGTGTCCCTAGAGACCTTGCCCAGGAAGTCTTTCCTGTTCTGGTTGGCCCGCAGATGTAGATGGACTTATGCCTCCCCGGTGACTCCTGGAATAATCGTCCATCCACTCTAAGTCAGATTGCGCTTGATCCGCAGGAGTGGAAGTACAAAGGATATATGATTCGAGGCTTACGGAGTAGAGATGTTCATTTTTCCAGCTTTCAATGGTCTCATGGCAAATGAGTGATTCGGTTGGAAACTCAGGTGTGTAAGTGGCAACTGGGTCAGGAAATAGATGGCGTGCCGTGTACTCGAAGTCTTTGAGACGGATAGACCATTCAAACGGAAAACGATTGCAAACCATGCTGAGGAATTCCTCGCGAGAGGAACAAGATTCAATGATCTGTTTCATATCCGCATCACGGTCTTTACGACCTGGAGTTGAAACAGCCACGAATGTTCCCCACTCAGCTGTGTTTGCATCGGAGTCAACCTCCTTCGTGATGTAATCACGAACTTGGTTGCAGTCTTTGGCAGCTTGTATATTTGGATGGAATATGGAGAATGGAGATGTATCCATACGGAGGTTAAGAGCATTGGGATTGGTGATGGAAGCACGAAGCTTGTTCTGCACGAGAACGTGCAGATGTGGTGATCCATCTTCGTGGAGCTCTCTAACAGCAGCGATGTAGAGGGGCTCATATTTGTTCAAGAGAGTGCGAAGTGAATCCAAGGCGTACTGTGGCTGAAGGGTACATTGAGGATATGTTAGAAAGAGGTACTTGGAATAGACACGGAACCTGGGTGCAGATGAAGAGGCCATGGTAGTGAACAGAAGTCCGGCAGGTCCTTAGCGAAAAAACGGGGTGTGCCAGAAAACTCTATGCTCTACCCTGCGTGGAGGTGTGAATTCTGCACACTGGAAATGCAATGTGTCCAATGCTTTATATAGGGCAGGTTTTGGCGGGAGAACAGGGCCCTTGTGTTCCCACGGGAGCGTAGCGTATCGTGTGGGCCCTGTTCGGTGTGCGGTCGGGGGGCCTCCACGCGGGTTATAATATT-------------------------------------------------------------------------------------------------------------------------------------
>AM296024
ACCCTGCGTGGTGGGTCCCGAGGCGCACTCGGCTTTTCGTGAGTGCGCCGAGGCTTTTGGACCACGTCTTTATGTCATCACATCAATTATTGTTGGTGAGTCATCACATATGCCACCTGCAATTATGTGCCATCGCTTAGCTTATAAGGAAGTGTCGGGGAAGGTTTCTCGATGGATCAGGTCTTTACACCGCCGCGTTCTATACGGGCAGATCAATACCAGGCCCCTTACGATCCCGGGTCCTCCGACTACGCCTGGCGGACCTTTGTGTTCGTCTCCTTCGGTTTGTTAATATCCGTAGGAGTTGTTTGGTTGGCTTACACTCTGTTCTTGAAGGACTGCATATTAGTGTGGAAGGCGAAGAAGCAGAGGAGGACCGAGGAAATTGGTTACGGTAATACACCGGCCAGACCAAATGGTGACCAACAAGGACTCCCGAGGTAAGGGAAAGAGGAAGCTCGAGGAGGGCGAATCGAGTGGAAGGTGGAAGGGGCAAGTGTATAAGCGGCGTAACGAGACCTACAAGGTAGTACCCGTGAGGCCACCCGCCCTGTGTGTGTACCGGTATAACTGGCTCAATTCAGACAAGACCAATATCGTGGTGGGTAACACCCCTCGAATTGATCTGATTACCTGCTTTGCAGCGGGCAAGGCCGATAATAATCGGCATACAAATCAGACCATCCTCTACAAGTTTAACCTACAGGGGACCTGTTACGTGTCGGACTCCTCATGTATGTTCATAACCCCAATCAGGGTTTATCACTGGTTGGTCTATGATGCAGAGCCGAAGCAGGCTACGCCTGACTCCACTGACATCTTTGCGATGCCGTGGAATCTTCTGCCGAGTTCATGGACTGTGCAGAGGGCTTGGTCGCATCGGTTCGTGGTGAAGAGGAAGTGGTGCGTGAACCTGGTCTCCGATGGAAGGAAGGTTGGATCCAAGACGGTGGACTCCCGCTACAACTACGTAGTGGGGAAGAATATCGTTGACGCCTCCAAGTTCGTGAAGGGTTTGCGCGTGACGACGGAGTGGATGAACACGGGTGACGGCAAGATAGGCGATATTAAGAAGGGTGCCCTGTACCTAGTAACCTGTACTCGTGGAGGTACCACTGGAGACAGTGCCTCCATTTCATTCGAAGTTGTATGTGCCTATACGCACGCGTGTTACTTCAAATCCATTGGGATTCAATAAATAAAATAGTATTTTATTCATCTCATGTCATTCGATTACAGATGCTCGGCTACGAGCAAAGATAAACCAAACTATGACATACAACACACTCATAACCAAAACATCGAAAAAAGAAATACAAGGGGCGAGATCACACAATTTTAGAAACCGTAGCCGTCCGCGCTAGGACCAGTCACTGCGAAGCAGTGACATTTTCGCCGAAGGCGAAGAATGATTCACCCTCATACATATAATGTATCACAGCGTTAGAGTACATGTAATCCGACTGTTCAGGAGTCATATCCTTGAGCCAATCTTCGTCTGGGTTAACTAAAATGATGCAAGGTATACCACCCCGTATCATTTTTCGCTTCCCGTACTTAGGATTGACGGTGAAGTCACGCTGAGCCCCGACGAAGCACTTCCAGTTTGGCGTGAACTTGAATGGAATGTCGTCAATTATGTTGTACTTGGCGTTGACGTCATAGGTCGTGAAATCAACTAGGCTGTTGTAGTAGTTGTGGATCCCTAGAGATCTTGCCCAGGAAGTCTTTCCTGTTCTTGTCGGACCGCAGATGTAGATGGACTTATGCCGTCCCGGTGACTCCTGGAATAATCGTCCATCCACTCTAAATCAGTTACGGCCTTATCCGCAGGAGTGGAAGTACAAAGGATGTATGATTCGAGGCTTACGGAGTAGAGATGTTCATTTTTCCAGCTTTCAATGGTCTCATGACACATGAGGGACTCGATGGGAAACTCAGGTGTGTAAGTGCTAACTGGGTCTGGGAATAGGTGGCGTGCAGTGTATTCGAAGTCTTTCAGACGGATAGACCATTCAAACGGAAAACGATGGCAGACCATGCTGAGAAATTCCTCTCTCGAGGTACTCGACTCAATGATCTGTTTCATATCCGCGTCTCGGTCTTTACGACCCGGAGTGGTAACTGCTACGAATGTTCCCCACTCAGCCGTGTTGACATCGGAGTCAACCTCCTTCGTGATGTAATCACGAACTTGGTTGCAGTCTTTGGCAGCTTGAATGTTAGGATGAAAAAATGAAAATGGTGATGTGTTCATACCAATGTTGAGAGCATTGGGATTGGTGATGGAAGCACGAAGCTTGTTTTGCACGAGTACGTGCAGATGTGGTGATCCATCTTCGTGGAGTTCCCTAACTGCAGCTATGTACAGAGGTTCATATTTGGCCAAGAGAGTGCGAAGAGAGTCCAAGGCGTACTGTGGCTCTAGGATGCATTGAGGATATGTTAGGAAGAGGTATTTGGAATAGACACGGAACCTGGGTGCAGATGAAGAGGCCATAGTAGCAAGCAGAAGCCCGGCAGGTCCTTAGCGAAAAAACGGGGTGTGCTCGCGAACTCTACTCTCTACCCTGCGTGGGAGTGTGCAGAATTCACACCGATGGGCTCGGTGTCCACGGTTTAAATATTGCAGGTTTAGGTGGGAACGCGGGACCCTGTCTTTTTGGCGCGAAAGCGACGGGTGGTCCCGCGTGTGGTTTGTGGCTCGGGGACCCGCCACGCAGGAATCTAATATT---------------------------------------------------------------------------------------------------------------------------------------------------
>AM296025
ACCCTCCGTGGCCCCCCCCGAGGCCCACGTGGCTTTTCGTACGTGGGCCGAGGCCGCTAGTGCGCGGTCCCGGATAAGATGCTGATTGTGTCACTGTCACACTTATTGTGATTGTGTGCAATCTGCACCAAATGGAATCTGTGATAACTTAGACTATAAGTAAGGATGATTGCGAAGCATATGGATGGAGATTTCCCAGTATACCCCGCCTCTACCATATAGAGATCAGCTGTATACTGCTCCCGTCTCTACGGAGTCTTCTGACTTAGCCTGGCGAACCTTTGTGTTCGTGATATTTGGTTGCTTAGTTGCTGTAGGCATCATTTATCTGGCTTATACTCTTTTCCTGAAGGACTGCATTCTTGTCTGGAAGGCTAAGAGACAGAAGAAGACGGAGGAGATTGGATACGGGAATACCCCGGCGCGTCCTCAATGACTGATTTAAAGTCTAAGGGGAAGCGTAAGCGGGATGAGGGGGAGTCATCTGGAAGATGGAAGGGAGCCGTATACAAGAGGCGTAAGACCCAGTACAAGGTTGTACCTGTCAGGCCACCGGCTCTCTGTGTTCTCCGTCAGCAGTGGATTACTCCGGACAAGCAGAGTGTGGTTGTTACCAACACTCCGAGGATTGATCTTATTACATGCTTTGCAGCTGGGAAGGGCGATGATAATCGCCATACTAACCAGACCATCATGTACAAGTTTCACCTGCAGGGGAGTGTGTACGTGGCGGATGCTTCCTCCAAGTTCGTAACTCCGTTGAGGTTGTATCACTGGCTCGTCTATGACGCCGAGCCTAAACAGGCCATGCCTGGTATTGAAGACATCTTCACGATGCCTTGGAATGTCCTGCCATCCACATGGACCATCTGGAGAGCCTGGGCTCACCGGTTCGTAGTGAAGAGGAAGTGGCACGTAGACCTCGTCTCAGACGGCAAGAAGGTTGGGTCGTCCACCGCTGATACGCGGTATAACTACGTAGTAGGGAAGAACATAGTCGACTGCAATAAGTTCATCAAGGGTCTCCGTGTATCCACGGAATGGATGAACACGGGTGATGGCAAGATTGGTGACATTAAGAAGGGAGCGCTGTATCTAGTTACATGTACTAGGGCTGGAGTCACTGGTGACTCTGCATCCACTGGTTTCAGTGTGGTCTGTAACTTGACACATGCGTGTTATTTCAAGTCCATTGGACTGCAATAAATATATATATATATTTCTGGTTACAATCTTATTACATCGGCTCAGCTATGAGCAAAGACAAACCAAATTATCACAAACATAAAACACACCTTACACAAATATATCACAACGAAATACAACACCCTGAGATATTATGTTTATAATGATGTACGCCGTCCGCGCTAGGACAGTCACTGCGAAGCAGTGGCCCCTTCACCGAAGGTGAAGGAATGGTTGATAAATGTCTCACCATCTTCCATATAGTGGATCTCGGCGTTGGCGTACAAATAGTCCGACTGCAGGGGAGTCATGTCCTTCAGCCAGTCTTCATCAGGGTTTACTAAAACGATACATGGTATGCCACCCCTGATTGTCTTCTTCTTGCCATACTTGGGGTTGACTGTGAAATCCTTCTGAGCACCGAGGAAGCATTTCCAGTTTGGCACATATTTAATAGGGATGTCATCTATTATATTGTATAATGCATCAGCATTATAGTTCGTGAAATCTACTTGGCTGTTGTAGTAGTTGTGGATCCCTAGAGATCTTGCCCAGGAAGTCTTTCCTGTTCTAGTAGGTCCGCAAATGTAGAGGGATCTATGGCGTCCTGGTGATTCCTAGTATAGTCATCCATCCACCTGAGGTTAGATAGAGCTTGGTCCGAAGGAATGCTATTACAAAGGATGTAAGAATCTAGACTTACAGTGAACAGTTCGGTGTTGGCCCAGTTTTGAATGGTCTCATGACATATCAGAGATTCCGTTGGAAACTCTGGTGTATACTGGGGGATGGGATCAGGAAATAGATAGTTAGCAGTATACTGGAAGCGTTGTAGGTTGATAGACCATTCAAACGGGAACCTAGATCTGACCATACTGATGAACTCCTCCTTGGAGGTAGCAGACTCGATGATCTGCTTCATCGCTTCGTCCTTATCAGGACGACCAGAAGTTGTGTGGTGGATGAATGTTCCCCACTCAGCAGTATGTTCATGAGAATCAACCTCCTTGGTGATGTACTCACGAACATCGTTGCAGTTGTTGGCAGGTTGGATGTTGGGATGATATGTGGTGAATGGAGATAAGTCCATCCGTAGGTTCAAGGCATTGGGATTGGTGATTGAAGCTCTCTTCTCACACTGCACGAGTACGTGCAGATGTGGTGAATTGTCTTCATGTCGCTCTCTGACGGAGCAGATATACAGTGGTTTATACTTCTGGAGGAGAGAGCGAAGAGAATCCAAGGCGTACTGTGGCTCAAGGATGCATTGTGGATATGTAAGGAATAAATATTTGGAGTAGACGCGAAACCTGGTGGAGCTGGAAGCAACGGTAGCCATGGCTAACACAGAAGTCCGCTAGGTCCTTAGCAGAAATCAGGGGTGTCCCAGAAAACTCTATGCTTACCCTCCGTGTGCCGGTGTGCAGGATTCACATCGTTTTGTGAATGTGTGAGTAGCCTATTTATAGGCGGGAGTTCAGTGCGGGATGTTAGTTAGGCCGAAGGCCCACTAACGGGTGTGCGGGTTCGGGGGAGGCCACGGAGGTCTAATATT----------------------------------------------------------------------------------------------------------------------------------------------
>AM411651
ACCCTGCGTGGTGGGTCCCGAGGCGCACTCGGCTTTTCGTGAGTGCGCCGAGGCTTTTGGACCACGTCTTTATGTCATCACATCAATTATTGTTGGTGAGTCATCACATATTCCACTTGCAATTATGTGCCATCGCTTAGCTTATAAGGAAGTGTCGGGGAAGGTATCTCGATGGATCAGGTCTTTACACCGCCGCGTTCTATACGGGCAGATCAATACCAGGCCCCTTACGATCCCGGGTCCTCCGACTACGCCTGGCGGACCTTTGTGTTCGTCTCCTTCGGTTTGTTAATATCCGTAGGAGTTGTTTGGTTGGCTTACACTCTGTTCTTGAAGGACTGCATATTAGTGTGGAAGGCGAAGAAGCAGAGGAGGACCGAGGAAATTGGTTACGGTAATACACCGGCCAGACCAAATGGTGACCAACAAGGACTCCCGAGGTAAGGGAAAGAGGAAGCTCGAGGAGGGCGAATCGAGTGGAAGGTGGAAGGGGCAAGTGTATAAGCGGCGTAAGCAGACCTACAAGGTAGTACCTGTGAGGCCACCCGCCCTGTGTGTGTACCGGTATAACTGGCTCAATTCAGACAAGACCAATATCGTGGTGGGTAACACCCCTCGGATTGATCTGATTACCTGCTTAGCAGCGGGCAAGGCCGATAATAATCGGCATACAAATCAGACCATCCTCTACAAGTTTAACCTACAGGGGACCTGTTACGTGTCGGACTCCTCATGTATGTTTATAACCCCAATCAGGGTTTATCACTGGTTGGTCTATGATGCAGAGCCGAAGCAGGCTACGCCTGACTCCACTGACATCTTTACGATGCCTTGGAATCTGCTGCCGAGTTCATGGACTGTGCAGAGGGCTTGGTCGCATCGGTTCGTGGTGAAGAGGAAGTGGTGCGTGAACCTGGTCTCCGATGGAAGGAAGGTTGGATCCAAGACGGTGGACTCCCGCTACAACTACGTAGTGGGGAAGAATATCGTTGACGCCTCCAAGTTCGTGAAGGGTTTGCGCGTGACGACGGAGTGGATGAACACGGGTGACGGCAAGATAGGCGATATTAAGAATGGTGCCCTGTATCTAGTAACCTGTACTCGTGGAGGTATCGCTGGAGACAGTGCCTCCATTTCATTCGAAGTTGTATGTGCCTATACGCACGCGTGGTACTTCAAATCCATTGGGATTCAATAAATTAAATAGTATTTTATTCATCTCATGTCATTCGATTACAGATGCTCGGCTACGAGCAAAGATAAACCAAACTATGACATACAACACACTCATAACCAAAACATCGAAAAAAGAAATACAAGGGGCGAGATCACACAATTTTAGAAACCGTAGCCGTCCGCGCTAGGACAGTCACTGCGAAGCAGTGACATTTTCGCCGAAGGCGAAGAATGATTCACCCTCATACATATAATGTATCACAGCGTTAGAGTACATGTAATCCGACTGTTCAGGAGTCATATCCTTGAGCCAATCTTCGTCTGGGTTAACTAAAATGATGCAAGGTATACCACCCCGTATCATTTTTCGCTTCCCGTACTTAGGATTGACGGTGAAGTCACGCTGAGCCCCGACGAAGCACTTCCAGTTTGGCGTGAACTTGAATGGAATGTCGTCAATTATGTTGTACTTGGCGTTGACGTCATAGGTCGTGAAATCAACTAGGCTGTTGTAGTAGTTGTGGATCCCTAGAGATCTTGCCCAGGAAGTCTTTCCTGTTCTTGTCGGACCGCAGATGTAGATGGACTTATGCCGTCCCGGTGACTCCTGGAATAATCGTCCATCCACTCTAAATCAGTTACGGCCTTATCCGCAGGAGTGGAAGTACAAAGGATGTATGATTCGAGGCTTACGGAGTAGAGATGTTCATTTTTCCAGCTTTCAATGGTCTCATGACACATGAGGGACTCGATGGGAAACTCAGGTGTGTAAGTGCTAACTGGGTCTGGGAATAGGTGGCGTGCAGTGTATTCGAAGTCTTTCAGACGGATAGACCATTCAAACGGAAAACGATGGCAGACCATGCTGAGAAATTCCTCTCTCGAGGTACTCGACTCAATGATCTGTTTCATATCCGCGTCCCGGTCTTTACGACCCGGAGTGGTAACTGCTACGAATGTTCCCCACTCAGCCGTGTTGACATCGGAGTCAACCTCCTTCATGATGTAATCACGAACTTGGTTGCAGTCTTTGGCAGCTTGAATGTTAGGATGAAAAAATGAAAATGGTGATGTGTTCATACCAATGTTGAGAGCATTGGGATTGGTGATGGAAGCACGAAGCTTGTTTTGCACGAGTACGTGCAGATGTGGTGATCCATCTTCGTGGAGTTCCCTAACTGCAGCTATGTACAGAGGTTCATATATGGCCAAGAGAGTGCGAAGAGAGTCCAAGGCGTACTGTGGCTCTAGGATGCATTGAGGATATGTTAGGAAGAGGTATTTGGAATAGACACGGAACCTGGGTGCAGATGAAGAGGCCATAGTAGCAAGCAGAAGCCCGGCAGGTCCTTAGCGAAAAAACGGGGTGTGCACGCGAACTCTACTCTCTACCCTGCGTGGGAGTGTGCAGAATTCACACCGATGGGCTCGGTGTCCACGGTTTAAATATTGCAGGTCTAGGTGGGAACGCGGGACCCTGTCTTTTCGGAGCGAAAGCGACGGGTGGTCCCGCGTGTGGTTTGTGGCTCGGGGACCCGCCACGCAGGAATCTAATATT----------------------------------------------------------------------------------------------------------------------------------------------------
>AM411652
ACCCTGCGTGGTGGGTCCCGAGGCGCACTCGGCTTTTCGTGAGTGCGCCGAGGCTTTTGGACCACGTCTTTATGTCATCACATCAATTATTGTTGGTGAGTCATCACATATTCCACCTGCAATTATGTGCCATCGCTTAGCTTATAAGGAAGTGTCGGGGAAGGTATCTCGATGGATCAGGTCTTTACACCGCCGCGTTCTATACGGGCAGATCAATACCAGGCCCCTTACGATCCCGGGTCCTCCGACTACGCCTGGCGGACCTTTGTGTTCGTCTCCTTCGGTTTGTTAATATCCGTAGGAGTTGTTTGGTTGGCTTACACTCTGTTCTTGAAGGACTGCATATTAGTGTGGAAGGCGAAGAAGCAGAGGAGGACCGAGGAAATTGGTTACGGTAATACACCGGCCAGACCAAATGGTGACCAACAAGGACTCCCGAGGTAAGGGAAAGAGGAAGCTCGAGGAGGGCGAATCGAGTGGAAGGTGGAAGGGGCAAGTGTATAAGCGGCGTAAGCAGACCTACAAGGTAGTACCTGTGAGGCCACCCGCCCTGTGTGTGTACCGGTATAACTGGCTCAATTCAGACAAGACCAATATCGTGGTGGGTAACACCCCTCGGATTGATCTGATTACCTGCTTTGCAGCGGGCAAGGCCGATAATAATCGGCATACAAATCAGACCATCCTCTACAAGTTTAACCTACAGGGGACCTGTTACGTGTCGGACTCCTCATGTATGTTCATAACCCCAATCAGGGTTTATCACTGGTTGGTCTATGATGCTGAGCCGAAGCAGGCTACGCCTGACTCCACTGACATCTTTACGATGCCTTGGAATCTGCTGCCGAGTTCATGGACTGTGCAGAGGGCTTGGTCGCATCGGTTCGTGGTGAAGAGGAAGTGGTGCGTGAACCTGGTCTCCGATGGAAGGAAGGTTGGATCCAAGACGGTGGACTCCCGCTACAACTACGTAGTGGGGAAGAATATCGTTGACGCCTCCAAGTTCGTGAAGGGTTTGCGCGTGACGACGGAGTGGATGAACACGGGTGACGGCAAGATAGGCGATATTAAGAAGGGTGCCCTGTATCTAGTAACCTGTACTCGTGGAGGTATCACTGGAGACAGTGCCTCCATTTCATTCGAAGTTGTATGTGCCTATACGCACGCGTGTTACTTCAAATCCATTGGGATTCAATAAATAAAATAGTATTTTATTCATCTCATGTCATTCGATTACAGATGCTCGGCTACGAGCAAAGATAAACCAAACTATGACATACAACACACTCATAACCAAAACATCGAAAAAAGAAATACAAGGGGCGAGATCACACAATTTTAGAAACCGTAGCCGTCCGCGCTAGGACAGTCACTGCGAAGCAGTGACATTTTCGCCGAAGGCGAAGAATGATTCACCCTCATACATATAATGTATCACAGCGTTAGAGTACATGTAATCCGACTGTTCAGGAGTCATATCCTTGAGCCAATCTTCGTCTGGGTTAACTAAAATGATGCAAGGTATACCACCCCGTATCATTTTTCGCTTCCCGTACTTAGGATTGACGGTGAAGTCACGCTGAGCCCCGACGAAGCACTTCCAGTTTGGCGTGAACTTGAATGGAATGTCGTCAATTATGTTGTACTTGGCGTTGACGTCATAGGTCGTGAAATCAACTAGGCTGTTGTAGTAGTTGTGGATCCCTAGAGATCTTGCCCAGGAAGTCTTTCCTGTTCTTGTCGGACCGCAGATGTAGATGGACTTATGCCGTCCCGGTGACTCCTGGAATAATCGTCCATCCACTGTAAATCAGTTACGGCCTTATCCGCAGGAGTTGAAGTACAAAGGATGTATGATTCGAGGCTTACGGAGTAGAGATGTTCATTTTTCCAGCTTTCAATGGTCTCATGACACATGAGGGACTCGATGGGAAACTCAGGTGTGTAAGTGCTAACTGGGTCTGGGAATAGGTGGCGTGCAGTGTATTCGAAGTCTTTCAGACGGATAGACCATTCAAACGGAAAACGATGGCAGACCATGCTGAGAAATTCCTCTCTCGAGGTACTCGACTCAATGATCTGTTTCATATCCGCGTCTCGGTCTTTACGACCCGGAGTGGTAACTGCTACGAATGTTCCCCACTCAGCCGTGTTGACATCGGAGTCAACCTCCTTCATGATGTAATCACGAACTTGGTTGCAGTCTTTGGCAGCTTGAATGTTAGGATGAAAAAATGAAAATGGTGATGTGTTCATACCAATGTTGAGAGCATTGGGATTGGTGATGGAAGCACGAAGCTTGTTTTGCACGAGTACGTGTAGATGTGGTGATCCATCTTCGTGGAGTTCCCTAACTGCAGCTATGTACAGAGGTTCATATTTGGCCAAGAGAGTGCGAAGAGAGTCCAAGGCGTACTGTGGCTCTAGGATGCATTGAGGATATGTTAGGAAGAGGTATTTGGAATAGACACGGAACCTGGGTGCAGATGAAGAGGCCATAGTAGTCAAGCAGAAGCTCGGCAGGTCCTTAGCGAAAAAACGGGGTGTGCTCGCGAACTCTACTCTCTACCCTGCGTGGGAGTGTGCAGAATTCACACCGATGGGCTCGGTGTCCACGGTTTAAATATTGCAGGTTTAGGTGGGAACGCGGGACCCTGTCTTTTCGGCGCGAAAGCGACGGGTGGTCCCGCGTGTGGTTTGTGGCTCGGGGACCCGCCACGCAGGAATCTAATATT---------------------------------------------------------------------------------------------------------------------------------------------------
>AM491490
ACCCCGCGTGGTGGCCCCCGACGCGCACTCGGCTTTTCGTGAGTGCGCGGAGGCTTTTGGACCACATCTTTTCTGATCACTTTCGTGGAAGATGTTGATTTATCACACTTTTGACGCGGAAATGTGTGCCATGCCTTAGCTTATAAGGAAGTGCGTGGTAGCCCATCTCGATGGAGCAGGCAATAGCCCCCCCGCTTCCTATACGGGACTATCAATACCAGACCCCTTCCATTCCCGGTTCCTCCGACTACGCCTGGCGAACATTTGTGTTCGTTACCTTTGGTTTGCTAATAGCCGTAGGCGTTGCTTGGCTTGCTTACACTCTGTTTCTGAAAGATCTAATTTTAGTGTGTAAGGCGAAGAAGCAAAGGAGGACCGAGGAAATTGGTTACGGGAATACACCGGCCAGATTAAATGGTGACCAACAAGGACTCCCGAGGTAAGGGGAAGCGTAAGATGGAAGAAGGTGAATCCAGCGGAAGGTGGAAGGGGGCTGTGTATAAGCGGCGTAAACAGACGTATAAGGTAGTACCTGTGAAGCCCCCAGCTCTCTGCGTATTCCGCTACAACTGGTTGAATAGCGACAGGACCAATATTGTTGTGGGTAATACACCCCGGGTCGATCTGATTACCTGTTTTGCTCAGGGTAAGGCCGATAATAATCGGCATACAAATCAGACCGTCCTATACAAATTTAACATACAGGGTACCTGCTATATGTCCGATGCATCAGCTCCGTTCATCGGTCCAGTCCGCCTCTACCACTGGTTAGTCTATGATGCAGAGCCGAAACAGGCAATGCCAGACGCCACTGACATCTTTACGATGCCTTGGAATCTGTTGCCGAGTACGTGGACTGTGCAACGTGCTTGGTCGCATCGATTCGTGGTGAAAAGGAAGTGGACCGTGAACCTTGTTACTGATGGACGGAAGGTCGGGTCTAAGACCGTTGACCAACGCTACAACTGGGTAGTCGGCAAGAATATCGTGGACGCCAACAAGTTCTTCAAAGGTTTGCGTGTCACGACGGAGTGGATGAACACGGGTGACGGCAAGATAGGCGACATTAAGAAGGGAGCACTGTATCTCATTAGCAGTACTCGTGGTGGTGTAACTGGTGATAGTGCCTCTACGGCGTTTGATGTTGTATGTGCCTATACGCACGCGTGTTATTTCAAAGCCATCGGCATTCAGTAATAAAATAATATTTTATTTATCTCATGTCATTCGATTACAGAGGCTCGGCTACGAGCAAAGACAAACCAAATTATAACAAACAACAACCCTCACACAAAAAAATCGAAAACGAAATACAACACCCTGAGATATTACATTTATAGAAACTGTACGCCGTCCGCGCTAGGACAGTCACTGCGAAGCAGTGACATCTTCGCCGGAGGCGAACGAGTAGTTGATGAATGACTCGCCTTCATACATGTAGTGAACAACAGCGTTAGAGTACATGTAATCCGACTGTTCGGGAGTCATATCCTTGAGCCAATCTTCGTCTGGATTAACTAAAATGATGCAAGGTATGCCACCCCGTATCACTTTTCGCTTACCATATTTTGGATTGACCGTGAAGTCACGCTGAGCCCCGACGAAGCACTTCCAGTTGGGTGTGAACTTGAATGGAATGTCGTCGATGATATTATACTTGGCGTTGACGTCATATGTTGTGAAATCAACTAGACTGTTATAATAATTATGTGTCCCTAGAGACCTTGCCCAGGAAGTCTTTCCTGTTCTGGTTGGCCCGCAGATGTAGATGGACTTATGCCTCCCCGGTGACTCCTGGAATAATCGTCCATCCACTCTAAGTCAGATTGCGCTTGATCCGCAGGAGTGGAAGTACAAAGGATATAGGATTCGAGGCTTACGGAGTAGAGATGTTCATTTTTCCAGCTTTCAATGGTCTCATGGCAAATGAGTGATTCGGTTGGAAACTCAGGTGTGTAAGTGGCAACTGGGTCAGGAAATAGATGGCGTGCCGTGTACTCGAAGTCTTTGAGACGGATAGACCATTCAAACGGAAAACGATTGCAAACCATGCTGAGGAATTCCTCGCGAGAGGAACTAGATTCAATGATCTGTTTCATATCCGCATCACGGTCTTTACGACCTGGAGTTGAAAGAGCCACGAATGTTCCCCACTCAGCTGTGTTTACATCGGAGTCAACCTCCTTCGTGATGTAATCACGAACTTGGTTGCAGTCTTTGGCAGCTTGTATATTTGGATGGAATATGGAAAATGGAGATGTATCCATACGGAGGTTTAAGGCATTGGGATTGGTGATGGAAGCACGAAGCTTGTTCTGCACGAGAACGTGCAGATGTGGTGATCCATCTTCGTGGAGCTCTCTAACAGCAGCGATGTAGAGGGGCTCATATTTGTTCAAGAGAGTGCGAAGTGAATCCAAGGCGTACTGTGGCTCAAGGGTACATTGAGGATATGTTAGAAAGAGGTACTTGGAATAGACACGGAACCTGGGTGCAGATGAAGAGGCCATGGTATTGAACAGAAGTCCGGCAGGTCCTTAGCGAAAAAACGGGGTGTGCCAGAAAACTCTATGCTCTACCCTGCGTGGATGTGTGAATTTTGCACACTGGAAATGCAATGTGTCCAATGCTTTATATAGGGCAGGTTTTGGCGGGAGAACAGGGCCCTTGTGTTCCCACGGGAGCGTAGCGTATCGTGTGGGCCCTGTTCGGTGTGCGGTCGGGGGGCCTCCACGCGGGTTATAATATT-------------------------------------------------------------------------------------------------------------------------------------
>AM747816
ACCCTGCGTGGCGGGTCCCGAGGCGCACTCGGCTTTTCGTGAGTGCGCCGAGGCTTTTGGACCACGTCTTTATGTCATCACATCAATTATTGGTGGTGAGTCATCACATATTCCACCTGCAATTATGTGCCATCGCTTAGCTTATAAGGAAGTGTCGGGGAAGGTATCTCGATGGATCAGGTCTTTACACCGCCGCGTTCTATACGGGCAGATCAATACCAGGCCCCTTACGATCCCGGGTCCTCCGACTACGCCTGGCGGACCTTTGTGTTCGTCTCCTTCGGTTTGTTAATATCCGTAGGAGTTGTTTGGTTGGCTTACACTCTGTTCTTGAAGGACTGCATATTAGTGTGGAAGGCGAAGAAGCAGAGGAGGACCGAGGAAATTGGTTACGGTAATACACCGGCCAGACCAAATGGTGACCAACAAGGACTCCCGAGGTAAGGGAAAGAGGAAGCTCGAGGAGGGCGAATCGAGTGGAAGGTGGAAGGGGCAAGTGTATAAGCGGCGTAAGCAGACCTACAAGGTAGTACCTGTGAGGCCACCCGCCCTGTGTGTGTACCGGTATAACTGGCTCAATTCAGACAAGACCAATATCGTGGTGGGTAACACCCCTCGGATTGATCTGATTACCTGCTTTGCAGCGGGCAAGGCCGATAATAATCGGCATACAAATCAGACCATCCTCTACAAGTTTAACCTACAGGGGACCTGTTACGTGTCGGACTCTTCATGTATGTTCATAACCCCAATCAGGGTTTATCACTGGTTGGTCTATGATGCAGAGCCGAAGCAGGCTACGCCTGACTCCACTGACATCTTTACGATGCCTTGGAATCTGCTGCCGAGTTCATGGACTGTGCAGAGGGCTTGGTCGCATCGGTTCGTGGTGAAGAGGAAGTGGTGCGTGAACCTGGTCTCCGATGGAAGGAAGGTTGGATCCAAGACGGTGGACTCCCGCTACAACTACGTAGTGGGGAAGAATATCGTTGACGCCTCCAAGTTCGTGAAGGGTTTGCGCGTGACGACGGAGTGGATGAACACGGGTGACGGCAAGATAGGCGATATTAAGAAGGGTGCCCTGTATCTAGTAACCTGTACTCGTGGAGGTATCACTGGAGACAGTGCCTCCATTTCATTCGAAGTTGTATGTGCCTATACGCACGCGTGTTACTTCAAATCCATTGGGATTCAATAAATAAAATAGTATTTTATTCATCTCATGTCATTCGATTACAGATGCTCGGCTACGAGCAAAGATAAACCAAACTATGACATACAACACACTCATAACCAAAACATCGAAAAAAGAAATACAAGGGGCGAGATCACACAATTTTAGAAACCGTAGCCGTCCGCGCTAGGACAGTCACTGCGAAGCAGTGACATTTTCGCCGAAGGCGAAGAATGATTCACCCTCATACATATAATGTATCACAGCGTTAGAGTACATGTAATCCGACTGTTCAGGAGTCATATCCTTGAGCCAATCTTCGTCTGGGTTAACTAAAATGATGCAAGGTATACCACCCCGTATCATTTTTCGCTTCCCGTACTTAGGATTGACGGTGAAGTCACGCTGAGCCCCGACGAAGCACTTCCAGTTTGGCGTGAACTTGAATGGAATGTCGTCAATTATGTTGTACTTGGCGTTGACGTCATAGGTCGTGAAATCAACTAGGCTGTTGTAGTAGTTGTGGATCCCTAGAGATCTTGCCCAGGAAGTCTTTCCTGTTCTTGTCGGACCGCAGATGTAGATGGACTTATGCCGTCCCGGTGACTCCTGGAATAATCGTCCATCCACTCTAAATCAGTTACGGCCTTATCCGCAGGAGTTGAAGTACAAAGGATATATGATTCGAGGCTTACGGAGTAGAGATGTTCATTTTTCCAGCTTTCAATGGTCTCATGACACATGAGGGACTCGATGGGAAACTCAGGTGTGTAAGTGCTAACTGGGTCTGGGAATAGGTGGCGTGCAGTGTATTCGAAGTCTTTCAGACGGATAGACCATTCAAACGGAAAACGATGGCAGACCATGCTGAGAAATTCCTCTCTCGAGGTACTCGACTCAATGATCTGTTTCATATCCGCGTCTCGGTCTTTACGACCCGGAGTGGTAACTGCTACGAATGTTCCCCACTCAGCCGTGTTGACATCGGAGTCAACCTCCTTCATGATGTAATCACGAACTTGGTTGCAGTCTTTGGCAGCTTGAATGTTAGGATGAAAAAATGAAAATGGTGATGTGTTCATACCAATGTTGAGAGCATTGGGATTGGTGATGGAAGCACGAAGCTTGTTTTGCACGAGTACGTGCAGATGTGGTGATCCATCTTCGTGGAGTTCCCTAACTGCAGCTATGTACAGAGGTTCATATTTGGCCAAGAGAGTGCGAAGAGAGTCCAAGGCGTACTGTGGCTCTAGGATGCATTGAGGATATGTTAGGAAGAGGTATTTGGAATAGACACGGAACCTGGGTGCAGATGAAGAGGCCATAGTAGCAAGCAGAAGCCCGGCAGGTCCTTAGCGAAAAAACGGGGTGTGCTCGCGAACTCTACTCTCTACCCTGCGTGGGAGTGTGCAGAATTCACACCGATGGGCTCGGTGTCCACGGTTTAAATATTGCAGGTTTAGGTGGGAACGCGGGACCCTGTCTTTTCGGCGCGAAAGCGACGGGTGGTCCCGCGTGTGGTTTGTGGCTCGGGGACCCGCCACGCAGGAATCTAATATT----------------------------------------------------------------------------------------------------------------------------------------------------
>AM849096
ACCGGCGTGGCCCCACCTTATCGCGAGTGCTTTAGCACGAGCGGTGCAGATTTAAAGTAGAAAAGTTCCCGCCCACTAGGGTTAAAGGTGTTCACACTATAAAAGCATATACGATGTGATGGTATTTGATGGAGCGTATATTGTATCAGGTATTTCCGTCGGATACGAATTATTCGTACGACCCTCCTGCAGTAACTGCTCCTTCACAGGGTTCATCTCAAACGGATTTCGGTAAGGTTGTTATTGCTTTGGTGGTTATCTTGGTCAGCGTAGGTGTTTTCCATCTGGCCTATACCTTGTTCTTGAAGGACTGCATCCTTCTGTTCAAGGCGAAGAAGCAGAGAACCACAACCGAAATCGGGTTTGGACAAACCCCGGCTAGAAATCAGGATCATCCAGGACCGTAGGCGGGGTGCATCATGTCTACTGTGACATGGGGTAAGAAGCGGAAGCGAAGCGGAGGGGATTCTAAGGCGAAGAGTAGGGGCTCCAGTTCCTATATTCCAAGATCTGTTTCCTCCAGGAGAGAATCGTTGCAGGTTGCTACCTTTTCCTGGACGAGTTCCGGTTCGGGTATAAAGTTCTCTCCCGGTGGTGCTGCTTATCTTGTGAGCAATTTTCCACAGGGTGCCAACGATAATTGTCGTCACACCAACAAGACCGTGTTATACAAATTCATGGCCAAGAATACTATATACTTGGACTCTAGTCACTATATGAAAGTGTTTAGAGCTCCATTTCATTTTTGGCTGGTGTACGACAAGTCTCCTGGTGCTAATGTTCCCAGTACTGGGGATATATTTGAGGGACCTTCGTTGTTTCCTCATAATCCTTGGACGTGGACTGTGTCTAGGGCTGCTTGCCATCGTTTTGTGGTGAAGAAAACGTGGTCATGCGTGGTGGAGAGCAATGGTATTGACCCAACCAAAGGTCAAGGAGCTACTTATTATGGGCCTGGGCCTTGTAATCAGGTTAAGTCCTGTAATAAGTTCTTTAAGAGATTGGGTGTGTCCACAGAGTGGAAAAATAGTGCAACGGGTGATGTTGGTGATATAAAGGAAGGAGCCCTTTACATTGTTGGTGCTCCTTCCCAAAAGTCCGATGTATATGTAAATGGTTATTTCCGAGTGTACTTCAAGTCAGTTGGAAATCAATAAAATGATTATTTTATGAATATATTTCATTGTGCAAGTAGATAGAAATTACATATGTTACATAACACACGAAATAAACAAAAAAACACAATCCAAAACAAACACCCCAAACAAAATAACACTATATATATCCTCGTATGAGGAGAGGCACGTTCAGTGACTCGACGATTCCCGAGCAAAAAAAGTCTCCCCGTCACACATATAGTGGGTGACGCAATTATCTTCAAAGTAATCCTTCTGTTGACTTGTCATTGATAACATCCAGTCTTCGTCAGGATTGCAAAGAATTATAGAAGGGATCCCACCTTTTATTTTCTTCTTTTTTCCATATTTAGGGTTGACAGTGAAATCAGACTGGCAACCTATTAATTGCTTCCACAATGGGACGAACTTGAAGGGGATGTCGACGATGATATTATAGGTGGCGTGTTCATCGTAGTTGGTGAAGTCGATGGTCCCGTTCCAGTAGTTGTGTCGCCCGAGACTTCTAGCCCAGGTGGTCTTTCCGGTACGAGTTGGTCCGCAGATGTAGAGGCTGGGGTGTCTGACCCCAGTCCTTCCCTCATCCTGGTTAGATCGGCCATCCACTCAAGGTCAGATTGTGCTTGATCGTAGGAGACAGGATGTATGAAAGTGTAGGCATCGATGCTTACATGATATAGGTGCGTCTCTCTCCAGTTGTGCAGATCTTTGTGGCAGCGGAGATCTGATTCTGTGAAGGGCGACACGTACTGCTCAGGTTGTGGAGGAAATAATTTGTTGGCTGAATATTCCAGCCATTGAAGCTTTGTTGCCCATTCATGAGGGAATTCTTCTTTGATCATGTCAAGATACTCCTCCTTAGACGTTGCAGTCTGGATAATAGTTCGCCATCGTGCGTCAGATTTGCGAGGAGAGACCTTATGATCTCGGAAATCTCCTCTGGTTTTAATATCTCCGTCCTTTGATATGTAATCAAGGACTTGTTTAGAGTTTCTAGCTGGCTGGATATTAGGGTGATTTCCTTCAAAATCGAAAAAAGAAGGATCCCTAATACAAGGTTTTTTATCAAGCTGGATAAGAGCATGATAGTGGGTAGTGCCATCTTGATGAAGCTCAGAAGCAACACCAAGGAAGAAAATAAGAAAAGGTGTGAGTTTCTCCCAGAGAAACTGGAATAAATCATCTCTTTGAGATGAGCACTTGGGGTAGGTAAGGAAAACATATTTAGATTGGAGTCTGAAGTTCTTGCTAGCAGAAGGCATGTTGTTGTGACTCCGAGGGGTTGCCTCAAACTCTATCTTATAACCGGCGTGGAGGCATGGAGGCAAGGGCATTTTGGTAATTTAAGTAGTTAGTGGAAAATGACGTCATTTACTTAAAGACGAAGTCTTGCGACAAGGGGGGCCCACGCCGAATTTTAATATT---------------------------------------------------------------------------------------------------------------------------------------------------------------------------------------------------------------------------------------------------------------------------------------------------------------------------------
>E02258
ACCGCTCCCCCTCCCTGGCCCATTAGTAGGCCCCATGCCTCGGTGCGCGGCGCCTTTGGTCCCCGTTCCTTGCCGCCTTTGGCAGAAGATCGCACTCAGGCTGCTGTAAAATGGCACCGCCATTTGAGTGTTTTTGCTTTGGTGCCTTTGGTTTGCGGCTTTAAAAAGAGGCGGAGGCTCAGAGATCGCACCAAAACCAAAGGTACGCAGGTTGCTTGTCTTCGAACTTGGGTCATTAAGTTTTGCTTCGTTTGTAAGTTTTTATGGATCCCTATGGTAGCCGTCCTAGCCATCCTGATGATGGTGCACTGCATGGTATACTTGTGGCATTTATTGCGGTGCTTTGCCTCATAGGTTGCCTTTGGGCAGCATACCGACTGTTCCTTAAGGAGTGCCTTACTGATTGCAGTCAGCACGCTTCATCAGGCGTCGTCGCGGGTCCTCGTCCGGCTGCAACAGGTCCTACTGCTGTTGTTGTACATAATGGTGCAGAAGCGCAAAGATCTTCGGCGTTCTGATGCCGGTTCTGCCGTTCGGGCCAAACTGCATAAGGCCTCGACTGGGAAGGCCTTCCCTGTAGGGAAGCGGGCTCCTCTGCAGATACGGTCCTATGCATGGGAGACGCCTGCCACGGCGACCACCCCTTCCGGACCTATCGATATTACTGACGGCACCATCTTCATGTGTAACACCATTGACCCTGGGACTGGAGACGATCAGAGATCGCGGCATACCACGATGCTCTATAAGATGTCATTGAACGTGGTGCTCTGGCCTGGTGCGACTACGGCCCAAATAGTTGGGCCTTTCCGCGTGAACTTCTGGCTTGTGTATGATGCTGCCCCGACTGGAGTTGTCCCGAAGCTGACGGACATCTTTGACGTGGCCTATCCGAAGTGGGGAAACACTTGGCAGGTTTCCCGCTCTAATGTGCATAGGTTCATAGTTAAGCGTAAATGGAAGGTGGACTACCAGTCCTCTGGCGTCCCTGTTGGCAAGAGACAGAGCAGCGGTGTTGAAGACGCCCCTGTTAATAATGTGGTGGAGTGCAACAAGTTCTTCGAGAAGCTGCGTGTGAAGACCGAATGGGCGAACACCTCTACCGGTGCAATTGGGGACGTGAAGAAGGGTGCGTTGTACCTGTGTGCCAATACCCGGCAGATGCCTGCTGGTGACTCAGTCACCACGAGTTGTACCACCATGATGCAAGGGTCTACCCGATTGTACTTCAAAGTGCTGGGGAACCAGTAATAATAAAAACTTATTTATTATATATTGCAAACCTGTGGATTACATGATAATGTGAGCGCATTATGCGCGACAACAAACTCAAGAAATTACATAAATTTGGGGGGTAGGGGCAAAGCAGGCGGCTATGGGCGCGCCCGCGGGCAACACACTTAAAAAAAACACAACAATAGATTCACTCTTCGGCCGGCAGGACGTAGAACTTCTGTCCTTCGTACATGTAATGTACGTGGGCGTTTGCGTACAGGTACTCCACTTGTGCAGGTTTCATGTCCTTGATCCAGTCTTCGTCGTCATTGGTTAGAATGATGGACGGGATTCCCCCAGGGATTTTCTTCTTCTTACCGTATTTGGGATTCACTATGTAGTCACGCTGTGCTCCCACCAGCGCCTTCCACTGCGGCAAGAACTTGAAAGGCACATCGTCGATGACGTTGTAGATTGCATCTTTGTCATAGTGTGTGAAGTCTACGGTTGAGTTGTAGTAGTTGTGCCTCCCGATGTTTCTGGCCCAAGTGGTCTTTCCAGTTCGGCTTGGGCCGCAGATGTATATGCTTCGTGGTCTCCGCGGCCCGTTAGGCTGTATTCAAACCACTGTTGGTTTGTAAGTATTCAAGAAATTTGAAAGAGTGAAGCTTAATCGGTAGTTACCTGGTTCCATTCCTGGTCTATGATGTCAACGAGCTCCGGCGGACAGACGATCTGCTCATTTGGGAACGGTGACTGATATACCGGAGGTGGTTCGGTAAACAAGGCTGCTGCACTGTATTCAAACTGCTGGAGTCTGATGGCCCAGTCAAATGGGAATTCTTTACGGACCATGGACAGGTATTCATTCCTATTGGTGGAGGAGGCTATTATCATAGCCATCCTTTGATCACGGGTAGGCTTCTCAGGTTTCTTGTTCCTGAGTTGGAGTTCACCCATTTCATCAGAGTCACCGTTGGTTTTGGATATGTATCCGAAAACCTTTTCAGCATCTCTGACGGGCTGAATGTTTGGGTGGAAACCCTGAACATCAAAGAACTTGGGGTTCCTTGTGCATAGTTTGGTGTTTAGCTGTATAAGGACATGGAGATGCGGGTCCCCGTCCTTATGGAACTCTTGGGATACCTTAATGTATCCTGGAATTTTCTCGGTCAGGCGAGAGAACAATTCCTTCATCAGCTCGGATGGTGTTAGGTTGCAGTGTGGATAGGTAAGGAAGAATTGCTTGCTGTTCCAACGTGGTGTTGGATGGTTTGAAGGACCAGGACGGTTGGATGCTGCAGATGATGCAGGTGCCCTCATCTCTACTACTCTATGGGTGTGGCTCCGATGCTCTCAGAAAACTTGCTACTGGTTTCGCTGGTGCCGGTGCCACCCCTCGTTAGATGGGCTGCGTATTTATAATGGGCCGGCGGGGGAGCGAAACCAATAATATT------------------------------------------------------------------------------------------------------------------------------------------------------------------------------------------------------------------
>EF015778EF015776
ACCGCGCCTTCTTTTCCTGCGAGGGCCCGGTAGGGCCCGAGCGATTTGATGTAAAGCTTGGTCCTGCTTTGTATGATTTATCTAAAGCAGCCCAATCTAAAGAAACCGGTCCCGGGCACTATAAATTGCCTAACAAGTGCCATTCATTCATGGATCCACAGAACGCCCTGTATTATCAGCCGCGGGTACCCACAGCAGCTCCGGCATCCGCAGGAGTGCCGTGGAGTCGCGTAGGCGAGGTAGCTATTTTGAGCTTTGTTGCACTGATTTGCTTTTACCTGCTTTACCTTTGGGTGCTGAGAGACCTTATCTTAGTTCTGAAGGCTCGACAAGGCAGATCCACGGAGGAGCTGATATTTGGAGGACAAGCTGTGGATAGGAGCAACCCTATCCCTAATCTACCAGCACCACCAAGTCAGGGCAATCCCGGGCCATTTGTTCCAGGCACGGGATAAGCATTCAGCCATGTCCACGTCCAAGAGGAAGCGGGGAGATGATTCGAATTGGAGTAAGCGGGTGACTAAGAAGAAGCCCTCTTCAGCTGGGCTGAAGCGGGCTGGAAGCAAGGCCGATAGGCCATCCCTGCAAATCCAGACACTCCAGCATGCTGGGACCACCATGATAACTGTCCCATCCGGAGGAGTATGTGACCTCATCAACACCTATGCCCGAGGATCGGACGAGGGCAACCGCCACACCAGCGAGACTCTCACGTACAAGATCGCCATCGACTACCACTTCGTTGCCGACGCGGCAGCCTGCCGCTACTCCAACACCGGTACCGGTGTAATGTGGCTGGTGTATGACACCACTCCCGGCGGACAAGCTCCGACCCCGCAAACTATATTTGCCTACCCTGACACGCTAAAAGCGTGGCCGGCCACATGGAAAGTGAGCCGGGAGCTGTGTCATCGCTTCGTGGTGAAACGGCGATGGTTGTTCAACATGGAGACCGACGGGCGGATTGGTTCGGACATTCCTCCCTCGAATGCAAGTTGGAAGCCTTGCAAGCGCAACATCTACTTCCACAAGTTCACGAGCGGGTTGGGAGTGAGAACGCAGTGGAAGAATGTAACGGACGGAGGAGTTGGTGCCATCCAGAGAGGAGCGTTGTACATGGTCATTGCCCCCGGCAATGGTCTTACATTTACTGCCCATGGGCAGACCCGTCTGTACTTTAAGAGTGTTGGCAACCAGTAATGAATAAAAACTCCCGTTTTATTATATCTGATGAATGCTGAAAGCTTACATTAATATGTCGTGCGATGGCACGAAAAAACACACGCAATCAATACAGGGGGGTAGTAGGCGGGCGGCTAAGGGTGGTGCTCGGCGGGCAAAACATCGAAAAATCAAGATCTATCTGAATGTACTGCCTCCGTAGGAGGCAGCTCAGGGGGAGAATACCACTTCTCCCCCGGCGACATAATGTAAATGACGCAGTTTGCCTCGAAATACTCCAGCTGCCCTGGAGTCATTTTTTTCTCATCAATCTCATCCGAGTTGGCGAGGATTAGTGTAGGCTTAGACTTCTTCTGCACCTTCTTCTTCTTACCATACTTGGGGTTTACAATGAAATCCCTCTGACAGCCAACTAACTGTTTCCAACAAGGACAGAATTTAAAAGGGATATCATCTACGATGTTGTAGATTGCGTCTTCGTTATATGAAGACCAATCAACATTATTTTGCCAGTAATTATGAACCCCTAGGCTTCTGGCCCAAGTAGATTTTCCTGTTCTTGTTGGGCCGACGATGTAGAGGCTCTGCTTTCTTGATCTTTCATCTGATGACTGGATACAGAATCCATCCATTGGAGGTCAGAAATTGCATCCTCGAGGGTATAACAGGTAGGTTGAAGGAGCATGTAAGCTTCGGGACTGACCTGGAAGATGTTAGGCTGGAGCCAATCATTGATTGACTCATTACAAAGTAAATCAGGTGAGGATTGCGGATGAGGATTGGTGAACTCTTCCTGAATCTCAGGAAAAAGCTTATTTGCAGAGTATTCGAAATACTGCAATTTTGTGGCCCAATCATAGGGAAACTCTTTCTGGATCATGGAGAGGTACTCTTCCTTGGAAGTAGAGTGTGAAATAATGTCTCGCATTATTTCATCTTTGGAAGGTTTTTTTTCCTTGACTTCTGAATCAGATTTTCCTAGGAAGGGGGACTTCCTAGGAATGAAAGTACCTCTCTCAAACATAGCCAGAGGTTCCTTGAGAATGTAATCCCTCACCCTGTTTACTGACTTGGCACTCTGAATGTTTGGGTGAAACCCATTAATATCAAAGAACCTTGAGTCGGATATCCTTACCGGCTTCTCTGTCTGAAGCAATGCATGTAAATGCAAACTTCCATCTTTATGTGCCTCGCGGGCACATAGAATATATTTGGGAATCCAACGAACAACGAGCTCCCATATCATCTGACAGGCGATTTCAGGATTTTCTGGACACTTTGGATAGGTTAGGAACGTATTAGCGTTCCTGTGTGAGAACTGACGGTTGGATGAGGAGGAGGCCATATCCGACGACGGAGGATGAGGCTGTGGGATGGCAGAATGGGAGCTCTCAACTCTATACCAACCGGTGCGCCTTCGAAATCCGCCGCCCCCTCTCTTATAGTGGTTGTGAATGGGCCGGACCGGGCCGGCCCAGCAGGAAAAGAAGGCGCGCACTAATATT---------------------------------------------------------------------------------------------------------------------------------------------------------------------------------------------------
>EF015779EF015775
ACCGCGCCTTCTTTTCCTGCGAGGGCCCGGTAGGGCCCGAGCGATTTGATGTAAAGCTTGGTCCTGCTTTGTATGATTTATCTAAAGCAGCCCAATCTAAAGAAACCGGTCCCGGGCACTATAAATTGCCTAACAAGTGCGATTCATTCATGGATCCACAGAACGCCTTGTATTATCAGCCGCGGGTACCCACAGCAGCTCCGGCATCCGCAGGAGTGCCGTGGAGTCGCGTAGGCGAGGTAGCTATTTTGAGCTTTGTTGCACTGATTTGCTTTTACCTGCTTTACCTTTGGGTGCTGAGAGACCTTATCTTAGTTCTGAAGGCTCGACAAGGCAGATCCACGGAGGAGCTGATATTTGGAGGACAAGCTGTGGATAGGAGCAACCCTATCCCTAATCTACCAGCACCACCAAGTCAGGGCAATCCCGGGCCATTTGTTCCAGGCACGGGATAAGCATTCAGCCATGTCCACGTCCAAGAGGAAGCGGGGAGATGATTCGAATTGGAGTAAGCGGGTGACTAAGAAGAAGCCCTCTTCAGCTGGGCTGAAGCGGGCTGGAAGCAAGGCCGATAGGCCATCCCTGCAAATCCAGACACTCCAGCATGCTGGGACCACCATGATAACTGTCCCATCCGGAGGAGTATGTGACCTCATCAACACCTATGCCCGAGGATCGGACGAGGGCAACCGCCACACCAGCGAGACTCTCACGTACAAGATCGCCATCGACTACCACTTCGTTGCCGACGCGGCAGCCTGCCGCTACTCCAACACCGGAACCGGTGTAATGTGGCTGGTGTATGACACCACTCCCGGCGGACAAGCTCCGACCCCGCAAACTATATTTGCCTACCCTGACACGCTAAAAGCGTGGCCGGCCACATGGAAGGTGAGCCGGGAGCTGTGTCATCGCTTCGTGGTGAAACGGCGATGGTTGTTCAACATGGAGACCGACGGGCGGATTGGCTCGGACATTCCTCCCTCGAATGCAAGTTGGAAGCCTTGCAAGCGCAACATCTACTTTCCCAAGTTCACGAGCGGGTTGGGAGTGAGAACGCAGTGGAAGAATGTAACGGACGGAGGAGTTGGTGCCATCCAGAGAGGAGCGTTGTACATGGTCATTGCCCCCGGCAATGGTCTTACATTTACTGCCCATGGGCAGACCCGTCTGTACTTTAAGAGTGTTGGCAACCAGTAATGAATAAAAACTCCCGTTTTATTATATCTGATGAATGCTGAAAGCTTACATTAATATGTCGTGCGATGGCACGAAAAAACACACGCAATCAATACAGGGGGGTAGTAGGCGGGCGGCTAAGGGTGGTGCTCGGCGGGCAAAACATCGAAAAATCAAGATCTATCTGAATGTACTGCCTCCGTAGGAGGCAGCTCAGGGGGAGAATACCATTTCTCCCCCGGCGACATAATGTAAATGACGCAGTTGGCCTCGAAATACTCCAGCTGCCCTTGAGTCATTTCCTTCATCCAATCTTCATCCGAGTTGGCGAGGATTATTGTAGGCTTAGACTTCTTCTCTGCACCTCTTCTCTTACCATACTTGGGGTTTACAATGAAATCCCTCTGACAGCCAACTAACTGTTGCCAACAAGGACAGAATTTAAACGGGATATCATCTACGATGTTGTAGATTGCGTCTTCGTTATATGAAGACCAATCAACATTATTTTGCCAGTAATTATGAACCCCTAGGCTTCTGGCCCAAGTAGATTTTCCTGTTCTTGTTGGACCGACGATGTAGAGGCTCTGCTTTCTTGATCTTTCATCTGATGACTGGATACAGAATCCATCCATTGGAGGTCAGAAATTGCATCCTCGAGGGTATAACAGGTAGGTTGAAGGAGCATGTAAGCTTCGGGACTGACCTGGAAGATGTTAGGCTGGAGCCAATCATTGATTGACTCATTACAAAGTAAATCAGGTGAGGATTGCGGATGAGGATTGGTGAACTCTTCCTGAATCTCAGGAAAAAGCTTATTTGCAGAGTATTCGAAATACTGCAATTTTGTGGCCCAATCATAGGGAAACTCTTTCTGGATCATGGAGAGGTACTCTTCCTTGGAAGTAGAGTGTGAAATAATGTCTCGCATTATTTCATCTTTGGAAGGTTTTTTTTCCTTAACTTCTGAATCAGATTTTCCTAGGAAGGGTGACTTCCTAGGAATGAAAGTACCTCTCTCAAACATAGCCAGAGGTTCCTTGAGAATGTAATCCCTCACCCGGTTTACTGACTTTGCACTCTGAATGTTTGGGTGAAACCCATTAATATCAAAGAACCTTGAGTCGGATATCCTTACCGGCTTCTCTGTCTGAAGCAATGCATGTAAATGCAAACTTCCATCTTTATGTGCCTCGCGGGCACATAGAATATATTTGGGAATCCAACGAACAACGAGCTCCCATATCATCTGACAGGCGATTTCAGGATTTTCTGGACATTTTGGATAGGTTAGGAACGTATTAGCGTTCCTGTGTGAGAACTGACGGTTGGATGAGGAGGAGGCCATATCCGACGACGGAGGATGAGGCTGTGGGATGGCAGAATGGGAGCTCTCAACTCTATACCAACCGGTGCGCCTTCGAAATCCGCCGCCCCCTCTCTTATAGTGGTTGTGAATGGGCCGGACCGGGCCGGCCCAGCAGGAAAAGAAGGCGCGCACTAATATT---------------------------------------------------------------------------------------------------------------------------------------------------------------------------------------------------
>EF015780EF015777
ACCGCGCCTTCTTTTCCTGCGAGGGCCCGGTAGGGCCCGAGCGATTTGATGTAAAGCCTGGTCCTGCTTTGTATGATTTATCTAAAGCAGCCCAATCTAAAGAAACCGGTCCCGGGCACTATAAATTGCCTAACAAGTGCGATTCATTCATGGATCCACAGAACGCCCTGTATTATCAGCCGCGGGTACCCACAGCAGCTCCGGCATCCGCAGGAGTGCCGTGGAGTCGCGTAGGCGAGGTAGCTATTTTGAGCTTTGTTGCACTGATTTGCTTTTACCTGCTTTACCTTTGGGTGCTGAGAGACCTTATCTTAGTTCTGAAGGCTCGACAAGGCAGATCCACGGAGGAGCTGATATTTGGAGGACAAGCTGTGGATAGGAGCAACCCTATCCCTAATCTACCAGCACCACCAAGTCAGGGCAATCCCGGGCCATTTGTTCCGGGCACGGGATAAGCATTCAGCCATGTCCACGTCCAAGAGGAAGCGGGGAGATGATTCGAATTGGAGTAAGCGGGTGCCTAAGAAGAAGCCTTCTTCAGCTGGGCTGAAGAGGGCGGGAAGCAAGGCCGATAGGCCATCCCTCCAAATCCAGACACTCCAGCATGCTGGGACCACCATGATTACTGTCCCATCCGGAGGAGTATGTGACCTCATCAACACCTATGCCCGAGGATCTGACGAGGGCAACCGCCACACCAGCGAGACTCTCACGTACAAGATCGCCATCGACTACCACTTCGTTGCCGACGCGGCAGCCTGCCGCTACTCCAACACCGGAACCGGTGTAATGTGGCTGGTGTATGACACCACTCCCGGCGGACAAGCTCCGACCCCGCAAACTATATTTGCCTACCCTGACACGCTGAAAGCGTGGCCGGCCACATGGAAGGTGAGCCGGGAGCTGTGTCATCGCTTCGTGGTGAAACGGCGATGGTTGTTCAACATGGAGACCGACGGGCGGATTGGTTCGGACATTCCTCCCTCGAATGCAAGTTGGAAGCCTTGCAAGCGCAACATCTACTTCCACAAGTTCACGAGCGGGTTGGGAGTGAGAACGCAGTGGAAGAATGTAACGGACGGAGGAGTTGGTGCCATCCAGAGAGGAGCGTTGTACATGGTCATTGCCCCCGGCAATGGTCTTACATTTACTGCCCATGGGCAGACCCGTCTGTACTTTAAGAGTGTTGGCAACCAGTAATGAATAAAAACTCCCGTTTTATTATATCTGATGAATGCTGAAAGCTTACATTAATATGTCGTGCGATGGCACGAAAAAACACACGCAATCAATACAGGGGGGTAGTAGGCGGGCGGCTAAGGGTGGTGCTCGGCGGGCAGAACATCGAAAAATCAAGATCTATCTGAATGTACTGCCTCCGTAGGAGGCAGCTCAGGGGGAGAATACCACTTCTCCCCCGGCGACATAATGTAAATGACGCAGTTTGCCTCGAAATACTCCAGCTGCCCTGGAGTCATTTCCTTCATCCAATCTTCATCCGAGTTGGCGAGGATTATTGTAGGCTTAGACTTCTTCTGCACCTTCTTCTTCTTACCATACTTGGGGTTTACAATGAAATCCCTCTGACAGCCAACTAGCTGTTTCCAACAAGGACAGAATTTAAAGGGGATATCATCTACGATGTTGTAGATTGCGTCTTCGTTGTATGAAGACCAATCAACATTATTTTGCCAGTAATTATGAACCCCTAGGCTTCTGGCCCAAGTAGATTTTCCTGTTCTTGTTGGGCCGACGATGTAGAGGCTCTGCTTTCTTGATCTTTCATCTGATGACTGGATACATTATCCATCCATTGGAAGTCAGAAATTGCATCCTCGAGGGTATAACAGGTAGGTTGAAGTAGCATGTAAGCTTCGGGACTAACCTGGAAGATGTTAGGCTGGAGCCAATCATTGATTGACTCATTACCAAGTAAATCAGGTGAGGATTGCGGATGAAGATTGGTGAACTCTTCCTGAATCTCAGGAAAAAGCTTATTTGCAGAGTATTCAAAATACTGCAATTTTGTGGACCAATCATAGGGAAGCTCTTTCTGGATCATGGAGAGGTATTCTTCCTTGGAAGTAGAGTGTGAAATAATGTCTCGCATTATTTCATCTTTGGAAGGCTTTTTTTCCTTAACTTCTGAATCAGATTTTCCTAGGAAGGGGGACTTCCTAGGAATGAAAGTACCTCTCTCAAACATAGCCAGAGGTTCCTTGAGGATGTAATCCCTCACCCTGTTTACTGACTTGGCACTCTGAATGTTTGGGTGAAACCCATTAATATCAAAGAACCTTGAGTCTGATATTCTTACCGGCTTCTCTGTTTGAAGCAATGCATGTAAATGCAAACTTCCATCTTTATGTGCCTCCCGGGCACATAGAATGTATTTGGGAATCCAACGAACAACGAGCTCCCAGATCATCTGACAGGCGATTTCAGGATTTTCTGGACACTTTGGATAGGTGAGGAACGTGTTAGCGTTCCGGTGTGAGAACTGACGGTTGGATGAGGAGGAGGCCATAGCCGACGACGGAGGCTGAGGCTGAGGGATGGCAGACTGGGAGCTCCAAACTCTATAGCATACCTGTGCGCCTTCGAAATCCGCCGCTCCCTTGTCTTATAGTGGTTGTGAATGGGCCGGACCGGGCCGGCCCAGCAGGAAAAGAAGGCGCGCACTAATATT-------------------------------------------------------------------------------------------------------------------------------------------------------------------------------------------------
>EF015781EF015772
ACCGCGCCTTCTTTTCCTGCGAGGGCCCGGTAGGGCCCGAGCGATTTGATGTAAAGCCTGGTCCTGCTTTGTATGATTTATCTAAAGCAGCCCAATCTAAAGAAACCGGTCCCGGGCACTATAAATTGCCTAACAAGTGCGATTCATTCATGGATCCACAGAACGCCCTGTATTATCAGCCGCGGGTACCCACAGCAGCTCCGGCATCCGCAGGAGTGCCGTGGAGTCGCGTAGGCGAGGTAGCTATTTTGAGCTTTGTTGCACTGATTTGCTTTTACCTGCTTTACCTTTGGGTGCTGAGAGACCTTATCTTAGTTCTGAAGGCTCGACAAGGCAGATCCACGGAGGAGCTGATATTTGGAGGACAAGCTGTGGATAGGAGCAACCCTATCCCTAATCTACCAGCACCACCAAGTCAGGGCAATCCCGGGCCATTTGTTCCGGGCACGGGATAAGCATTCAGCCATGTCCACGTCCAAGAGGAAGCGGGGAGATGATTCGAATTGGAGTAAGCGGGTGCCTAAGAAGAAGCCTTCTTCAGCTGGGCTGAAGAGGGCGGGAAGCAAGGCCGATAGGCCATCCCTCCAAATCCAGACACTCCAGCATGCTGGGACCACCATGATAACTGTCCCATCCGGAGGTGTATGTGACCTCATCAACACCTATGCCCGAGGATCTGACGAGGGCAACCGCCACACCAGCGAGACTCTCACGTACAAGATCGCCATCGACTACCACTTCGTTGCCGACGCGGCAGCCTGCCGCTACTCCAACACCGGAACCGGTGTAATGTGGCTGGTGTATGACACCACTCCCGGCGGACAAGCTCCGACCCCGCAAACTATATTTGCCTACCCTGACACGCTGAAAGCGTGGCCGGCCACATGGAAGGTGAGCCGGGAGCTGTGTCATCGCTTCGTGGTGAAACGGCGATGGTTGTTCAACATGGAGACCGACGGGCGGATTGGTTCGGACATTCCTCCCTCGAATGCAAGTTGGAAGCCTTGCAAGCGCAACATCTACTTCCACAAGTTCACGAGCGGGTTGGGAGTGAGAACGCAGTGGAAGAATGTAACGGACGGAGGAGTTGGTGCCATCCAGAGAGGAGCGTTGTACATGGTCATTGCCCCCGGCAATGGTCTTACATTTACTGCCCATGGGCAGACCCGTCTGTACTTTAAGAGTGTTGGCAACCAGTAATGAATAAAAACTCCCGTTTTATTATATCTGATGAATGCTGAAAGCTTACATTAATATGTCGTGCGATGGCACGAAAAAACACACGCAATCAATACAGGGGGGTAGTAGGCGGGCGGCTAAGGGTGGTGCTCGGCGGGCAGAACATCGAAAAATCAAGATCTATCTGAATGTACTGCCTCCGTAGGAGGCAGCTCAGGGGGAGAATACCACTTCTCCCCCGGCGACATAATGTAAATGACGCAATTTGCCTCGAAATACTCCAGCTGCCCTGGAGTCATTTCCTTCATCCAATCTTCATCCGAGTTGGCGAGGATTATTGTAGGCTTAGACTTCTTCTGCACCTTCTTCTTCTTACCATACTTGGGGTTTACAATGAAATCCCTCTGACAGCCAACTAACTGTTTCCAACAAGGACAGAATTTAAACGGGATATCATCTACGATGTTGTAGATTGCGTCTTCGTTGTATGAAGACCAATCAACATTATTTTGCCAGTAATTATGAACCCCTAGGCTTCTGGCCCAAGTAGATTTTCCTGTTCTTGTTGGGCCGACGATGTAGAGGCTCTGCTTTCTTGATCTTTCATCTGATGACTGGATACATTATCCATCCATTGGAGGTCAGAAATTGCATCCTCGAGGGTATAACAGGTAGGTTGAAGGAGCATGTAAGCTTCGGGACTAACCTGGAAGATGTTAGGCTGGAGCCAATCATTGATTGACTCATTACAAAGTAAATCAGGTGAGGATTGCGGATGAGGATTGGTGAACTCTTCCTGAATCTCAGGAAAAAGCTTATTTGCAGAGTATTCAAAATACTGCAATTTTGTGGACCAATCATAGGGAAGCTCTTTCTGGATCATGGAGAGGTACTCTTCCTTGGTAGTAGAGTGTGAAATAATGTCTCGCATTATTTCATCTTTGGAAGGCTTTTTTTCCTTAACCTCTGAATCAGATTTTCCTAGGAAGGGGGACTTCCTAGGAATGAAAGTACCTCTCTCAAACATAGCCAGAGGTTCCTTGAGGATGTAATCCCTCACCCTATTTACTGACTTGGCACTCTGAATGGTTGGGTGAAACCCATTAATATCAAAGAACCTTGAGTCTGATATTCTTACCGGCTTCTCTGTTTGAAGCAGTGCATGTAAATGCAAACTTCCATCTTTATGTGCCTCTCGGGCACATAGAATGTACTTGGGAATCCAACGAACAACGAGCTCCCAGATCATCTGACATGCGATTTCAGGATTTTCTGGACACTTTGGATAGGTGAGGAACGTGTTAGCGTTCCGGTGTGAGAACTGACGGTTGGATGAGGAGGAGGCCATAGCCGACGACGGAGGTTGAGGCTGAGGGATGGCAGACTGGGAGTTCCAAACTCTATAGCATACCTGTGCGCCTTCGAAATCCGCCGCTCCCTTGTCTTATAGTGGTTGTAAATGGGCCGGACCGGGCCGGCCCAGCAGGAAAAGAAGGCGCGCACTAATATT-------------------------------------------------------------------------------------------------------------------------------------------------------------------------------------------------
>EF015782EF015773
ACCGCGCCTTCTTTTCCTGCGAGGGCCCGGTAGGGCCCGAGCGATTTGATGTAAAGCCTGGTCCTGCTTTGTATGATTTATCTAAAGCAGCCCAATCTAAAGAAACCGGTCCCGGGCACTATAAATTGCCTAACAAGTGCGATTCATTCATGGATCCACAGAACGCCCTGTATTATCAGCCGCGGGTACCCACAGCAGCTCCGGCATCCGCAGGAGTGCCGTGGAGTCGCGTAGGCGAGGTAGCTATTTTGAGCTTTGTTGCACTGATTTGCTTTTACCTGCTTTACCTTTGGGTGCTGAGAGACCTTATCTTAGTTCTGAAGGCTCGACAAGGCAGATCCACGGAGGAGCTGATATTTGGAGGACAAGCTGTGGATAGGAGCAACCCTATCCCTAATCTACCAGCACCACCAAGTCAGGGCAATCCCGGGCCATTTGTTCCAGGCACGGGATAAGCATTCAGCCATGTCCACGTCCAAGAGGAAGCGGGGAGATGATTCGAATTGGAGTAAGCGGGTGACTAAGAAGAAGCCCTCGTCAGCTGGGATGAAGAGGGCTGCAAGCAAGGCCGATAGGCCATCCCTCCAAATCCAGACACTCCAGCATGCTGGGACCACCATGATAACTGTCCCATCCGGAGGAGTATGTGACCTCATCAACACCTATGCCCGAGGATCTGACGAGGGCAACCGCCACACCAGCGAGACTCTCACGTACAAGATCGCCATCGACTACCACTTCGTTGCCGACGCGGCAGCCTGCCGCTACTCCAACACCGGAACCGGTGTAATGTGGCTGGTGTATGACACCACTCCCGGCGGACAAGCTCCGACCCCGCAAACTATATTTGCCTACCCTGACACGCTAAAAGCGTGGCCGGCCACATGGAAGGTGAGCCGGGAGCTGTGTCATCGCTTCGTGGTGAAACGGCGATGGTTGTTCAACATGGAGACCGACGGGCGGATTGGTTCGGACATTCCTCCCTCGAATGCAAGTTGGAAGCCTTGCAAGCGCAACATCTACTTCCACAAGTTCACGAGCGGGTTGGGAGTGAGAACGCAGTGGAAGAATGTAACGGACGGAGGAGTTGGTGCCATCCAGAGAGGAGCGTTGTACATGGTCATTGCCCCCGGCAATGGTCTTACATTTACTGCCCATGGGCAGACCCGTCTGTACTTTAAGAGTGTTGGCAACCAGTAATGAATAAAAACTCCCGTTTTATTATATCTGATGAATGCTGCAAGCTTACATTAATATGTCGTGCGATGGCACGAAAAAACACACGCAATCAATACAGGGGGGTAGTAGGCTGGCGGCTAAGGGTGGTGCTCGGCGGGCAGAACATCGAAAAATCAAGATCTATCTGAATGTACTGCCTCCGTAGGAGGCAGCTCAGGGGGAGAATACCACTTCTCCCCCGGCGACATAATGTAAATGACGCAGTTTGCCTCGAAATACTCCAGCTGCCCTGGAGTCATTTCCTTCATCCAATCTTCATCCGAGTTGGCGAGGATTATTGTAGGCTTAGACTTTTTTTGCACCTTCTTCTTCTTACCATACTTGGGGTTTACAATGAAATCCCTCTGACAGCCAACTAACTGTTTCCAACAAGGACAGAATTTAAACGGGAAATCATCTACGATGTTGTAGATTGCGTCTTCGTTGTATGAAGACCAATCAACATTATTTTGCCAGTAATTATGAACCCCTAGGCTTCTGGCCCAAGTAGATTTTCCGGTTCTTGTTGGGCCGACGATGTAGAGGCTCTGCTTTCTTGATCTTTCATCTGATGACTGGATACAGAATCCATCCATTGGAGGTCAGAAATTGCGTCCTCGAGGGTATAACAGGTAGGTTGAAGGAGCATGTAAGCTTCGGGACTAACCTGGAAGATGTTAGGCTGGAGCCAATCATTGATTGACTCATTACAAAGCAAATCAGGTGAGGAGGGTGGATGAGGATTGGTGAACTCTTCCTGAATCTCAGGAAAAAGCTTATTTGCAGAGTATTCAAAATACTGCAATTTTGTGGACCAATCAAAGGGAAGCTATTTCTGGATCATGGAGAGGTACTCTTCCTTGGAAGTAGCGTGTGAAATAATGTCTCGCATTATTTCATCTTTGGAAGGTTTTTTTTCCTTAACTTCTGAATCAGATTTTCCTAGGAAGGGGGACTTCCTAGGAATGAAAGTACCTCTCTCAAACACAGCCAGAGGTTCCTTGAGAATGTAATCCCTCACCCTGTTTACTGACTTGGCACTCTGAATGTTTGGGTGGAACCCATTAATATCAAAGAACCTTGAGTCGGATATCCTTACCGGCTTCTCTGTCTGAAGCAATGCATGTAAATGCAAACTTCCATCTTTATGTGCCTCTCGGGCACATAGAATATATTTGGGAATCCAACGAACAACGAGCTCCCAGATCATCTGACAGGCGATTTCAGGATTTTCTGGACACTTTGGATAGGTGAGGAACGTGTTAGCGTTCCTGTGTGAGAACTGACGGTTGGATGAGGAGGAGGCCATAGCCGACGACGGAGGATGAGGCTGAAGGATGGCAGACGGGGAGCTCCAAACTCTATACTATACCCGTGCGCCTTCGAAATCCGCCGCTCCCTTGTCTTATAGTGGTTGTAAATGGGCCGGACCGGGCCGGCCCAGCAGGAAAAGAAGGCGCGCACTAATATT-------------------------------------------------------------------------------------------------------------------------------------------------------------------------------------------------
>EF015783EF015774
ACCGCGCCTTCTTTTCCTGCGAGGGCCCGGTAGGGCCCGAGCGATTTGATGTAAAGCCTGGTCCTGCTTTGTATGATTTATCTAAAGCAGCCCAATCTAAAGAAACCGGTCCCGGGCACTATAAATTGCCTAACAAGTGCGATTCATTCATGGATCCACAGAACGCCCTGTATTATCAGCCGCGGGTACCCACAGCAGCTCCGGCATCCGCAGGAGTGCCGTGGAGTCGCGTAGGCGAGGTAGCTATTTTGAGCTTTGTTGCACTGATTTGCTTTTACCTGCTTTACCTTTGGGTGCTGAGAGACCTTATCTTAGTTCTGAAGGCTCGACAAGGCAGATCCACGGAGGAGCTGATATTTGGAGGACAAGCTGTGGATAGGAGCAACCCTATCCCTAATCTACCAGCACCACCAAGTCAGGGCAATCCCGGGCCATTTGTTCCGGGCACGGGATAAGCATTCAGCCATGTCCACGTCCAAGAGGAAGCGGGGAGATGATTCGAATTGGAGTAAGCGGGTGCCTAAGAAGAAGCCTTCTTCAGCTGGGCTGAAGAGGGCGGGAAGCAAGGCCGATAGGCCATCCCTCCAAATCCAGACACTCCAGCATGCTGGGACCACCATGATAACTGTCCCATCCGGAGGAGTATGTGACCTCATCAACACCTATGCCCGAGGATCTGACGAGGGCAACCGCCACACCAGCGAGACTCTCACGTACAAGATCGCCATCGACTACCACTTCGTTGCTGACGCGGCAGCCTGCCGCTACTCCAACACCGGAACCGGTGTAATGTGGCTGGTGTATGACACCACTCCCGGCGGACAAGCTCCGACCCCGCAAACTATATTTGCCTACCCTGACACGCTGAAAGCGTGGCCGGCCACATGGAAGGTGAGCCGGGAGCTGTGTCATCGCTTCGTGGTGAAACGGCGATGGTTGTTCAACATGGAGACCGACGGGCGGATTGGTTCGGACATTCCTCCCTCGAATGCAAGTTGGAAGCCATGCAAGCGCAACATCTACTTCCACAAGTTCACGAGCGGGTTGGGAGTGAGAACGCAGTGGAAGAATGTAACGGACGGAGGAGTTGGTGCTATCCAGAGAGGAGCGTTGTACATGGTCATTGCCCCCGGCAATGGTCTTACATTTACTGCCCATGGGCAGACCCGTCTGTACTTTAAGAGTGTTGGCAACCAGTAATGAATAAAAACTCCCGTTTTATTATATCTGATGAATGCTGAAAGCTTACATTAATATGTCGTGCGATGGCACGAAAAAACACACGCAATCAATACAGGGGGGTAGTAGGCGGGCGGCTAAGGGTGGTGCTCGGCGGGCAGAACATCGAAAAATCAAGATCTATCTGAATGTACTGCCTCCGTAGGAGGCAGCTCAGGGGGAGAATACCACTTCTCCCCCGGCGACATAATGTAAATGACGCAATTTGCCTCGAAATACTCCAGCTGCCCTGGAGTCATTTCCTTCATCCAATCTTCATCCGAGTTGGCGAGGATTATTGTAGGCTTAGACTTCTTCTGCACCTTCTTTTTCTTACCATACTTGGGGTTTACAATGAAATCCCTCTGACAGCCAACTAACTGTTTCCAACAAGGACAGAATTTAAACGGGATATCATCTACGATGTTGTAGATTGCGTCTTCGTTGTATGAAGACCAATCAACATTATTTTGCCAGTAATTATGAACCCCTAGGCTTCTGGCCCAAGTAGATTTTCCTGTTCTTGTTGGGCCGACGATGTAGAGGCTCTGCTTTCTTGATCTTTCATCTGATGACTGGATACATTATCCATCCATTGGAGGTCAGAAATTGCATCCTCGAGGGTATAACAGGTAGGTTGAAGGAGCATGTAAGCTTCGGGACTAACCTGGAAGATGTTAGGCTGGAGCCAATCATTGATTGACTCATTACAAAGTAAATCAGGTGAGGATTGCGGATGAGGATTGGTGAACTCTTCCTGAATCTCAGGAAAAAGCTTATTTGCAGAGTATTCAAAATACTGCAATTTTGTGGACCAATCATAGGGAAGCTCTTTCTGGATCATGGAGAGGTACTCTTCCTTGGAAGTAGAGTGTGAAATAATGTCTCGCATTATTTCATCTTTGGAAGGCTTTTTTTCCTTAACTTCTGAATCAGATTTTCCTAGGAAGGGGGATTTCCTAGGAATGAAAGTACCTCTCTCAAACATAGCCAGAGGTTCCTTGAGGATGTAATCCCTCACCCTGTTTACTGACTTGGCACTCTGAATGTTTGGGTGNAACCCATTAATATCAAAGAACCTTGAGTCCGATATTCTTACCGGCTTCTCTGTTTGAAGCAATGCATGTAAATGCAAACTTCCATCTTTATGTGCCTCTCGGGCACATAGAATGTACTTGGGAATCCAACGAACAACGAGCTCCCAGATCATCTGACAGGCGATTTCAGGATTTTCTGGACACTTTGGATAGGTGAGGAACGTGTTAGCGTTCCGGTGTGAGAACTGACGGTTGGATGAGGAGGAGGCCATAGCCGACGACGGAGGTTGAGGCTGAGGGATGGCAGACTGGGAGCTCCAAACTCTATAGCATACCTGTGCGCCTTCGAAATCCGCCGCTCCCTTGTCTTATAGTGGTTGTGAATGGGCCGGACCGGGCCGGCCCAGCAGGAAAAGAAGGCGCGCACTAATATT-------------------------------------------------------------------------------------------------------------------------------------------------------------------------------------------------
>EF536871
ACCCCGCGTGGTGGCCCCCGACGCGCACTCGGCTTTTCGTGAGTGCGCGGAGGCTTTTGGACCACATCTTTTCTGATCACTTTCGTGAAAGATGGTGATTTATCACACTTTCGATGTGGAAATGTGTGCCATGCCTTAGCTTATAAGGAAGTGCGTGGGAGCCCATCTCGATGGAGCAGGCAATCGCCCCCCCGCTTCCTATACGGGACTATCAATACCAGACCCCTTCCATTCCCGGTTCCTCCGACTACGCCTGGCGAACATTTGTGTTCGTTACCTTCGGTTTGCTAATAGCCGTAGGCGTTGCTTGGCTTGCTTACACTCTGTTTCTGAAAGATTTAATTTTAGTGTGTAAGGCGAAGAAGCAAAGGAGGACCGAGGAAATTGGTTACGGGAATACACCGGCCAGATTAAATGGTGACCAACAAGGACTCCCGAGGTAAGGGTAAGCGGAAGATGGAAGAAGGTGAATCCAGCGGAAGGTGGAAGGGGGCTGTGTATAAGCGGCGTAAACAGGCGTATAAGGTAGTACCTGTGAAGCCCCCAGCTCTTTGCGTATTCCGCTACAACTGGTTGAATAGCGACAGGACCAATGTTGTTGTGGGTAATACACTCCGGGTCGATCTGATTACCTGTTTTGCTCAGGGTAAGGCCGATAATAATCGGCATACAAATCAGACCGTCCTATACAAATTTAACATACAGGGTACCTGCTATATGTCCGATGCATCAGCTCCGTTCATCGGTCCAGTCCGCCTCTATCACTGGTTAGTCTATGATGCAGAGCCGAAACAGGCAATGCCAGACGCCACTGACATCTTTACGATGCCTTGGAATCTGCTGCCGAGTACGTGGACTGTGCAACGTGCTTGGTCGCATCGATTCGTGGTGAAAAGGAAGTGGACCGTGAACCTTGTTACTGATGGACGGAAGGTCGGGTCTAAGACCGTTGACCAACGCTACAACTGGGTAGTCGGCAAGAATATCGTGGACGCAAGTAAGTTCTTCAAAGGTTTGCGTGTCACGACGGAGTGGATGAACACGGGTGACGGCAAGATAGGCGACATTAAGAAGGGAGCTCTGTATCTCATTAGCAGTACTCGTGGTGGTGTTACTGGTGACAGTGCCTCTACGGCGTTTGATGTTGTATGTGCCTATACGCACGCGTGTTATTTCAAAGCCATCGGCATTCAGTAATAAAATAATATTTTATTTATCTCATGTCATTCGATTACAGAGGCTCGGCTACGAGCAAAGACAAACCAAATTATAACAAACAACAACCCTTACACAATGACATCGGAAAAGGAAATACAACACCCTGAGATATTACATTTATAGAAACTGTACGCCGTCCGCGCTAGGACAGTCACTGCGAAGCAGTGACATCTTCGCCGGAGGCGAACGAGTAGTTGATGAACGTCTCGCCTTCATACATGTAGTGAACAACAGCGTTAGAGTACATGTAATCCGACTGTTCGGGAGTCATATCCTTGAGCCAATCTTCGTCTGGATTAACTAAAATGATGCAAGGTATGCCACCCCGTATCACTTTTCGCTTACCGTATTTTGGATTGACCGTGAAGTCACGCTGAGCCCCGACGAAGCACTTCCAGTTGGGTGTGAACTTAAATGGAATGTCGTCGATGATATTATACTTGGCGTTGACGTCATATGTTGTGAAGTCAACTAGACTGTTATAATAATTATGTGTCCCTAGAGACCTTGCCCAGGAAGTCTTTCCTGTTCTGGTTGGCCCGCAGATGTAGATGGACTTATGCCTCCCCGGTGACTCCTGGAATAATCGTCCATCCACTCTAAGTCAGATTGCGCTTGATCCGCAGGAGTGGAAGTACAAAGGATATAGGATTCGAGGCTTACGGAGTATAGATGTTCATTTTTCCAGCTTTCAATGGTCTCATGGCAAATGAGTGATTCGGTTGGAAACTCAGGTGTGTAAGTGGCAACTGGGTCAGGAAATAGATGGCGTGCCGTGTACTCGAAGTCTTTGAGACGGATAGACCATTCAAACGGAAAACGATTGCAAACCATGCTGAGGAATTCCTCGCGAGAGGAACTAGATTCAATGATCTGTTTCATATCCGCATCACGGTCTTTACGACCTGGAGTTGAAACAGCCACGAATGTTCCCCACTCAGCTGTGTTTACATCGGAGTCAACCTCCTTCGTGATGTAATCACGAACTTGGTTGCAGTCTTTGGCAGCTTGTATATTAGGATGGAATATGGAGAATGGAGATGTATCCATACGGAGGTTTAAGGCATTGGGATTGGTGATGGAAGCACGAAGCTTGTTCTGCACGAGAACGTGCAGATGTGGTGATCCATCTTCGTGGAGCTCTCTAACAGCAGCGATGTAGAGGGGCTCATATTTGTTCAAGAGAGTGCGAAGTGAATCCAAGGCGTACTGTGGCTCAAGGGTACATTGAGGATATGTTAGAAAGAGGTACTTGGAATAGACTCGGAACCTGGGTGTAGATGAAGAGGCCATGGTAGTGAACAGAAGTCCGGCAGGTCCTTAGCGAAAAAACGGGGTGTGCCAGAAAACTCTATGCTCTACCCTGCGTGGAGGTGTGAATTCTGCATACTGCAAATGCAATGTGTCCAATGCTTTATATAGGGCAGGTTTTGGCGGGAGAACAGGGCCCTAGTGTTCCCACGGTAGCGTAGCGAATCGTGTGGGCCCTGTTAGGTGTGCGGTCGGGTGGCCTCCACGTGGGTTATAATATT------------------------------------------------------------------------------------------------------------------------------------
>EF536872
ACCCCGCGTGGTGGCCCCCGACGCGCACTCGGCTTTTCGTGAGTGCGCGGAGGCTTTTGGACCACATCTTTTTTGATCACTTTCGTGGAAGATGGTGATTTATCACACTTTTGATGTGGAAATGTGTGCCATGCCTTAGCTTATAAGGAAGTGCGTGGGAGCCCATCTCGATGGAGCAGGCAATCGCCCCCCCGCTTCCTATACGGGACTATCAATACCAGACCCCTTCCATTCCCGGTTCCTCCGACTACGCCTGGCGAACATTTGTGTTCGTTACCTTCGGTTTGCTAATAGCCGTAGGCGTTGCTTGGCTTGCTTACACTCTGTTTCTGAAAGATTTAATTTTAGTGTGTAAGGCGAAGAAGCAAAGGAGGACCGAGGAAATTGGTTACGGGAATACACCGGCCAGATTAAATGGTGACCAACAAGGACTCCCGAGGTAAGGGTAAGCGGAAGATGGAAGAAGGTGAATCCAGCGGAAGGTGGAAGGGGGCTGTGTATAAGCGGCGTAAACAGGCGTATAAGGTAGTACCTGTGAAGCCCCCAGCTCTCTGCGTATTCCGCTACAACTGGTTGAATAGCGACAGGACCAATGTTGTTGTGGGTAATACACCCCGGGTCGATCTGATTACCTGTTTTGCTCAGGGTAAGGCCGATAATAATCGGCATACAAATCAGACCGTCCTATACAAATTTAACATACAGGGTACCTGCTATATGTCCGATGCATCAGCTCCGTTCATCGGTCCAGTCCGCCTCTACCACTGGTTAGTCTATGATGCAGAGCCGAAACAGGCAATGCCAGACGCCACTGACATCTTTACGATGCCTTGGAATCTGCTGCCGAGTACGTGGACTGTGCAACGTGCTTGGTCGCATCGATTCGTGGTGAAAAGGAAGTGGACCGTGAACCTTGTTACTGATGGACGGAAGGTCGGGTCTAAGACCGTTGACCAACGCTACAACTGGGTAGTCGGCAAGAATATCGTGGACGCAAGTAAGTTCTTCAAAGGTTTGCGTGTCACGACGGAGTGGATGAACACGGGTGACGGCAAGATAGGCGACATTAAGAAGGGAGCTCTGTATCTCATTAGCAGTACTCGTGGTGGTGTTACTGGTGACAGTGCCTCTACGGCGTTTGATGTTGTATGTGCCTATACGCACGCGTGTTATTTCAAAGCCATCGGCATTCAGTAATAAAATAATATTTTATTTATCTCATGTCATTCGATTACAGAGGCTCGGCTACGAGCAAAGACAAACCAAATTATAACAAACAACAACCCTTACACAATGACATCGGAAAAGGAAATACAACACCCTGAGATATTACATTTATAGAAACTGTACGCCGTCCGCGCTAGGACAGTCACTGCGAAGCAGTGACATCTTCGCCGGAGGCGAACGAGTAGTTGATGAACGTCTCGCCTTCATACATGTAGTGAACAACAGCGTTAGAGTACATGTAATCCGACTGTTCGGGAGTCATATCCTTGAGCCAATCTTCGTCTGGATTAACTAAAATGATGCAAGGTATGCCACCCCGTATCACTTTTCGCTTACCGTATTTTGGATTGACCGTGAAGTCACGCTGAGCTCCGACGAAGCACTTCCAGTTGGGTGTGAACTTGAATGGAATGTCGTCGATGATATTATACTTGGCGTTGACGTCATATGTTGTGAAGTCAACTAGACTGTTATAATAATTATGTGTCCCTAGAGACCTTGCCCAGGAAGTCTTTCCTGTTCTGGTTGGCCCGCAGATGTAGATGGACTTATGCCTCCCCGGTGACTCCTGGAATAATCGTCCATCCACTCTAAGTCAGATTGCGCTTGATCCGCAGGAGTGGAAGTACAAAGGATATAGGATTCGAGGCTTACGGAGTATAGATGTTCATTTTTCCAGCTTTCAATGGTCTCATGGCATATGAGTGATTCGGTTGGAAACTCAGGTGTGTAAGTGGCAACTGGGTCAGGAAATAGATGGCGTGCCGTGTACTCGAAGTCTTTGAGACGGATAGACCATTCAAACGGAAAACGATTGCAAACCATGCTGAGGAATTCCTCGCGAGAGGAACTAGATTCAATGATCTGTTTCATATCCGCATCACGGTCTTTACGACCTGGAGTTGAAACAGCCACGAATGTTCCCCACTCAGCTGTGTTTACATCGGAGTCAACCTCCTTCGTGATGTAATCACGAACTTGGTTGCAGTCTTTGGCAGCTTGCATATTAGGATGGAATATGGAGAATGGAGATGTATCCATACGGAGGTTTAAGGCATTGGGATTGGTGATGGAAGCACGAAGCTTGTTCTGCACGAGAACGTGCAGATGTGGTGATCCATCTTCGTGGAGCTCTCTAACAGCAGCGATGTAGAGGGGCTCATATTTGTTCAAGAGAGTGCGAAGTGAATCCAAGGCGTACTGTGGCTCAAGGGTACATTGAGGATATGTTAGAAAGAGGTACTTGGAATAGACTCGGAACCTGGGTGTAGATGAAGAGGACATGGTAGTGAACAGAAGTCCGGCAGGTCCTTAGCGAAAAAACGGGGTGTGCCAGAAAACTCTATGCTCTACCCTGCGTGGAGGTGTGAATTCTGCACACTGCAAATGCAATGTGTCCAATGCTTTATATAGGGCAGGTTTTGGCGGGAGAACAGGGCCCTAGTGTTCCCACGGTAGCGTAGCGAATCGTGTGGGCCCTGTTAGGTGTGCGGTCGGGGGGCCTCCACGCGGGTTATAATATT------------------------------------------------------------------------------------------------------------------------------------
>EF536873
ACCCCGCGTGGTGGCCCCCGACGCGCACTCGGCTTTTCGTGAGTGCGCGGAGGCTTTTGGACCACATCTTTTCTGATCACTTTCGTGAAAGATGGTGATCTATCACACTTTTGATGTGGAAATGTGTGCCATGCCTTAGCTTATAAGGAAGTGCGTGGGAGCCCATCTCGATGGAGCAGGCAATCGCCCCCCCGCTTCCTATACGGGACTATCAATACCAGACCCCTTCCATTCCCGGTTCCTCCGACTACGCCTGGCGAACATTTGTGTTCGTTACCTTCGGTTTGCTAATAGCCGTAGGCGTTGCTTGGCTTGCTTACACTCTGTTTCTTAAAGATTTAATTTTAGTGTGTAAGGCGAAGAAGCAAAGGAGGACCGAGGAAATTGGTTACGGGAATACACCGGCCAGATTAAATGGTGACCAACAAGGACTCCCGAGGTAAGGGTAAGCGGAAGATGGAAGAAGGTGAATCCAGCGGAAGGTGGAAGGGGGCTGTGTATAAGCGGCGTAAACAGGCGTATAAGGTAGTACCTGTGAAGCCCCCAGCTCTCTGCGTATTCCGCTACAACTGGTTGAATAGCGACAGGACCAATGTTGTTGTGGGTAATACACCCCGGGTCGATCTGATTACCTGTTTTGCTCAGGGTAAGGCCGATAATAATCGGCATACAAATCAGACCGTCCTATACAAATTTAACATACAGGGTACCTGCTATATGTCCGATGCATCAGCTCCGTTCATCGGTCCAGTCCGCCTCTACCACTGGTTAGTCTATGATGCAGAGCCGAAACAGGCNATGCCAGACGCCACTGACATCTTTACGATGCCTTGGAATCTGCTGCCGAGTACGTGGACTGTGCAACGTGCTTGGTCGCATCGATTCGTGGTGAAAAGGAAGTGGACCGTGAACCTTGTTACTGATGGACGGAAGGTCGGGTCTAAGACCGTTGACCAACGCTACAACTGGGTAGTCGGCAAGAATATCGTGGACGCAAGCAAGTTCTTCAAAGGTTTGCGTGTCACGACGGAGTGGATGAACACGGGTGACGGCAAGATAGGCGACATTAAGAAGGGAGCTCTGTATCTCATTAGCAGTACTCGTGGTGGTGTTACTGGTGACAGTGCCTCTACGGCGTTTGATGTTGTATGTGCCTATACGCACGCGTGTTATTTCAAAGCCATCGGCATTCAGTAATAAAATAATATTTTATTTATCTCATGTCATTCGATTACAGAGGCTCGGCTACGAGCAAAGACAAACCAAATTATAACAAACAACAACCCTTACACAATGACATCGGAAAAGGAAATACAACACCCTGAGATATTACATTTATAGAAACTGTACGCCGTCCGCGCTAGGACAGTCACTGCGAAGCAGTGACATCTTCGCCCGAGGCGAACGAGTAGTTGATGAACGTCTCGCCTTCATACATGTAGTGAACAACAGCGTTAGAGTACATGTAATCCGACTGTTCGGGAGTCATATCCTTGAGCCAATCTTCGTCTGGATTAACTAAAATGATGCAAGGTATGCCACCCCGTATCACTTTTCGCTTACCGTATTTTGGATTGACCGTGAAGTCACGCTGAGCCCCGACGAAGCACTTCCAGTTGGGTGTGAACTTGAATGGAATGTCGTCGATGATATTATACTTGGCGTTGACGTCATATGTTGTGAAATCAACTAGACTGTTATAATAATTATGTGTCGCTAGAGACCTTGCCCAGGAAGTCTTTCCTGTTCTGGTTGGCCCGCAGATGTAGATGGACTTATGCCTCCCCGGTGACTCCTGGAATAATCGTCCATCCACTCTAAGTCAGATTGCGCTTGATCCGCAGGAGTGGAAGTACAAAGAATATAGGATTCGAGGCTTACGGAGTATAGATGTTCATTTTTCCAGCTTTCAATGGTCTCATGGCAAATGAGTGATTCGGTTGGAAACTCAGGTGTGTAAGTGGCAACTGGGTCAGGAAATAGATGGCGTGCCGTGTACTCGAAGTCTTTGAGACGGATAGACCATTCAAACGGAAAACGATTGCAAACCATGCTGAGGAATTCCTCGCGAGAGGAACTAGATTCAATGATCTGTTTCATATCCGCATCACGGTCTTTACGACCTGGAGTTGAAACAGCCACGAATGTTCCCCACTCAGCTGTGTTTACATCGGAGTCAACCTCCTTCGTGATGTAATCACGAACTTGGTTGCAGTCTTTGGCAGCTTGTATATTAGGATGGAATATGGAGAATGGAGATGTATCCATACGGAGGTTTAAGGCATTGGGATTGGTGATGGAAGCACGAAGCTTGTTCTGCACGAGAACGTGCAGATGTGGTGATCCATCTTCGTGGAGCTCTCTAACAGCAGCGATGTAGAGGGGCTCATATTTGTTCAAGAGAGTGCGAAGTGAATCCAAGGCGTACTGTGGCTCAAGGGTACATTGAGGATATGTTAGAAAGAGGTACTTGGAATAGACACGGAACCTGGGTGTAGATGAAGAGGCCATGGTAGTGAACAGAAGTCCGGCAGGTCCTTAGCGAAAAAACGGGGTGTGCCAGAAAACTCTATGCTCTACCCTGCGTGGAGGTGTGAATTCTGCACACTGCAAATGCAATGTGTCCAATGCTTTATATAGGGCAGGTTTTGGCGGGAGAACAGGGCCCTAGTGTTCCCACGGTAGCGAAGCGAATCGTGTGGGCCCTGTTAGGTGTGCGGTCGGGGGGCCTCCACGCGGGATATAATATT------------------------------------------------------------------------------------------------------------------------------------
>EF536874
ACCCCGCGTGGTGGCCCCCGACGCGCACTCGGCTTTTCGTGAGTGCGCGGAGGCTTTTGGACCACATCTTTTTTGATCACTTTCGTGGAAGATGGTGATTTATCACACTTTTGATGTGGAAATGTGTGCCATGCCTTAGCTTATAAGGAAGTGCGTGGGAGCCCATCTCGATGGAGCAGGCAATCGCCCCCCTGCTTCCTATACGGGACTATCAATACCAGACCCCTTCCATTCCCGGTTCCTCCGACTACGCCTGGCGAACATTTGTGTTCGTTACCTTCGGTTTGCTAATAGCCGTAGGCGTTGCTTGGCTTGCTTACACTCTGTTTCTGAAAGATTTAATTTTAGTGTGTAAGGCGAAGAAGCAAAGGAGGACCGAGGAAATTGGTTACGGGAATACACCGGCCAGATTAAATGGTGACCAACAAGGACTCCCGAGGTAAGGGTAAGCGGAAGATGGAAGAAGGTGAATCCAGCGGAAGGTGGAAGGGGGCTGTGTATAAGCGGCGTAAACAGGCGTATAAGGTAGTACCTGTGAAGCCCCCAGCTCTCTGCGTATTCCGCTACAACTGGTTGAATAGCGACAGGACCAATGTTGTTGGGGGTAATACACCCCGGGTCGATCTGATTACCTGTTTTGCTCAGGGTAAGGCCGATAATAATCGGCATACAAATCAAACCGTCCTATACAAATTTAACATACAGGGTACCTGCTATATGTCCGATGCATCAGCTCCGTTCATCGGTCCAGTCCGCCTCTACCACTGGTTAGTCTATGATGCAGAGCCGAAACAGGCAATGCCAGACGCCACTGACATCTTTACGATGCCTTGGAATCTGCTGCCGAGTACGTGGACTGTGCAACGTGCTTGGTCGCATCGATTCGTGGTGAAAAGGAAGTGGACCGTGAACCTTGTTACTGATGGACGGAAGGTCGGGTCTAAGACCGTTGACCAACGCTACAACTGGGTAGTCGGCAAGAATATCGTGGACGCAAGTAAGTTCTTCAAAGGTTTGCGTGTCACGACGGAGTGGATGAACACGGGTGACGGCAAGATAGGCGACATTAAGAAGGGAGCTCTGTATCTCATTAGCAGTACTCGTGGTGGTGTTACTGGTGACAGTGCCTCTACGGCGTTTGATGTTGTATGTGCCTATACGCACGCGTGTTATTTCAAAGCCATCGGCATTCAGTAATAAAATAATATTTTATTTATCTCATGTCATTCGATTACAGAGGCTCGGCTACGAGCAAAGACAAACCAAATTATAACAAACAACAACCCTTACACAATGACATCGGAAAAGGAAATACAACACCCTGAGATATTACATTTATAGAAACTGTACGCCGTCCGCGCTAGGACAGTCACTGCGAAGCAGTGACATCTTCGCCGGAGGCGAACGAGTAGTTGATGAACGTCTCGCCTTCATACATGTAGTGAACAACAGCGTTAGAGTACATGTAATCCGACTGTTCGGGAGTCATATCCTTGAGCCAATCTTCGTCTGGATTAACTAAAATGATGCAAGGTATGCCACCCCGTATCACTTTTCGCTTACCGTATTTTGGATTGACCGTGAAGTCACGCTGAGCTCCGACGAAGCACTTCCAGTTGGGTGTGAACTTGAATGGAATGTCGTCGATGATATTATACTTGGCGTTGACGTCATATGTTGTGAAGTCAACTAGACTGTTATAATAATTATGTGTCCCTAGAGACCTTGCCCAGGAAGTCTTTCCTGTTCTGGTTGGCCCGCAGATGTAGATGGACTTATGCCTCCCCGGTGACTCCTGGAATAATCGTCCATCCACTCTAAGTCAGATTGCGCTTGATCCGCAGGAGTGGAAGTACAAAGGATATAGGATTCGAGGCTTACGGAGTATAGATGTTCATTTTTCCAGCTTTCAATGGTCTCATGGCATATGAGTGATTCGGTTGGAAACTCAGGTGTGTAAGTGGCAACTGGGTCAGGAAATAGATGGCGTGCCGTGTACTCGAAGTCTTTGAGACGGATAGACCATTCAAACGGAAAACGATTGCAAACCATGCTGAGGAATTCCTCGCGAGAGGAACTAGATTCAATGATCTGTTTCATATCCGCATCACGGTCTTTACGACCTGGAGTTGAAACAGCCACGAATGTTCCCCACTCAGCTGTGTTTACATCGGAGTCAACCTCCTTCGTGATGTAATCACGAACTTGGTTGCAGTCTTTGGCAGCTTGTATATTAGGATGGAATATGGAGAATGGAGATGTATCCATACGGAGGTTTAAGGCATTGGGATTGGTGATGGAAGCACGAAGCTTGTTCTGCACGAGAACGTGCAGATGTGGTGATCCATCTTCGTGGAGCTCTCTAACAGCAGCGATGTAGAGGGGCTCATATTTGTTCAAGAGAGTGCGAAGTGAATCCAAGGCGTACTGTGGCTCAAGGGTACATTGAGGATATGTTAGAAAGAGGTACTTGGAATAGACTCGGAACCTGGGTGTAGATGAAGAGGACATGGTAGTGAACAGAAGTCCGGCAGGTCCTTAGCGAAAATACGGGGTGTGCCAGAAAACTCTATGCTCTACCCTGCGTGGAGGTGTGAATTCTGCACACTGCAAATGCAATGTGTCCAATGCTTTATATAGGGCAGGTTTTGGCGGGAGAACAGGGCCCTAGTGTTCCCACGGTAGCGTAGCGAATCGTGTGGGCCCTGTTAGGTGTGCGGTCGGGGGGCCTCCACGCGGGTTATAATATT------------------------------------------------------------------------------------------------------------------------------------
>EF536875
ACCCCGCGTGGTGGCCCCCGACGCGCACTCGGCTTTTCGTGAGTGCGCGGAGGCTTTTGGACCACATCTTTTCTGATCACTTTCGTGAAAGATGGTGATTTATCACACTTTTGATGTGGAAATGTGTGCCATGCCTTAGCTTATAAGGAAGTGCGTGGGAGCCCATCTCGATGGAGCAGGCAATCGCCCCCCCGCTTCCTATACGGGACTATCAATACCAGACCCCTTCCATTCCCGGTTCCTCCGACTACGCCTGGCGAACATTTGTGTTCGTTACCTTCGGTTTGCTAATAGCCGTAGGCGTTGCTTGGCTTGCTTACACTCTGTTTCTTAAAGATTTAATTTTAGTGTGTAAGGCGAAGAAGCAAAGGAGGACCGAGGAAATTGGTTACGGGAATACACCGGCCAGATTAAATGGTGACCAACAAGGACTCCCGAGGTAAGGGTAAGCGGAAGATGGAAGAAGGTGAATCCAGCGGAAGGTGGAAGGGGGCTGTGTATAAGCGGCGTAAACAGGCGTATAAGGTAGTACCTGTGAAGCCCCCAGCTCTCTGCGTATTCCGCTACAACTGGTTGAATAGCGACAGGACCAATGTTGTTGTGGGTAATACACCCCGGGTCGATCTGATTACCTGTTTTGCTCAGGGTAAGGCCGATAATAATCGGCATACAAATCAGACCGTCCTATACAAATTTAACATACAGGGTACCTGCTATATGTCCGATGCATCAGCTCCGTTCATCGGTCCAGTCCGCCTCTACCACTGGTTAGTCTATGATGCAGAGCCGAAACAGGCAATGCCAGACGCCACTGACATCTTTACGATGCCTTGGAATCTGCTGCCGAGTACGTGGACTGTGCAACGTGCTTGGTCGCATCGATTCGTGGTGAAAAGGAAGTGGACCGTGAACCTTGTTACTGATGGACGGAAGGTCGGGTCTAAGACCGTTGACCAACGCTACAACTGGGTAGTCGGCAAGAATATCGTGGACGCAAGCAAGTTCTTCAAAGGTTTGCGTGTCACGACGGAGTGGATGAACACGGGTGACGGCAAGATAGGCGACATTAAGAAGGGAGCTCTGTATCTCATTAGCAGTACTCGTGGTGGTGTTACTGGTGACAGTGCCTCTACGGCGTTTGATGTTGTATGTGCCTATACGCACGCGTGTTATTTCAAAGCCATCGGCATTCAGTAATAAAATAATATTTTATTTATCTCATGTCATTCGATTACAGAGGCTCGGCTACGAGCAAAGACAAACCAAATTATAACAAACAACAACCCTTACACAATGACATCGGAAAACGAAATACAACACCCTGAGATATTACATTTATAGAAACTGTACGCCGTCCGCGCTAGGACAGTCACTGCGAAGCAGTGACATCTTCGCCGGAGGCGAACGAGTAGTTGATGAACGTCTCGCCTTCATACATGTAGTGAACAACAGCGTTAGAGTACATGTAATCCGACTGTTCGGGAGTCATATCCTTGAGCCAATCTTCGTCTGGATTAACTAAAATGATGCAAGGTATGCCACCCCGTATCACTTTTCGCTTACCGTATTTTGGATTGACCGTGAAGTCACGCTGAGCCCCGACGAAGCACTTCCAGTTGGGTGTGAACTTGAATGGAATGTCGTCGATGATATTATACTTGGCGTTGACGTCATATGTTGTGAAATCAACTAGACTGTTATAATAATTATGTGTCCCTAGAGACCTTGCCCAGGAAGTCTTTCCTGTTCTGGTTGGCCCGCAGATGTAGATGGACTTATGCCTCCCCGGTGACTCCTGGAATAATCGTCCATCCACTCTAAGTCAGATTGCGCTTGATCCGCAGGAGTGGAAGTACAAAGGATATAGGATTCGAGGCTTACAGAGTATAGATGTTCATTTTTCCAGCTTTCAATGGTCTCATGGCATATGAGTGATTCGGTTGGAAACTCAGGTGTGTAAGTGGCAACTGGGTCAGGAAATAGATGGCGTGCCGTGTACTCGAAGTCTTTGAGACGGATAGACCATTCAAACGGAAAACGATTGCAAACCATGCTGAGGAATTCCTCGCGAGAGGAACTAGATTCAATGATTTGTTTCATATCCGCATCACGGTCTTTACGACCTGGAGTTGAAACAGCCACGAATGTTCCCCACTCAGCTGTGTTTACATCGGAGTCAACCTCCTTCGTGATGTAATCACGAACTTGGTTGCAGCCTTTGGCAGCTTGTATATTAGGATGGAATATGGAGAATGGAGATGTATCCATACGGAGGTTTAAGGCATTGGGATTGGTGATGGAAGCACGAAGCTTGTTCTGCACGAGAACGTGCAGATGTGGTGATCCATCTTCGTGGAGCTCTCTAACAGCAGCGATGTAGAGGGGCTCATATTTGTTCAAGAGAGTGCGAAGTGAATCCAAGGCGTACTGTGGCTCAAGGGTACATTGAGGATATGTTAGAAAGAGGTACTTGGAATAGACACGGAACCTGGGTGTAGATGAAGAGGCCATGGTAGTGAACAGAAGTCCGGCAGGTCCTTAGCGAAAAAACGGGGTGTGCCAGAAAACTCTATGCTCTACCCTGCGTGGAGGTGTGAATTCTGCACACTGCAAATGAAATGTGTCCAATGCTTTATATAGGGCAGGTTTTGGCGGGAGAACAGGGCCCTAGTGTTCCCACGGTAGCGAAGCGAATCGTGTGGGCCCTGTTAGGTGTGCGGTCGGGGGGCCTCCACGCGGGTTATAATATT------------------------------------------------------------------------------------------------------------------------------------
>EF536876
ACCCCGCGTGGTGGCCCCCGACGCGCACTCGGCTTTTCGTGAGTGCGCGGAGGCTTTTGGACCACATCTTTTCTGATCACTTTCGTGAAAGATGGTGATTTATCACACTTTTGATGTGGAAATGTGTGCCATGCCTTAGCTTATAAGGAAGTGCGTGGGAGCCCATCTCGATGGAGCAGGCAATCGCCCCCCCGCTTCCTATACGGGACTATCAATACCAGACCCCTTCCATTCCCGGTTCCTCCGACTACGCCTGGCGAACATTTGTGTTCGTTACCTTCGGTTTGCTAATAGCCGTAGGCGTTGCTTGGCTTGCTTACACTCTGTTTCTTAAAGATTTAATTTTAGTGTGTAAGGCGAAGAAGCAAAGGAGGACCGAGGAAATTGGTTACGGGAATACACCGGCCAGATTAAATGGTGACCAACAAGGACTCCCGAGGTAAGGGTAAGCGGAAGATGGAAGAAGGTGAATCCAGCGGAAGGTGGAAGGGGGCTGTGTATAAGCGGCGTAAACAGGCGTATAAGGTAGTACCTGTGAAGCCCCCAGCTCTCTGCGTATTCCGCTACAACTGGTTGAATAGCGACAGGACCAATGTTGTTGTGGGTAATACACCCCGGGTCGATCTGATTACCTGTTTTGCTCAGGGTAAGGCCGATAATAATCGGCATACAAATCAGACCGTCCTATACAAATTTAACATACAGGGTACCTGCTATATGTCCGATGCATCAGCTCCGTTCATCGGTCCAGTCCGCCTCTACCACTGGTTAGTCTATGATGCAGAGCCGAAACAGGCNATGCCAGACGCCACTGACATCTTTACGATGCCTTGGAATCTGCTGCCGAGTATGTGGACTGTGCAACGTGCTTGGTCGCATCGATTCGTGGTGAAAAGGAAGTGGACCGTGAACCTTGTTACTGATGGACGGAAGGTCGGGTCTAAGACCGTTGACCAACGCTACAACTGGGTAGTTGGCAAGAATATCGTGGACGCAAGCAAGTTCTTCAAAGGTTTGCGTGTCACGACGGAGTGGATGAACACGGGTGACGGCAAGATAGGCGACATTAAGAAGGGAGCTCTGTATCTCATTAGCAGTACTCGTGGTGGTGTTACTGGTGACAGTGCCTCTACGGCGTTTGATGTTGTATGTGCCTATACGCACGCGTGTTATTTCAAAGCCATCGGCATTCAGTAATAAAATAATATTTTATTTATCTCATGTCATTCGATTACAGAGGCTCGGCTACGAGCAAAGACAAACCAAATTATAACAAACAACAACCCTTACACAATGACATCGGAAAACGAAATACAACACCCTGAGATATTACATTTATAGAAACTGTACGCCGTCCGCGCTAGGACAGTCACTGCGAAGCAGTGACATCTTCGCCGGAGGCGAACGAGTAGTTGATGAACGTCTCGCCTTCATACATGTAGTGAACAACAGCGTTAGAGTACATGTAATCCGACTGTTCGGGAGTCATATCCTTGAGCCAATCTTCGTCTGGATTAACTAAAATGATGCAAGGTATGCCACCCCGTATCACTTTTCGCTTACCGTATTTTGGATTGACCGTGAAGTCACGCTGAGCCCCGACGAAGCACTTCCAGTTGGGTGTGAACTTGAATGGAATGTCGTCGATGATATTATACTTGGCGTTGACGTCATATGTTGTGAAATCAACTAGACTGTTATAATAATTATGTGTCCCTAGAGACCTTGCCCAGGAAGTCTTTCCTGTTCTGGTTGGCCCGCAGACGTAGATGGACTTATGCCTCCCCGGTGACTCCTGGAATAATCGTCCATCCACTCTAAGTCAGATTGCGCTTGATCCGCAGGAGTGGAAGTACAAAGGATATAGGATTCGAGGCTTACAGAGTATAGATGTTCATTTTTCCAGCTTTCAATGGTCTCATGGCATATGAGTGATTCGGTTGGAAACTCAGGTGTGTAAGTGGCAACTGGGTCAGGAAATAGATGGCGTGCCGTGTACTCGAAGTCTTTGAGACGGATAGACCATTCAAACGGAAAACGATTGCAAACCATGCTGAGGAATTCCTCGCGAGAGGAACTAGATTCAATGATTTGTTTCATATCCGCATCACGGTCTTTACGACCTGGAGTTGAAACAGCCACGAATGTTCCCCACTCAGCTGTGTTTACATCGGAGTCAACCTCCTTCGTGATGTAATCACGAACTTGGTTGCAGTCTTTGGCAGCTTGTATATTAGGATGGAATATGGAGAATGGAGATGTATCCATACGGAGGTTTAAGGCATTGGGATTGGTGATGGAAGCACGAAGCTTGTTCTGCACGAGAACGTGCAGATGTGGTGATCCATCTTCGTGGAGCTCTCTAACAGCAGCGATGTAGAGGGGCTCATATTTGTTCAAGAGAGTGCGAAGTGAATCCAAGGCGTACTGTGGCTCAAGGGTACATTGAGGATATGTTAGAAAGAGGTACTTGGAATAGACTCGGAACCTGGGTGTAGATGAAGAGGACATGGTAGTGAACAGAAGTCCGGCAGGTCCTTAGCGAAAATACGGGGTGTGCCAGAAAACTCTATGCTCTACCCTGCGTGGAGGTGTGAATTCTGCACACTGCAAATGCAATGTGTCCAATGCTTTATATAGGGCAGGTTTTGGCGGGAGAACAGGGCCCTAGTGTTCCCACGGTAGCGTAGCGAATCGTGTGGGCCCTGTTAGGTGTGCGGTCGGGGGGCCTCCACGCGGGTTATAATATT------------------------------------------------------------------------------------------------------------------------------------
>EF536877
ACCCCGCGTGGTGGCCCCCGACGCGCACTCGGCTTTTCGTGAGTGCGCGGAGGCTTTTGGACCACATCTTTTCTGATCACTTTCGTGAAAGATGGTGATTTATCACACTTTTGATGTGGAATTGTGTGCCATGCCTTAGCTTATAAGGAAGTGCGTGGGAGCCCATCTCGATGGAGCAGGCAATCGCCCCCCCGCTTCCTATACGGGACTATCAATACCAGACCCCTTCCATTTCCGGTTCCTCCGACTACGCCTGGCGAACATTTGTGTTCGTTACCTTCGGTTTGCTAATAGCCGTAGGCGTTGCTTGGCTTGCTTACACTCTGTTTCTTAAAGATTTAATTTTAGTGTGTAAGGCGAAGAAGCAAAGGAGGACCGAGGAAATTGGTTACGGGAATACACCGGCCAGATTAAATGGTGACCAACAAGGACTCCCGAGGTAAGGGTAAGCGGAAGATGGAAGAAGGTGAATCCAGCGGAAGGTGGAAGGGGGCTGTGTATAAGCGGCGTAAACAGGCGTATAAGGTAGTACCTGTGAAGCCCCCAGCTCTCTGCGTATTCCGCTACAACTGGTTGAATAGCGACAGGACCAATGTTGTTGTGGGTAATACACCCCGGGTCGATCTGATTACCTGTTTTGCTCAGGGTAAGGCCGATAATAATCGGCATACAAATCAGACCGTCCTATACAAATTTAACATACAGGGTACCTGCTATATGTCCGATGCATCAGCTCCGTTCATCGGTCCAGTCCGCCTCTACCACTGGTTAGTCTATGATGCAGAGCCGAAACAGGCAATGCCAGACGCCACTGACATCTTTACGATGCCTTGGAATCTGCTGCCGAGTACGTGGACTGTGCAACGTGCTTGGTCGCATCGATTCGTGGTGAAAAGGAAGTGGACCGTGAACCTTGTTACTGATGGACGGAAGGTCGGGTCTAAGACCGTTGACCAACGCTACAACTGGGTAGTTGGCAAGAATATCGTGGACGCAAGCAAGTTCTTCAAAGGTTTGCGTGTCACGACGGAGTGGATGAACACGGGTGACGGCAAGATAGGCGACATTAAGAAGGGAGCTCTGTATCTCATTAGCAGTACTCGTGGTGGTGTTACTGGTGACAGTGCCTCTACGGCGTTTGATGTTGTATGTGCCTATACGCACGCGTGTTATTTCAAAGCCATCGGCATTCAGTAATAAAATAATATTTTATTTATCTCATGTCATTCGATTACAGAGGCTCGGCTACGAGCAAAGACAAACCAAATTATAACAAACAACAACCCTTACACAATGACATCGGAAAACGAAATACAACACCCTGAGATATTACATTTATAGAAACTGTACGCCGTCCGCGCTAGGACAGTCACTGCGAAGCAGTGACATCTTCGCCGGAGGCGAACGAGTAGTTGATGAACGTCTCGCCTTCATACATGTAGTGAACAACAGCGTTAGAGTACATGTAATCCGACTGTTCGGGAGTCATATCCTTGAGCCAATCTTCGTCTGGATTAACTAAAATGATGCAAGGTATGCCACCCCGTATCACTTTTCGCTTACCGTATTTTGGATTGACCGTGAAGTCACGCTGAGCCCCGACGAAGCACTTCCAGTTGGGTGTGAACTTGAATGGAATGTCGTCGATGATATTATACTTGGCGTTGACGTCATATGTTGTGAAATCAACTAGACTGTTATAATAATTATGTGTCCCTAGAGACCTTGCCCAGGAAGTCTTTCCTGTTCTGGTTGGCCCGCAGATGTAGATGGACTTATGCCTCCCCGGTGACTCCTGGAATAATCGTCCTTCCACTCTAAGTCAGATTGCGCTTGATCCGCAGGAGTGGAAGTACAAAGGATATAGGATTCGAGGCTTACGGAGTATAGATGTTCATTTTTCCAGCTTTCAATGGTCTCATGGCAAATGAGTGATTCGGTTGGAAACTCAGGTGTGTAAGTTGCAACTGGGTCAGGAAATAGATGGCGTGCCGTGTACTCGAAGTCTTTGAGACGGATAGACCATTCAAACGGAAAACGATTGCAAACCATGCTGAGGAATTCCTCGCGAGAGGAACTAGATTCAATGATCTGTTTCATATCCGCATCACGGTCTTTACGACCTGGAGTTGAAACAGCCACGAATGTTCCCCACTCAGCTGTGTTTACATCGGAGTCAACCTCCTTCGTGATGTAATCACGAACTTGGTTGCAGTCTTTGGCAGCTTGTATATTAGGATGGAATATGGAGAATGGAGATGTATCCATACGGAGGTTTAAGGCATTGGGATTGGTGATGGAAGCACGAAGCTTGTTCTGCACGAGAACGTGCAGATGTGGTGATCCATCTTCGTGGAGCTCTCTAACAGCAGCGATGTAGAGGGGCTCATATTTGTTCAAGAGAGTGCGAAGTGAATCCAAGGCGTACTGTGGCTCAAGGGTACATTGAGGATATGTTAGAAAGAGGTACTTGGAATAGACACGGAACCTGGGTGTAGATGAAGAGGCCATGGTAGTGAACAGAAGTCCGGCAGGTCCTTAGCGAAAAAACGGGGTGTGCCAGAAAACTCTATGCTCTACCCTGCGTGGAGGTGTGAATTCTGCACACTGCAAATGAAATGTGTCCAATGCTTTATATAGGGCAGGTTTTGGCGGGAGAACACGGCCCTAGTGTTCCCACGGTAGCGAAGCGAATCGTGTGGGCCCTGTTAGGTGTGCGGTCGGGGTGCCTCCACGCGGGATATAATATT------------------------------------------------------------------------------------------------------------------------------------
>EF536878
ACCCCGCGTGGTGGCCCCCGACGCGCACTCGGCTTTTCGTGAGTGCGCGGAGGCTTTTGGACCACATCTTTTCTGATCACTTTCGTGAAAGATGGTGATTTATCACACTTTTGATGTGGAAATGTGTGCCATGCCTTAGCTTATAAGGAAGTGCGTGGGAGCCCATCTCGATGGAGCAGGCAATCGCCCCCCCGCTTCCTATACGGGACTATCAATACCAGACCCCTTCCATTCCCGGTTCCTCCGACTACGCCTGGCGAACATTTGTGTTCGTTACCTTCGGTTTGCTAATAGCCGTAGGCGTTGCTTGGCTTGCTTACACTCTGTTTCTTAAAGATTTAATTTTAGTGTGTAAGGCGAAGAAGCAAAGGAGGACCGAGGAAATTGGTTACGGGAATACACCGGCCAGATTAAATGGTGACCAACAAGGACTCCCGAGGTAAGGGTAAGCGGAAGATGGAAGAAGGTGAATCCAGCGGAAGGTGGAAGGGGGCTGTGTATAAGCGGCGTAAACAGGCGTATAAGGTAGTACCTGTGAAGCCCCCAGCTCTCTGCGTATTCCGCTACAACTGGTTGAATAGCGACAGGACCAATGTTGTTGTGGGTAATACACCCCGGGTCGATCTGATTACCTGTTTTGCTCAGGGTAAGGCCGATAATAATCGGCATACAAATCAGACCGTCCTATACAAATTTAACATACAGGGTACCTGCTATATGTCCGATGCATCAGCTCCGTTCATCGGTCCAGTCCGCCTCTACCACTGGTTAGTCTATGATGCAGAGCCGAAACAGGCTATGCCAGACGCCACTGACATCTTTACGATGCCTTGGAATCTGCTGCCGAGTACGTGGACTGTGCAACGTGCTTGGTCGCATCGATTCGTGGTGAAAAGGAAGTGGACCGTGAACCTTGTTACTGATGGACGGAAGGTCGGGTCTAAGACCGTTGACCAACGCTACAACTGGGTAGTCGGCAAGAATATCGTGGACGCAAGCAAGTTCTTCAAAGGTTTGCGTGTCACGACGGAGTGGATGAACACGGGTGACGGCAAGATAGGCGACATTAAGAAGGGAGCTCTGTATCTCATTAGCAGTACTCGTGGTGGTGTTACTGGTGACAGTGCCTCTACGGCGTTTGATGTTGTATGTGCCTATACGCACGCGTGTTATTTCAAAGCCATCGGCATTCAGTAATAAAATAATATTTTATTTATCTCATGTCATTCGATTACAGAGGCTCGGCTACGAGCAAAGACAAACCAAATTATAACAAACAACAACCCTTACACAATGACATCGGAAAACGAAATACAACACCCTGAGATATTACATTTATAGAAACTGTACGCCGTCCGCGCTAGGACAGTCACTGCGAAGCAGTGACATCTTCGCCGGAGGCGAATGAGTAGTTGATGAACGTCTCGCCGTCATACATGTAGTGAACAACAGCGTTAGAGTACATGTAATCCGACTGTTCGGGAGTCATATCCTTGAGCCAATCTTCGTCTGGATTAACTAAAATGATGCAAGGTATGCCACCCCGTATCACTTTTCGCTTACCGTATTTTGGATTGACCGTGAAGTCACGCTGAGCCCCGACGAAGCACTTCCAGTTGGGTGTGAACTTGAATGGAATGTCGTCGATGATATTATACTTGGCGTTGACGTCATATGTTGTGAAATCAACTAGACTGTTATAATAATTATGTGTCCCTAGAGACCTTGCCCAGGAAGTCTTTCCTGTTCTGGTTGGCCCGCAGATGTAGATGGACTTATGCCTCCCCGGTGACTCCTGGAATAATCGTCCATCCACTCTAAGTCAGATTGCGCTTGATCCGCAGGAGTGGAAGTACAAAGGATATAGGATTCGAGGCTTACGGAGTATAGATGTTCATTTTTCCAGCTTTCAATGGTCTCATGGCAAATGAGTGATTCGGTTGGAAACTCAGGTGTGTAAGTGGCAACTGGGTCAGGAAATAGATGGCGTGCCGTGTACTCGAAGTCTTTGAGACGGATAGACCATTCAAACGGGAAACGATTGCAAACCATGCTGAGGAATTCCTCGCGAGAGGAACTAGATTCAATGATCTGTTTCATATCCGCATCACGGTCTTTACGACCTGGAGTTGAAACAGCCACGAATGTTCCCCACTCAGCTGTGTTTACATCGGAGTCAACCTCCTTCGTGACGTAATCACGAACTTGGTTGCAGTCTTTGGCAGCTTGTATATTAGGATGGAATATGGAGAATGGAGATGTATCCATACGGAGGTTTAAGGCATTGGGATTGGTGATGGAAGCACGAAGCTTGTTCTGCACGAGAACGTGCAGATGTGGTGATCCATCTTCGTGGAGCTCTCTAACAGCAGCGATGTAGGGGGGCTCATATTTGTTCAAGAGAGTGCGAAGTGAATCCAAGGCGTACTGTGGCTCAAGGGTACATTGAGGATATGTTAGAAAGAGGTACTTGGAATAGACACGGAACCTGGGTGTAGATGAAGAGGCCATGATAGTGAACAGAAGTCCGGCAGGTCCTTAGCGAAAAAACGGGGTGTGCCAGAAAACTCTATGCTCTACCCTGCGTGGAGGTGTGAATTCTGCACACTGCAAATGCAATGTGTCCAATGCTTTATATAGGGCAGGTTTTGGCGGGAGAACAGGGCCCTAGTGTTCCCACGGTAGCGAAGCGAATCGTGTGGGCCCTGTTAGGTGTGTGGTCGGGGGGCCTCTACGCGGGATATAATATT------------------------------------------------------------------------------------------------------------------------------------
>EF536879
ACCCCGCGTGGTGGCCCCCGACGCGCACTCGGCTTTTCGTGAGTGCGCGGAGGCTTTTGGACCACATCTTTTCTGATCACTTTCGTGGAAGATGGTGATTTATTACACTTTTGATGGGGAAATGTGTGCCATGCCTTAGCTTATAAGGAAGTGCGTGGGAGCCCATTTCGATGGAGCAGGCAATCGCCCCCCCGCTTCCTATACGGGACTATCAATACCAGACCCCTTCCATTCCCGGTTCCTCCGACTACGCCTGGCGAACATTTGTGTTCGTTACCTTCGGTTTGCTAATAGCCGTAGGCGTTGCTTGGCTTGCTTACACTCTGTTTCTGAAAGATTTAATTTTAGTGTGTAAGGCGAAGAAGCAAAGGAGGACCGAGGAAATTGGTTACGGGAATACACCGGCCAGATTAAATGGTGACCAACAAGGACTCCCGAGGTAAGGGTAAGCGGAAGATGGAAGAAGGTGAATCCAGCGGAAGGTGGAAGGGGGCTGTGTATAAGCGGCGTAAACAGGCGTATAAGGTAGTACCTGTGAAGCCCCCAGCTCTCTGCGTATTCCGCTACAACTGGTTGAATAGCGACAGGACCAATGTTGTTGTGGGTAATACACCCCGGGTCGATCTGATTACCTGTTTTGCTCAGGGTAAGGCCGATAATAATCGGCATACAAATCAGACCGTCCTATACAAATTTAACATACAGGGTACCTGCTATATGTCCGATGCATCAGCTCCGTTCATCGGTCCAGTCCGCCTCTACCACTGGTTAGTCTATGATGCAGAGCCGAAACAGGCAATGCCAGACGCCACTGACATCTTTACGATGCCTTGGAATCTGCTGCCGAGTACGTGGACTGTGCAACGTGCTTGGTCGCATCGATTCGTGGTGAAAAGGAAGTGGACCGTGAACCTTGTTACTGATGGACGGAAGGTCGGGTCTAAGACCGTTGACCAACGCTACAACTGGGTAGTCGGCAAGAATATCGTGGACGCAAGTAAGTTCTTCAAAGGTTTGCGTGTCACGACGGAGTGGATGAACACGGGTGACGGCAAGATAGGCGACATTAAGAAGGGAGCTCTGTATCTCATTAGCAGTACTCGTGGTGGTGTTACTGGTGACAGTGCCTCTACGGCGTTTGATGTTGTATGTGCCTATACGCACGCGTGTTATTTCAAAGCCATCGGCATTCAGTAATAAAATAATATTTTATTTATCTCATGTCATTCGATTACAGAGGCTCGGCTACGAGCAAAGACAAACCAAATTATAACAAACAACAACCCTTACACAATGACATCGGAAAAGGAAATACAACACCCTGAGATATTACATTTATAGAAACTGTACGCCGTCCGCGCTAGGACAGTCACTGCGAAGCAGTGACATCTTCGCCGGAGGCGAACGAGTAGTTGATGAACGTCTCGCCTTCATACATGTAGTGAACAACAGCGTTAGAGTACATGTAATCCGACTGTTCGGGAGTCATATCCTTGAGCCAATCTTCGTCTGGATTAACTAAAATGATGCAAGGTATGCCACCCCGTATCACTTTTCGCTTACCGTATTTTGGATTGACCGTGAAGTCACGCTGAGCTCCGACGAAGCACTTCCAGTTGGGTGTGAACTTGAATGGAATGTCGTCGATGATATTATACTTGGCGTTGACGTCATATGTTGTGAAGTCAACTAGACTGTTATAATAATTATGTGTCCCTAGAGACCTTGCCCAGGAAGTCTTTCCTGTTCTGGTTGGCCCGCAGATGTAGATGGACTTATGCCTCCCCGGTGACTCCTGGAATAATCGTCCATCCACTCTAAGTCAGATTGCGCTTGATCCGCAGGAGTGGAAGTACAAAGGATATAGGATTCGAGGCTTACAGAGTATAGATGTTCATTTTTCCAGCTTTCAATGGTCTCATGGCATATGAGTGATTCGGTTGGAAACTCAGGTGTGTAAGTGGCAACTGGGTCAGGAAATAGATGGCGTGCCGTGTACTCGAAGTCTTTGAGACGGATAGACCATTCAAACGGAAAACGATTGCAAACCATGCTGAGGAATTCCTCGCGAGAGGAACTAGATTCAATGATTTGTTTCATATCCGCATCACGGTCTTTACGACCTGGAGTTGAAACAGCCACGAATGTTCCCCACTCAGCTGTGTTTACATCGGAGTCAACCTCCTTCGTGATGTAATCACGAACTTGGTTGCAGTCTTTGGCAGCTTGTATATTAGGATGGAATATGGAGAATGGAGATGTATCCATACGGAGGTTTAAGGCATTGGGATTGGTGATGGAAGCACGAAGCTTGTTCTGCACGAGAACGTGCAGATGTGGTGATCCATCTTCGTGGAGCTCTCTAACAGCAGCGATGTAGAGGGGCTCATATTTGTTCAAGAGAGTGCGAAGTGAATCCAAGGCGTACTGTGGCTCAAGGGTACATTGAGGATATGTTAGAAAGAGGTACTTGGAATAGACTCGGAACCTGGGTGTAGATGAAGAGGACATGGTAGTGAACAGAAGTCCGGCAGGTCCTTAGCGAAAATACGGGGTGTGCCAGAAAACTCTATGCTCTACCCTGCGTGGAGGTGTGAATTCTGCACACTGCAAATGCAATGTGTCCAATGCTTTATATAGGGCAGGTTTTGGCGGGAGAACAGGGCCCTAGTGTTCCCACGGTAGCGTAGCGAATCGTGTGGGCCCTGTTAGGTGTGCGGTCGGGGGGCCTCCACGCCCGTTATAATATT------------------------------------------------------------------------------------------------------------------------------------
>EF536880
ACCCCGCGTGGTGGCCCCCGACGCGCACTCGGCTTTTCGTGAGTGCGCGGAGGCTTTTGGACCACATCTTTTCTGATCACTTTCGTGAAAGATGGTGATTTATCACACTTTTGATGTGGAAATGTGTGCCATGCCTTAGCTTATAAGGAAGTGCGTGGGAGCCCATCTCGATGGAGCAGGCAATCGCCCCCCCGCTTCCTATACGGGACTATCAATACCAGACCCCTTCCATTCCCGGTTCCTCCGACTACGCCTGGCGAACATTTGTGTTCGTTACCTTCGGTTTGCTAATAGCCGTAGGCGTTGCTTGGCTTGCTTACACTCTGTTTCTTAAAGATTTAATTTTAGTGTGTAAGGCGCAGAAGCAAAGGAGGACCGAGGAAATTGGTTACGGGAATACACCGGCCAGATTAAATGGTGACCAACAAGGACTCCCGAGGTAAGGGTAAGCGGAAGATGGAAGAAGGTGAATCCAGCGGAAGGTGGAAGGGGGCTGTGTATAAGCGGCGTAAACAGGCGTATAAGGTAGTACCTGTGAAGCCCCCAGCTCTCTGCGTATTCCGCTACAACTGGTTGAATAGCGACAGGACCAATGTTGTTGTGGGTAATACACCCCGGGTCGATCTGATTACCTGTTTTGCTCAGGGTAAGGCCGATAATAATCGGCATACAAATCAGACCGTCCTATACAAATTTAACATACAGGGTACCTGCTATATGTCCGATGCATCAGCTCCGTTCATCGGTCCAGTCCGCCTCTACCACTGGTTAGTCTATGATGCAGAGCCGAAACAGGCTATGCCAGACGCCACTGACATCTTTACGATGCCTTGGAATCTGCTGCCGAGTACGTGGACTGTGCAACGTGCTTGGTCGCATCGATTCGTGGTGAAAAGGAAGTGGACCGTGAACCTTGTTACTGATGGACGGAAGGTCGGGTCTAAGACCGTTGACCAACGCTACAACTGGGTAGTCGGCAAGAATATCGTGGACGCAAGCAAGTTCTTCAAAGGTTTGCGTGTCACGACGGAGTGGATGAACACGGGTGACGGCAAGATAGGCGACATTAAGAAGGGAGCTCTGTATCTCATTAGCAGTACTCGTGGTGGTGTTACTGGTGACAGTGCCTCTACGGCGTTTGATGTTGTATGTGCCTATACGCACGCGTGTTATTTCAAAGCCATCGGCATTCAGTAATAAAATAATATTTTATTTATCTCATGTCATTCGATTACAGAGGCTCGGCTACGAGCAAAGACAAACCAAATTATAACAAACAACAACCCTTACACAATGACATCGGAAAACGAAATACAACACCCTGAGATATTACATTTATAGAAACTGTACGCCGTCCGCGCTAGGACAGTCACTGCGAAGCAGTGACATCTTCGCCGGAGGCGAATGAGTAGTTGATGAACGTCTCGCCGTCATACATGTAGTGAACAACAGCGTTAGAGTACATGTAATCCGACTGTTCGGGAGTCATATCCTTGAGCCAATCTTCGTCTGGATTAACTAAAATGATGCAAGGTATGCCACCCCGTATCACTTTTCGCTTACCGTATTTTGGATTGACCGTGAAGTCACGCTGAGCCCCGACGAAGCACTTCCAGTTGGGTGTGAACTTGAATGGAATGTCGTCGATGATATTATACTTGGCGTTGACGTCATATGTTGTGAAATCAACTAGACTGTTATAATAATTATGTGTCCCTAGAGACCTTGCCCAGGAAGTCTTTCCTGTTCTGGTTGGCCCGCAGATGTAGATGGACTTATGCCTCCCCGGTGACTCCTGGAATAATCGTCCATCCACTCTAAGTCAGATTGCGCTTGATCCGCAGGAGTGGAAGTACAAAGGATATAGGATTCGAGGCTTACGGAGTATAGATGTTCATTTTTCCAGCTTTCAATGGTCTCATGGCAAATGAGTGATTCGGTTGGAAACTCAGGTGTGTAAGTGGCAACTGGGTCAGGAAATAGATGGCGTGCCGTGTACTCGAAGTCTTTGAGACGGATAGACCATTCAAACGGAAAACGATTGCAAACCATGCTGAGGAATTCCTCGCGAGAGGAACTAGATTCAATGATCTGTTTCATATCCGCATCACGGTCTTTACGACCTGGAGTTGAAACAGCCACGAATGTTCCCCACTCAGCTGTGTTTACATCGGAGTCAACCTCCTTCGTGATGTAATCACGAACTTGGTTGCAGTCTTTGGCAGCTTGTATATTAGGATGGAATATGGAGAATGGAGATGTATCCATACGGAGGTTTAAGGCATTGGGATTGGTGATGGAAGCACGAAGCTTGTTCTGCACGAGAACGTGCAGATGTGGTGATCCATCTTCGTGGAGCTCTCTAACAGCAGCGATGTAGAGGGGCTCATATTTGTTCAAGAGAGTGCGAAGTGAATCCAAGGCGTACTGTGGCTCAAGGGTACATTGAGGATATGTTAGAAAGAGGTACTTGGAATAGACACGGAACCTGGGTGTAGATGAAGAGGCCATGATAGTGAACAGAAGTCCGGCAGGTCCTTAGCGAAAAAACGGGGTGTGCCAGAAAACTCTATGCTCTACCCTGCGTGGAGGTGTGAATTCTGCACACTGCAAATGCAATGTGTCCAATGCTTTATATAGGGCAGGTTTTGGCGGGAGAACAGGGCCCTAGTGTTCCCACGGTAGCGAAGCGAATCGTGTGGGCCCTGTTAGGTGTGTGGTCGGGGGGCCTCCACGCGGAATATAATATT------------------------------------------------------------------------------------------------------------------------------------
>EF536881
ACCCCGCGTGGTGGCCCCCGACGCGCACTCGGCTTTTCGTGAGTGCGCGGAGGCTTTTGGACCACATCTTTTCTGATCACTTTCGTGAAAGATGGTGATTTATCACACTTTTGATGTGGAAATGTGTGCCATGCCTTAGCTTATAAGGAAGTGCGTGGGAGCCCATCTCGATGGAGCAGGCAATCGCCCCCCCGCTTCCTATACGGGACTATCAATACCAGACCCCTTCCATTCCCGGTTCCTCCGACTACGCCTGGCGAACATTTGTGTTCGTTACCTTCGGTTTGCTAATAGCCGTAGGCGTTGCTTGGCTTGCTTACACTCTGTTTCTTAAAGATTTAATTTTAGTGTGTAAGGCGAAGAAGCAAAGGAGGACCGAGGAAATTGGTTACGGGAATACACCGGCCAGATTAAATGGTGACCAACAAGGACTCCCGAGGTAAGGGTAAGCGGAAGATGGAAGAAGGTGAATCCAGCGGAAGGTGGAAGGGGGCTGTGTATAAGCGGCGTAAACAGGCGTATAAGGTAGTACCTGTGAAGCCCCCAGCTCTCTGCGTATTCCGCTACAACTGGTTGAATAGCGACAGGACCAATGTTGTTGTGGGTAATACACCCCGGGTCGATCTGATTACCTGTTTTGCTCAGGGTAAGGCCGATAATAATCGGCATACAAATCAGACCGTCCTATACAAATTTAACATACAGGGTACCTGCTATATGTCCGATGCATCAGCTCCGTTCATCGGTCCAGTCCGCCTCTACCACTGGTTAGTCTATGATGCAGAGCCGAAACAGGCNATGCCAGACGCCACTGACATCTTTACGATGCCTTGGAATCTGCTGCCGAGTACGTGGACTGTGCAACGTGCTTGGTCGCATCGATTCGTGGTGAAAAGGAAGTGGACCGTGAACCTTGTTACTGATGGACGGAAGGTCGGGTCTAAGACCGTTGACCAACGCTACAACTGGGTAGTTGGCAAGAATATCGTGGACGCAAGCAAGTTCTTCAAAGGTTTGCGTGTCACGACGGAGTGGATGAACACGGGTGACGGCAAGATAGGCGACATTAAGAAGGGAGCTCTGTATCTCATTAGCAGTACTCGTGGTGGTGTTACTGGTGACAGTGCCTCTACGGCGTTTGATGTTGTATGTGCCTATACGCACGCGTGTTATTTCAAAGCCATCGGCATTCAGTAATAAAATAATATTTTATTTATCTCATGTCATTCGATTACAGAGGCTCGGCTACGAGCAAAGACAAACCAAATTATAACAAACAACAACCCTTACACAATGACATCGGAAAACGAAATACAACACCCTGAGATATTACATTTATAGAAACTGTACGCCGTCCGCGCTAGGACAGTCACTGCGAAGCAGTGACATCTTCGCCGGAGGCGAACGAGTAGTTGATGAACGTCTCGCCTTCATACATGTAGTGAACAACAGCGTTAGAGTACATGTAATCCGACTGTTCGGGAGTCATATCCTTGAGCCAATCTTCGTCTGGATTAACTAAAATGATGCAAGGTATGCCACCCCGTATCACTTTTCGCTTACCGTATTTTGGATTGACCGTGAAGTCACGCTGAGCCCCGACGAAGCACTTCCAGTTGGGTGTGAACTTGAATGGAATGTCGTCGATGATATTATACTTGGCGTTGACGTCATATGTTGTGAAATCAACTAGACTGTTATAATAATTATGTGTCCCTAGAGACCTTGCCCAGGAAGTCTTTCCTGTTCTGGTTGGCCCGCAGATGTAGATGGACTTATGCCTCCCCGGTGACTCCTGGAATAATCGTCCATCCACTCTAAGTCAGATTGCGCTTGATCCGCAGGAGTGGAAGTACAAAGGATATAGGATTCGAGGCTTACGGAGTATAGATGTTCATTTTTCCAGCTTTCAATGGTCTCATGGCAAATGAGTGATTCGGTTGGAAACTCAGGTGTGTAAGTTGCAACTGGGTCAGGAAATAGATGGCGTGCCGTGTACTCGAAGTCTTTGAGACGGATAGACCATTCAAACGGAAAACGATTGCAAACCATGCTGAGGAATTCCTCGCGAGAGGAACTAGATTCAATGATCTGTTTCATATCCGCATCACGGTCTTTACGACCTGGAGTTGAAACAGCCACGAATGTTCCCCACTCAGCTGTGTTTACATCGGAGTCAACCTCCTTCGTGATGTAATCACGAACTTGGTTGCAGTCTTTGGCAGCTTGTATATTAGGATGGAATATGGAGAATGGAGATGTATCCATACGGAGGTTTAAGGCATTGGGATTGGTGATGGAAGCACGAAGCTTGTTCTGCACGAGAACGTGCAGATGTGGTGATCCATCTTCGTGGAGCTCTCTAACAGCAGCGATGTAGAGGGGCTCATATTTGTTCAAGAGAGTGCGAAGTGAATCCAAGGCGTACTGTGGCTCAAGGGTACATTGAGGATATGTTAGAAAGAGGTACTTGGAATAGACACGGAACCTGGGTGTAGATGAAGAGGCCATGGTAGTGAACAGAAGTCCGGCAGGTCCTTAGCGAAAAAACGGGGTGTGCCAGAAAACTCTATGCTCTACCCTGCGTGGAGGTGTGAATTCTGCACACTGCAAATGAAATGTGTCCAATGCTTTATATAGGGCAGGTTTTGGCGGGAGAACAGGGCCCTAGTGTTCCCACGGTAGCGAAGCGAATCGTGTGGGCCCTGTTAGGTGTGCGGTCGGGGGGCCTCCACGCGGGATATAATATT------------------------------------------------------------------------------------------------------------------------------------
>EF536882
ACCCCGCGTGGTGGCCCCCGACGCGCACTCGGCTTTTCGTGAGTGCGCGGAGGCTTTTGGACCACATCTTTTCTGATCACTTTCGTGAAAGATGGTGATTTATCACACTTTTGATGTGGAAATGTGTGCCATGCCTTAGCTTATAAGGAAGTGCGTGGGAGCCCATCTCGATGGAGCAGGCAATCGCCCCCCCGCTTCCTATACGGGACTATCAATACCAGACCCCTTCCATTCCCGGTTCCTCCGACTACGCCTGGCGAACATTTGTGTTCGTTACCTTCGGTTTGCTAATAGCCGTAGGCGTTGCTTGGCTTGCTTACACTCTGTTTCTTAAAGATTTAATTTTAGTGTGTAAGGCGAAGAAACAAAGGAGGACCGAGGAAATTGGTTACGGGAATACACCGGCCAGATTAAATGGTGACCAACAAGGACTCCCGAGGTAAGGGTAAGCGGAAGATGGAAGAAGGTGAATCCAGCGGAAGGTGGAAGGGGGCTGTGTATAAGCGGCGTAAACAGGCGTATAAGGTAGTACCTGTGAAGCCCCCAGCTCTCTGCGTATTCCGCTACAACTGGTTGAATAGCGACAGGACCAATGTTGTTGTGGGTAATACACCCCGGGTCGATCTGATTACCTGTTTTGCTCAGGGTAAGGCCGATAATAATCGGCATACAAATCAGACCGTCCTATACAAATTTAACATACAGGGTACCTGCTATATGTCCGATGCATCAGCTCCGTTCATCGGTCCAGTCCGCCTCTACCACTGGTTAGTCTATGATGCAGAGCCGAAACAGGCTATGCCAGACGCCACTGACATCTTTACGATGCCTTGGAATCTGCTGCCGAGTACGTGGACTGTGCAACGTGCTTGGTCGCATCGATTCGTGGTGAAAAGGAAGTGGACCGTGAACCTTGTTACTGATGGACGGAAGGTCGGGTCTAAGACCGTTGACCAACGCTACAACTGGGTAGTCGGCAAGAATATCGTGGACGCAAGCAAGTTCTTCAAAGGTTTGCGTGTCACGACGGAGTGGATGAACACGGGTGACGGCAAGATAGGCGACATTAAGAAGGGAGCTCTGTATCTCATTAGCAGTACTCGTGGTGGTGTTACTGGTGACAGTGCCTCTACGGCGTTTGATGTTGTATGTGCCTATACGCACGCGTGTTATTTCAAAGCCATCGGCATTCAGTAATAAAATAATATTTTATTTATCTCATGTCATTCGATTACAGAGGCTCGGCTACGAGCAAAGACAAACCAAATTATAACAAACAACAACCCTTACACAATGACATCGGAAAACAAAATACAACACCCTGAGATATTACATTTATAGAAACTGTACGCCGTCCGCGCTAGGACAGTCACTGCGAAGCAGTGACATCTTCGCCGGAGGCGAATGAGTAGTTGATGAACGTCTCGCCGTCATACATGTAGTGAACAACAGCGTTAGAGTACATGTAATCCGACTGTTCGGGAGTCATATCCTTGAGCCAATCTTCGTCTGGATTAACTAAAATGATGCAAGGTATGCCACCCCGTATCACTTTTCGCTTACCGTATTTTGGATTGACCGTGAAGTCACGCTGAGCCCCGACGAAGCACTTCCAGTTGGGTGTGAACTTGAATGGAATGTCGTCGATGATATTATACTTGGCGTTGACGTCATATGTTGTGAAATCAACTAGACTGTTATAATAATTATGTGTCCCTAGAGACCTTGCCCAGGAAGTCTTTCCTGTTCTGGTTGGCCCGCAGATGTAGATGGACTTATGCCTCCCCGGTGACTCCTGGAATAATCGTCCATCCACTCTAAGTCAGATTGCGCTTGATCCGCAGGAGTGGAAGTACAAAGGATATGGGATTCGAGGCTTACGGAGTATAGATGTTCATTTTTCCAGCTTTCAATGGTCTCATGGCAAATGAGTGATTCGGTTGGAAACTCAGGTGTGTAAGTGGCAACTGGGTCAGGAAATAGATGGCGTGCCGTGTACTCGAAGTCTTTGAGACGGATAGACCATTCAAACGGAAAACGATTGCAAACCATGCTGAGGAATTCCTCGCGAGAGGAACTAGATTCAATGATCTGTTTCATATCCGCATCACGGTCTTTACGACCTGGAGTTGAAACAGCCACGAATGTTCCCCACTCAGCTGTGTTTACATCGGAGTCAACCTCCTTCGTGATGTAATCACGAACTTGGTTGCAGTCTTTGGCAGCTTGTATATTAGGATGGAATATGGAGAATGGAGATGTATCCATACGGAGGTTTAAGGCATTGGGATTGGTGATGGAAGCACGAAGCTTGTTCTGCACGAGAACGTGCAGATGTGGTGATCCATCTTCGTGGAGCTCTCTAACAGCAGCGATGTAGAGGGGCTCATATTTGTTCAAGAGAGTGCGAAGTGAATCCAAGGCGTACTGTGGCTCAAGGGTACATTGAGGATATGTTAGAAAGAGGTACTTGGAATAGACACGGAACCTGGGTGTAGATGAAGAGGCCATGATAGTGAACAGAAGTCCGGCAGGTCCTTAGCGAAAAAACGGGGTGTGCCAGAAAACTCTATGCTCTACCCTGCGTGGAGGTGTGAATTCTGCACACTGCAAATGCAATGTGTCCAATGCTTTATATAGGGCAGGTTTTGGCGGGAGAACAGGGCCCTAGTGTTCCCACGGTAGCGAAGCGAATCGTGTGGGCCCTGTTAGGTGTGTGGTCGGGGGGCCTCCACGCGGGATATAATATT------------------------------------------------------------------------------------------------------------------------------------
>EF536883
ACCCCGCGTGGTGGCCCCCGACGCGCACTCGGCTTTTCGTGAGTGCGCGGAGGCTTTTGGACCACATCTTTTCTGATCACTTTCGTGAAAGATGGTGATTGATCACACTTTTGATGTGGAAATGTGTGCCATGCCTTAGCTTATAAGGAAGTGCGTGGGAGCCCATCTCGATGGAGCAGGCAATAGCCCCCCCGCTTCCTATACGGGACTATCAATACCAGACCCCTTCCATTCCCGGTTCCTCCGACTACGCCTGGCGAACATTTGTGTTCGTTACCTTCGGTTTGCTAATAGCCGTAGGCGTTGCTTGGCTTGCTTACACTCTGTTTCTGAAAGATTTAATTTTAGTGTGTAAGGCGAAGAAGCAAAGGAGGACCGAGGAAATTGGTTACGGGAATACACCGGCCAGATTAAATGGTGACCAACAAGGACTCCCGAGGTAAGGGTAAGCGGAAGATGGAAGAAGGTGAATCCAGCGGAAGGTGGAAGGGGGCTGTGTATAAGCGGCGTAAACAGGCGTATAAGGTAGTACCTGTGAAGCCCCCAGCTCTCTGCGTATTCCGCTACAACTGGTTGAATAGCGACAGGACCAATGTTGTTGTGGGTAATACACCCCGGGTCGATCTGATTACCTGTTTTGCTCAGGGTAAGGCCGATAATAATCGGCATACAAATCAGACCGTCCTATACAAATTTAACATACAGGGTACCTGCTATATGTCCGATGCATCAGCTCCGTTCATCGGTCCAGTCCGCCTCTACCACTGGTTAGTCTATGATGCAGAGCCGAAACAGGCAATGCCAGACGCCACTGACATCTTTACGATGCCTTGGAATCTGCTGCCGAGTACGTGGACTGTGCAACGTGCTTGGTCGCATCGATTCGTGGTGAAAAGGAAGTGGACCGTGAACCTTGTTACTGATGGACGGAAGGTCGGGTCTAAGACCGTTGACCAACGCTACAACTGGGTAGTCGGCAAGAATATTGTGGACGCAAGTAAGTTCTTCAAAGGTTTGCGTGTCACGACGGAGTGGATGAACACGGGTGACGGCAAGATAGGCGACATTAAGAAGGGAGCTCTGTATCTCATTAGCAGTACTCGTGGTGGTGTTACTGGTGACAGTGCCTCTACGGCGTTTGATGTTGTATGTGCCTATACGCACGCGTGTTATTTCAAAGCCATTGGCATTCAGTAATAAAATAATATTTTATTTATCTCATGTCATTCGATTACAGAGGCTCGGCTACGAGCAAAGACAAACCAAATTATAACAAACAACAACCCTTACACAATGACATCGGAAAAGGAAATACAACACCCTGAGATATTACATTTATAGAAACTGTACGCCGTCCGCGCTAGGACAGTCACTGCGAAGCAGTGACATCTTCGCCGGAGGCGAACGAGTAGTTGATGAACGTCTCGCCTTCATACATGTAGTGAACAACAGCGTTAGAGTACATGTAATCCGACTGTTCGGGAGTCATATCCTTGAGCCAATCTTCGTCTGGATTAACTAAAATGATGCAAGGTATGCCACCCCGTATCACTTTTCGCTTACCGTATTTTGGATTGACCGTGAAGTCACGCTGAGCACCGACGAAGCACTTCCAGTTGGGTGTGAACTTGAATGGAATGTCGTCGATGATATTATATTTGGCGTTGACGTCATATGTTGTGAAGTCAACTAGACTGTTATAATAATTATGTGTCCCTAGAGACCTTGCCCAGGAAGTCTTTCCTGTTCTGGTTGGCCCGCAGATGTAGATGGACTTATGCCTCCCCGGTGACTCCTGGAATAATCGTCCATCCACTCTAAGTCAGATTGCGCTTGATCCGCAGGAGTGGAAGTACAAAGGATATAGGATTCGAGGCTTACGGAGTATAGATGTTCATTTTTCCAGCTTTCAATGGTCTCATGGCATATGAGTGATTCGGTTGGAAACTCAGGTGTGTAAGTGGCAACTGGGTCAGGAAATAGATGGCGTGCCGTGTACTCGAAGTCTTTGAGACGGATAGACCATTCAAACGGAAAACGATTGCAAACCATGCTGAGGAATTCCTCGCGAGAGGAACTAGATTCAATGATTTGTTTCATATCCGCATCACGGTCTTTACGACCTGGAGTTGAAACAGCCACGAATGTTCCCCACTCAGCTGTGTTTACATCGGAGTCAACCTCCTTCGCGATGTAATCACGAACTTGGTTGCAGTCTTTGGCAGCTTGTATATTAGGATGGAATATGGAGAATGGAGATGTATCCATACGGAGGTTTAAGGCATTGGGATTGGTGATGGAAGCACGAAGCTTGTTCTGCACGAGAACGTGCAGATGTGGTGATCCATCTTCGTGGAGCTCTCTAACAGCAGCGATGTAGAGGGGCTCATATTTGTTCAAGAGAGTGCGAAGTGAATCCAAGGCGTACTGTGGCTCAAGGGTACATTGAGGATATGTTAGAAAGAGGTACTTGGAATAGACTCGGAACCTGGGTGTAGATGAAGAGGCCATGGTAGTGAACAGAAGTCCGGCAGGTCCTTAGCGAAAAAACGGGGTGTGCCAGAAAACTCTATGCTCTACCCTGCGTGGAGGTGTGAATTCTGCACACTGCAAATGCAATGTGTCCAATGTTTTATATAGGGCAGGTTTTGGCGGGAGAACAGGGCCCTTGTGTTCCCACGGTAGCGTAGCGAATCGTGTGGGCCCTGTTAGGTGTGCGGTCGGGGGGCCTCCACGCGGGCTATAATATT------------------------------------------------------------------------------------------------------------------------------------
>EF536884
ACCCCGCGTGGTGGCCCCCGACGCGCACTCGGCTTTTCGTGAGTGCGCGGAGGCTTTTGGACCACATCTTTTCTGATCACTTTCGTGAAAGATGGTGATTGATCACACTTTTGATGTGGAAATGTGTGCCATGCCTTAGCTTATAAGGAAGTGCGTGGGAGCCCATCTCGATGGAGCAGGCAATAGCCCCCCCGCTTCCTATACGGGACTATCAATACCAGACCCCTTCCATTCCCGGTTCCTCCGACTACGCCTGGCGAACATTTGTGTTCGTTACCTTCGGTTTGCTAATAGCCGTAGGCGTTGCTTGGCTTGCTTACACTCTGTTTCTGAAAGATTTAATTTTAGTGTGTAAGGCGAAGAAGCAAAGGAGGACCGAGGAAATTGGTTACGGGAATACACCGGCCAGATTAAATGGTGACCAACAAGGACTCCCGAGGTAAGGGTAAGCGGAAGATGGAAGAAGGTGAATCCAGCGGAAGGTGGAAGGGGGCTGTGTATAAGCGGCGTAAACAGGCGTATAAGGTAGTACCTGTGAAGCCCCCAGCTCTCTGCGTATTCCGCTACAACTGGTTGAATAGCGACAGGACCAATGTTGTTGTGGGTAATACACCCCGGGTCGATCTGATTACCTGTTTTGCTCAGGGTAAGGCCGATAATAATCGGCATACAAATCAGACTGTCCTATACAAATTTAACATACAGGGTACCTGCTATATGTCCGATGCATCAGCTCCGTTCATCGGTCCAGTCCGCCTCTACCACTGGTTAGTCTATGATGCAGAGCCGAAACAGGCAATGCCAGACGCCACTGACATCTTTACGATGCCTTGGAATCTGCTGCCGAGTACGTGGACTGTGCAACGTGCTTGGTCGCATCGATTCGTGGTGAAAAGGAAGTGGACCGTGAACCTTGTTACTGATGGACGGAAGGTCGGGTCTAAGACCGTTGACCAACGCTACAACTGGGTAGTCGGCAAGAATATCGTGGACGCAAGTAAGTTCTTCAAAGGTTTGCGTGTCACGACGGAGTGGATGAACACGGGTGACGGCAAGATAGGCGACATTAAGAAGGGAGCTCTGTATCTTATTAGCAGTACTCGTGGTGGTGTTACTGGTGACAGTGCCTCTACGGCGTTTGATGTTGTATGTGCCTATACGCACGCGTGTTATTTCAAAGCCATCGGCATTCAGTAATAAAATAATATTTTATTTATCTCATGTCATTCGATTACAGAGGCTCGGCTACGAGGAAAGACAAACCAAATTATAACAAACAACAACCCTTACACAATGACATCGGAAAAGGAAATACAACACCCTGAGATATTACATTTATAGAAACTGTACGCCGTCCGCGCTAGGACAGTCACTGCGAAGCAGTGACATCTTCGCCGGAGGCGAACGAGTAGTTGATGAACGTCTCGCCTTCATACATGTAGTGAACAACAGCGTTAGAGTACATGTAATCCGACTGTTCGGGAGTCATATCCTTGAGCCAATCTTCGTCTGGATTAACTAAAATGATGCAAGGTATGCCACCCCGTATCACTTTTCGCTTACCGTATTTTGGATTGACCGTGAAGTCACGCTGAGCTCCGACGAAGCACTTCCAGTTGGGTGTGAACTTGAATGGAATGTCGTCGATGATATTATACTTGGCGTTGACGTCATATGTTGTGAAGTCAACTAGACTGTTATAATAATTATGTGTCCCTAGAGACCTTGCCCAGGAAGTCTTTCCTGTTCTGGTTGGCCCGCAGATGTAGATGGACTTATGCCTCCCCGGTGACTCCTGGAATAATCGTCCATCCACTCTAAGTCAGATTGCGCTTGATCCGCAGGAGTGGAAGTACAAAGGATATAGGATTCGAGGTTTACGGAGTATAGATGTTCATTTTTCCAGCTTTCAATGGTCTCATGGCAAATGAGTGATTCGGTTGGAAACTCAGGTGTGTAAGTTGCAACTGGGTCAGGAAATAGATGGCGTGCCGTGTACTCGAAGTCTTTGAGACGGATAGACCATTCAAACGGAAAACGATTGCAAACCATGCTGAGGAATTCCTCGCGAGAGGAACTAGATTCAATGATCTGTTTCATATCCGCATCACGGTCTTTACGACCTGGAGTTGAAACAGCCACGAATGTTCCCCACTCAGCTGTGTTTACATCGGAGTCAACCTCCTTCGTGATGTAATCACGAACTTGGTTGCAGTCTTTGGCAGCTTGTATATTAGGATGGAATATGGAGAATGGAGATGTATCCATACGGAGGTTTAAGGCATTGGGATTGGTGATGGAAGCACGAAGCTTGTTCTGCACGAGAACGTGCAGATGTGGTGATCCATCTTCGTGGAGCTCTCTAACAGCAGCGATGTAGAGGGGCTCATATTTGTTCAAGAGAGTGCGAAGTGAATCCAAGGCGTACTGTGGCTCAAGGGTACATTGAGGATATGTTAGAAAGAGGTACTTGGAATACACTCGGAACCTGGGTGTAAATGAAAAGGACATGGTACTGAACAAAATTCCGGCAGGTCCTTAGCGAAAATACGGGGTGTGCCAAAAAACTCTATGCTCTACCCTGCGTGGAGGTGTGAATTCTGCACACTGCAAATGCAATGTGTCCAATGCTTTATATAGGGCAGGTTTTGGCGGGAAAACAGGGCCCTAGTGTTCCCACGGTAGCGTAGCGAATCGTGTGGGCCCTGTTAGGTGTGCGGTCGGGGTCCCACCGCTGATCATCAAAGCTT------------------------------------------------------------------------------------------------------------------------------------
>EF536885
ACCCCGCGTGGTGGCCCCCGACGCGCACTCGGCTTTTCGTGAGTGCGCGGAGGCTTTTGGACCACATCTTTTCTGATCACTTTCGTGAAAGATGGTGATTTATCACACTTTCGATGTGGAAATGTGTGCCATGCCTTAGCTTATAAGGAAGTGCGTGGGAGCCCATCTCGATGGAGCAGGCAATCGCCCCCCCGCTTCCTATACGGGACTATCAATACCAGACCCCTTCCATTCCCGGTTCCTCCGACTACGCCTGGCGAACATTTGTGTTCGTTACCTTCGGTTTGCTAATAGCCGTAGGCGTTGCTTGGCTTGCTTACACTCTGTTTCTGAAAGATTTAATTTTAGTGTGTAAGGCGAAGAAGCAAAGGAGGACCGAGGAAATTGGTTACGGGAATACACCGGCCAGATTAAATGGTGACCAACAAGGACTCCCGAGGTAAGGGTAAGCGGAAGATGGAAGAAGGTGAATCCAGCGGAAGGTGGAAGGGGGCTGTGTATAAGCGGCGTAAACAGGCGTATAAGGTAGTACCTGTGAAGCCCCCAGCTCTTTGCGTATTCCGCTACAACTGGTTGAATAGCGACAGGACCAATGTTGTTGTGGGTAATACACCCCGGGTCGATCTGATTACCTGTTTTGCTCAGGGTAAGGCCGATAATAATCGGCATACAAATCAGACCGTCCTATACAAATTTAACATACAGGGTACCTGCTATATGTCCGATGCATCAGCTCCGTTCATCGGTCCAGTCCGCCTCTATCACTGGTTAGTCTATGATGCAGAGCCAAAACAGGCAATGCCAGACGCCACTGACATCTTTACGATGCCTTGGAATCTGCTGCCGAGTACGTGGACTGTGCAACGTGCTTGGTCGCAACGATTCGTGGTGAAAAGGAAGTGGACCGTGACCCTTGTTACTGATGGACGGAAGGTCGGGTCTAAGACCGTTGACCAACGCTACAACTGGGTAGTCGGCAAGAATATCGTGGACGCAAGTAAGTTCTTCAAAGGTTTGCGTGTCACGACGGAGTGGATGAACACGGGTGACGGCAAGATAGGCGACATTAAGAAGGGAGCTCTGTATCTCATTAGCAGTACTCGTGGTGGTGTTACTGGTGACAGTGCCTCTACGGCGTTTGATGTTGTATGTGCCTATACGCACGCGTGTTATTTCAAAGCCATCGGCATTCAGTAATAAAATAATATTTTATTTATCTCATGTCATTCGATTACAGAGGCTCGGCTACGAGCAAAGACAAACCAAATTATAACAAACAACAACCCTTACACAATGACATCGGAAAAGGAAATACAACACCCTGAGATATTACATTTATAGAAACTGTACGCCGTCCGCGCTAGGACAGTCACTGCGAAGCAGTGACATCTTCGCCGGAGGCGAACGAGTAGTTGATGAACGTCTCGCCTTCATACATGTAGTGAACAACAGCGTTAGAGTACATGTAATCCGACTGTTCGGGAGTCATATCCTTGAGCCAATCTTCGTCTGGATTAACTAAAATGATGCAAGGTATGCCACCCCGTATCACTTTTCGCTTACCGTATTTTGGATTGACCGTGAAGTCACGCTGAGCCCCGACGAAGCACTTCCAGTTGGGTGTGAACTTAAATGGAATGTCGTCGATGATATTATACTTGGCGTTGACGTCATATGTTGTGAAGTCAACTAGACTGTTATAATAATTATGTGTCCCTAGAGACCTTGCCCAGGAAGTCTTTCCTGTTCTGGTTGGCCCGCAGATGTAGATGGACTTATGCCTCCCCGGTGACTCCTGGAATAATCGTCCATCCACTCTAAGTCAGATTGCGCTTGATCCGCAGGAGTGGAAGTACAAAGGATATAGGATTCGAGGCTTACAGAGTATAGATGTTCATTTTTCCAGCTTTCAATGGTCTCATGGCATATGAGTGATTCGGTTGGAAACTCAGGTGTGTAAGTGGCAACTGGGTCAGGAAATAGATGGCGTGCCGTGTACTCGAAGTCTTTGAGACGGATAGACCATTCAAACGGAAAACGACTGCAAACCATGCTGAGGAATTCCTCGCGAGAGGAACTAGATTCAATGATTTGTTTCATATCCGCATCACGGTCTTTACGACCTGGAGTTGAAACAGCCACGAATGTTCCCCACTCAGCTGTGTTTACATCGGAGTCAACCTCCTTCGTGATGTAATCACGAACTTGGTTGCAGTCTTTGGCAGCTTGTATATTAGGATGGAATATGGAGAATGGAGATGTATCCATACGGAGGTTTAAGGCATTGGGATTGGTGATGGAAGCACGAAGCTTGTTCTGCACGAGAACGTGCAGATGTGGTGATCCATCTTCGTGGAGCTCTCTAACAGCAGCGATGTAGAGGGGCTCATATTTGTTCAAGAGAGTGCGAAGTGAATCCAAGGCGTACTGTGGCTCAAGGGTACATTGAGGATATGTTAGAAAGAGGTACTTGGAATAGACTCGGAACCTGGGTGTAGATGAAGAGGACATGGTAGTGAACAGAAGTCCGGCAGGTCCTTAGCGAAAAAACGGGGTGTGCCAAAAAACTCTATGCTCTACCCTGCGTGGAGGTGTGAATTCTGCACACTGCAAATGAAATGTGTCCAATGTTTTATATAGGGCAGGTTTTGGCGGGAAAACAGGGCCCTTGTGTTCCCACGGTAGCGTAGCGAATCGTGTGGGCCCTGTTAGGTGTGCGGTCGGGGGCCCTCCACGCGGGTTATAATATT------------------------------------------------------------------------------------------------------------------------------------
>EF536886
ACCCCGCGTGGTGGCCCCCGACGCGCACTCGGCTTTTCGTGAGTGCGCGGAGGCTTTTGGACCACATCTTTTCTGATCACTTTCGTGAAAGATGGTGATTTATCACACTTTTGATGCGGAAATGTGTGCCATGCCTTAGCTTATAAGGAAGTGCGTGGGAGCCCATCTCGATGGAGCAGGCAATCGCCCCCCCGCTTCCTATACGGGACTATCAATACCAGACCCCTTCCATTCCCGGTTCCTCCGACTACGCCTGGCGAACATTTGTGTTCGTTACCTTCGGTTTGCTAATAGCCGTAGGCGTTGCTTGGCTTGCTTACACTCTGTTTCTTAAAGATTTAATTTTAGTGTGTAAGGCGAAGAAGCAAAGGAGGACCGAGGAAATTGGTTACGGGAATACACCGGCCAGATTAAATGGTGACCAACAAGGACTCCCGAGGTAAGGGTAAGCGGAAGATGGAAGAAGGTGAATCCAGCGGAAGGTGGAAGGGGGCTGTGTATAAGCGGCGTAAACAGGCGTATAAGGTAGTACCTGTGAAGCCCCCAGCTCTCTGCGTATTCCGCTACAACTGGTTGAATAGCGACAGGACCAATGTTGTTGTGGGTAATACACCCCGGGTCGATCTGATTACCTGTTTTGCTCAGGGTAAGGCCGATAATAATCGGCATACAAATCAGACCGTCCTATACAAATTTAACATACAGGGTACCTGCTATATGTCCGATGCATCAGCTCCGTTCATCGGTCCAGTCCGCCTCTACCACTGGTTAGTCTATGATGCAGAGCCGAAACAGGCAATGCCAGACGCCACTGACATCTTTACGATGCCTTGGAATCTGCTGCCGAGTACGTGGACTGTGCAACGTGCTTGGTCGCATCGATTCGTGGTGAAAAGGAAGTGGACCGTGAACCTTGTTACTGATGGACGGAAGGTCGGGTCTAAGACCGTTGACCAACGCTACAACTGGGTAGTCGGCAAGAATATTGTGGACGCAAGTAAGTTCTTCAAAGGTTTGCGTGTCACGACGGAGTGGATGAACACGGGTGACGGCAAGATAGGCGACATTAAGAAGGGAGCTCTGTATCTCATTAGCAGTACTCGTGGTGGTGTTACTGGTGACAGTGCCTCTACGGCGTTTGATGTTGTATGTGCCTATACGCACGCGTGTTATTTCAAAGCCATTGGCATTCAGTAATAAAATAATATTTTATTTATCTCATGTCATTCGATTACAGAGGCTCGGCTACGAGCAAAGACAAACCAAATTATAACAAACAACAACCCTTACACAATGACATCGGAAAAGGAAATACAACACCCTGAGATATTACATTTATAGAAACTGTACGCCGTCCGCGCTAGGACAGTCACTGCGAAGCAGTGACATCTTCGCCGGAGGCGAACGAGTAGTTGATGAACGTCTCGCCTTCATACATGTAGTGAACAACAGCGTTAGAGTACACGTAATCCGACTGTTCGGGAGTCATATCCTTGAGCCAATCTTCGTCTGGATTAACTAAAATGATGCAAGGTATGCCACCCCGTATCACTTTTCGCTTACCGTATTTTGGATTGACCGTGAAGTCACGCTGAGCCCCGACGAAGCACTTCCAGTTGGGTGTGAACTTGAATGGAATGTCGTCGATGATATTATACTTGGCGTTGACGTCATATGTTGTGAAATCAACTAGACTGTTATAATAATTATGTGTCCCTAGAGACCTTGCCCAGGAAGTCTTTCCTGTTCTGGTTGGCCCGCAGATGTAGATGGACTTATGCCTCCCCGGTGACTCCTGGAATAATCGTCCATCCACTCTAAGTCAGATTGCGCTTGATCCGCAGGAGTGGAAGTACAAAGGATATAGGATTCGAGGCTTACGGAGTATAGATGTTCATTTTTCCAGCTTTCAATGGTCTCATGGCAAATGAGTGATTCGGTTGGAAACTCAGGTGTGTAAGTTGCAACTGGGTCAGGAAATAGATGGCGTGCCGTGTACTCGAAGTCTTTGAGACGGATAGACCATTCAAACGGAAAACGATTGCAAACCATGCTGAGGAATTCCTCGCGAGAGGAACTAGATTCAATGATCTGTTTCATATCCGCATCACGGTCTTTACGACCTGGAGTTGAAACAGCCACGAATGTTCCCCACTCAGCTGTGTTTACATCGGAGTCAACCTCCTTCGTGATGTAATCACGAACTTGGTTGCAGTCTTTGGCAGCTTGTATATTAGGATGGAATATGGAGAATGGAGATGTATCCATACGGAGGTTTAAGGCATTGGGATTGGTGATGGAAGCACGAAGCTTGTTCTGCACGAGAACGTGCAGATGTGGTGATCCATCTTCGTGGAGCTCTCTAACAGCAGCGATGTAGAGGGGCTCATATTTGTTCAAGAGAGTGCGAAGTGAATCCAAGGCGTACTGTGGCTCAAGGGTACATTGAGGATATGTTAGAAAGAGGTACTTGGAATAGACTCGGAACCTGGGTGTAGATGAAGAGGCCATGGTAGTGAACAGAAGCCCGGCAGGTCCTTAGGGAAAAAACGGGGTGTGCCAGAAAACTCTATGCTCTACCCTGCGTGGAGGTGTGAATTCTGCACACTGCAAATGCAATGTGTCCAATGTTTTATATAGGGCAGGTTTTGGCGGGAGAACAGGGCCCTTGTGTTCCCACGGTAGCGTAGCGAATCGTGTGGGCCCTGTTAGGTGTGCGGTCGGGGGGCCTCCACGCGGGTTATAATATT------------------------------------------------------------------------------------------------------------------------------------
>EF547063
ACCGCGCCTTCTTTTCCTGCGAGGGCCCGGTAGGGCCCGAGCGATTTGATGTAAAGCCTGGTCCTGCTTTGTATGATTTATCTAAAGCAGCCCAATCTAAAGAAACCGGTCCCGGGCACTATAAATTGCCTAACAAGTGCGATTCATTCATGGATCCACAGAACGCCCTGTATTATCAGCCGCGGGTACCCACAGCAGCTCCGGCATCCGCAGGAGTGCCGTGGAGTCGCGTAGGCGAGGTAGCTATTTTGAGCTTTGTTGCACTGATTTGCTTTTACCTGCTTTACCTTTGGGTGCTGAGAGACCTTATCTTAGTTCTGAAGGCTCGACAAGGCAGATCCACGGAGGAGCTGATATTTGGAGGACAAGCTGTGGATAGGAGCAACCCTATCCCTAATCTACCAGCACCACCAAGTCAGGGCAATCCCGGGCCATTTGTTCCGGGCACGGGATAAGCATTCAGCCATGTCCACGTCCAAGAGGAAGCGGGGAGATGATTCGAATTGGAGTAAGCGGGTGCCTAAGAAGAAGCCTTCTTCAGCTGGGCTGAAGAGGGCGGGAAGCAAGGCCGATAGGCCATCCCTCCAAATCCAGACACTCCAGCATGCTGGGACCACCATGATAACTGTCCCATCCGGAGGAGTATGTGACCTCATCAACACCTATGCCCGAGGATCTGACGAGGGCAACCGCCACACCAGCGAGACTCTCACGTACAAGATCGCCATCGACTACCACTTCGTTGCCGACGCGGCAGCCTGCCGCTACTCCAACACCGGAACCGGTGTAATGTGGCTGGTGTATGACACCACTCCCGGCGGACAAGCTCCGACCCCGCAAACTATATTTGCCTACCCTGACACGCTGAAAGCGTGGCCGGCCACATGGAAGGTGAGCCGGGAGCTGTGTCATCGCTTCGTGGTGAAACGGCGATGGTTGTTCAACATGGAGACCGACGGGCGGATTGGTTCGGACATTCCTCCCTCGAATGCAAGTTGGAAGCCTTGCAAGCGCAACATCTACTTCCACAAGTTCACGAGCGGGTTGGGAGTGAGAACGCAGTGGAAGAATGTAACGGACGGAGGAGTTGGTGCCATCCAGAGAGGAGCGTTGTACATGGTCATTGCCCCCGGCAATGGTCTTACATTTACTGCCCATGGGCAGACCCGTCTGTACTTTAAGAGTGTTGGCAACCAGTAATGAATAAAAACTCCCGTTTTATTATATCTTATGAATGCTGAAAGCTTACATTAATATGTCGTGCGATGGCACGAAAAAACACACGCAATCAATACAGGGGGGTAGTAGGCGGGCGGCTAAGGGTGGTGCTCGGCGGGCAGAACATCGAAAAATCAAGATCTATCTGAATCTACTGCCTCCGTAGGAGGCAGCTCAGGGGGAGAATACCACTTCTCCCCCGGCGACATAATGTAAATGACGCAGTTTGCGTCGAAATACTCCAGCTGCCCTGGAGTCATTTCCTTCATCCAATCTTCATCCGAGTTGGCGAGGATTATTGTAGGCTTAGACTTCTTCTGCACCTTCTTCTTCTTACCATACTTGGGGTTTACAATGAAATCCCTCTGACAGCCAACTAACTGTTTCCAACAAGGACAGAATTTAAACGGGATATCATCTACGATGTTGTAGATTGCGTCTTCGTTGTATGAAGACCAATCAACATTATTTTGCCAGTAATTATGAACCCCTAGGCTTCTGGCCCAAGTAGATTTTCCTGTTCTTGTTGGGCCGACGATGTAGAGGCTCTGCTTTCTTGATCTTTCATCTGATGACTGGATACATTATCCATCCATTGGAGGTCAGAAATTGCATCCTCGAGGGTATAACAGGTAGGTTGAAGGAGCATGTAAGCTTCGGGACTAACCTGGAAGATGTTAGGCTGGAGCCAATCATTGATTGACTCATTACAAAGTAAATCAGGTGAGGATTGCGGATGAGGATTGGTGAACTCTTCCTGAATCTCAGGAAAAAGCTTATTTGCAGAGTATTCAAAATACTGCAATTTTGTGGACCAATCATAGGGAAGCTCTTTCTGGATCATGGAGAGGTACTCATCCTTGGAAGTAGAGTGTGAAATAATGTCTCGCATTATTTCATCTTTGGAAGGCTTTTTTTCCTTAACTTCTGAATCAGATTTTCCTAGGAAGGGGGACTTCCTAGGAATGAAAGTACCTCTTTCAAACATAGCCAGAGGTTCCTTGAGGATGTAATCCCTCACCCTGTTTACTGACTTGGCACTCTGAATGTTTGGGTGGAACCCATTAATATCAAAGAACCTTGAGTCCGATATTCTTACCGGCTTCTCTGTTTGAAGCAATGCATGTAAATGCAAACTTCCATCTTTATGTGCCTCCCGGGCACATAGAATGTACTTGGGAATCCAACGAACAACGAGCTCCCAGATCATCTGACAGGCGATTTCAGGATTTTCTGGACACTTTGGATAGGTGAGGAACGTGTTAGCGTTCCGGTGTGAGAACTGACGGTTGGATGAGGAGGAGGCCATAGCCGACGACGGAGGCTGAGGCTGAGGGATGGCAGACTGGGAGCTCCAAACTCTATAGCATACCTGTGCGCCTTCGAAATCCGCCGCTCCCTTGTCTTATAGTGGTTGTGAATGGGCCGGACCGGGCCGGCCCAGCAGGAAAAGAAGGCGCGCACTAATATT-------------------------------------------------------------------------------------------------------------------------------------------------------------------------------------------------
>EF547064
ACCGCGCCTTCTTTTCCTGCGAGGGCCCGGTAGGGCCCGAGCGATTTGATCTAAAGCTTGGTCCTGCTTTGTATGATTTATCTAAAGCAGTCCAATCTAAAGAAACCGGTCCCGGGCACTATAAATTGTCTAACAAGTGCGATTCATTCATGGATCCACAGAACGCCCTGTATTATCAGCCGCGGGTACCCACAGCAGCTCCGGCATCCGCAGGAGTGCCGTGGAGTCGCGTAGGCGAGGTAGCTATTTTGAGCTTTGTTGCACTGATTTGCTTTTACCTGCTTTACCTTTGGGTGCTGAGAGACCTTATCTTAGTTCTGAAGGCTCGACAAGGCAGATCCACGGAGGAGCTGATATTTGGAGGACAAGCTGTGGATAGGAGCAACCCTATCCCTAATCTACCAGCGCCACCAAGTCAGGGCAATCCCGGGCCATTTGTTCCAGGCACGGGATAAGCATTCAGCCATGTCCACGTCCAAGAGGAAGCGGGGAGATGATTCGAATTGGAGTAAGCGGGTGCCTAAGAAGAAGCCCTCTTCAGCTGGGCTGAAGCGGGCTGGAAGCAAGGCCGATAGGCCATCCCTCCAAATCCAGACACTCCAGCATGCTGGGACCACCATGATAACTGTCCCATCCGGAGGAGTATGTGACCTCATCAACACCTATGCCCGAGGATCGGACGAGGGCAACCGCCACACCAGCGAGACTCTCACGTACAAGATCGCCATCGACTACCACTTCGTTGCCGACGCGGCAGCCTGCCGCTACTCCAACACCGGAACCGGTGTAATGTGGCTGGTGTATGACACCACTCCCGGCGGACAAGCTCCGACCCCGCAAACTATATTTGCCTACCCTGACACGCTAAAAGCGTGGCCGGCCACATGGAAGGTGAGCCGGGAGCTGTGTCATCGCTTCGTGGTGAAACGGCGATGGTTGTTCAACATGGAGACCGACGGGCGGATTGGTTCGGACATTCCTCCCTCGAATGCAAGTTGGAAGCCCTGCAAGCGCAACATCTACTTCCACAAGTTCACGAGCGGGTTGGGAGTGAGAACGCAGTGGAAGAATGTAACGGACGGAGGAGTTGGTGCCATCCAGAGAGGAGCGTTGTACATGGTCATTGCCCCCGGCAATGGTCTTACATTTACTGCCCATGGGCAGACCCGTCTGTACTTTAAGAGTGTTGGCAACCAGTAATGAATAAAAACTCCCGTTTTATTATATGTGATGATTGCTGAAAGCTTACATTAATATGTCGTGCGATGGCACGAAAAAACACACGCAATCAATACAGGGGGGTAGTAGGCGGGCGGCTAAGGGTGGTGCTCGGCGGGCAAAACATCGAAAAATCAAGATCTATCTGAATCTACTGCCTCCGTAGGAGGCAGCTCAGGGGGAGAATACCACTTCTCCCCCGGCGACATAATGTAAATGGTGCAATTTGCCTCGAAATACTCCAGCTGCCCTGGAGTCATTTCCTTCATCCAATCTTCATCCGAGTTGGCGAGGATTATTGTAGGCTTAGACTTCTTCTGCACCTTCTTCTTCTTACCATACTTGGGGTTTACAATGAAATCCCTCTGACAGCCAACTAACTGTTTCCAACAAGGACAGAATTTAAACGGAATATCATCTACGATGTTGTAGATTGCGTCTTCGTTGTATGAAGACCAATCAACATTATTTTGCCAGTAATTATGAACCCCTAGGCCTCTGGCCCAAGTAGATTTTCCGGTTCTTGTTGGGCCGACGATGTAGAGGCTCTGCTTTCTTGATCTTTCATCTGATGACTGGATACAGAATCCATCCATTGGAGGTCAGAAATTGCATCTTCGAGGGTATAACAGTTAGGTTGAAGTAGCATGTAAGCTTGGGGACTGACCTGGAAGATATTAGGCTGGAGCCAATCATTGATTGTCTCATTACAAAGCAAATCAGGTGAGGAGGGTGGATGAGGATTGGTGAACTCTTCCTGAATCTCAGGAAAAAGCTTATTTGCAGAGTATTCAAAATACTGCAATTTTGTGGACCAATCAAAGGGGAGCTCTTTCTGGATCATGGAGAGGTACTCTTCTTTGGAAGTAGCGTGTGAAATAATGTCTCGCATTATTTCATCTTTAGAAGGCTTTTTTTCCTTTACCTCTGAATCAGATTTTCCTAGGAAGGGGGACTTCCTAGGAATGAAAGTACCTCTCTCAAACACAGCCAGAGGTTCCTTGAGGATGTAATCCCTCACCCTGTTAACTGACTTGGCACTCTGAATGTTTGGGTGAAACCCATTAATGTCAAAGAACCTTGAGTCAGATATCCTTACCGGCTTCTCTGTTTGAAGCAATGCATGTAAATGCAAACTTCCATCTTTATGTGCCTCTCGGGCACATAGAATGTATTTTGGAATCCAACGAACAACGAGCTCCCAGATCATCTGACAGGCGATTTCAGGATTTTCTGGACACTTTGGATAGGTAAGGAACGTGTTAGCGTTCCGGTGTGAGAACTGACGGTTGGATGAGGAGGAGGCCATAGCCGACGACGGAGGTTGAGGCTGAGGGATGGCAGACTGGGAGCTCCAAACTCTATAGCATACCTGTGCGCCTTCGAAATCCGCCGCTCCCTTGTCTTATAGTGGTTGCAAATGGGCCGGACCGGGCCGGCCCAGCAGGAAAAGAAGGCGCGCACTAATATT-------------------------------------------------------------------------------------------------------------------------------------------------------------------------------------------------
>EF547065
ACCGCGCCTTCTTTTCCTGCGAGGGCCCGGTAGGGCCCGAGCGATTTGATGTAAAGCTTGGTCCTGCTTTGTATGATTTATGTAAAGCAGCCCAATCTAAAGAAACCGGTCCCGGGCACTATAAATTGCCTAACAAGTGCGATTCATTCATGGATCCACAGAACGCCCTGTATTATCAGCCGCGGGTACCCACAGCAGCTCCGGCATCCGCAGGAGTGCCGTGGAGTCGCGTAGGCGAGGTAGCTATTTTGAGCTTTGTTGCACTGATTTGCTTTTACCTGCTTTACCTTTGGGTGCTGAGAGACCTTATCTTAGTTCTGAAGGCTCGACAAGGCAGATCCACGGAGGAGCTGATATTTGGAGGACAAGCTGTGGATAGGAGCAACCCTATCCCTAATCTACCAGCACCACCAAGTCAGGGCAATCCCGGGCCATTTGTTCCAGGCACGGGATAAGCATTCAGCCATGTCCACGTCCAAGAGGAAGCGGGGAGATGATTCGAATTGGAGTAAGCGGGTGACTAAGAAGAAGCCCTCTTCAGCTGGGCTGAAGCGGGCTGGAAGCAAGGCCGATAGGCCATCCCTGCAAATCCAGACACTCCAGCATGCTGGGACCACCATGATAACTGTCCCATCCGGAGGAGTATGTGACCTCATCAACACCTATGCCCGAGGATCGGACGAGGGCAACCGCCACACCAGCGAGACTCTCACGTACAAGATCGCCATCGACTACCACTTCGTTGCCGACGCGGCAGCCTGCCGCTACTCCAACACCGGAACCGGTGTAATGTGGCTGGTGTATGACACCACTCCCGGCGGACAAGCTCCGACCCCGCAAACTATATTTGCCTACCCTGACACGCTAAAAGCGTGGCCGGCCACATGGAAGGTGAGCCGGGAGCTGTGTCATCGCTTCGTGGTGAAACGGCGATGGTTGTTCAACATGGAGACCGACGGGCGGATTGGTTCGGACATTCCTCCCTCGAATGCAAGTTGGAAGCCTTGCAAGCGCAACATCTACTTCCACAAGTTCACGAGCGGGTTGGGAGTGAGAACGCAGTGGAAGAATGTAACGGACGGAGGAGTTGGTGCCATCCAGAGAGGAGCGTTGTACATGGTCATTGCCCCCGGCAATGGTCTTACATTTACTGCCCATGGGCAGACCCGTCTGTACTTTAAGAGTGTTGGCAACCAGTAATGAATAAAAACTCCCGTTTTATTATATCTGATGAATGCTGAAAGCTTACATTAATATGTCGTGCGATGGCACGAAAAAACACACGCAATCAATACAGGGGGGTAGTAGGCGGGCGGCTAAGGGTGGTGCTCGGCGGGCAAAACATCGAAAAATCAAGATCTATCTGAATGTACTGCCTCCGTAGGAGGCAGCTCAGGGGGAGAATACCACTTCTCCCCCGGCGACATAATGTAAATGACGCAGTTTGCCTCGAAATACTCCAGCTGTCCTGGAGTCATTTCCTTCATCCAATCTTCATCCGAGTTGGCGAGGATTATTGTAGGCTTAGACTTCTTCTGCACCTTCTTCTTCTTACCATACTTGGGGTTCACAATGAAATCCCTCTGACAGCCAACTAACTGTTTCCAACAAGGACAGAATTTAAACGGGATATCATCTACGATGTTGTAGATTGCGTCTTCATTATATGAAGACCAATCAACATTATTTTGCCAGTAATTATGAACCCCTAGGCTTCTGGCCCAAGTAGATTTTCCTGTTCTTGTTGGGCCGACGATGTAGAGGCTCTGCTTTCTTGATCTTTCATCTGATGACTGGATACAGAATCCATCCATTGGAGGTCAGAAATTGCATCCTCGAGGGTATAACAGGTAGGTTGAAGGAGCATGTAAGCTTCGGGACTGACCTGGAAGATGTTAGGCTGGAGCCAATCATTGATTGACTCATTACAAAGTAAATCAGGTGAGGATTGCGGATGAGGATTGGTGAACTCTTCCTGAATCTCAGGAAAAAGCTTATTTGCAGAGTATTCGAAATACTGCAATTTTGTGGCCCAATCATAGGGAAACTCTTTCTGGATCATGGAGAGGTACTCTTCCTTGGAAGTAGAGTGTGAAATAATGTCTCGCATTATTTCATCTTTGGAAGGTTTTTTTTCCTTAACTTCTGAATCAGATTTTCCTAGGAAGGGGGACTTCCTAGGAATGAAAGTACCTCTCTCAAACATAGCCAGAGGTTCCTTGAGAATGTAATCCCTCACCCTGTTTACTGACTTGGCACTCTGAATGTTTGGGTGAAACCCATTAATATCAAAGAACCTTGAGTCGGATATCCTTACCGGCTTCTCTGTCTGAAGCAATGCATGTAAATGCAAACTTCCATCTTTATGTGCCTCGCGGGCACATAGAATATATTTGGGAATCCAACGAACAACGAGCTCCCATATCATCTGACAGGCGATTTCAGGATTTTCTGGACACTTTGGATAGGTTAGGAACGTATTAGCGTTCCTGTGTGAGAACTGACGGTTGGATGAGGAGGAGGCCATATCCGACGACGTAGGATGAGGCTGAGGAATGGCAGAATGGGAGCTCTCAACTCTATACCAACCGGTGCGCCTTCGAAATCCGCCGCCCCCTCTCTTATAGTGGTTGTGAATGGGCCGGACCGGGCCGGCCCAGCAGGAAAAGAAGGCGCGCACTAATATT---------------------------------------------------------------------------------------------------------------------------------------------------------------------------------------------------
>EF547066
ACCGCGCCTTCTTTTCCTGCGAGGGCCCGGTAGGGCCCGAGCGATTTGATGTAAAGCCTGGTCCTGCTTTGTATGATTTATCTAAAGCAGCCCAATCTAAAGAAACCGGTCCCGGGCACTATAAATTGCCTAACAAGTGCGATTCATTCATGGATCCACAGAACGCCCTCTATTATCAGCCGCGGGTACCCACAGCAGCTCCGGCATCCGCAGGAGTGCCGTGGAGTCGCGTAGGCGAGGTAGCTATTTTGAGCTTTGTTGCACTGATTTGCTTTTACCTGCTTTACCTTTGGGTGCTGAGAGACCTTATCTTAGTTCTGAAGGCTCGACAAGGCAGATCCACGGAGGAGCTGATATTTGGAGGACAAGCTGTGGATAGGAGCAACCCTATCCCTAATCTACCAGCACCACCAAGTCAGGGCAATCCCGGGCCATTTGTTCCGGGCACGGGATAAGCATTCAGCCATGTCCACGTCCAAGAGGAAGCGGGGAGATGATTCGAATTGGAGTAAGCGGGTGCCTAAGAAGAAGCCTTCTTCAGCTGGGCTGAAGAGGGCGGGAAGCAAGGCCGATAGGCCATCCCTCCAAATCCAGACACTCCAGCATGCTGGGACCACCATGATAACTGTCCCATCCGGAGGAGTATGTGACCTCATCAACACCTATGCCCGAGGATCTGACGAGGGCAACCGCCACACCAGCGAGACTCTGACGTACAAGATCGCCATCGACTACCACTTCGTTGCCGACGCGGCAGCCTGCCGCTACTCCAACACCGGAACCGGTGTAATGTGGCTGGTGTATGACACCACTCCCGGCGGACAAGCTCCGACCCCGCAAACTATATTTGCCTACCCTGACACGCTGAAAGCGTGGCCGGCCACATGGAAGGTGAGCCGGGAGCTGTGTCATCGCTTCGTGGTGAAACGGCGATGGTTGTTCAACATGGAGACCGACGGGCGGATTGGTTCGGACATTCCTCCCTCGAATGCAAGTTGGAAGCCTTGCAAGCGCAACATCTACTTCCACAAGTTCACGAGCGGGTTGGGAGTGAGAACGCAGTGGAAGAATGTAACGGACGGAGGAGTTGGTGCCATCCAGAGAGGAGCGTTGTACATGGTCATTGCCCCTGGCAATGGTCTTACATTTACTGCCCATGGGCAGACCCGTCTGTACTTTAAGAGTGTTGGCAACCAGTAATGAATAAAAACTCCCGTTTTATTATATCTGATGAATGCTGAAAGCTTACATTAATATGTCGTGCGATGGCACGAAAAAACACACGCAATCAATACAGGGGGGTAGTAGGCGGGCGGCTAAGGGTGGTGCTCGGCGGGCAGAACATCGAAAAATCAAGATCTATCTGAATGTACTGCCTCCGTAGGAGGCAGCTCAGGGGGAGAATACCACTTCTCCCCCGGCGACATAATGTAAATGACGCAGTTTGCCTCGAAATACTCCAGCTGCCCTGGAGTCATTTCCTTCATCCAATCTTCATCCGAGTTGGCGAGGATTATTGTAGGCTTAGACTTCTTCTGCACCTTCTTCTTCTTACCATACTTGGGGTTTACAATGAAATCCCTCTGACAGCCAACTAACTGTTTCCAACAAGGACAGAATTTAAACGGGATATCATCTACGATGTTGTAGATTGCGTCTTCGTTGTATGAAGACCAATCAACATTATTTTGCCAGTAATTATGAACCCCTAGGCTTCTGGCCCAAGTAGATTTTCCTGTTCTTGTTGGGCCGACGATGTAGAGGCTCTGCTTTCTTGATCTTTCATCTGATGACTGGATACATTATCCATCCATTGGAGGTCAGAAATTGCATCCTCGAGGGTATAACAGGTAGGTTGAAGGAGCATGTAAGCTTCGGGACTAACCTGGAAGATGTTAGGCTGGAGCCAATCATTGATTGACTCATTACAAAGTAAATCAGGTGAGGATTGCGGATGAGGATTGGTGAACTCTTCCTGAATATCAGGAAAAAGCTTATTTGCAGAGTATTCAAAATACTGCAATTTTGTGGACCAATCATAGGGAAGCTCTTTCTGGATCATGGAGAGGTACTCTTCCTTGGAAGTAGAGTGTGAAATAATGTCTCGCATTATTTCATCTTTGGAAGGCTTTTTTTCCTTAACTTCTGAATCAGATTTTCCTAGGAAGGGGGACTTCCTAGGAATGAAAGTACCTCTCTCAAACATAGCCAGAGGTTCCTTGAGGATGTAATCCCTCACCCTGTTTACTGACTTGGCACTCTGAATGTTTGGGTGAAACCCATTAATATCAAAGAACCTTGAGTCCGATATTCTTACCGGCTTCTCTGTTTGAAGCAATGCATGTAAATGCAAACTTCCATCTTTATGTGCCTCTCGGGCACATAGAATGTACTTGGGAATCCAACGAACAACGAGCTCCCAGATCATCTGACAGGCGATTTCAGGATTTTCTGGACACTTTGGATAGGTGAGGAACGTGTTAGCGTTCCGGTGTGAGAACTGACGGTTGGATGAGGAGGAGGCCATAGCCGACGACGGAGGGTGAGGCTGAGGGATGGCAGACTGGGAGCTCCAAACTCTATACTATACCTGTGCGCCTTCGAAATCCGCCGCTCCCTTGTCTTATAGTGGTTGTAAATGGGCCGGACCGGGCCGGCCCAGCAGGAAAAGAAGGCGCGCACTAATATT-------------------------------------------------------------------------------------------------------------------------------------------------------------------------------------------------
>EF547067
ACCGCGCCTTCTTTTCCTGCGAGGGCCCGGTAGGGCCCGAGCGATTTGATGTAAAGCTTGGTCCTGCTTTGTATGATTTATCTAAAGCAGCCCAATCTAAAGAAACCGGTCCCGGGCACTATAAATTGCCTAACAAGTGCGATTCATTCATGGATCCACAGAACGCCCTGTATTATCAGCCGCGGGTACCCACAGCAGCTCCGGCATCCGCAGGAGTGCCGTGGAGTCGCGTAGGCGAGGTAGCTATTTTGAGCTTTGTTGCACTGATTTGCTTTTACCTGCTTTACCTTTGGGTGCTGAGAGACCTTATCTTAGTTCTGAAGGCTCGACAAGGCAGATCCACGGAGGAGCTGATATTTGGAGGACAAGCTGTGGATAGGAGCAACCCTATCCCTAATCTACCAGCACCACCAAGTCAGGGCAATCCCGGGCCATTTGTTCCAGGCACGGGATAAGCATTCAGCCATGTCCACGTCCAAGAGGAAGCGGGGAGATGATTCGAATTGGAGTAAGCGGGTGACTAAGAAGAAGCCCTCTTCAGCTGGGCTGAAGCGGGCTGGAAGCAAGGCCGATAGGCCATCCCTGCAAATCCAGACACTCCAGCATGCTGGGACCACCATGATAACTGTCCCATCCGGAGGAGTATGTGACCTCATCAACACCTATGCCCGAGGATCGGACGAGGGCAACCGCCACACCAGCGAGACTCTCACGTACAAGATCGCCATCGACTACCACTTCGTTGCCGACGCGGCAGCCTGCCGCTACTCCAACACCGGAACCGGTGTAATGTGGCTGGTGTATGACACCACTCCCGGCGGACAAGCTCCGACCCCGCAAACTATATTTGCCTACCCTGACACGCTAAAAGCGTGGCCGGCCACATGGAAGGTGAGCCGGGAGCTGTGTCATCGCTTCGTGGTGAAACGGCGATGGTTGTTCAACATGGAGACCGACGGGCGGATTGGTTCGGACATTCCTCCCTCGAATGCAAGTTGGAAGCCTTGCAAGCGCAACATCTACTTCCACAAGTTCACGAGCGGGTTGGGAGTGAGAACGCAGTGGAAGAATGTAACGGACGGAGGAGTTGGTGCCATCCAGAGAGGAGCGTTGTACATGGTCATTGCCCCCGGCAATGGTCTTACATTTACTGCCCATGGGCAGACCCGTCTGTACTTTAAGAGTGTTGGCAACCAGTAATGAATAAAAACTCCCGTTTTATTATATCTGATGAATGCTGAAAGCTTACATTAATATGTCGTGCGATGGCACGAAAAAACACACGCAATCAATACAGGGGGGTAGTAGGCGGGCGGCTAAGGGTGGTGCTCGGCGGGCAGAACATCGAAAAATCAAGATCTATCTGAATGTACTGCCTCCGTAGGAGGCAGCTCAGGGGGAGAATACCATTTCTCCCCCGGCGACATAATGTAAATGACGCAGTTTGCCTCGAAATACTCCAGCTGCCCTGGAGTCATTTCCTTCATCCAATCTTCATCCGAGTTGGCAAGGATTATTGTAGGCTTAGATTTCTTCTGCACCTTCTTCTTCTTACCATACTTGGGGTTTACAATGAAATCCCTCTGACAGCCAACTAACTGTTTCCAACAAGGACAGAATTTAAACGGGATATCATCTACGATGTTGTAGATTGCGTCTTCGTTATATGAAGACCAATCAACATTATTTTGCCAGTAATTATGAACCCCTAGGCTTCTGGCCCAAGTAGATTTTCCTGTTCTTGTTGGGCCGACGATGTAGAGGCTCTGCTTTCTTGATCTTTCATCTGATGACTGGATACAGAATCCATCCATTGGAGGTCAGAAATTGCATCCTCGAGGGTATAACAGGTAGGTTGAAGGAGCATGTAAGCTTCGGGACTGACCTGGAAGATGTTAGGCTGGAGCCAATCATTGATTGACTCATTACAAAGTAAATCAGGTGAGGATTGCGGATGAGGATTGGTGAACTCTTCCTGAATCTCAGGAAAAAGCTTATTTGCAGAGTATTCGAAATACTGCAATTTTGTGGCCCAATCATAGGGAAACTCTTTCTGGATCATGGAGAGGTACTCTTCCTTGGAAGTAGAGTGTGAAATAATGTCTCGCATTATTTCATCTTTGGAAGGTTTTTTTTCCTTAACTTCTGAATCAGATTTTCCTAGGAAGGGGGACTTCCTAGGAATGAAAGTACCTCTCTCAAACATAGCCAGAGGTTCCTTGAGAATGTAATCCCTCACCCTGTTTACTGACTTGGCACTCTGAATGTTTGGGTGAAACCCATTGATATCAAAGAACCTTGAGTCGGATATCCTTACCGGCTTCTCTGTCTGAAGCAATGCATGTAAATGCAAACTTCCATCTTTATGTGCCTCGCGGGCACATAGAATATATTTGGGAATCCAACGAACAACGAGCTCCCATATCATCTGACAGGCGATTTCAGGATTTTCTGGACACTTTGGATAGGTTAGGAACGTATTAGCGTTCCTGTGTGAGAACTGACGGTTGGATGAGGAGGAGGCCATATCCGACGACGGAGGATGAGGCTGTGGGATGGCAGAATGGGAGCTCTCAACTCTATACCAACCGGTGCGCCTTCGAAATCCGCCGCCCCCTCTCTTATAGTGGTTGTGAATGGGCCGGACCGGGCCGGCCCAGCAGGAAAAGAAGGCGCGCACTAATATT---------------------------------------------------------------------------------------------------------------------------------------------------------------------------------------------------
>EF547068
ACCGCGCCTTCTTTTCCTGCGAGGGCCTGGTAGGGCCCGAGCGATTTGATGTAAAGCCTGGTCCTGCTTTGTATGATTTATCTAAAGCAGCCCAATCTAAAGAAACCGGTCCCGGGCACTATAAATTGCCTAACAAGTGCGATTCATTCATGGATCCACAGAACGCCCTGTATTATCAGCCGCGGGTACCCACAGCAGCTCCGGCATCCGCAGGAGTGCCGTGGAGTCGCGTAGGCGAGGTAGCTATTTTGAGCTTTGTTGCACTGATTTGCTTTTACCTGCTTTACCTTTGGGTGCTGAGAGACCTTATCTTAGTTCTGAAGGCTCGACAAGGCAGATCCACGGAGGAGCTGATATTTGGAGGACAAGCTGTGGATAGGAGCAACCCTATCCCTAATCTACCAGCACCACCAAGTCAGGGCAATCCCGGGCCATTTGTTCCGGGCACGGGATAAGCATTCAGCCATGTCCACGTCCAAGAGGAAGCGGGGAGATGATTCGAATTGGAGTAAGCGGGTGCCTAAGAAGAAGCCTTCTTCAGCTGGGCTGAAGAGGGCGGGAAGCAAGGCCGATAGGCCATCCCTCCAAATCCAGACACTCCAGCATGCTGGGACCACCATGATAACTGTCCCATCCGGAGGAGTATGTGACCTCATCAACACCTATGCCCGAGGATCTGACGAGGGCAACCGCCACACCAGCGAGACTCTCACGTACAAGATCGCCATCGACTACCACTTCGTTGCCGACGCGGCAGCCTGCCGCTACTCCAACACCGGAACCGGTGTAATGTGGCTGGTGTATGACACCACTCCCGGCGGACAAGCTCCGACCCCGCAAACTATATTTGCCTACCCTGACACGCTGAAAGCGTGGCCGGCCACATGGAAGGTGAGCCGGGAGCTGTGTCATCGCTTCGTGGTGAAACGGCGATGGTTGTTCAACATGGAGACCGACGGGCGGATTGGTTCGGACATTCCTCCCTCGAATGCAAGTTGGAAGCCTTGCAAGCGCAACATCTACTTCCACAAGTTCACGAGCGGGTTGGGAGTGAGAACGCAGTGGAAGAATGTAACGGACGGAGGAGTTGGTGCCATCCAGAGAGGAGCGTTGTACATGGTCATTGCCCCCGGCAATGGTCTTACATTTACTGCCCATGGGCAGACCCGTCTGTACTTTAAGAGTGTTGGCAACCAGTAATGAATAAAAACTCCCGTTTTATTATATCTGATGAATGCTGAAAGCTTACATTAATATGTCGTGCGATGGCACGAAAAAACACACGCAATCAATACAGGGGGGTAGTAGGCGGGCGGCTAAGGGTGGTGCTCGGCGGGCAGAACATCGAAAAATCAAGATCTATCTGAATGTACTGCCTCCGTAGGAGGCAGCTCAGGGGGAGAATACCATTTCTCCCCCGGCGACATAATGTAAATGACGCAGTTTGCCTCGAAATACTCCAGCTGCCCTGGAGTCATTTCCTTCATCCAATCTTCATCCGAGTTGGCGAGGATTATTGTAGGCTTAGACTTCTTCTGCACCTTCTTCTTCTTACCATACTTGGGGTTTACAATGAAATCCCTCTGACAGCCAACTAACTGTTTCCAACAAGGACAGAATTTAAACGGGATATCATCTACGATGTTGTAGATTGCGTCTTCGTTGTATGAAGACCAATCAACATTATTTTGCCAGTAATTATGAAACCCTAGGCTTCTGGCCCAAGTAGATTTTCCTGTTCTTGTTGGGCCGACGATGTAGAGGCTCTGCTTTCTTGATCTTTCATCTGATGACTGGATACATTATCCATCCATTGGAGGTCAGAAATTGCATCCTCTAGGGTATAACAGGTAGGTTGAAGGAGCATGTAAGCTTCGGGACTAACCTGGAAGATGTTAGGCTGGAGCCAATCATTGATTGACTCATTACAAAGTAAATCAGGTGAGGATTGCGGATGAGGATTGGTGAACTCTTCCTGAATCTCAGGAAAAAGCTTATTTGCAGAGTATTCAAAATACTGCAATTTTGTGGACCAATCATAGGGAAGCTCTTTCTGGATCATGGAGAGGTACTCTTCCTTGGTAGTAGAGTGTGAAATAATGTCTCGCATTATTTCATCTTTGGAAGGCTTTTTTTCCTTAACTTCGGAATCAGATTTTCCTAGGAAGGGGGACTTCCTAGGAATGAAAGTACCTCTCTCAAACATGGCCAGAGGTTCCTTGAGGATGTAATCCCTCACCCTGTTTACTGACTTGGCACTCTGAATGTTTGGGTGAAACCCATTAATATCAAAGAACCTTGAGTCCGATATTCTTACCGGCTTCTCTGTTTGAAGCAATGCATGTAAATGCAAACTTCCATCTTTATGTGCCTCCCGGGCACATAGAATGTACTTGGGAATCCAACGAACAACGAGCTCCCAGATCATCTGACAGGCGATTTCAGGATTTTCTGGACACTTAGGATAGGTGAGGAACGTGTTAGCGTTCCGGTGTGAGAACTGACGGTTGGATGAGGAGGAGGCCATAGCCGACGACGGAGGCTGAGGCTGAGGGATGGCAGACTGGGAGCTCCAAACTCTATAGCATACCTGTGCGCCTTCGAAATCCGCCGCTCCCTTGTCTTATAGTGGTTGTGAATGGGCCGGACCGGGCCGGCCCAGCAGGAAAAGAAGGCGCGCACTAATATT-------------------------------------------------------------------------------------------------------------------------------------------------------------------------------------------------
>EF547069
ACCGCGCCTTCTTTTCCTTCGAGGGCCCGGAAGGGCCCGAGCGATTTGATGTAAAGCCTGGTCCTGCTTTGTATGATTTATCTAAAGCAGCCCAATCTAAAGAAACCGGTCCCGGGCACTATAAATTGCCTAACAAGTGCGATTCATTCATGGATCCACAGAACGCCCTGTATTATCAGCCGCGGGTACCCACAGCAGCTCCGGCATCCGCAGGAGTGCCGTGGAGTCGCGTAGGCGAGGTAGCTATTTTGAGCTTTGTTGCACTGATTTGCTTTTACCTGCTTTACCTTTGGGTGTTGAGAGACCTTATCTTAGTTCTGAAGGCTCGACAAGGCAGATCCACGGAGGAGCTGATATTTGGAGGACAAGCTGTGGATAGGAGCAACCCTATCCCTAATCTACCAGCACCACCAAGTCAGGGCAATCCCGGGCCATTTGTTCCGGGCACGGGATAAGCATTCAGCCATGTCCACGTCCAAGAGGAAGCGGGGAGATGATTCGAATTGGAGTAAGCGGGTGCCTAAGAAGAAGCCTTCTTCAGCTGGGCTGAAGAGGGCGGGAAGCAAGGCCGATAGGCCATCCCTCCAAATCCAGACACTCCAGCATGCTGGGACCACCATGATAACTGTCCCATCCGGAGGAGTATGTGACCTCATCAACACCTATGCCCGAGGATCTGACGAGGGCAACCGCCACACCAGCGAGACTCTCACGTACAAGATCGCCATCGACTACCACTTCGTTGCCGACGCGGCAGCCTGCCGCTACTCCAACACCGGAACCGGTGTAATGTGGCTGGTGTATGACACCACTCCCGGCGGACAAGCTCCGACCCCGCAAACTATATTTGCCTACCCTGACACGCTGAAAGCGTGGCCGGCCACATGGAAGGTGAGCCGGGAGCTGTGTCATCGCTTCGTGGTGAAACGGCGATGGTTGTTCAACATGGAGACCGACGGGCGGATTGGTTCGGACATTCCTCCTTCGAATGCAAGTTGGAAGCCTTGCAAGCGCAACATCTACTTCCACAAGTTCACGAGCGGGTTGGGAGTGAGAACGCAGTGGAAGAATGTAACGGACGGAGGAGTTGGTGCCATCCAGAGAGGAGCGTTGTACATGGTCATTGCCCCCGGCAATGGTCTTACATTTACTGCCCATGGGCAGACCCGTCTGTACTTTAAGAGTGTTGGCAACCAGTAATGAATAAAAACTCCCGTTTTATTATATCTGATGAATGCTGAAAGCTTACATTAATATGTCGTGCGATGGCACGAAAAAACACACGCAATCAATACAGGGGGGTAGTAGGCGGGCGGCTAAGGGTGGTGCTCGGCGGGCAGAACATCGAAAAATCAAGATCTATCTGAATGTACTGCCTCCGTAGGAGGCAGCTCAGGGGGAGAATACCATTTCTCCCCCGGCGACATAATGTAAATGACGCAGTTTGCCTCGAAATACTCCAGCTGCCCTGGAGTCATTTCCTTCATCCAATCTTCATCCGAGTTGGCGAGGATTATTGTAGGCTTAGACTTCTTCTGCACCTTCTTCTTCTTACCATACTTGGGGTTTACAATGAAATCCCTCTGACAGCCAACTAACTGTTTCCAACAAGGACAGAATTTAAACGGGATATCATCTACGATGTTGTAGATTGCGTCTTCGTTGTATGAAGACCAATCAACATTATTTTGCCAGTAATTATGAACCCCTAGGCTTCTGGCCCAAGTAGATTTTCCTGTTCTTGTTGGGCCGACGATGTAGAGGCTCTGCTTTCTTGATCCTTCATCTGATGACTGGATAAATTATCCATCCATTGGAGGTCAGAAATTGCATCCTCGAGGGTATAACAGGTAGGTTGAAGGAGCATGTAAGCTTCGGGACTAACCTGGAAGATGTTAGGCTGGAGCCAATCATTGATTGACTCATTACAAAGTAAATCAGGTGAGGATTGCGGATGAGGATTGGTGAACTCTTCCTGAATCTCAGGAAAAAGCTTATTTGCAGAGTATTCAAAATACTGCAATTTTGTGGACCAATCATAGGGAAGCTCTTTCTGGATCATGGAGAGGTACTCTTCCTTGGAAGTAGAGTGTGAAATAATGTCTCGCATTATTTCATCTTTGGAAGGCTTTTTTTCCTTAACTTCTGAATCAGATTTTCCTAGGAAGGGGGACTTCCTAGGAATGAAAGTACCTCTCTCAAACATAGCCAGTGGTTCCTTGAGGATGTAATCCCTCACCCTGTTTACTGACTTGGCACTCTGAATGTTTGGGTGAAACCCATTAATATCAAAGAACCTTGAGTCCGATATTCTTACCGGCTTCTCTGTTTGAAGCAATACATGTAAATGCAAACTTCCATCTTTATGTGCCTCCCGGGCACATAGAATGTATTTGGGAATCCAACGAACAACGAGCTCCCAGATCATCTGACAGGCGATTTCAGGATTTTCTGGACACTTTGGATAGGTGAGGAACGTGTTAGCGTTCCGGTGTGAGAACTGACGGTTGGATGAGGAGGAGGCCATAGCCGACGACGGAGGCTGAGGCTGAGGGATGGCAGACTGGGAGCTCCAAACTCTATAGCATACCTGTGCGCCTTCGAAATCCGCCGCTCCCTTGTCTTATAGTGGTTGTGAATGGGCCGGACCGGGCCGGCCCACCAGGAAAAGAAGGCGCGCACTAATATT-------------------------------------------------------------------------------------------------------------------------------------------------------------------------------------------------
>EF547070
ACCGCGCCTTCTTTTCCTGCGAGGGCCCGGTAGGGCCCGAGCGATTTGATGTAAAGCCTGGTCCTGCTTTGTATGATTTATCTAAAGCAGCCCAATCTAAAGAAACCGGTCCCGGGCACTATAAATTGCCTAACAAGTGCGATTCATTCATGGATCCACAGAACGCCCTGTATTATCAGCCGCGGGTACCCACAGCAGCTCCGGCATCCGCAGGAGTGCAGTGGAGTCGCGTAGGCGAGGTAGCTATTTTGAGCTTTGTTGCACTGATTTGCTTTTACCTGCTTTACCTTTGGGTGCTGAGAGACCTTATCTTAGTTCTGAAGGCTCGACAAGGCAGATCCACGGAGGAGCTGATATTTGGAGGACAAGCTGTGGATAGGAGCAACCCTATCCCTAATCTACCAGCACCACCAAGTCAGGGCAATCCCGGGCCATTTGTTCCGGGCACGGGATAAGCATTCAGCCATGTCCACGTCCAAGAGGAAGCGGGGAGATGATTCGAATTGGAGTAAGCGGGTGCCTAAGAAGAAGCCGTCTTCAGCTGGGCTGAAGAGGGCGGGAAGCAAGGCCGATAGGCCATCCCTCCAAATCCAGACACTCCAGCATGCTGGGACCACCATGATAACTGTCCCATCCGGAGGAGTATGTGACCTCATCAACACCTATGCCCGAGGATCTGACGAGGGCAATCGCCACACCAGCGAGACTCTCACGTACAAGATCGCCATCGACTACCACTTCGTTGCCGACGCGGCAGCCTGCCGCTACTCCAACACCGGAACCGGTGTAATGTGGCTGGTGTATGACACCACTCCCGGCGGACAAGCTCCGACCCCGCAAACTATATTTGCCTACCCTGACACGCTGAAAGCGTGGCCGGCCACATGGAAGGTGAGCCGGGAGCTGTGTCATCGCTTCGTGGTGAAACGGCGATGGTTGTTCAACATGGAGACCGACGGGCGGATTGGTTCGGACATTCCTCCCTCGAATGCAAGTTGGAAGCCTTGCAAGCGCAACATCTACTTCCACAAGTTCACGAGCGGGTTGGGAGTGAGAACGCAGTGGAAGAATGTAACGGACGGAGGAGTTGGTGCCATCCAGAGAGGAGCGTTGTACATGGTCATTGCCCCCGGCAATGGTCTTACATTTACTGCCCATGGGCAGACCCGTCTGTACTTTAAGAGTGTTGGCAACCAGTAATGAATAAAAACTCCCGTTTTATTATATCTGATGAATGCTGAAAGCTTACATTAATATGTCGTGCGATGGCACGAAAAAACACACGCAATCAATACAGGGGGGTAGTAGGCGGGCGGCTAAGGGTGGTGCTCGGCGGGCAGAACATCGAAAAATCAAGATCTATCTGAATGTACTGCCTCCGTAGGAGGCAGCTCAGGGGGAGAATACCACTTCTCCCCCGGCGACATAATGTAAATGACGCAGTTTGCCTCGAAATACTCCAGCTGTCCTGGAGTCATTTCCTTCATCCAATCTTCATCCGAGTTGGCGAGGATTATTGTAGGCTTAGACTTCTTCTGCACCTTCTTCTTCTTGCCATACTTGGGGTTTACAATGAAATCCCTCTGACAGCCAACTAACTGTTTCCAACAAGGACAGAATTTAAACGGGATATCATCTACGATGTTGTAGATTGCGTCTTCGTTGTATGAAGACCAATCAACATTATTTTGCCAGTAATTATGAACCCCTAGGCTTCTGGCCCAAGTAGATTTTCCTGTTCTTGTTGGGCCGACGATGTAGAGGCTCTGCTTTCTTGATCTTTCATCTGATGACTGGATACATTATCCATCCATTGGAGGTCAGAAATTGCATCCTCGAGGGTATAACAGGTAGGTTGAAGGAGCATGTAAGCTTCGGGACTAACCTGGAAGATGTTAGGCTGGAGCCAATCATTGATTGACTCATTACAAAGTAAATCGGGTGAGGATTGCGGATGAGGATTGGTGAATTCTTCCTGAATCTCAGGAAAAAGCTTATTTGCAGAGTATTCAAAATACTGCAATTTTGTGGACCAATCATAGGGAAGCTCTTTCTGGATCATGGAGAGGTACTCTTCCTTGGTAGTAGAGTGTGAAATAATGTCTCTCATTATTTCATCTTTGGAAGGTTTTTTTTCCTTAACTTCTGAATCAGATTTTCCTAGGAAGGGGGACTTCCTAGGAATGAAAGTACCTCTCTCAAACATAGCCAGAGGTTCCTTGAGGATGTAATCCCTCACCCTGTTTACTGACTTGGCACTCTGAATGTTTGGGTGAAACCCATTAATATCAAAGAACCTTGAGTCCGATATTCTTACCGGCTTCTCTGTTTGAAGCAAAGCATGTAAATGCAAACTTCCATCTTTATGTGCCTCTCGGGCACATAGAATGTACTTCGGAATCCAACGAACAACGAGCTCCCAGATCATCTGACAGGCGATTTCAGGATTTTCTGGACACTTTGGATAGGTGAGGAACGTGTTAGCGTTCCGGTGTGAGAACTGACGGTTGGATGAGGAGGAGGCCATAGCCGACGACGGAGGCTGAGGCTGAGGGATGGCAGACTGGGAGCTCCAAACTCTATAGCATACCTGTGCGCCTTCGAAATCCGCCGCTCCCTTGTCTTATAGTGGTTGTAAATGGGCCGGACCGGGCCGGCCCAGCAGGAAAAGAAGGCGCGCACTAATATT-------------------------------------------------------------------------------------------------------------------------------------------------------------------------------------------------
>EF547071
ACCGCGCCTTCTTTTCCTGCGAGGGCCCGGTAGGGCCCGAGCGATTTGATGTAAAGCTTGGTCCTGCTTTGTATGATTTATCTAAAGCAGCCCAATCTAAAGAAACCGGTCCCGGGCACTATAAATTGCCTAACAAGTGCGATTCATTCATGGATCCACAGAACGCCCTGTATTATCAGCCGCGGGTACCCACAGCAGCTCCGGCATCCGCAGGAGTGCCGTGGAGTCGCGTAGGCGAGGTAGCTATTTTGAGCTTTGTTGCACTGATTTGCTTTTACCTGCTTTACCTTTGGGTGCTGAGAGACCTTATCTTAGTTCTGAAGGCTCGACAAGGCAGATCCACGGAGGAGCTGATATTTGGAGGACAAGCTGTGGATAGGAGCAACCCTATCCCTAATCTACCAGCACCACCAAGTCAGGGCAATCCCGGGCCATTTGTTCCAGGCACGGGATAAGCATTCAGCCATGTCCACGTCCAAGAGGAAGCGGGGAGATGATTCGAGTTGGAGTAAGCGGGTTACTAAGAAGAAGCCCTCTTCAGCTGGGCTGAAGCGGGCTGGCAGCAAGGCCGATAGGCCATCCCTGCAAATCCAGACACTCCAGCATGCTGGGACCACCATGATAACTGTCCCATCCGGAGGAGTATGTGACCTCATCAACACCTATGCCCGAGGATCGGACGAGGGCAATCGCCACACCAGCGAGACTCTCACGTACAAGATCGCCATCGACTACCACTTCGTTGCCGACGCGGCAGCCTGCCGCTACTCCAACACCGGAACCGGTGTAATGTGGCTGGTGTATGACACCACTCCCGGCGGACAAGCTCCGACCCCGCAAACTATATTTGCCTACCCTGACACGCTAAAAGCGTGGCCGGCCACATGGAAGGTGAGCCGGGAGCTGTGTCATCGCTTCGTGGTGAAACGGCGATGGTTGTTCAACATGGAGACCGACGGGCGGATTGGTTCGGACATTCCTCCCTCGAATGCAAGTTGGAAGCCTTGCAAGCGCAACATCTACTTCCACAAGTTCACGAGCGGGTTGGGAGTGAGAACGCAGTGGAAGAATGTAACGGACGGAGGAGTTGGTGCCATCCAGAGAGGAGCGTTGTACATGGTCATTGCCCCCGGCAATGGTCTTACATTTACTGCCCATGGGCAGACCCGTCTGTACTTTAAGAGTGTTGGCAACCAGTAATGAATAAAAACTCCCGTTTTATTATATCTGATGAATGCTGAAAGCTTACATTAATATGTCGTGCGATGGCACGAAAAAACACACGCAATCAATACAGGGGGGTAGTAGGCGGGCGGCTAAGGGTGGTGCTCGGCGGGCAAAACATCGAAAAATCAAGATCTATCTGAATGTACTGCCTCCGTAGGAGGCAGCTCAGGGGGAGAATACCACTTCTCCCCCGGCGACATAATGTAAATGACGCAGTTTGCCTCGAAATACTCCAGCTGCCCTGGAGTCATTTCCTTCATCCAATCTTCATCCGAGTTGGCGAGGATTATTGTAGGCTTAGACTTCTTCTGCACCTTCTTCTTCTTACCATACTTGGGGTTTACAATGAAATCCCTCTGACAGCCAACTAACTGTTTCCAACAAGGACAGAATTTAAACGGGATATCATCTACGATGTTGTAGATTGCGTCTTCGTTATATGAAGACCAATCAACATTATTTTGCCAGTAATTATGAACCCCTAGGCTTCTGGCCCAAGTAGATTTTCCTGTTCTTGTTGGGCCGACGATGTAGAGGCTCTGCTTTCTTGATCTTTCATCTGATGACTGGATACAGAATCCATCCATTGGAGGTCAGAAATTGCATCCTCGAGGGTATAACAGGTAGGTTGAAGGAGCATGTAAGCTTCGGGACTGACCTGGAAGATGTTAGGCTGGAGCCAATCATTGATTGACTCATTACAAAGTAAATCAGGTGAGGATTGCGGATGAGGATTGGTGAACTCTTCCTGAATCTCAGGAAAAAGCTTATTTGCAGAGTATTCGAAATACTGCAATTTTGTGGCCCAATCATAGGGAAACTCTTTCTGGATCATGGAGAGGTACTCTTCCTTGGAAGTAGAGTGTGAAATAATGTCTCGCATTATTTCATCTTTCGAAGGTTTTTTTTCCTTAACTTCTGAATCAGATTTTCCTAGGAAGGGGGACTTCCTAGGAATGAAAGTACCTCTCTCAAACATAGCCAGAGGTTCCTTGAGAATGTAATCCCTCACCCTGTTTACTGACTTGGCACTCTGAATGTTTGGGTGAAACCCATTAATATCAAAGAACCTTGAGTCTGATATCCTTACCGGCTTCTCTGTCTGAAGCAATGCATGTAAATGCAAACTTCCATCTTTATGTGCCTCGCGGGCACATAGAATATATTTGGGAATCCAACGAACAACGAGCTCCCATATCATCTGACAGGCGATTTCAGGATTTTCTGGACACTTTGGATAGGTTAGGAACGTATTAGCGTTCCTGTGTGAGAACTGACGGTTGGATGAGGAGGAGGCCATATCCGACGACGGAGGATGAGGCTGAGGGATGGCAGAATGGGAGCTCTCAACTCTATACCAACCGGTGCGCCTTCGAAATCCGCCGCCCCCTCTCTTATAGTGGTTGTGAATGGGCCGGACCGGGCCGGCCCAGCAGGAAAAGAAGGCGCGCACTAATATT---------------------------------------------------------------------------------------------------------------------------------------------------------------------------------------------------
>EF547072
ACCGCGCCTTCTTTTCCTGCGAGGGCCCGGTAGGGCCCGAGCGATTTGATGTAAAGCTTGGTCCTGCTTTGTATGATTTATCTAAAGCAGCCCAATCTAAAGAAACCGGTCCCGGGCACTATAAATTGCCTAACAAGTGCGATTCATTCATGGATCCACAGAACGCCCTGTATTATCAGCCGCGGGTACCCACAGCAGCTCCGGCATCCGCAGGAGTGCCGTGGAGTCGCGTAGGCGAGGTAGCTATTTTGAGCTTTGTTGCACTGATTTGCTTTTACCTGCTTTACCTTTGGGTGCTGAGAGACCTTATCTTAGTTCTGAAGGCTCGACAAGGCAGATCCACGGAGGAGCTGATATTTGGAGGACAAGCTGTGGATAGGAGCAACCCTATCCCTAATCTACCAGCACCACCAAGTCAGGGCAATCCCGGGCCATTTGTTCCAGGCACGGGATAAGCATTCAGCCATGTCCACGTCCAAGAGGAAGCGGGGAGATGATTCGAATTGGAGTAAGCGGGTGACTAAGAAGAAGCCCTCTTCAGCTGGGCTGAAGCGGGCTGGAAGCAAGGCCGATAGGCCATCCCTGCAAATCCAGACACTCCAGCATGCTGGGACCACCATGATAACTGTCCCATCCGGAGGAGTATGTGACCTCATCAACACCTATGCCCGAGGATCGGACGAGGGCAACCGCCACACCAGCGAGACTCTCACGTACAAGATCGCCATCGACTACCACTTCGTTGCCGACGCGGCAGCCTGCCGCTACTCCAACACCGGAACCGGTGTAATGTGGCTGGTGTATGACACCACTCCCGGCGGACAAGCTCCGACCCCGCAAACTATATTTGCCTACCCTGACACGCTAAAAGCGTGGCCAGCCACATGGAAGGTGAGCCGGGAGCTGTGTCATCGCTTCGTGGTGAAACGGCGATGGTTGTTCAACATGGAGACCGACGGGCGGATTGGTTCGGACATTCCTCCCTCGAATGCAAGTTGGAAGCCTTGCAAGCGCAACATCTACTTCCACAAGTTCACGAGCGGGTTGGGAGTGAGAACGCAGTGGAAGAATGTAACGGACGGAGGAGTTGGTGCCATCCAGAGAGGAGCGTTGTACATGGTCATTGCCCCCGGCAATGGTCTTACATTTACTGCACATGGGCAGACCCGTCTGTACTTTAAGAGTGTTGGCAACCAGTAATGAATAAAAACTCCCGTTTTATTATATCTGATGAATGCTGAAAGCTTACATTAATATGTCGTGCGATGGCACGAAAAAACACACGCAATCAATACAGGGGGGTAGTAGGCGGGCGGCTAAGGGTGGTGCTCGGCGGGCAAAACATCGAAAAATCAAGATCTATCTGAATGTACTGCCTCCGTAGGAGGCAGCTCAGGGGGAGAATACCACTTCTCCCCCGGCGACATAATGTAAATGACGCAGTTTGCCTCGAAATACTCCAGCTGCCCTGGAGTCATTTCCTTCATCCAATCTTCATCCGAGTTGGCGAGGATTATTGTAGGCTTAGACTTCTTCTGCACCTTCTTCTTCTTACCATACTTGGGGTTTACAATGAAATCCCTCTGACAGCCAACTAACTGTTTCCAACAAGGACAGAATTTAAACGGGATATCATCTACGATGTTGTAGATTGCGTCTTCGTTATATGAAGACCAATCAACATTATTTTGCCAGTAATTATGAACCCCTAGGCTTCTGGCCCAAGTAGATTTTCCTGTTCTTGTTGGGCCGACGATGTAGAGGCTCTGCTTTCTTGATCTTTCATCTGATGACTGGATACAGAATCCATCCATTGGAGGTCAGAAATTGCATCCTCGAGGGTATAACAGGTAGGTTGAAGGAGCATGTAAGCTTCGGGACTGACCTGGAAGATGTTAGGCTGGAGCCAATCATTGATTGACTCATTACAAAGTAAATCAGGTGAGGATTGCGGATGAGGATTGGTGAACTCTTCCTGAATCTCAGGAAAAAGCTTATTTGCAGAGTATTCGAAATACTGCAATTTTGTGGCCCAATCATAGGGAAACTCTTTCTGGATCATGGAGAGGTACTCTTCCTTGGAAGTAGAGTGTGAAATAATGTCTCGCATTATTTCATCTTTGGAAGGTTTTTTTTCCTTAACTTCTGAATCAGATTTTCCTAGGAAGGGGGACTTCCTAGGAATGAAAGTACCTCTCTCAAACATAGCCAGAGGTTCCTTGAGAATGTAATCCCTCACCCTGTTTACTGACTTGGCACTCTGAATGTTTGGGTGAAACCCATTAATATCAAAGAACCTTGAGTCGGATATCCTTACCGGCTTTTCTGTCTGAAGCAATGCATGTAAATGCAAACTTCCATCTTTATGTGCCTCGCGGGCACATAGAATATATTTGGGAATCCAACGAACAACGAGCTCCCATATCATCTGACAGGCGATTTCAGGATTTTCTGGACACTTTGGATAGGTTAGGAACGTATTAGCGTTCCTGTGTGAGAACTGACGGTTGGATGAGGAGGAGGCCATATCCGACGACGGAGGATGAGGCTGTGGGATGGCAGAATGGGAGCTCTCAACTCTATACCAACCGGTGCGCCTTCGAAATCCGCCGCCCCCTCTCTTATAGTGGTTGTGAATGGGCCGGACCGGGCCGGCCCAGCAGGAAAAGAAGGCGCGCACTAATATT---------------------------------------------------------------------------------------------------------------------------------------------------------------------------------------------------
>EF547073
ACCGCGCCTTCTTTTCCTGCGAGGGCCCGGTAGGGCCCGAGCGATTTGATGTAAAGCTTGGTCCTGCTTTGTATGATTTATCTAAAGCAGCCCAATCTAAAGAAACCGGTCCCGGGCACTATAAATTGCCTAACAAGTGCGATTCATTCATGGATCCACAGAACGCCCTGTATTATCAGCCGCGGGTACCCACAGCAGCTCCGGCATCCGCAGGAGTGCCGTGGAGTCGCGTAGGCGAGGTAGCTATTTTGAGCTTTGTTGCACTGATTTGCTTTTACCTGCTTTACCTTTGGGTGCTGAGAGACCTTATCTTAGTTCTGAAGGCTCGACAAGGCAGATCCACGGAGGAGCTGATATTTGGAGGACAAGCTGTGGATAGGAGCAACCCTATCCCTAATCTACCAGCTCCACCAAGTCAGGGCAATCCCGGGCCATTTGTTCCAGGCACGGGATAAGCATTCAGCCATGTCCACGTCCAAGAGGAAGCGGGGAGATGATTCGAATTGGAGTAAGCGGGTGACTAAGAAGAAGCCCTCTTCAGCTGGGCTGAAGCGGGCTGGAAGCAAGGCCGATAGGCCATCCCTGCAAATCCAGACACTCCAGCATGCTGGGACCACCATGATAACTGTCCCATCCGGAGGAGTATGTGACCTCATCAACACCTATGCCCGAGGATCGGACGAGGGCAACCGCCACACCAGCGAGACTCTCACGTACAAGATCGCCATCGACTACCACTTCGTTGCCGACGCGGCAGCCTGCCGCTACTCCAACACCGGAACCGGTGTAATGTGGCTGGTGTATGACACCACTCCCGGCGGACAAGCTCCGACCCCGCAAACTATATTTGCCTACCCTGACACGCTAAAAGCGTGGCCGGCCACATGGAAGGTGAGCCGGGAGCTGTGTCATCGCTTCGTGGTGAAACGGCGATGGTTGTTCAACATGGAGACCGACGGGCGGATTGGTTCGGACATTCCTCCCTCGAATGCAAGTTGGAAGCCTTGCAAGCGCAACATCTACTTCCACAAGTTCACGAGCGGGTTGGGAGTGAGAACGCAGTGGAAGAATGTAACGGACGGAGGAGTTGGTGCCATCCAGAGAGGAGCGTTGTACATGGTCATTGCCCCCGGCAATGGTCTTACATTTACTGCCCATGGGCAGACCCGTCTGTATTTTAAGAGTGTTGGCAACCAGTAATGAATAAAAACTCCCGTTTTATTATATCTGATGAATGCTGAAAGCTTACATTAATATGTCGTGCGATGGCACGAAAAAACACACGCAATCAATACAGGGGGGTAGTAGGCGGGCGGCTAAGGGTGGTGCTCGGCGGGCAAAACATCGAAAAATCAAGATCTATCTGAATGTACTGCCTCCGTAGGAGGCAGCTCAGGGGGAGAATACCACTTCTCCCCCGGCGACATAATATAAATGACGCAGTTTGCCTCGAAATACTCCAGCTGCCCTGGAGTCATTTCCTTCATCCAATCTTCATCCGAGTTGGCGAGGATTATTGTAGGCTTAGACTTCTTCTGCACCTTCTTCTTCTTACCATACTTGGGGTTTACAATGAAATCCCTCTGACAGCCAACTAACTGTTTCCAACAAGGACAGAATTTAAACGGGATATCATCTAGGATGTTGTAGATTGCGTCTTCGTTATATGAAGACCAATCAACATTATTTTGCCAGTAATTATGAACCCCTAGGCTTCTGGCCCAAGTAGACTTTCCTGTTCTTGTTGGGCCGACGATGTAGAGGCTCTGCTTTCTTGATCTTTCATCTGATGACTGGATACAGAATCCATCCATTGGAGGTCAGAAATTGCATCCTCGAGGGTATAACAGGTAGGTTGAAGGAGCATGTAAGCTTCGGGACTGACCTGGAAGATGTTAGGCTGGAGCCAATCATTGATTGACTCGTTACAAAGTAAATCAGGTGAGGATTGCGGATGAGGATTGGTGAACTCTTCCTGAATCTCAGGAAAAAGCTTATTTGCAGAGTATTCGAAATACTGCAATTTTGTGGCCCAATCATAGGGAAACTCTTTCTGGATCATGGAGAGGTACTCTTCCTTGGAAGTAGAGTGTGAAATAATGTCTCGCATTATTTCATCTTTAGAAGGTTTTTTTTCCTTAACTTCTGAATCAGATTTTCCTAGGAAGGGGGACTTCCTAGGAATGAAAGTACCTCTCTCAAACATAGCCAGAGGTTCCTTGAGAATGTAATCCCTCACCCTGTTTACTGACTTGGCACTCTGAATGTTTGGGTGAAACCCATTAATATCAAAGAACCTTGAGTCGGATATCCTTACCGGCTTCTCTGTCTGAAGCAATGCATGTAAATGCAAACTTCCATCTTTATGTGCCTCGCGGGCACATAGAATATATTTGGGAATCCAACGAACAACGAGCTCCCATATCATCTGACAGGCGATTTCAGGATTTTCTGGACACTTTGGATAGGTTAGGAACGTATTAGCGTTCCTGTGTGAGAACTGACGGTTGGATGAGGAGGAGGCCATATCCGACGACGGAGGATGAGGCTGAGGGATGGCAGAATGGGAGCTCTCAACTCTATACCAACCGGTGCGCCTTCGAAATCCGCCGCCCCCTCTCTTATAGTGGTTGTGAATGGGCCGGACCGGGCCGGCCCAGCAGGAAAAGAAGGCGCGCACTAATATT---------------------------------------------------------------------------------------------------------------------------------------------------------------------------------------------------
>EF547074
ACCGCGCCTTCTTTTCCTGCGAGGGCCCGGTAGGGCCCGAGCGATTTGATGTAAAGCCTGGTCCTGCTTTGTATGATTTATCTAAAGCAGCCCAATCTAAAGAAACCGGTCCCGGGCACTATAAATTGCCTAACAAGTGCGATTCATTCATGGATCCACAGAACGCCCTGTATTATCAGCCGCGGGTACCCACAGCAGCTCCGGCATCCGCAGGAGTGCCGTGGAGTCGCGTAGGCGAGGTAGCTATTTTGAGCTTTGTTGCACTGATTTGCTTTTACCTGCTTTACCTTTGGGTGCTGAGAGACCTTATCTTAGTTCTGAAGGCTCGACAAGGCAGATCCACGGAGGAGCTGATATTTGGGGGACAAGCTGTGGATAGGAGCAACCCTATCCCTAATCTACCAGCACCACCAAGTCAGGGCAATCCCGGGCCATTTGTTCCAGGCACGGGATAAGCATTCAGCCATGTCCACGTCCAAGAGGAAGCGGGGAGATGATTCGAATTGGAGTAAGCGGGTGACTAAGAAGAAGCCCTCTTCAGCTGGGCTGAAGCGGGCTGGCAGCAAGGCCGATAGGCCATCCCTGCAAATCCAGACACTCCAGCATGCTGGGACCACCATGATAACTGTCCCATCCGGAGGAGTATGTGACCTCATCAACACCTATGCCCGAGGATCGGACGAGGGCAACCGCCACACCAGCGAGACTCTCACGTACAAGATCGCCATCGACTACCACTTCGTTGCCGACGCGGCAGCCTGCCGCTACTCCAACACCGGAACCGGTGTAATGTGGCTGGTGTATGACACCACTCCCGGCGGACAAGCTCCGACCCCGCAAACTATATTTGCCTACCCTGACACGCTAAAAGCGTGGCCGGCCACATGGAAGGTGAGCCGGGAGCTGTGTCATCGCTTCGTGGTGAAACGGCGATGGTTGTTCAACATGGAGACCGACGGGCGGATTGGTTCGGACATTCCTCCGTCGAATGCAAGTTGGAAGCCTTGCAAGCGCAACATCTACTTCCACAAGTTCACGAGCGGGTTGGGAGTGAGAACGCAGTGGAAGAATGTAACGGACGGAGGAGTTGGTGCCATCCAGAGAGGAGCGTTGTACATGGTCATTGCCCCCGGCAATGGTCTTACATTTACTGCCCATGGGCAGACCCGTCTGTACTTTAAGAGTGTTGGCAACCAGTAATGAATAAAAACTCCCGTTTTATTATATCTGATGAATGCTGAAAGCTTACATTAATATGTCGTGCGATGGCACGAAAAAACACACGCAATCAATACAGGGGGGTAGTAGGCGGGCGGCTAAGGGTGGTGCTCGGCGGGCAAAACATCGAAAAATCAAGATCTATCTGAATGTACTGCCTCCGTAGGAGGCAGCTCAGGGGGAGAATACCACTTCTCCCCCGGCGACATAATGTAAATGACGCAGTTTGCCTCGAAATACTCCAGCTGCCCTGGAGTCATTTCCTTCATCCAATCTTCATCCGAGTTGGCGAGGATTATTGTAGGCTTAGACTTCTTCTGCACCTTCTTCTTCTTACCATACTTGGGGTTTACAATGAAATCCCTCTGACAGCCAACTAACTGTTTCCAACAAGGACAGAATTTAAACGGGATATCATCTACGATGTTGTAGATTGCGTCTTCGTTATATGAAGACCAATCAACATTATTTTGCCAGTAATTATGAACCCCTAGGCTTCTGGCCCAAGTAGATTTTCCTGTTCTTGTTGGGCCGACGATGTAGAGGCTCTGCTTTCTTGATCCTTCATCTGATGACTGGATACAGAATCCATCCATTGGAGGTCAGAAATTGCATCCTCGAGGGTATAACAGGTAGGTTGAAGGAGCATGTAAGCTTCGGGACTGACCTGGAAGATGTTAGGCTGGAGCCAATCATTGATTGACTCATTACAAAGTAAATCAGGTGAGGATTGCGGATGAGGATTGGTGAACTCTTCCTGAATCTCAGGAAAAAGCTTATTTGCAGAGTATTCGAAATACTGCAATTTTGTGGCCCAATCATAGGGAAACTCTTTCTGGATCATGGAGAGGTACTCTTCCTTGGAAGTAGAGTGTGAAATAATGTCTCGCATTATTTCATCTTTGGAAGGCTTTTTTTCCTTAACTTCTGAATCAGATTTTCCTAGGAAGGGGGACTTCCTAGGAATGAAAGTACCTCTCTCAAACATAGCCAGAGGTTCCTTGAGGATGTAATCCCTCACCCTGTTTACTGACTTGGCACTCTGAATGTTTGGGTGAAACCCATTAATATCAAAGAACCTTGAGTCCGATATTCTTACCGGCTTCTCTGTTTGAAGCAATGCATGTAAATGCAAACTTCCATCTTTATGTGCCTCCCGGGCACATAGAATGTACTTGGGAATCCAACGAACAACGAGCTCCCAGATCATCTGACAGGCGATTTCAGGATTTTCTGGACACTTTGGATAGGTGAGGAACGTGTTAGCGTTCCGGTGTGAGAACTGACGGTTGGATGAGGAGGAGGCCATAGCCGACGACGGAGGCTGAGGCTGAGGGATGGCAGACTGGGAGCTCCAAACTCTATAGCATACCTGTGCGCCTTCGAAATCCGCCGCTCCCTTGTCTTATAGTGGTTGTGAATGGGCCGGACCGGGCCGGCCCAGCAGGAAAAGAAGGCGCGCACTAATATT-------------------------------------------------------------------------------------------------------------------------------------------------------------------------------------------------
>EF547075
ACCGCGCCTTCTTTTCCTGCGAGGGCCCGGTAGGGCCCGAGCGATTTGATGTAAAGCCTGGTCCTGCTTTGTATGATTTATCTAAAGCAGCCCAATCTAAAGAAACCGGTCCCGGGCACTATAAATTGCCTAACAAGTGCGATTCATTCATGGATCCACAGAACGCCCTGTATTATCAGCCGCGGGTACCCACAGCAGCTCCGGCATCCGCAGGAGTGCCGTGGAGTCGCGTAGGCGAGGTAGCTATTTTGAGCTTTGTTGCACTGATTTGCTTTTACCTGCTTTACCTTTGGGTGCTGAGAGACCTTATCTTAGTTCTGAAGGCTCGACAAGGCAGATCCACGGAGGAGCTGATATTTGGAGGACAAGCTGTGGATAGGAGCAACCCTATCCCTAATCTACCAGCACCACCAAGTCAGGGCAATCCCGGGCCATTTGTTCCAGGCACGGGATAAGCATTCAGCCATGTCCACGTCCAAGAGGAAGCGCGGAGATGATTCGAATTGGAGTAAGCGGGTGCCTAAGAAGAAGCCCTCGTCAGCTGGGCTGAAGAGGGCTGGAAGCAAGGCCGATAGGCCATCCCTCCAAATCCAGACACTCCAGCATGCTGGGACCACCATGATAACTGTCCCATCCGGAGGAGTATGTGACCTCATCAACACCTATGCCCGAGGATCTGACGAGGGCAACCGCCACACCAGCGAGACTCTCACGTACAAGATCGCCATCGACTACCACTTCGTTGCCGACGCGGCAGCCTGCCGCTACTCCAACACCGGAACCGGTGTAATGTGGCTGGTGTATGACACCACTCCCGGCGGACAAGCTCCGACCCCGCAAACTATATTTGCCTACCCTGACACGCTAAAAGCGTGGCCGGCCACATGGAAGGTGAGCCGGGAGCTGTGTCATCGCTTCGTGGTGAAACGGCGATGGTTGTTCAACATGGAGACCGACGGGCGGATTGGTTCGGACATTCCTCCCTCGAATGCAAGTTGGAAGCCCTGCAAGCGCAACATCTACTTCCACAAGTTCACGAGCGGGTTGGGAGTGAGAACGCAGTGGAAGAATGTAACGGACGGAGGAGTTGGTGCCATCCAGAGAGGAGCGTTGTACATGGTCATTGCCCCCGGCAATGGTCTTACATTTACTGCCCATGGGCAGACCCGTCTGTACTTTAAGAGTGTTGGCAACCAGTAATGAATAAAAACTCCCGTTTTATTATATCTGATGAATGCTGAAAGCTTACATTAATATGTCGTGCGATGGCACGAAAAAACACACGCAATCAATACAGGGGGGTAGTAGGCGGGCGGCTAAGGGTGGTGCTCGGCGGGCAGAACATCGAAAAATCAAGATCTATCTGAATGTACTGCCTCCGTAGGAGGCAGCTCAGGGGGAGAATACCACTTCTCCCCCGGCGACATAATGTAAATGACGCAGTTTGCCTCGAAATACTCCAGCTGCCCTGGAGTCATTTCCTTCATCCAATCTTCATCCGAGTTGGCGAGGATTATTGTAGGCTTAGACTTCTTCTGCACCTTCTTCTTCTTACCATACTTGGGGTTTACAATGAAATCCCTCTGACAGCCAACTAACTGTTTCCAACAAGGACAGAATTTAAACGGAATATCATCTACGATGTTGTAGATTGCGTCTTCGTTGTATGAAGACCAATCAACATTATTTTGCCAGTAATTATGAACCCCTAGGCTTCTGGCCCAAGTAGATTTTCCGGTTCTTGTTGGCCCGACGATGTAGAGGCTCTGCTTTCTTGATCTTTCATCTGATGACTGGATACAGAATCCATCCATTGGAGGTCAGAAATTGCGTCCTCGAGGGTATAACAGGTAGGTTGAAGGAGCATGTAAGCTTCGGGACTAACCTGGAAGATGTTAGGCTGGAGCCAATCATTGATTGACTCATTACAAAGCAAATCAGGTGAGGAGGGTGGATGAGGATTGGTGAACTCTTCCAGAATCTCAGGAAAAAGCTTATTTGCAGAGTATTCAAAATACTGCAATTTTGTGGACCAATCAAAGGGAAGCTCTTTCTGGATCATGGAGAGGTACTCTTCCTTGGAAGTAGCGTGTGAAATAATGTCTCGCATTATTTCATCTTTGGAAGGTTTTTTTTCCTTAACTTCTGAATCAGATTTTCCTAGGAAGGGGGACTTCCTAGGAATGAAAGTACCTCTCTCAAACACAGCCAGAGGTTCCTTGAGAATGTAATCCCTCACTCTGTTTACTGACTTGGCACTCTGAATGTTTGGGTGAAACCCATTAATATCAAAGAACCTTGAGTCGGATATCCTTACCGGCTTCTCTGTCTGAAGCAATGCATGTAAATGCAAACTTCCATCTTTATGTGCCTCTCGGGCACATAGAATATATTTGGGAATCCAACGAACAACGAGCTCCCAGATCATCTGACAGGCGATTTCAGGATTTTCTGGACACTTTGGATAGGTGAGGAACGTGTTAGCGTTCCTGTGTGAGAACTGACGGTTGGATGAGGAGGAGGCCATAGCCGACGACTGAGGATGAGGCTGAGGGATGGCAGACTGGGAGCTCCAAACTCTATACTATACCCGTGCGCCTTCGAAATCCGCCGCTCCCTTGTCTTATAGTGGTTGTAAATGGGCCGGACCGGGCCGGCCCAGCAGGAAAAGAAGGCGCGCACTAATATT-------------------------------------------------------------------------------------------------------------------------------------------------------------------------------------------------
>EF547076
ACCGCGCCTTCTTTTCCTGCGAGGGCCCGGTAGGGCCCGAGCGATTTGATGTAAAGCTTGGTCCTGCTTTGTATGATTTATCTAAAGCAGCCCAATCTAAAGAAACCGGTCCCGGGCACTATAAATTGCCTAACAAGTGCGATTCATTCATGGATCCACAGAACGCCCTGTATTATCAGCCGCGGGTACCCACAGCAGCTCCGGCATCCGCAGGAGTGCCGTGGAGTCGCGTAGGCGAGGTAGCTATTTTGAGCTTTGTTGCACTGATTTGCTTTTACCTGCTTTACCTTTGGGTGCTGAGAGACCTTATCTTAGTTCTGAAGGCTCGACAAGGCAGATCCACGGAGGAGCTGATATTTGGAGGACAAGCTGTGGATAGGAGCAACCCTATCCCTAATCTACCAGCACCACCAAGTCAGGGCAATCCCGGGCCATTTGTTCCAGGCACGGGATAAGCATTCAGCCATGTCCACGTCCAAGAGGAAGCGGGGAGATGATTCGAATTGGAGTAAGCGGGTGACTAAGAAGAAGCCCTCTTCAGCTGGGCTGAAGCGGGCTGGAAGCAAGGCCGATAGGCCATCCCTGCAAATCCAGACACTCCAGCATGCTGGGACCACCATGATAACTGTCCCATCCGGAGGAGTATGTGACCTCATCAACACCTATGCCCGAGGATCGGACGAGGGCAACCGCCACACCAGCGAGACTCTCACGTACAAGATCGCCATCGACTACCACTTCGTTGCCGACGCGGCAGCCTGCCGCTACTCCAACACCGGAACCGGTGTAATGTGGCTGGTGTATGACACCACTCCCGGCGGACAAGCTCCGACCCCGCAAACTATATTTGCCTACCCTGACACGCTAAAAGCGTGGCCGGCCACATGGAAGGTGAGCCGGGAGCTGTGTCATCGCTTCGTGGTGAAACGGCGATGGTTGTTCAACATGGAGACCGACGGGCGGATTGGTTCGGACATTCCTCCCTCGAATGCAAGTTGGAAGCCTTGCAAGCGCAACATCTACTTCCACAAGTTCACGAGCGGGTTGGGAGTGAGAACGCAGTGGAAGAATGTAACGGACGGAGGAGTTGGTGCCATCCAGAGAGGAGCGTTGTACATGGTCATTGCCCCCGGCAATGGTCTTACATTTACTGCCCATGGGCAGACCCGTCTGTACTTTAAGAGTGTTGGCAACCAGTAATGAATAAAAACTCCCGTTTTATTATATCTGATGAATGCTGAAAGCTTACATTAATATGTCGTGCGATGGCACGAAAAAACACACGCAATCAATACAGGGGGGTAGTAGGCGGGCGGCTAAGGGTGGTGCTCGGCGGGCAAAACATCGAAAAATCAAGATCTATCTGAATGTACTGCCTCCGTAGGAGGCAGCTCAGGGGGAGAATACCACTTCTCCCCTGGCGACATAATGTAAATGACGCAGTTTGCCTCGAAATACTCCAGCTGCCCTGGAGTCATTTCCTTCATCCAATCTTCATCCGAGTTGGCGAGGATTATTGTAGGCTTAGACTTCTTCTGCACCTTCTTCTTCTTACCATACTTGGGGTTTACAATGAAATCCCTCTGACAGCCAACTAACTGTTTCCAACAAGGACAGAATTTAAACGGGATATCATCTACGATGTTGTAGATTGCGTCTTCGTTATATGAAGACCAATCAACATTATTCTGCCAGTAATTATGAACCCCTAGGCTTCTGGCCCAAGTAGATTTTCCTGTTCTTGTTGGGCCGACGATGTAGAGGCTCTGCTTTCTTGATCTTTCATCTGATGACTGGATACAGAATCCATCCATTGGAGGTCAGAAATTGCATCCTCGAGGGTATAACAGGTAGGTTGAAGGAGCATGTAAGCTTCGGGACTGACCTGGAAGATGTTAGGCTGGAGCCAATCATTGATTGACTCATTACAAAGTAAATCAGGTGAGGATTGCGGATGAGGATTGGTGAACTCTTCCTGAATCTCAGGAAAAAGCTTATTTGCAGAGTATTCGAAATACTGCAATTTTGTGGCCCAATCATAGGGAAACTCTTTCTGGATCATGGAGAGGTACTCTTCCTTGGAAGTAGAGTGTGAAATAATGTCTCGCATTATTTCATCTTTGGAAGGTTTTTTTTCCTTAACTTCTGAATCAGATTTTCCTAGGAAGGGGGACTTCCTAGGAATGAAAGTACCTCTCTCAAACATAGCCAGAGGTTCCTTGAGAATGTAATCCCTCACCCTGTTTACTGACTTGGCACTCTGAATGTTTGGGTGGAACCCATTAATATCAAAGAACCTTGAGTCGGATATCCTTACCGGCTTCTCTGTCTGAAGCAATGCATGTAAATGCAAACTTCCATCTTTATGTGCCTCGCGGGCACATAGAATATATTTGGGAATCCAACGAACAACGAGCTCCCATATCATCTGACAGGCGATTTCAGGATTTTCTGGACACTTTGGATAGGTTAGGAACGTATTAGCGTTCCTGTGTGAGAACTGACGGTTTGATGAGGAGGAGGCCATATCCGACGACGGAGGATGAGGCTGTGGGATGGCAGAATGGGAGCTCTCAACTCTATACCAACCGGTGCGCCTTCGAAATCCGCCGCCCCCTCTCTTATAGTGGTTGTGAATGGGCCGGACCGGGCCGGCCTAGCAGGAAAAGAAGGCGCGCACTAATATT---------------------------------------------------------------------------------------------------------------------------------------------------------------------------------------------------
>EF547077
ACCGCGCCTTCTTTTCCTGCGAGGGCCCGGTAGGGCCCGAGCGATTTGATGTAAAGCTTGGTCCTGCTTTGTATGATTTATCTAAAGCAGCCCAATCTAAAGAAACCGGTCCCGGGCACTATAAATTGCCTAACAAGTGCGATTCATTCATGGATCCACAGAACGCCCTGTATTATCAGCCGCGGGTACCCACAGCAGCTCCGGCATCCGCAGGAGTGCCGTGGAGTCGCGTAGGCGAGGTAGCTATTTTGAGCTTTGTTGCACTGATTTGCTTTTACCTGCTTTACCTTTGGGTGCTGAGAGACCTTATCTTAGTTCTGAAGGCTCGACAAGGCAGATCCACGGAGGAGCTGATATTTGGAGGACAAGCTGTGGATAGGAGCAACCCTATCCCTAATCTACCAGCACCACCAAGTCAGGGCAATCCCGGGCCATTTGTTCCAGGCACGGGATAAGCATTCAGCCATGTCCACGTCCAAGAGGAAGCGGGGAGATGATTCGAATTGGAGTAAGCGGGTGACTAAGAAGAAGCCCTCTTCAGCTGGGCTGAAGCGGGCTGGAAGCAAGGCCGATAGGCCATCCCTGCAAATCCAGACACTCCAGCATGCTGGGACCACCATGATAACTGTCCCATCCGGAGGAGTATGTGACCTCATCAACACCTATGCCCGAGGATCGGACGAGGGCAACCGCCACACCAGCGAGACTCTCACGTACAAGATCGCCATCGACTACCACTTCGTTGCCGACGCGGCAGCCTGCCGCTACTCCAACACCGGAACCGGTGTAATGTGGCTGGTGTATGACACCACTCCCGGCGGACAAGCTCCGACCCCGCAAACTATATTTGCCTACCCTGACACGCTAAAAGCGTGGCCGGCCACATGGAAGGTGAGCCGGGAGCTGTGTCATCGCTTCGTGGTGAAACGGCGATGGTTGTTCAACATGGAGACCGACGGGCGGATTGGTTCGGACATTCCTCCCTCGAATGCAAGTTGGAAGCCTTGCAAGCGCAACATCTACTTCCACAAGTTCACGAGCGGGTTGGGAGTGAGAACGCAGTGGAAGAATGTAACGGACGGAGGAGTTGGTGCCATCCAGAGAGGAGCGTTGTACATGGTCATTGCCCCCGGCAATGGTCTTACATTTACTGCCCATGGGCAGACCCGTCTGTACTTTAAGAGTGTTGGCAACCAGTAATGAATAAAAACTCCCGTTTTATTATATCTGATGAATGCTGAAAGCTTACATTAATATGTCGTGCGATGGCACGAGAAAACACACGCAATCAATACAGGGGGGTAGTAGGCGGGCGGCTAAGGGTGGTGCTCGGCGGGCAAAACATCGAAAAATCAAGATCTATCTGAATGTACTGCCTCCGTAGGAGGCAGCTCAGGGGGAGAATACCACTTCTCCCCCGGCGACATAATGTAAATGACGCAGTTTGCCTCGAAATACTCCAGCTGCCCTGGAGTCATTTCCTTCATCCAATCTTCATCCGAGTTGGCGAGGATTATTGTAGGCTTAGATTTCTTCTGCACCTTCTTCTTCTTACCATACTTGGGGTTTACAATGAAATCCCTCTGACAGCCAACTAACTGTTTCCAACAAGGACAGAATTTAAACGGGATATCATCTACGATGTTGTAGATTGCGTCTTCGTTATATGAAGACCAATCAACATTATTTTGCCAGTAATTATGAACCCCTAGGCTTCTGGCCCAAGTAGATTTTCCTGTTCTTGTTGGGCCGACGATGTAGAGGCTCTGCTTTCTTGATCTTTCATCTGATGACTGGATACAGAATCCATCCATTGGAGGTCAGAAATTGCATCCTCGAGGGTATAACAGGTAGGTTGAAGGAGCATGTAAGCTTCGGGACTGACCTGGAAGATGTTAGGCTGGAGCCAATCATTGATTGACTCATTACAAAGTAAATCAGGTGAGGATTGCGGATGAGGATTGGTGAACTCTTCCTGAATCTCAGGAAAAAGCTTATTTGCAGAGTATTCGAAATACTGCAATTTTGTTGCCCAATCATAGGGAAACTCTTTCTGGATCATGGAGAGGTACTCTTCCTTGGAAGTAGAGTGTGAAATAATGTCTCGCATTATTTCATCTTTGGAAGGTTTTTTTTCCTTAACTTCTGAATCAGATTTTCCTAGGAAGGGGGACTTCCTAGGAATGAAAGTACCTCTCTCAAACATAGCCAGCGGTTCCTTGAGAATGTAATCCCTCACCCTGTTTACTGACTTGGCACTCTGAATGTTTGGGTGAAACCCATTAATATCAAAGAACCTTGAGTCGGATATCCTTACCGGCTTCTCTGTCTGAAGCAATGCATGTAAATGCAAACTTCCATCTTTATGTGCCTCGCGGGCACATAGAATGTATTTGGGAATCCAACGAACAACGAGCTCCCATATCATCTGACAGGCGATTTCAGGATTTTCTGGACACTTTGGATAGGTTAGGAACGTATTAGCGTTCCTGTGTGAGAACTGACGGTTGGATGAGGAGGAGGCCATATCCGACGACGGAGGATGAGGCTGTGGGATGGCAGAATGGGAGCTCTCAACTCTATACCAACCGGTGCGCCTTCGAAATCCGCCGCCCCCTCTCTTATAGTGGTTGTGAATGGGCCGGACCGGGCCGGCCCAGCAGGAAAAGAAGGCGCGCACTAATATT---------------------------------------------------------------------------------------------------------------------------------------------------------------------------------------------------
>EF547078
ACCGCGCCTTCTTTTCCTGCGAGGGCCCGGTAGGGCCCGAGCGATTTGATGTAAAGCTTGGTCCTGCTTTGTATGATTTATCTAAAGCAGCCCAATCTAAAGAAACCGGTCCCGGGCACTATAAATTGCCTAACAAGTGCGATTCATTCATGGATCCACAGAACGCCCTGTATTATCAGCCGCGGGTACCCACAGCAGCTCCGGCATCCGCAGGAGTGCCGTGGAGTCGCGTAGGCGAGGTAGCTATTTTGAGCTTTGTTGCACTGATTTGCTTTTACCTGCTTTACCTTTGGGTGCTGAGAGACCTTATCTTAGTTCTGAAGGCTCGACAAGGCAGATCCACGGAGGAGCTGATATTTGGAGGACAAGCTGTGGATAGGAGCAACCCTATCCCTAATCTACCAGCACCACCAAGTCAGGGCAATCCCGGGCCATTTGTTCCAGGCACGGGATAAGCATTCAGCCATGTCCACGTCCAAGAGGAAGCGGGGAGATGATTCGAATTGGAGTAAGCGGGTGACTAAGAAGAAGCCCTCTTCAGCTGGGCTGAAGCGGGCTGGAAGCAAGGCCGATAGGCCATCCCTGCAAATCCAGACACTCCAGCATGCTGGGACCACCATGATAACTGTCCCATCCGGAGGAGTATGTGACCTCATCAACACCTATGCCCGAGGATCGGACGAGGGCAACCGCCACACCAGCGAGACTCTCACGTACAAGATCGCCATCGACTACCACTTCGTTGCCGACGCGGCAGCCTGCCGCTACTCCAACACCGGAACCGGTGTAATGTGGCTGGTGTATGACACCACTCCCGGCGGACAAGCTCCGACCCCGCAAACTATATTTGCCTACCCTGACACGCTAAAAGCGTGGCCGGCCACATGGAAGGTGAGCCGGGAGCTGTGTCATCGCTTCGTGGTGAAACGGCGATGGTTGTTCAACATGGAGACCGACGGGCGGATTGGTTCGGACATTCCTCCCTCGAATGCAAGTTGGAAGCCTTGCAAGCGCAACATCTACTTCCACAAGTTCACGAGCGGGTTGGGAGTGAGAACGCAGTGGAAGAATGTAACGGACGGAGGAGTTGGTGCCATCCAGAGAGGAGCGTTGTACATGGTCATTGCCCCCGGCAATGGTCTTACATTTACTGCCCATGGGCAGACCCGTCTGTACTTTAAGAGTGTTGGCAACCAGTAATGAATAAAAACTCCCGTTTTATTATATCTGATGAATGCTGAAAGCTTACATTAATATGTCGTGCGATGGCACGAAAAAACACACGCAATCAATACAGGGGGGTAGTAGGCGGGCGGCTAAGGGTGGTGCTCGGCGGGCAAAACATCGAAAAATCAAGATCTATCTGAATGTACTGCCTCCGTAGGAGGCAGCTCAGGGGGAGAATACCACTTCTCCCCCGGCGACATAATGTAAATGACGCAGTTTGCCTCGAAATACTCCAGCTGCCCTGGAGTCATTTCCTTCATCCAATCTTCATCCGAGTTGGCGAGGATTATTGTAGGCTTAGACTTCTTCTGCACCTTCTTCTTCTTACCATACTTGGGGTTTACAATGAAATCCCTCTGACAGCCAACTAACTGTTTCCAACAAGGACAGAATTTAAACGGGATATCATCTACGATGTTGTAGATTGCGTCTTCATTATATGAAGACCAATCAACATTATTTTGCCAGTAATTATGAACCCCTAGGCTTCTGGCCCAAGTAGATTTTCCTGTTCTTGTTGGACCGACGATGTAGAGGCTCTGCTTTCTTGATCTTTCATCTGATGACTGGATACAGAATCCATCCATTGGAGGTCAGAAATTGCATCCTCGAGGGTATAACAGGTAGGTTGAAGGAGCATGTAAGCTTCGGGACTGACCTGGAAGATGTTAGGCTGGAGCCAATCATTGATTGACTCATTACAAAGTAAATCAGGTGAGGATTGCGGATGTGGATTGGTGAACTCTTCCTGAATCTCAGGAAAAAGCTTATTTGCAGAGTATTCGAAATACTGCAATTTTGTGGCCCAATCATAGGGAAACTCTTTCTGGATCATGGAGAGGTACTCTTCCTTGGAAGTAGAGTGTGAAATAATGTCTCGCATTATTTCATCTTTTGAAGGTTTTTTTTCCTTAACTTCTGAATCAGATTTTCCTAGGAAGGGGGACTTCCTAGGAATGAAAGTACCTCTCTCAAACATAGCCAGAGGTTCCTTGAGGATGTAATCCCTCACCCTGTTTACTGACTTGGCACTCTGAATGTTTGGGTGGAACCCATTAATATCAAAGAACCTTGAGTCGGATATCCTTACCGGCTTCTCTGTCTGAAGCAATGCATGTAAATGCAAACTTCCATCTTTATGTGCCTCGCGGGCACATAGAATATATTTGGGAATCCAACGAACAACGAGCTCCCATATCATCTGACAGGCGATTTCAGGATTTTCTGGACACTTTGGATAGGTTAGGAACGTATTAGCGTTCCTGTGTGAGAACTGACGGTTGGATGAGGAGGAGGCCATATCCGACGACGGAGGACGAGGCTGTGGGATGGCAGAATGGGAGCTCTCAACTCTATACCAACCGGTGCGCCTTCGAAATCCGCCGCCCCCTCTCTTATAGTGGTTGTGAATGGGCCGGACCGGGCCGGCCCAGCAGGAAAAGAAGGCGCGCACTAATATT---------------------------------------------------------------------------------------------------------------------------------------------------------------------------------------------------
>EF547079
ACCGCGCCTTCTTTTCCTGCGAGGGCCCGGTAGGGCCCGAGCGATTTGATGTAAAGCTTGGTCCTGCTTTGTATGATTTATCTAAAGCAGCCCAATCTAAAGAAACCGGTCCCGGGCACTATAAATTGCCTAACAAGTGCGATTCATTCATGGATCCACAGAACGCCCTGTATTATCAGCCGCGGGTACCCACAGCAGCTCCGGCATCCGCAGGAGTGCCGTGGAGTCGCGTAGGCGAGGTAGCTATTTTGAGCTTTGTTGCACTGATTTGCTTTTACCTGCTTTACCTTTGGGTGCTGAGAGACCTTATCTTAGTTCTGAAGGCTCGACAAGGCAGATCCACGGAGGAGCTGATATTTGGAGGACAAGCTGTGGATAGGAGCAACCCTATCCCTAATCTACCAGCAACACCAAGTCAGGGCAATCCCGGGCCATTTGTTCCAGGCACGGGATAAGCATTCAGCCATGTCCACGTCCAAGAGGAAGCGGGGAGATGATTCGAATTGGAGTAAGCGGGTGACTAAGAAGAAGCCCTCTTCAGCTGGGCTGAAGCGGGCTGGAAGCAAGGCCGATAGGCCATCCCTGCAAATCCAGACACTCCAGCATGCTGGGACCACCATGATAACTGTCCCATCCGGAGGAGTATGTGACCTCATCAACACCTATGCCCGAGGATCGGACGAGGGCAACCGCCACACCAGCGAGACTCTCACGTACAAGATCGCCATCGACTACCACTTCGTTGCCGACGCGGCAGCCTGCCGCTACTCCAACACCGGAACCGGTGTAATGTGGCTGGTGTATGACACCACTCCCGGCGGACAAGCTCCGACCCCGCAAACTATATTTGCCTACCCTGACACGCTAAAAGCGTGGCCGGCCACATGGAAGGTGAGCCGGGAGCTGTGTCATCGCTTCGTGGTGAAACGGCGATGGTTGTTCAACATGGAGACCGACGGGCGGATTGGTTCGGACATTCCTCCCTCGAATGCAAGTTGGAAGCCTTGCAAGCGCAACATCTACTTCCACAAGTTCACGAGCGGGTTGGGAGTGAGAACGCAGTGGAAGAATGTAACGGACGGAGGAGTTGGTGCCATCCAGAGAGGAGCGTTGTACATGGTCATTGCCCCCGGCAATGGTCTTACATTTACTGCCCATGGGCAGACCCGTCTGTACTTTAAGAGTGTTGGCAACCAGTAATGAATAAAAACTCCCGTTTTATTATATCTGATGAATGCTGAAAGCTTACATTAATATGTCGTGCGATGGCACGAAAAAACACACGCAATCAATACAGGGGGGTAGTAGGCGGGCGGCTAAGGGTGGTGCTCGGCGGGCAAAACATCGAAAAATCAAGATCTATCTGAATGTACTGCCTCCGTAGGAGGCAGCCCAGGGGGAGAATACCACTTCTCCCCCGGCGACATAATGTATATGACGCAGTTTGCCTCGAAATACTCCAGCTGCCCTGGAGTCATTTCCTTCATCCAATCTTCATCCGAGTTGGCGAGGATTATTGTAGGCTTAGACTTCTTCTGCACCTTCTTCTTCTTACCATACTTGGGGTTGACAATGAAATCCCTCTGACAGCCAACTAACTGTTTCCAACAAGGACAGAATTTAAACGGGATATCATCTACGATGTTGTAGATTGCGTCTTCGTTATATGAAGACCAATCAACATTATTTTGCCAGTAATTATGAACCCCTAGGCTTCTGGCCCAAGTAGATTTTCCTGTTCTTGTTGGGCCGACGATGTAGAGGCTCTGCTTTCTTGATCTTTCATCTGATGACTGGATACAGAATCCATCCATTGGAGGTCAGAAATTGCATCCTCGAGGGTATAACAGGTAGGTTGAAGGAGCATGTAAGCTTCGGGACTGACCTGGAAGATGTTAGGCTGGAGCCAATCATTGATTGACTCATTACAAAGTAAATCAGGTGAGGATTGCGGATGAGGATTGGTGAACTCTTCCTGAATCTCAGGAAAAAGCTTATTTGCAGAGTATTCGAAATACTGCAATTTTGTGGCCCAATCATAGGGAAACTCTTTCTGGATCATGGAGAGGTACTCTTCCTTGGAAGTAGAGTGTGAAATAATGTCTCGCATTATTTCATCTTTGGAAGGTTTTTTTTCCTTAACTTCTGAATCAGATTTTCCTAGGAAGGGGGACTTCCTAGGAATGAAAGTACCTCTCTCAAACATAGCCAGAGGTTCCTTGAGAATGTAATCCCTCACCCTGTTTACTGACTTGGCACTCTGAATGTTTGGGTGAAACCCATTAATATCAAAGAACCTTGAGTCGGATATCCTTACCGGCTTCTCTGTCTGAAGCAATGCATGTAAATGCAAACTTCCATCTTTATGTGCCTCGCGGGCACATAGAATATATTTCGGAATCCAACGAACAACGAGCTCCCGTATCATCTGACAGGCGATTTCAGGATTTTCTGGACACTTTGGATAGGTTAGGAACGTATTAGCGTTCCTGTGTGAGAACTGACGGTTGGATGAGGAGGAGGCCATATCCGACGACGGAGGATGAGGCTGAAGGATGGCAGAATGGGAGCTCTCAACTCTATACCAACCGGTGCGCCTTCGAAATCCGCCGCCCCCTCTCTTATAGTGGTTGTGAATGGGCCGGACCGGGCCGGCCCAGCAGGAAAAGAAGGCGCGCACTAATATT---------------------------------------------------------------------------------------------------------------------------------------------------------------------------------------------------
>EF547080
ACCGCGCCTTCTTTTCCTGCGAGGGCCCGGTAGGGCCCGAGCGATTTGATGTAAAGCTTGGTCCTGCTTTGTATGATTTATCTAAAGCAGCCCAATCTAAAGAAACCGGTCCCGGGCACTATAAATTGCCTAACAAGTGCGATTCATTCATGGATCCACAGAACGCCCTGTATTATCAGCCGCGGGTACCCACAGCAGCTCCGGCATCCGCAGGAGTGCCGTGGAGTCGCGTAGGCGAGGTAGCTATTTTGAGCTTTGTTGCACTGATTTGCTTTTACCTGCTTTACCTTTGGGTGCTGAGAGACCTTATCTTAGTTCTGAAGGCTCGACAAGGCAGATCCACGGAGGAGCTGATATTTGGAGGACAAGCTGTGGATAGGAGCAACCCTATCCCTAATCTACCAGCACCACCAAGTCAGGGCAATCCCGGGCCATTTGTTCCAGGCACGGGATAAGCATTCAGCCATGTCCACGTCCAAGAGGAAGCGGGGAGATGATTCGAATTGGAGTAAGCGGGTGACTAAGAAGAAGCCCTCTTCAGCTGGGCTGAAGCGGGCTGGAAGCAAGGCCGATAGGCCATCCCTGCAAATCCAGACACTCCAGCATGCTGGGACCACCATGATAACTGTCCCATCCGGAGGAGTATGTGACCTCATCAACACCTATGCCCGAGGATCGGACGAGGGCAACCGCCACACCAGCGAGACTCTCACGTACAAGATCGCCATCGACTACCACTTCGTTGCCGACGCGGCAGCCTGCCGCTACTCCAACACCGGAACCGGTGTAATGTGGCTGGTGTATGACACCACTCCCGGCGGACAAGCTCCGACCCCGCAAACTATATTTGCCTACCCTGACACGCTAAAAGCGTGGCCGGCCACATGGAAGGTGAGCCGGGAGCTGTGTCATCGCTTCGTGGTGAAACGGCGATGGTTGTTCAACATGGAGACCGACGGGCGGATTGGTTCGGACATTCCTCCCTCGAATGCAAGTTGGAAGCCTTGCAAGCGCAACATCTACTTCCACAAGTTCACGAGCGGGTTGGGAGTGAGAACGCAGTGGAAGAATGTAACGGACGGAGGAGTTGGTGCCATCCAGAGAGGAGCGTTGTACATGGTCATTGCCCCCGGCAATGGTCTTACATTTACTGCCCATGGGCAGACCCGTCTGTACTTTAAGAGTGTTGGCAACCAGTAATGAATAAAAACTCCCGTTTTATTATATCTGATGAATGCTGAAAGCTTACATTAATATGTCGTGCGATGGCACGAAAAAACACACGCAATCAATACAGGGGGGTAGTAGGCGGGCGGCTAAGGGTGGTGCTCGGCGGGCAAAACATCGAAAAATCAAGATCTATCTGAATGTACTGCCTCCGTAGGAGGCAGCTCAGGGGGAGAATACCACTTCTCCCCCGGCGACATAATGTAAATGACGCAGTTTGCCTCGAAATACTCCAGCTGCCCTGGAGTCATTTCCTTCATCCAATCTTCATCCGAGTTGGCGAGGATTATTGTAGGCTTAGACTTCTTCTGCACCTTCTTCTTCTTACCATACTTGGGGTTTACAATGAAATCCCTCTGACAGCCAACTAACTGTTTCCAACAAGGACAGAATTTAAACGGGATATCATCTACGATGTTGTAGATTGCGTCTTCGTTATATGAAGACCAATCAACATTATTTTGCCAGTAATTATGAACCCCTAGGCTTCTGGCCCAAGTAGATTTTCCTGTTCTTGTTGGGCCGACGATGTAGAGGCTCTGCTTTCTTGATCTTTCATCTGATGACTGGATACAGAATCCATCCATTGGAGGTCAGAAATTGCATCCTCGAGGGTATAACAGGTAGGTTGAAGGAGCATGTAAGCTTCGGGACTGACCTGGAAGATGTTAGGCTGGAGCCAATCATTGATTGACTCATTACAAAGTAAATCAGGTGAGGATTGCGGATGAGGATTGGTGAACTCTTCCTGAATCTCAGGAAAAAGCTTATTTGCAGAGTATTCGAAATACTGCAATTTTGTGGCCCAATCATAGGGAAACTCTTTCTGGATCATGGAGAGGTACTCTTCCTTGGAAGTAGAGTGTGAAATAATGTCTCGCATTATTTCATCTTTGGAAGGTTTTTTTTCCTTAACCTCTGAATCAGATTTTCCTAGGAAGGGGGACTTCCTAGGAATGAAAGTACCTCTCTCAAACATAGCCAGAGGTTCCTTGAGAATGTAATCCCTCACCCTGTTTACTGACTTGGCACTCTGAATGTTTGGGTGAAACCCATTAATATCAAAGAACCTTGAGTCGGATATCCTTACCGGCTTCTCTGTCTGAAGCAATGCATGTAAATGCAAACTTCCATCTTTATGTGCCTCGCGGGCACATAGAATATATTTGGGAATCCAACGAACAACGAGCTCCCATATCATCTGACAGGCGATTTCAGGATTTTCCGGACACTTTGGATAGGTTAGGAACGTATTAGCGTTCCTGTGTGAGAACTGACGGTTGGATGAGGAGGAGGCCATATCCGACGACGGAGGCTGAGGCTGAGGGATGGCAGAATGGGAGCTCTCAACTCTATACCAACCGGTGCGCCTTCGAAATCCGCCGCCCCCTCTCTTATAGTGGTTGTGAATGGGCCGGACCGGGCCGGCCCAGCAGGAAAAGAAGGCGCGCACTAATATT---------------------------------------------------------------------------------------------------------------------------------------------------------------------------------------------------
>EF547081
ACCGCGCCTTCTTTTCCTGCGAGGGCCCGGTAGGGCCCGAGCGATTTGATGTAAAGCCTGGTCCTGCTTTGTATGATTTATCTAAAGCAGCCCAATCTAAAGAAACCGGTCCCGGGCACTATAAATTGCCTAACAAGTGCGATTCATTCATGGATCCACAGAACGCCCTGTATTATCAGCCGCGGGTACCCACAGCAGCTCCGGCATCCGCAGGAGTGCCGTGGAGTCGCGTAGGCGAGGTAGCTATTTTGAGCTTTGTTGCACTGATTTGCTTTTACCTGCTTTACCTTTGGGTGCTGAGAGACCTTATCTTAGTTCTGAAGGCTCGACAAGGCAGATCCACGGAGGAGCTGATATTTGGAGGACAAGCTGTGGATAGGAGCAACCCTATCCCTAATCTACCAGCACCACCAAGTCAGGGCAATCCCGGGCCATTTGTTCCAGGCACGGGATAAGCATTCAGCCATGTCCACGTCCAAGAGGAAGCGGGGAGATGATTCGAATTGGAGTAAGCGGGTGACTAAGAAGAAGCCCTCGTCAGCTGGGCTGAAGAGGGCTGCAAGCAAGGCCGATAGGCCATCCCTCCAAATCCAGACACTCCAGCATGCTGGGACCACCATGATAACTGTCCCATCCGGAGGAGTATGTGACCTCATCAACACCTATGCCCGAGGATCTGACGAGGGCAACCGCCACACCAGCGAGACTCTCACGTACAAGATCGCCATCGACTACCACTTCGTTGCCGACGCGGCAGCCTGCCGCTACTCCAACACCGGAACCGGTGTAATGTGGCTGGTGTATGACACCACTCCCGGCGGACAAGCTCCGACCCCGCAAACTATATTTGCCTACCCTGACACGCTAAAAGCGTGGCCGGCCACATGGAAGGTGAGCCGGGAGCTGTGTCATCGCTTCGTGGTGAAACGGCGATGGTTGTTCAACATGGAGACCGACGGGCGGATTGGTTCGGACATTCCTCCCTCGAATGCAAGTTGGAAGCCTTGCAAGCGCAACATCTACTTCCACAAGTTCACGAGCGGGTTGGGAGTGAGAACGCAGTGGAAGAATGTAACGGACGGAGGAGTTGGTGCCATCCAGAGAGGAGCGTTGTACATGGTCATTGCCCCCGGCAATGGTCTTACATTTACTGCCCATGGGCAGACCCGTCTGTACTTTAAGAGTGTTGGCAACCAGTAATGAATAAAAACTCCCGTTTTATTATATCTGATGAATGCTGCAAGCTTACATTAATATGTCGTGCGATGGCACGAAAAAACACACGCAATCAATACAGGGGGGTAGTAGGCTGGCGGCTAAGGGTGGTGCTCGGCGGGCAGAACATCGAAAAATCAAGATCTATCTGAATGTACTGCCTCCGTAGGAGGCAGCTCAGGGGGAGAATACCACTTCTCCCCCGGCGACATAATGTAAATGACGCAGTTTGCCTCGAAATACTCCAGCTGCCCTGGAGTCATTTCCTTCATCCAATCTTCATCCGAGTTGGCGAGGATTATTGTAGGCTTAGACTTCTTCTGCACCTTCTTCTTCTTACCATACTTGGGGTTTACAATGAAATCCCTCTGACAGCCAACTAACTGTTTCCAACAAGGACAGAATTTAAACGGAATATCATCTACGATGTTGTAGATTGCGTCTTCGTTGTATGAAGACCAATCAACATTATTTTGCCAGTAATTATGAACCCCTAGGCTTCTGGCCCAAGTAGATTTTCCGGTTCTTGTTGGCCCGACGATGTAGAGGCTCTGCTTTCTTGATCTTTCATCTGATGACTGGATACAGAATCCATCCATTGGAGGTCAGAAATTGCGTCCTCGAGGGTATAACAGGTAGGTTGAAGGAGCATGTAAGCTTCGGGACTAACCTGGAAGATGTTAGGCTGGAGCCAATCATTGATTGACTCATTACAAAGCAAATCAGGTGAGGAGGGTGGATGAGGATTGGTGAACTCTTCCTGAATCTCAGGAAAAAGCTTATTTGCAGAGTATTCAAAATACTGCAATTTTGTGGACCAATCAAAGGGAAGCTCTTTCTGGATCATGGAGAGGTACTCTTCCTTGGAAGTAGCGTGTGAAATAATGTCTCGCATTATTTCATCTTTGGAAGGTTTTTTTTCCTTAACTTCTGAATCAGATTTTCCTAGGAAGGGGGACTTCCTAGGAATGAAAGTACCTCTCTCAAACACAGCCAGAGGTTCCTTGAGAATGTAATCCCTCACCCTGTTTACTGACTTGGCACTCTGAATGTTTGGGTGGAACCCATTAATATCAAAGAACCTTGAGTCGGATATCCTTACCGGCTTCTCTGTCTGAAGCAATGCATGTAAATGCAAACTTCCATCTTTATGTGCCTCTCGGGCACATAGAATATATTTGGGAATCCAACGAACAACGAGCTCCCAGATCATCTGACAGGCGATTTCAGGATTTTCTGGACACTTTGGATAGGTGAGGAACGTGTTAGCGTTCCTGTGTGAGAACTGACGGTTGGATGAGGAGGAGGCCATAGCCGACGACGGAGGATGAGGCTGAAGGATGGCAGACTGGGAGCTCCAAACTCTATACTATACCCGTGCGCCTTCGAAATCCGCCGCTCCCTTGTCTTATAGTGGTTGTAAATGGGCCGGACCGGGCCGGCCCAGCAGGAAAAGAAGGCGCGCACTAATATT-------------------------------------------------------------------------------------------------------------------------------------------------------------------------------------------------
>EF547082
ACCGCGCCTTCTTTTCCTGCGAGGGCCCGGTAGGGCCCGAGCGATTTGATGTAAAGCCTGGTCCTGCTTTGTATGATTTATCTAAAGCAGCCCAATCTAAAGAAACCGGTCCCGGGCACTATAAATTGCCTAACAAGTGCGATTCATTCATGGATCCACAGAACGCCCTGTATTATCAGCCGCGGGTACCCACAGCAGCTCCGGCATCCGCAGGAGTGCCGTGGAGTCGCGTAGGCGAGGTAGCTATTTTGAGCTTTGTTGCACTGATTTGCTTTTACCTGCTTTACCTTTGGGTGCTGAGAGACCTTATCTTAGTTCTGAAGGCTCGACAAGGCAGATCCACGGAGGAGCTGATATTTGGAGGACAAGCTGTGGATAGGAGTAACCCTATCCCTAATCTACCAGCACCACCAAGTCAGGGCAATCCCGGGCCATTTGTTCCAGGCACGGGATAAGCATTCAGCCATGTCCACGTCCAAGAGGAAGCGGGGAGATGATTCGAATTGGAGTAAGCGGGTGACTAAGAAGAAGCCCTCTTCAGCCGGGCTGAAGCGGGCTGGAAGCAAGGCCGATAGGCCATCCCTGCAAATCCAGACACTCCAGCATGCTGGGACCACCATGATAACTGTCCCATCCGGAGGAGTATGTGACCTCATCAACACCTATGCCCGAGGATCGGACGAGGGCAACCGCCACACCAGCGAGACTCTCACGTACAAGATCGCCATCGACTACCACTTCGTTGCCGACGCGGCAGCCTGCCGCTACTCCAACACCGGAACCGGTGTAATGTGGCTGGTGTATGACACCACTCCCGGCGGACAAGCTCCGACCCCGCAAACTATATTTGCCTACCCTGACACGCTAAAAGCGTGGCCGGCCACATGGAAGGTGAGCCGGGAGCTGTGTCATCGCTTCGTGGTGAAACGGCGATGGTTGTTCAACATGGAGACCGACGGGCGGATTGGTTCGGACATTCCTCCCTCTAATGCAAGTTGGAAGCCTTGCAAGCGCAACATCTACTTCCACAAGTTCACGAGCGGGTTGGGAGTGAGAACGCAGTGGAAGAATGTAACGGACGGAGGAGTTGGTGCCATCCAGAGAGGAGCGTTGTACATGGTCATTGCCCCCGGCAATGGTCTTACATTTACTGCCCATGGGCAGACCCGTCTGTACTTTAAGAGTGTTGGCAACCAGTAATGAATAAAAACTCCCGTTTTATTATATCTGATGAATGCTGAAAGCTTACATTAATATGTCGTGCGATGGCACGAAAAAACACACGCAATCAATACAGGGGGGTAGTAGGCGGGCGGCTAAGGGTGGTGCTCGGCGGGCAAAACATCGAAAAATCAAGATCTATCTGAATGTACTGCCTCCGTAGGAGGCAGCTCAGGGGGAGAATACCACTTCTCCCCCGGCGACATAATGTAAATGACGCAGTTTGCCTCGAAATACTCCAGCTGCCCTGGAGTCATTTCCTTCATCCAATCTTCATCCGAGTTGGCGAGGATTATTGTAGGCTTAGACTTCTTCTGCACCTTCTTCTTCTTACCATACTTGGGGTTTACAATGAAATCCCTCTGACAGCCAACTAACTGTTTCCAACAAGGACAGAATTTAAACGGGATATCATCTACGATGTTGTAGATTGCGTCTTCGTTATATGAAGACCAATCAACATTATTTTGCCAGTAATTATGAACCCCTAGGCTTCTGGCCCAAGTAGACTTTCCTGTTCTTGTTGGGCCGACGATGTAGAGGCTCTGCTTTCTTGATCTTTCATCTGATGACTGGATACAGAATCCATCCATTGGAGGTCAGAAATTGCATCCTCGAGGGTATAACAGGTAGGTTGAAGGAGCATGTAAGCTTCGGGACTGACCTGGAAGATGTTAGGCTGGAGCCAATCATTGATTGACTCATTACAAAGTAAATCAGGTGAGGATTGCGGATGAGGATTGGTGAACTCTTCCTGAATCTCAGGAAAAAGCTTATTTGCAGAGTATTCGAAATACTGCAATTTTGTGGCCCAATCATAGGGAAACTCTTTCTGGATCATGGAGAGGTACTCTTCCTTGGAAGTAGAGTGTGAAATAATGTCTCGCATTATTTCATCTTTGGAAGGTTTTTTTTCCTTAACTTCTGAATCAGATTTTCCTAGGAAGGGGGACTTCCTAGGAATGAAAGTACCTCTCTCAAACATAGCCAGAGGTTCCTTGAGAATGTAATCCCTCACCCTGTTTACTGACTTGGCACTCTGAATGTTTGGGTGAAACCCATTAATATCAAAGAACCTTGAGTCGGATATCCTTACCGGCTTCTCTGTCTGAAGCAATGCATGTAAATGCAAACTTCCATCTTTATGTGCCTCTCGGGCACATAGAATATATTTGGGAATCCAACGAACAACGAGCTCCCATATCATCTGACAGGCGATTTCAGGATTTTCTGGACACTTTGGATAGGTTAGGAACGTATTAGCGTTCCTGTGTGAGAACTGACGGTTGGATGAGGAGGAGGCCATATCCGACGACGGAGGATGAGGCTGAGGGATGGCAGAATGGGAGCTCTCAACTCTATACCAACCGGTGCGCCTTCGAAATCCGCCGCCCCCTCTCTTATAGTGGTTGTGAATGGGCCGGACCGGGCCGGCCCAGCAGGAAAAGAAGGCGCGCACTAATATT---------------------------------------------------------------------------------------------------------------------------------------------------------------------------------------------------
>EF547083
ACCGCGCCTTCTTTTCCTGCGAGGGCCCGGTAGGGCCCGAGCGATTTGATGTAAAGCCTGGTCCTGCTTTGTATGATTTATCTAAAGCAGCCCAATCTAAAGAAACCGGTCCCGGGCACTATAAATTGCCTAACAAGTGCGATTCATTCATGGATCCACAGAACGCCCTGTATTATCAGCCGCGGGTACCCACAGCAGCTCCGGCATCCGCAGGAGTGCCGTGGAGTCGCGTAGGCGAGGTAGCTATTTTGAGCTTTGTTGCACTGATTTGCTTTTACCTGCTTTACCTTTGGGTGCTGAGAGACCTTATCTTAGTTCTGAAGGCTCGACAAGGCAGATCCACGGAGGAGCTGATATTTGGAGGACAAGCTGTGGATAGGAGCAACCCTATCCCTAATCTACCAGCACCACCAAGTCAGGGCAATCCCGGGCCTTTTGTTCCAGGCACGGGATAAGCATTCAGCCATGTCCACGTCCAAGAGGAAGCGGGGAGATGATTCGAATTGGAGTAAGCGGGTGCCTAAGAAGAAGCCCTCGTCAGCTGGGCTGAAGAGGGCTGCAAGCAAGGCCGATAGGCCATCCCTCCAAATCCAGACACTCCAGCATGCTGGGACCACCATGATAACGGTCCCCTCCGGAGGAGTATGTGACCTCATTAACACCTATGCCCGAGGATCTGACGAGGGCAACCGCCACACCAGCGAGACTCTGACGTACAAGATCGCCATCGACTACCACTTCGTTGCCGACGCGGCAGCCTGCCGCTACTCCAACACCGGAACCGGTGTAATGTGGCTGGTGTATGACACCACTCCCGGCGGACAAGCTCCGACCCCCCAAACTATATTTGCCTACCCTGACACGCTTAAAGCGTGGCCGGCCACATGGAAGGTGAGCCGGGAGCTGTGTCATCGCTTCGTGGTGAAACGGCGATGGTTGTTCAACATGGAGACCGACGGGCGGATTGGTTCGGACATTCCTCCCTCGAATGCAAGTTGGAAGCCTTGCAAGCGCAACATCTACTTCCACAAGTTCACGAGCGGGTTGGGAGTGAGAACGCAGTGGAAGAATGTAACGGACGGAGGAGTTGGTGCCATCCAGAGAGGAGCGTTGTACATGGTCATTGCCCCCGGCAATGGTCTTACATTTACTGCCCATGGGCAGACCCGTCTGTACTTTAAGAGTGTTGGCAACCAGTAATGAATAAAAACGCCGTTTTTATTATATCTGATGAATGCTGAAAGCTTACATTAATATGTCGTGCGATGGCACGAAAAAACACACACAATCAATACAGGGGGGTAGTCGGCGGGCGGCTAAGGGTGGTGCTCGGCGGGCAGAACATCGAAAAATCAAGATCTATCTGAATGTACTGCCTCCGTAGGAGGCAGCTCAGGGGGAGAATACCACTTCTCCCCCGGCGACATAATGTAAATGACGCAGTTTGCCTCGAAATACTCCAGCTGCCCTGGAGTCATTTCCTTCATCCAATCTTCATCCGAGTTGGCGAGGATTATTGTAGGCTTAGACTTCTTCTGCACCTTCTTCTTCTTACCATACTTGGGGTTTACAATGAAATCCCTCTGACAGCCAACTAACTGTTTCCAACAAGGACAGAATTTAAACGGAATATCATCTACGATGTTGTAGATTGCGTCTTCGTTGTATGAAGACCAATCAACATTATTTTGCCAGTAATTATGAACCCCTAGGCTTCTGGCCCAAGTAGATTTTCCGGTTCTTGTTGGGCCGACGATGTAGAGGCTCTGCTTTCTTGATCTTTCATCTGATGACTGGATACAGAATCCATCCATTGGAGGTCAGAAATTGCATCCTCGAGGGTATAACAGGTAGGTTGAAGGAGCATGTATGCTTCGGGACTAACCTGGAAGATGTTAGGCTGGAGCCAATCATTGATTGACTCATTACAAAGCAAATCAGGTGAGGAGGGTGGATGAGGATTGGTGAACTCTTCCTGAATCTCAGGAAAAAGCTTATTTGCAGAGTATTCAAAATACTGCAATTTTGTGGACCAATCAAAGGGAAGCTCTTTCTGGATCATGGAGAGGTACTCTTCTTTGGAAGTAGCGTGTGAAATAATGTCTCGCATTATTTCATCTTTAGAAGGCTTTTTTTCCTTTACCTCTGAATCAGATTTTCCTAGGAAGGGGGACTTCCTAGGAATGAACGTACCTCTCTCAAACACAGCCAGAGGTTCCTTGAGGATGTAATCCCTCACCCTGTTGACTGACTTGGCACTCTGAATGTTTGGGTGAAACCCATTTATATCAAAAAACCTTGAGTCGGATATCCTTACCGGCTTCTCTGTCTGGAGCAATGCATGTAAATGCAAACTTCCATCTTTATGTGCCTCTCGGGCACATAGAATGTATTTGGGAATCCAACGAACAACGAGCTCCCAGATCATCTGACAGGCGATTTCAGGATTTTCTGGACACTTTGGATAGGTTAGGAACGTGTTAGCGTTCCGGTGTGAGAACTGACGGTTGGATGAGGAGGAGGCCATAGCCGACGACGGAGGCTGAGGCTGAGGGATGGCAGACTGGGAGCTCCAAACTCTATAGTATACCTGTGCGCCTTCGAAATCCGCCGCTCCCTTGTCTTATAGTGGTTGTAAATGGGCCGGACCGGGCCGGCCCAACAGGAAAAGAAGGCGCGCACTAATATT-------------------------------------------------------------------------------------------------------------------------------------------------------------------------------------------------
>EF547084
ACCGCGCCTTCTTTTCCTGCGAGGGCCCGGTAGGGCCCGAGCGATTTGATGTAAAGCTTGGTCCTGCTTTGTATGATTTATCTAAAGCAGCCCAATCTAAGGAAACCGGTCCCGGGCACTATAAATTGCCTAACAAGTGCGATTCATTCATGGATCCACAGAACGCCCTGTATTATCAGCCGCGGGTACCCACAGCAGCTCCGGCATCCGCAGGAGTGCCGTGGAGTCGCGTAGGCGAGGTAGCTATTTTGAGCTTTGTTGCACTGATTTGCTTTTACCTGCTTTACCTTTGGGTGCTGAGAGACCTTATCTTAGTTCTGAAGGCTCGACAAGGCAGATCCACGGAGGAGCTGATATTTGGAGGACAAGCTGTGGATAGGAGCAACCCTATCCCTAATCTACCAGCGCCACCAAGTCAGGGCAATCCCGGGCCATTTGTTCCAGGCACGGGATAAGCATTCAGCCATGTCCACGTCCAAGAGGAAGCGGGGAGATGATTCGAATTGGAGTAAGCGGGTGCCTAAGAAGAAGCCCTCTTCAGCTGGGCTGAAGCGGGCTGGAAGCAAGGCCGATAGGCCATCCCTCCAAATCCAGACACTCCAGCATGCTGGGACCACCATGATAACTGTCCCATCCGGAGGCGTATGTGACCTCATCAACACCTATGCCCGAGGATCTGACGAGGGCAACCGCCACACCAGCGAGACTCTCACGTACAAGATCGCCATCGACTACCACTTCGTTGCTGACGCGGCAGCCTGCCGCTACTCCAACACCGGAACCGGTGTAATGTGGCTGGTGTATGACACCACTCCCGGCGGACAAGCTCCGACCCCGCAAACTATATTTGCCTACCCTGACACGCTAAAAGCGTGGCCGGCCACATGGAAGGTGAGCCGGGAGCTGTGTCATCGCTTCGTGGTGAAACGGCGATGGTTGTTCAACATGGAGACCGACGGGCGGATTGGTTCGGACATTCCTCCCTCGAATGCAAGTTGGAAGCCCTGCAAGCGCAACATCTACTTCCACAAGTTCACGAGCGGGTTGGGAGTGAGAACGCAGTGGAAGAATGTAACGGACGGAGGAGTTGGTGCCATCCAGAGAGGAGCGTTGTACATGGTCATTGCCCCCGGCAATGGTCTTACATTTACTGCCCATGGGCAGACCCGTCTGTACTTTAAGAGTGTTGGCAACCAGTAATGAATAAAAACTCCCGTTTTATTATATCTGATGAATGCTGAAAGCTTACATTAATATGTCGTGCGATGGCACGAAAAAACACACGCAATCAATACAGGGGGGTAGTAGGCGGGCGGCTAAGGGTGGTGCTCGGCGGGCAAAACATCGAAAAATCAAGATCTATCTGAATGTACTGCCTCCGTAGGAGGCAGCTCAGGGGGAGAATACCATTTCTCCCCCGGCGACATAATGTAAATGGTGCAATTTGCCTCGAAATACTCCAGCTGCCCTGGAGTCATTTCCTTCATCCAATCTTCATCCGAGTTGGCGAGGATTATTGTAGGCTTAGACTTCTTCTGCACCTTCTTCTTCTTACCATACTTGGGGTTTACAATGAAATCCCTCTGACAGCCAACTAACTGTTTCCAACAAGGACAGAATTTAAACGGAATATCATCTACGATGTTGTAGATTGCGTCTTCATTGTATGAAGACCAATCAACATTATTTTGCCAGTAATTATGAACCCCTAGGCCTCTGGCCCAAGTAGATTTTCCGGTTCTTGTTGGGCCGACGATGTAGAGGCTCTGCTTTCTTGATCTTTCATCTGATGACTGGATACAGAATCCATCCATTGGAGGTCAGAAATTGCATCTTCGAGGGTATAACAGTTAGGTTGAAGGAGCATGTAAGCTTGGGGACTGACCTGGAAGATATTAGGCTGGAGCCAATCATTGATTGTCTCATTACAAAGCAAATCAGGTGAGGAGGGTGGATGAGGATTGGTGAACTCTTCCTGAATCTCAGGAAAAAGCTTATTTGCAGAGTATTCAAAATACTGCAATTTTGTGGACCAATCAAAGGGGAGCTCTTTCTGGATCATGGAGAGGTACTCTTCTTTGGAAGTAGCGTGTGAAATAATGTCTCGCATTATTTCATCTTTAGAAGGCTTTTTTTCCTTTACCTCTGAATCAGATTTTCCTAGGAAGGGGGACTTCCTAGGAATGAAAGTACCTCTCTCAAACACAGCCAGAGGTTCCTTGAGGATGTAATCCCTCACCCTGTTAACTGACTTGGCACTCTGAATGTTTGGGTGAAACCCATTTATGTCAAAGAACCTTGAGTCAGATATCCTTACCGGCTTCTCTGTTTGAAGCAATGCATGTAAATGCAAACTTCCATCTTTATGTGCCTCTCGGGCACATAGAATGTATTTGGGAATCCAACGAACAACGAGCTCCCAGATCATCTGACAGGCGATTTCAGGATTTTCTGGACACTTTGGATAGGTTAGGAACGTGTTAGCGTTCCGGTGTGAGAACTGACGGTTGGATGAGGAGGAGGCCATAGCCGACGACGGAGGTTGAGGCTGAGGGATGGCAGACTGGGAGCTCCAAACTCTATAGCATACCTGTGCGCCTTCGAAATCCGCCGCTCCCTTGTCTTATAGTGGTTGCAAATGGGCCGGACCGGGCCGGCCCAGCAGGAAAAGAAGGCGCGCACTAATATT-------------------------------------------------------------------------------------------------------------------------------------------------------------------------------------------------
>EF547085
ACCGCGCCTTCTTTTCCTGCGAGGGCCCGGTAGGGCCCGAGCGATTTGATGTAAAGCCTGGTCCTGCTTTGTATGATTTATCTAAAGCAGCCCAATCTAAAGAAACCGGTCCCGGGCACTATAAATTGCCTAACAAGTGCGATTCATTCATGGATCCACAGAATGCCCTGTATTATCAGCCGCGGGTACCCACAGCAGCTCCGGCATCCGCAGGAGTGCCGTGGAGTCGCGTAGGCGAGGTAGCTATTTTGAGCTTTGTTGCACTGATTTGCTTTTACCTGCTTTACCTTTGGGTGCTGAGAGACCTTATCTTAGTTCTGAAGGCTCGACAAGGCAGATCCACGGAGGAGCTGATATTTGGAGGACAAGCTGTGGATAGGAGCAACCCTATCCCTAATCTACCAGCACCACCAAGTCAGGGCAATCCCGGGCCATTTGTTCCGGGCACGGGATAAGCATTCAGCCATGTCCACGTCCAAGAGGAAGCGGGGAGATGATTCGAATTGGAGTAAGCGGGTGCCTAAGAAGAAGCCTTCTTCAGCTGGGCTGAAGAGGGCGGGAAGCAAGGCCGATAGGCCATCCCTCCAAATCCAGACACTCCAGCATGCTGGGACCACAATGATAACTGTCCCATCCGGAGGAGTATGTGACCTCATCAACACCTATGCCCGAGGATCTGACGAGGGCAATCGCCACACCAGCGAGACTCTCACGTACAAGATCGCCATCGACTACCACTTCGTTGCCGACGCGGCAGCCTGCCGCTACTCCAACACCGGAACCGGTGTAATGTGGCTGGTGTATGACACCACTCCCGGCGGACAAGCTCCGACCCCGCAAACTATATTTGCCTACCCTGACACGCTGAAAGCGTGGCCGGCCACATGGAAGGTGAGCCGGGAGCTGTGTCATCGCTTCGTGGTGAAACGGCGATGGTTGTTCAACATGGAGACCGACGGGCGGATTGGTTCGGACATTCCTCCCTCGAATGCAAGTTGGAAGCCTTGCAAGCGCAACATCTACTTCCACAAGTTCACGAGCGGGTTGGGAGTGAGAACGCAGTGGAAGAATGTAACGGACGGAGGAGTTGGTGCCATCCAGAGAGGAGCGTTGTACATGGTCATTGCCCCCGGCAATGGTCTTACGTTTACTGCCCATGGGCAGACCCGTCTGTACTTTAAGAGTGTTGGCAACCAGTAATGAATAAAAACTCCCGTTTTATTATATCTGATGAATGCTGAAAGCTTACATTAATATGTCGTGCGATGGCACGCAAAAACACACGCAATCAATACAGGGGGGTAGTAGGCGGGCGGCTAAGGGTGGTGCTCGGCGGGCAGAACATCGAAAAATCAAGATCTATCGGAATGTACTGCCTCCGTAGGAGGCAGCTCAGGGGGAGAATACCACTTCTCCCCCGGCGACATAATGTAAATGACGCAATTTGCCTCGAAATACTCCAGCTGCCCTGGAGTCATTTCCTTCATCCAATCTTCATCCGAGTTGGCGAGGATTATTGTAGGCTTAGACTTCTTCTGCACTTTCTTCTTCTTACCATACTTTGGGTTCACAATGAAATCCCTCTGACAGCCAACTAACTGTTTCCAACAAGGACAGAATTTAAACGGGATATCATCTACGATGTTGTAGATTGCGTCTTCGTTGTATGAAGACCAATCAACATTATTTTGCCAGTAATTATGAACCCCTAGGCTTCTGGCCCAAGTAGATTTTCCTGTTCTTGTTGGGCCGACGATGTAGAGGCTCTGCTTTCTTGATCTTTCATCTGATGACTGGATACATTATCCATCCATTGGAGGTCAGAAATTGCATCCTCGAGGGTATAACAGGTAGGTTGAAGGAGCATGTAAGCTTCGGGACTAACCTGGAAGATGTTAGGCTGGAGCCAATCATTGATTGACTCATTACAAAGTAAATCGGGTGAGGATTGCGGATGAGGATTGGTGAACTCTTCCTGAATCTCAGGAAAAAGCTTATTTGCAGAGTATTCAAAATACTGCAATTTTGTGGACCAATCATAGGGAAGCTCTTTCTGGATCATGGAGAGGTACTCTTCCTTGGAAGTAGAGTGTGAAATAATGTCTCGCATTATTTCATCTTTGGAAGGCTTTTTTTCCTTAACTTCTGAATCAGATTTTCCTAGGAAGGGGGACTTCCTAGGAATGAAAGTACCTCTCTCAAACATAGCCAGAGGTTCCTTGAGGATGTAATCCCTCACCCTGTTTACTGACTTGGCACTCTGAATGTTTGGGTGAAACCCATTAATATCAAAGAACCTTGAGTCCGATATTCTTACCGGCTTCTCTGTTTGAAGCAATGCATGTAAATGCAAACTTCCATCTTTATGTGCCTCTCGGGCACATAGAATGTACTTGGGAATCCAACGAACAACGAGCTCCCAGATCATCTGACAGGCGATTTCAGGATTTTCTGGACACTTTGGATAGGTGAGGAACGTGTTAGCGTTCCGGTGTGAGAACTGACGGTTGGATGAGGAGGAGGCCATAGCCGACGACGGAGGTTGAGGCTGAGGGATGGCAGACTGGGAGCTCCAAACTCTATAGCATACCTGTGCGCCTTCGAAATCCGCCGCTCCCTTGTCTTATAGTGGTTGTAAATGGGCCGGACCGGGCCGGCCCAGCAGGAAAAGAAGGCGCGCACTAATATT-------------------------------------------------------------------------------------------------------------------------------------------------------------------------------------------------
>EF547086
ACCGCGCCTTCTTTTCCTGCGAGGGCCCGGTAGGGCCCGAGCGATTTGATGTAAAGCTTGGTCCTGCTTTGTATGATTTATCTAAAGCAGCCCAATCTAAAGAAACCGGTCCCGGGCACTATAAATTGCCTAACAAGTGCGATTCATTCATGGATCCACAGAACGCCCTGTATTATCAGCCGCGGGTACCCACAGCAGCTCCGGCATCCGCAGGAGTGCCGTGGAGTCGCGTAGGCGAGGTAGCTATTTTGAGCTTTGTTGCACTGATTTGCTTTTACCTGCTTTACCTTTGGGTGCTGAGAGACCTTATCTTAGTTCTGAAGGCTCGACAAGGCAGATCCACGGAGGAGCTGATATTTGGAGGACAAGCTGTGGATAGGAGCAACCCTATCCCTAATCTACCAGCACCACCAAGTCAGGGCAATCCCGGGCCATTTGTTCCAGGCACGGGATAAGCATTCAGCCATGTCCACGTCCAAGAGGAAGCGGGGAGATGATTCGAATTGGAGTAAGCGGGTGACTAAGAAGAAGCCCTCTTCAGCTGGGCTGAAGCGGGCTGGAAGCAAGGCCGATAGGCCATCCCTGCAAATCCAGACACTCCAGCATGCTGGGACCACCATGATAACTGTCCCATCCGGAGGAGTATGTGACCTCATCAACACCTATGCCCGAGGATCGGACGAGGGCAACCGCCACACCAGCGAGACTCTCACGTACAAGATCGCCATCGACTACCACTTCGTTGCCGACGCGGCAGCCTGCCGCTACTCCAACACCGGAACCGGTGTAATGTGGCTGGTGTATGACACCACTCCCGGCGGACAAGCTCCGACCCCGCAAACTATATTTGCCTACCCTGACACGCTAAAAGCGTGGCCGGCCACATGGAAGGTGAGCCGGGAGCTGTGTCATCGCTTCGTGGTGAAACGGCGATGGTTGTTCAACATGGAGACCGACGGGCGGATTGGTTCGGACATTCCTCCCTCGAATGCAAGTTGGAAGCCTTGCAAGCGCAACATCTACTTCCACAAGTTCACGAGCGGGTTGGGAGTGAGAACGCAGTGGAAGAATGTAACGGACGGAGGAGTTGGTGCCATCCAGAGAGGAGCGTTGTACATGGTCATTGCCCCCGGCAATGGTCTTACATTTACTGCCCATGGGCAGACCCGTCTGTACTTTAAGAGTGTTGGCAACCAGTAATGAATAAAAACTCCCGTTTTATTATATCTGATGAATGCTGAAAGCTTACATTAATATGTCGTGCGATGGCACGAAAAAACACACGCAATCAATACAGGGGGGTAGTAGGCGGGCGGCTAAGGGTGGTGCTCGGCGGGCAAAACATCGAAAAATCAAGATCTATCTGAATGTACTGCCTCCGTAGGAGGCAGCTCAGGGGGAGAATACCACTTCTCCCCCGGCGACATAATGTAAATGACGCAGTTTGCCTCGAAATACTCCAGCTGCCCTGGAGTCATTTCCTTCAACCAATCTTCATCCGAGTTGGCGAGGATTATTGTAGGCTTAGACTTCTTCTGCACCTTCTTCTTCTTACCATACTTGGGGTTTACAATGAAATCCCTCTGACAGCCAACTAACTGTTTCCAACAAGGACAGAATTTAAACGGGATATCATCTACGATGTTGTAGATTGCGTCTTCGTTATATGAAGACCAATCAACATTATTTTGCCAGTAATTATGAACCCCTAGGCTTCTGGCCCAAGTAGATTTTCCTGTTCGTGTTGGACCGACGATGTAGAGGCTCTGCTTTCTTGATCTTTCATCTGATGACTGGATACAGAATCCATCCATTGGAGGTCAGAAATTGCATCCTCGAGGGTATAACAGGTAGGTTGAAGGAGCATGTAAGCTTCGGGACTGACCTGGAAGATGTTAGGCTGGAGCCAATCATTGATTGACTCATTACAAAGTAAATCAGGTGAGGATTGCGGATGAGGATTGGTGAACTCTTCCTGAATCTCAGGAAAAAGCTTATTTGCAGAGTATTCGAAATACTGCAATTTTGTGGCCCAATCATAGGGAAACTCTTTCTGGATCATGGAGAGGTACTCTTCCTTGGAAGTAGAGTGTGAAATAATGTCTCGCATTATTTCATCTTTGGAAGGTTTTTTTTCCTTAACTTCTGAATCAGATTTTCCTAGGAAGGGGGACTTCCTAGGAATGAAAGTACCTCTCTCAAACATAGCCAGAGGTTCCTTGAGAATGTAATCCCTCACCCTGTTTACTGACTTGGCACTCTGAATGTTTGGGTGAAACCCATTAATATCAAAGAACCTTGAGTCGGATATCCTTACCGGCTTCTCTGTCTGAAGCAATGCATGTAAATGCAAACTTCCATCTTTATGTGCCTCTCGGGCACATAGAATATATTTGGGAATCCAACGAACAACGAGCTCCCATATCATCTGACAGGCGATTTCAGGATTTTCTGGACACTTTGGATAGGTTAGGAACGTATTAGCGTTCCTGTGTGAGAACTGACGGTTGGATGAGGAGGAGGCCATATCCGACGACGGAGGATGAGGCTGTGGGATGGCAGAATGGGAGCTCTCAACTCTATACCAACCGGTGCGCCTTCGAAATCCGCCGCCCCCTCTCTTATAGTGGTTGTGAATGGGCCGGACCTGGCCGGCCCAGCAGGAAAAGAAGGCGCGCACTAATATT---------------------------------------------------------------------------------------------------------------------------------------------------------------------------------------------------
>EF547087
ACCGCGCCTTCTTTTCCTGCGAGGGCCCGGTAGGGCCCGAGTGATTTGATGTAAAGCTTGGTCCTGCTTTGTATGATTTATCTTAAGCAGCCCATTCTAAAGAAACCGGTCCCGGGCACTATAAATTGCCTAACAAGTGCGATTCATTCATGGATCCACAGAACGCCCTGTACTATCAGCCGCGGGTACCCACAGCAGCTCCGGCATCCGCAGGAGTGCCGTGGAGTCGCGTAGGCGAGGTAGCTATTTTGAGCTTTGTTGCACTGATTTGCTTTTACCTGCTTTACCTTTGGGTGCTGAGAGACCTTATCTTAGTTCTGAAGGCTCGGCAAGGCAGATCCACGGAGGAGCTGATATTTGGAGGACAAGCTGTGGATAGGAGCAACCCTATCCCTAATCTACCAGCACCACCAAGTCAGGGCAATCCCGGGCCATTTGTTCCAGGCACGGGATAAGCAATCAGCCATGTCCACGTCCAAGAGGAAGCGTGGAGATGATGCGAACTGGAGTAAGCGGACGACTAAGAAGAAGCCCTCTTCAGCTGGGCTGAAGAGGGCTGGAAGCAAGGCCGATAGGCCATCCCTCCAAATCCAGACACTCCAGCATGCTGGGACCACCATGATAACGGTCCCCTCTGGAGGAGTATGTGACCTCATCAACACCTACGCCCGAGGATCTGACGAGGGCAACCGCCACACCAGCGAGACTCTCACGTACAAGATCGCCATCGACTACCACTTCGTTGCCGACGCGGCAGCCTGCCGCTACTCCAACACCGGAACCGGTGTAATGTGGCTGGTGTATGACACCACTCCCGGCGGACAAGCTCCGACCCCGCAAACTATATTTGCCTACCCTGACACGCTTAAAGCGTGGCCGGCCACATGGAAGGTGAGCCGGGAGCTGTGTCATCGCTTCGTGGTGAAACGGCGATGGTTGTTCAACATGGAGACCGACGGGCGGATTGGTTCGGACATTCCTCCCTCGAATGCAAGTTGGAAGCCTTGCAAGCGCAACATCTACTTCCACAAGTTCACGAGCGGGTTGGGAGTGAGAACGCAGTGGAAGAATGTAACGGACGGAGGAGTTGGTGCCATCCAGAGAGGAGCGTTGTACATGGTCATTGCCCCCGGCAATGGTCTTACATTTACTGCCCATGGGCAGACCCGTTTGTACTTTAAGAGTGTTGGCAACCAGTAATGAATAAAAACTCCCGTTTTATTATATCTGATGAATGCTGAAAGCTTACATTAATATGTCGTGCGATGGCACGAAAAAACACACACAATCAATACAGGGGGGTAGTAGGCGGGCGGCTAAGGGTGGTGCTCGGCGGGCAGAACATTGAAAAATCAAGATCTATCTGAATCCACTGCCTCCGTAGGAGGCAGCTCAGGGGGAGAATACCACTTCTCCCCCGGCGACATAATGTAAATGACGCAATTTGCCTCGAAATACTCCAGCTGCCCTGGAGTCATTTCCTTCATCCAATCTTCATCCGAGTTGGCGAGGATTATTGTAGGCTTAGACTTCTTCTGCACCTTTTTCTTCTTACCATACTTGGGGTTTACAATGAAATCCCTCTGACAGCCAACTAACTGTTTCCAACAAGGACAGAATTTAAACGGGATATCATCTACGATGTTGTAGATTGCGTCTTCATTGTATGAAGACCAATCAACATTATTTTGCCAGTAATTATGAACCCCTAGGCTTCTGGCCCAAGTAGATTTTCCTGTTCTTGTTGGGCCGACGATGTAGAGGCTCTGCTTTCTTGATCTTTCATCTGATGACTGGATACAGAATCCATCCATTGGAGGTCAGAAATTGCATCCTCGAGGGTATAACAGGTAGGTTGAAGGAGCATGTACGCTTCGGGACTAACCTGGAAGATGTTAGGCTGGAGCCAATCATTGATTGACTCACTACAAAGTAAATCAGGTTTGGATTGCGGATGAGGATTGGTGAACTCTTCCTGAATCTCAGGAAAAAGCTTATTTGCAGAGTATTCAAAATACTGCAATTTTGTGGACCAATCATAGGGAAACTCTTTCTGGATCATGGAGAGGTACTCTTCTTTGGAAGTAGAGTGTGAAATAATGTCTCGCATTATTTCATCTTTGGAAGGCTTCTTTTCCTTAACTTCTGAATCAGATTTTCCTAGGAAGGGGGACTTCCTAGGAATGAAAGTACCTCTCTCAAACATAGCCAGAGGTTCCTTGAGAATGTAATCCCTCACCCTGTTTACTGACTTGGCACTCTGAATGTTTGGGTGGAACCCATTAATATCAAAGAACCTTGAGTCCGATATTCTTACCGGCTTCTCTGTTTGAAGCAATGCATGTAAATGCAAACTTCCATCTTTGTGTGCCTCTCGGGCACAGACAATATACCTGGGTATCCAACGAACAACGAGCTCCCAGATCATCTGACAGGCGATTTCAGGATTTTCTGGACACTTTGGGTAGGTTAAGAACGTGTTCACGTTCCTGTGTGAGAACTGACGGTTGGATGAGGAGGAGGCCATAGCCGACGACGGAGGATGAGGCTGAGGGATGGCAGATGGGGAGCTCTCAACTCTATACCAACCGGTGCGCCTTCGAAATCCGCCGCCCCCCCTCTTATAGTGGTTGTGAATGGGCCGGACCGGGCCGGCCCAGCAGGAAAAGAAGGCGCGCACTAATATT---------------------------------------------------------------------------------------------------------------------------------------------------------------------------------------------------
>EF547088
ACCGCGCCTTCTTTTCCTGCGAGGGCCCGGTAGGGCCCGAGCGATTTGATGTAAAGCTTGGTCCTGCTTTGTATGATTTATCTAAAGCAGCCCAATCTAAAGAAACCGGTCCCGGGCACTATAAATTGCCTAACAAGTGCGATTCATTCATGGATCCACAGAACGCCCTGTATTATCAGCCGCGGGTACCCACAGCAGCTCCGGCATCCGCAGGAGTGCCGTGGAGTCGCGTAGGCGAGGTAGCTATTTTGAGCTTTGTTGCACTGATTTGCTTTTACCTGCTTTACCTTTGGGTGCTGAGAGACCTTATCTTAGTTCTGAAGGCTCGACAAGGCAGATCCACGGAGGAGCTGATATTTGGAGGACAAGCTGTGGATAGGAGCAACCCTATCCCTAATCTACCAGCACCACCAAGTCAGGGCAATCCCGGGCCATTTGTTCCAGGCACGGGATAAGCATTCAGCCATGTCCACGTCCAAGAGGAAGCGGGGAGATGATTCGAATTGGAGTAAGCGGGTGACTAAGAAGAAGCCCTCTTCAGCTGGGCTGAAGCGGGCTGGAAGCAAGGCCGATAGGCCATCCCTGCAAATCCAGACACTCCAGCATGCTGGGACCACCATGATAACTGTCCCATCCGGAGGTGTATGTGACCTCATCAACACCTATGCCCGAGGATCGGACGAGGGCAACCGCCACACCAGCGAGACTCTCACGTACAAGATCGCCATCGACTACCACTTCGTTGCCGACGCGGCAGCCTGCCGCTACTCCAACACCGGAACCGGTGTAATGTGGCTGGTGTATGACACCACTCCCGGCGGACAAGCTCCGACCCCGCAAACTATATTTGCCTACCCTGACACGCTAAAAGCGTGGCCGGCCACATGGAAGGTGAGCCGGGAGCTGTGTCATCGCTTCGTGGTGAAACGGCGTTGGTTGTTCAACATGGAGACCGACGGGCGGATTGGTTCGGACATTCCTCCTTCGAATGCAAGTTGGAAGCCTTGCAAGCGCAACATCTACTTCCACAAGTTCACGAGCGGGTTGGGAGTGAGAACGCAGTGGAAGAATGTAACGGACGGAGGAGTTGGTGCCATCCAGAGAGGAGCGTTGTACATGGTCATTGCCCCCGGCAATGGTCTTACATTTACTGCCCATGGGCAGACCCGTCTGTACTTTAAGAGTGTTGGCAACCAGTAATGAATAAAAACTCCCGTTTTATTATATCTGATGAATGCTGAAAGCTTACATTAATATGTCGTGCGATGGCACGAAAAAACACACGCAATCAATACAGGGGGGTAGTAGGCGGGCGGCTAAGGGTGGTGCTCGGCGGGCAAAACATCGAAAAATCAAGATCTATCTGAATGTACTGCCTCCGTAGGAGGCAGCTCAGGGGGAGAATACCACTTCTCCCCCGGCGACATAATGTAAATGACGCAGTTTGCCTCGAAATACTCCAGCTGCCCTGGAGTCATTTCCTTCATCCAATCTTCATCCGAGTTGGCGAGGATTATTGTAGGCTTAGACTTCTTCTGCACCTTCTTCTTCTTACCATACTTGGGGTTTACAATGAAATCCCTCTGACAGCCAACTAACTGTTTCCAACAAGGACAGAATTTAAACGGGATATCATCTACGATGTTGTAGATTGCGTCTTCGTTATATGAAGACCAATCAACATTATTTTGCCAGTAATTATGAACCCCTAGGCTTCTGGCCCAAGTAGATTTTCCTGTTCTTGTTGGGCCGACGATGTAGAGGCTCTGCTTTCTTGATCTTTCATCTGATGACTGGATACAGAATCCATCCATTGGAGGTCAGAAATTGCATCCTCGAGGGTGTAACAGGTAGGTTGAAGGAGCATGTAAGCTTCGGGACTGACCTGGAAGATGTTAGGCTGGAGCCAATCATTGATTGACTCATTACAAAGTAAATCAGGTGAGGATTGCGGATGAGGATTGGTGAACTCTTCCTGAATCTCAGGAAAAAGCTTATTTGCAGAGTATTCGAAATACTGCAATTTTGTGGCCCAATCATAGGGAAACTCTTTCTGTATCATGGAGAGGTACTCTTCCTTGGAAGTAGAGTGGGAAATAATGTCTCGCATTATTTCATCTTTGGAAGGTTTTTTTTCCTTAACTTCTGAATCAGATTTTCCTAGGAAGGGGGACTTCCTAGGAATGAAAGTACCTCTCTCAAACATAGCCAGAGGTTCCTTGAGAATGTAATCCCTCACCCTGTTTACTGACTTGGCACTCTGAATGTTTGGGTGAAACCCATTAATATCAAAGAACCTTGAGTCGGATATCCTTACCGGCTTCTCTGTCTGAAGCAATGCATGTAAATGCAAACTTCCATCTTTATGTGCCTCGCGGGCACATAGAATATATTTGGGAATCCAACGAACAACGAGCTCCCATATCATCTGACAGGCGATTTCAGGATTTTCTGGACACTTTGGATAGGTTAGGAACGTATTAGCGTTCCTGTGTGAGAACTGACGGTTGGATGAGGAGGAGGCCATATCCGACGACGGAGGACAAGGCTGTGGGATGGCAGAATGGGAGCTCTCAACTCTATACCAACCGGTGCGCCTTCGAAATCCGCCGCCCCCTCTCTTATAGTGGTTGTGAATGGGCCGGACCGGGCCGGCCCAGCAGGAAAAGAAGGCGCGCACTAATATT---------------------------------------------------------------------------------------------------------------------------------------------------------------------------------------------------
>EF547089
ACCGCGCCTTCTTTTCCTGCGAGGGCCCGGTAGGGCCCGAGTGATTTGATGTAAAGCTTGGTCCTGCTTTGTATGATTTATCTAAAGCAGCCCATTCTAAAGAAACCGGTCCCGGGCACTATAAATTGCCTAACAAGTGCGATTCATTCATGGATCCACAGAACGCCCTGTACTATCAGCCGCGGGTACCCACAGCAGCTCCGGCATCCGCAGGAGTGCCGTGGAGTCGCGTAGGCGAGGTAGCTATTTTGAGCTTTGTTGCACTGATTTGCTTTTACTTGCTTTACCTTTGGGTGCTGAGAGACCTTATCTTAGTTCTGAAGGCTCGGCAAGGCAGATCCACGGAGGAGCTGATATTTGGAGGACAAGCTGTGGATAGGAGCAACCCTATCCCTAATCTACCAGCACCACCAAGTCAGGGCAATCCCGGGCCATTTGTTCCAGGCACGGGATAAGCAATCAGCCATGTCCACGTCCAAGAGGAAGCGTGGAGATGATGCGAACTGGAGTAAGCGGACGACTAAGAAGAAGCCCTCTTCAGCAGGGCTGAAGAGGGCTGGAAGCAAGGCCGATAGGCCATCCCTCCAAATCCAGACACTCCAGCATGCTGGGACCACCATGATAACGGTCCCCTCTGGAGGAGTATGTGATCTCATCAACACCTACGCCCGAGGATCTGACGAGGGCAACCGCCACACCAGCGAGACTCTCACGTACAAGATCGCCATCGACTACCACTTCGTTGCCGACGCGGCAGCCTGCCGCTACTCCAACACCGGAACCGGTGTAATGTGGCTGGTGTATGACACCACTCCCGGCGGACAAGCTCCGACCCCGCAAACTATATTTGCCTACCCTGACACGCTTAAAGCGTGGCCGGCCACATGGAAGGTGAGCCGGGAGCTGTGTCATCGCTTCGTGGTGAAACGGCGATGGTTGTTCAACATGGAGACCGACGGGCGGATTGGTTCGGACATTCCTCCATCGAATGCAAGTTGGAAGCCTTGCAAGCGCAACATCTACTTCCACAAGTTCACGAGCGGGTTGGGAGTGAGAACGCAGTGGAAGAATGTAACGGACGGAGGAGTTGGTGCCATCCAGAGAGGAGCGTTGTACATGGTCATTGCCCCCGGCAATGGTCTTACATTTACTGCCCATGGGCAGACCCGTCTGTACTTTAAGAGTGTTGGCAACCAGTAATGAATAAAAACTCCTGTTTTATTATATCTGATGAATGCTGAAAGCTTACATTAATATGTCGTGCGATGGCACGAAAAAACACACACAATCAATACAGGGGGGTAGTAGGCGGGCGGCTAAGGGTGGTGCTCGGCGGGCAGAACATTGAAAAATCAAGATCTATCTGAATCCACTGCCTCCGTAGGAGGCAGCTCAGGGGGAGAATACCACTTCTCCCCCGGCGACATAATGTAAATGACGCAATTTGCCTCGAAATACTCCAGCTGCCCTGGAGTCATTTCCTTCATCCAATCTTCATCCGAGTTGGCGAGGATTATTGTAGGCTTAGACTTCTTCTGCACCTTTTTCTTCTTACCATACTTGGGGTTTACAATGAAATCCCTCTGACAGCCAACTAACTGTTTCCAACAAGGACAGAATTTAAACGGGATATCATCTACGATGTTGTAGATTGCGTCTTCATTGTATGAAGACCAATCAACATTATTTTGCCAGTAATTATGAACCCCTAGGCTTCTGGCCCAAGTAGATTTTCCTGTTCTTGTTGGGCCGACGATGTAGAGGCTCTGCTTTCTTGATCTTTCATCTGATGACTGGATACAGAATCCATCCATTGGAGGTCAGAAATTGCATCCTCGAGGGTATAACAGGTAGGTTGAAGGAGCATGTACGCTTCGGGACTAACCTGGAAGATGTTAGGCTGGAGCCAATCATTGATTGACTCACTACAAAGTAAATCAGGTGTGGATTGCGGATGAGGATTGGTGAACTCTTCCTGAATCTCAGGAAAAAGCTTATTTGCAGAGTATTCAAAATACTGCAGTTTTGTGGACCAATCATAGGGAAACTCTTTCTGGATCATGGAGAGGTACTCTTCTTTGGAAGTAGAGTGTGAAATAATGTCTCGCATTATTTCATCTTTGGAAGGCTTCTTTTCCTTAACTTCTGAATCAGATTTTCCTAGGAAGGGGGACTTCCTAGGAATGAAAGTACCTCTCTCAAACATAGCCAGAGGTTCCTTGAGAATGTAATCCCTCACCCTGTTTACTGACTTGGCACTCTGAATGTTTGGGTGAAACCCATTAATATCAAAGAACCTTGAGTCCGATATTCTTACCGGCTTCTCTGTTTGAAGCAATGCATGTAAATGCAAACTTCCATCTTTGTGTGCCTCTCGGGCACAGACAATATACTTGGGTATCCAACGAACAACGAGCTCCCATATCATCTGACAGGCGATTTCAGGATTTTCTGGACACTTTGGGTAGGTTAAGAACGTGTTCACGTTCCTGTGTGAGAACTGACGGTTGGATGAGGAGGAGGCCATAGCCGACGACGGAGGATGAGGCTGAGGGATGGCAGATGGGGAGCTCTCAACTCTATACCAACCGGTGCGCCTTCGAAATCCGCCGCCCCTCCTCTTATAGTGGTTGTGAATGGGCCGGACCGGGCCGGCCCAGCAGGAAAAGAAGGCGCGCACTAATATT---------------------------------------------------------------------------------------------------------------------------------------------------------------------------------------------------
>EF547090
ACCGCGCCTTCTTTTCCTGCGAGGGCCCGGTAGGGCCCGAGTGATTTGATGTAAAGCTTGGTCCTGCTTTGTATGATTTATCTAAAGCAGCCCATTCTAAAGAAACCGGTCCCGGGCACTATAAATTGCCTAACAAGTGCGATTCATTCATGGATCCACAGAACGCCCTGTACTATCAGCCGCGGGTACCCACAGCAGCTCCGGCATCCGCAGGAGTGCCGTGGAGTCGCGTAGGCGAGGTAGCTATTTTGAGCTTTGTTGCACTGATTTGCTTTTACTTGCTTTACCTTTGGGTGCTGAGAGACCTTATCTTAGTTCTGAAGGCTCGGCAAGGCAGATCCACGGAGGAGCTGATATTTGGAGGACAAGCTGTGGATAGGAGCAACCCTATCCCTAATCTACCAGCACCACCAAGTCAGGGCAATCCCGGGCCATTTGTTCCAGGCACGGGATAAGCAATCAGCCATGTCCACGTCCAAGAGGAAGCGTGGAGATGATGCGAACTGGAGTAAGCGGACGACTAAGAAGAAGCCCTCTTCAGCAGGGCTGAAGAGGGCTGGAAGCAAGGCCGATAGGCCATCCCTCCAAATCCAGACACTCCAGCATGCTGGGACCACCATGATAACGGTCCCCTCTGGAGGAGTATGTGACCTCATCAACACCTACGCCCGAGGATCTGACGAGGGCAACCGCCACACCAGCGAGACTCTCACGTACAAGATCGCCATCGACTACCACTTCGTTGCCGACGCGGCAGCCTGCCGCTACTCCAACACCGGAACCGGTGTAATGTGGCTGGTGTATGACACCACTCCCGGCGGACAAGCTCCGACCCCGCAAACTATATTTGCCTACCCTGACACGCTTAAAGCGTGGCCGGCCACATGGAAGGTGAGCCGGGAGCTGTGTCATCGCTTCGTGGTGAAACGGCGATGGTTGTTCAACATGGAGACCGACGGGCGGATTGGTTCGGACATTCCTCCATCGAATGCAAGTTGGAAGCCTTGCAAGCGCAACATCTACTTCCACAAGTTCACGAGCGGGTTGGGAGTGAGAACGCAGTGGAAGAATGTAACGGACGGAGGAGTTGGTGCCATCCAGAGAGGAGCGTTGTACATGGTCATTGCCCCCGGCAATGGTCTTACATTTACTGCCCATGGGCAGACCCGTCTGTACTTTAAGAGTGTTGGCAACCAGTAATGAATAAAAACTCCTGTTTTATTATATCTGATGAATGCTGAAAGCTTACATTAATATGTCGTGCGATGGCACGAAAAAACACACACAATCAATACAGGGGGGTAGTAGGCGGGCGGCTAAGGGTGGTGCTCGGCGGGCAGAACATTGAAAAATCAAGATCTATCTGAATCCACTGCCTCCGTAGGAGGCAGCTCAGGGGGAGAATACCACTTCTCCCCCGGCGACATAATGTAAATGACGCAATTTGCCTCGAAATACTCCAGCTGCCCTGGAGTCATTTCCTTCATCCAATCTTCATCCGAGTTGGCGAGGATTATTGTAGGCTTAGACTTCTTCTGCACCTTTTTCTTCTTACCATACTTGGGGTTTACAATGAAATCCCTCTGACAGCCAACTAACTGTTTCCAACAAGGACAGAATTTAAACGGGATATCATCTACGATGTTGTAGATTGCGTCTTCATTGTATGAAGACCAATCAACATTATTTTGCCAGTAATTATGAACCCCTAGGCTTCTGGCCCAAGTAGATTTTCCTGTTCTTGTTGGGCCGACGATGTAGAGGCTCTGCTTTCTTGATCTTTCATCTGATGACTGGATACAGAATCCATCCATTGGAGGTCAGAAATTGCATCCTCGAGGGTATAACAGGTAGGTTGAAGGAGCATGTACGCTTCGGGACTAACCTGGAAGATGTTAGGCTGGAGCCAATCATTGATTGACTCACTACAAAGTAAATCAGGTGTGGATTGCGGATGAGGATTGGTGAACTCTTCCTGAATCTCAGGAAAAAGCTTATTTGCAGAGTATTCAAAATACTGCAGTTTTGTGGACCAATCATAGGGAAACTCTTTCTGGATCATGGAGAGGTACTCTTCTTTGGAAGTAGAGTGTGAAATAATGTCTCGCATTATTTCATCTTTGGAAGGCTTCTTTTCCTTAACTTCTGAATCAGATTTTCCTAGGAAGGGGGACTTCCTAGGAATGAAAGTACCTCTCTCAAACATAGCCAGAGGTTCCTTGAGAATGTAATCCCTCACCCTGTTTACTGACTTGGCACTCTGAATGTTTGGGTGAAACCCATTAATATCAAAGAACCTTGAGTCCGATATTCTTACCGGCTTCTCTGTTTGAAGCAATGCATGTAAATGCAAACTTCCATCTTTGTGTGCCTCTCGGGCACAGACAATATACTTGGGTATCCAACGAACAACGAGCTCCCATATCATCTGACAGGTGATTTCAGGATTTTCTGGACACTTTGGGTAGGTTAAGAACGTGTTCACGTTCCTGTGTGAGAACTGACGGTTGGATGAGGAGGAGGCCATAGCCGACGACGGAGGATGAGGCTGAGGGATGGCAGATGGGGAGCTCTCAACTCTATACCAACCGGTGCGCCTTCGAAATCCGCCGCCCCTCCTCTTATAGTGGTTGTGAATGGGCCGGACCGGGCCGGCCCAGCAGGAAAAGAAGGCGCGCACTAATATT---------------------------------------------------------------------------------------------------------------------------------------------------------------------------------------------------
>EF547091
ACCGCGCCTTCTTTTCCTGCGAGGGCCCGGTAGGGCCCGAGCGATTTGATGTAAAGCCTGGTCCTGCTTTGTATGATTTATCTAAAGCAGCCCAATCTAAAGAAACCGGTCCCGGGCACTATAAATTGCCTAACAAGTGCGATTCACTCATGGATCCACAGAACGCCCTGTATTATCAGCCGCGGGTACCCACAGCAGCTCCGGCATCCGCAGGAGTGCCGTGGAGTCGCGTAGGCGAGGTAGCTATTTTGAGCTTTGTTGCACTGATTTGCTTTTACCTGCTTTACCTTTGGGTGCTGAGAGACCTTATCTTAGTTCTGAAGGCTCGACAAGGCAGATCCACGGAGGAGCTGATATTTGGTGGACAAGCTGTGGATAGGAGCAACCCTATCCCTAATATACCAGCACCACCAAGTCAGGGCAATCCCGGGCCATTTGTTCCAGGCACGGGATAAGCATTCAGCCATGTCCACGTCCAAGAGGAAGCGGGGAGATGATTCGAATTGGAGTAAGCGGGTGACTAAGAAGAAGCCCTCGTCAGCTGGGCTGAAGAGGGCTGGAAGCAAGGCCGATAGGCCATCCCTCCAAATCCAGACACTCCAGCATGCTGGGACCACCATGATAACTGTCCCATCCGGAGGAGTATGTGACCTCATCAACACCTATGCCCGAGGATCTGACGAGGGCAACCGCCACACCAGCGAGACTCTCACGTACAAGATCGCCATCGACTACCACTTCGTTGCCGACGCGGCAGCCTGCCGCTACTCCAACACCGGAACCGGTGTAATGTGGCTGGTGTATGACACCACTCCCGGCGGACAAGCTCCGACCCCGCAAACTATATTTGCCTACCCTGACACGCTAAAAGCGTGGCCGGCCACATGGAAGGTGAGCCGGGAGCTGTGTCATCGCTTCGTGGTGAAACGGCGATGGTTGTTCAACATGGAGACCGACGGGCGGATTGGTTCGGACATTCCTCCCTCGAATGCAAGTTGGAAGCCTTGCAAGCGCAACATCTACTTCCACAAGTTCACGAGCGGGTTGGGAGTGAGAACGCAGTGGAAGAATGTAACGGACGGAGGAGTTGGTGCCATCCAGAGAGGAGCGTTGTACATGGTCATTGCCCCCGGCAATGGTCTTACATTTACTGCCCATGGGCAGACCCGTCTGTACTTTAAGAGTGTTGGCAACCAGTAATGAATAAAAACTCCCGTTTTATTATATCTGATGAATGCTCAAAGCTTACATTAATATGTCGTGCGATGGCACGAAAAAACACACACAATCAATACAGGGGGGTAGTAGGCGGGCGGCTAAGGGTGGTGCTCGGCGGGCAGAACATCGAAAAATCAAGATCTATCTGAATGTACTGCCTCCGTAGGAGGCAGCTCAGGGGGAGAATACCACTTCTCCCCCGGCGACATAATGTAAATGACGCAGTTTGCCTCGAAATACTCCAGCTGCCCTGGAGTCATTTCCTTCATCCAATCTTCATCCGAGTTGGCGAGGATTATTGTAGGCTTAGACTTCTTCTGCACCTTCTTCTTCTTACCATACTTGGGGTTTACAATGAAATCCCTCTGACAGCCAACTAACTGTTTCCAACAAGGACAGAATTTAAACGGAATATCATCTACGATGTTGTAGATTGCGTCTTCGTTGTACGAAGACCAATCAACATTATTTTGCCAGTAATTATGAACCCCTAGGCTTCTGGCCCAAGTAGATTTTCCGGTTCTTGTTGGCCCGACGATGTAGAGGCTCTGCTTTCTTGATCTTTCATCTGATGACTGGATACAGAATCCATCCATTGGAGGTCAGAAATTGCATCCTCGAGGGTATAACAGGTAGGTTGAAGGAGCATGTATTCTTCGGGACTAACCTGGAAGATGTTAGGCTGGAGCCAATCATTGATTGACTCATTACAAAGTAAATCAGGTGAGGAGGGTGGATGAGGATTGGTGAACTCTTCCTGAATCTCAGGAAAAAGTTTATTTGCAGAGTATTCAAAATACTGTAATTTTGTGGACCAATCAAAGGGAAGCTCTTTCTGGATCATGGAGAGGTACTCTTCTTTGGAAGTAGCGTGTGAAATAATGTCTCGCATTATTTCATCTTTAGAAGGCTTTTTTTCCTTTACCTCTGAATCAGATTTTCCTAGGAAGGGGGACTTCCTAGGAATGAAAGTACCTCTCTCAAACACAGCCAGAGGTTCCTTGAGAATGTAATCCCTCACCCTGTTAACTGACTTGGCACTCTGAATATTTGGGTGAAACCCATTTATATCAAAGAACCTTGAGTCAGATATCCTTACCGGCTTCTCTGTCTGAAGCAATGCATGTAAATGCAAACTTCCATCTTTATGTGCCTCTCGGGCACATAGAATATATTTGGGAATCCAACGAACAACGAGCTCCCAGATCATCTGGCAGGCGATTTCAGGATTTTCTGGACACTTTGGATAGGTAAGGAACGTGTTAGCGTTCCTGTGTGAGAACTGACGGTTGGATGAGGAGGAGGCCATAGCCGACGACGGAGGATGAGGCTGAGGGATGGCAGACTGGGAGCTCCAAACTCTATAGTATACCTGTGCGCCTTCGAAATCCGCCGCTCCTTTGTCTTATAGTGGTTGTAAATGGGCCGGACCGGGCCGGCCCAGCAGGAAAAGAAGGCGCGCACTAATATT-------------------------------------------------------------------------------------------------------------------------------------------------------------------------------------------------
>EF547092
ACCGCGCCTTCTTTTCCTGCGAGGGCCCGGTAGGGCCCGAGCGATTTGATGTAAAGCTTGGTCCTGCTTTGTATGATTTAGCTAAAGCAGCCCAATCTAAAGAAACCGGTCCCGGGCACTATAAATTGCCTAACAAGTGCGATTCATTCATGGATCCACAGAACGCCCTGTATTATCAGCCGCGGGTACCCACAGCAGCTCCGGCATCCGCAGGAGTGCCGTGGAGTCGCGTAGGCGAGGTAGCTATTTTGAGCTTTGTTGCACTGATTTGCTTTTACCTGCTTTACCTTTGGGTGCTGAGAGACCTTATCTTAGTTCTGAAGGCTCGACAAGGCAGATCCACGGAGGAGCTGATATTTGGAGGACAAGCTGTGGATAGGAGCAACCCTATCCCTAATCTACCAGCACCACCAAGTCAGGGCAATCCCGGGCCATTTGTTCCAGGCACGGGATAAGCATTCAGCCATGTCCACGTCCAAGAGGAAGCGGGGAGATGATTCGAATTGGAGTAAGCGGGTGACTAAGAAGAAGCCCTCTTCAGCTGGGCTGAAGCGGGCTGGAAGCAAGGCCGATAGGCCATCCCTGCAAATCCAGACACTCCAGCATGCCGGGACCACCATGATAACTGTCCCATCCGGAGGAGTATGTGACCTCATCAACACCTATGCCCGAGGATCGGACGAGGGCAACCGCCACACCAGCGAGACTCTCACGTACAAGATCGCCATCGACTACCACTTCGTTGCCGACGCGGCAGCCTGCCGCTACTCCAACACCGGAACCGGTGTAATGTGGCTGGTGTATGACACCACTCCCGGCGGACAAGCTCCGACCCCGCAAACTATATTTGCCTACCCTGACACGCTAAAAGCGTGGCCGGCCACATGGAAGGTGAGCCGGGAGCTGTGTCATCGCTTCGTGGTGAAACGGCGATGGTTGTTCAACATGGAGACCGACGGGCGGATTGGTTCGGACATTCCTCCCTCGAATGCAAGTTGGAAGCCTTGCAAGCGCAACATCTACTTCCACAAGTTCACGAGCGGGTTGGGAGTGAGAACGCAGTGGAAGAATGTAACGGACGGAGGAGTTGGTGCCATCCAGAGAGGAGCGTTGTACATGGTCATTGCCCCCGGCAATGGTCTTACATTTACTGCCCATGGGCAGACCCGTCTGTACTTTAAGAGTGTTGGCAACCAGTAATGAATAAAAACTCCCGTTTTATTATATCTGATGAATGCTGAAAGCTTACATTAATATGTCGTGCGATGGCACGAAAAAACACACGCAATCAATACAGGGGGGTAGTAGGCGGGCGGCTACGGGTGGTGCTCGGCGGGCAAAACATCGAAAAATCAAGATCTATCTGAATGTACTGCCTCCGTAGGAGGCAGCTCAGGGGGAGAATACCACTTCTCCCCCGGCGACATAATGTAAATGACGCAGTTTGCCTCGAAATACTCCAGCTGCCCTGGAGTCATTTCCTTCATCCAATCTTCATCCGAGTTGGCGAGGATTATTGTAGGCTTAGACTTCCTCTGCACCTTCTTCTTCTTACCATACTTGGGGTTTACAATGACATCCCTCTGGCAGCCAACTAACTGTTTCCAACAAGGACAGAATTTAAACGGGATATCATCTACGATGTTGTAGATTGCGTCTTCATTATATGAAGACCAATCAACATTATTTTGCCAGTAATTATGAACCCCTAGGCTTCTGGCCCAAGTAGATTTTCCTGTTCTTGTTGGGCCGACGATGTAGAGGCTCTGCTTTCTTGATCTTTCATCTGATGACTGGATACAGAATCCATCCATTGGAGGTCAGAAATTGCATCCTCGAGGGTATAACAGGTAGGTTGAAGGAGCATGTAAGCTTCGGGACTGACCTGGAAGATGTTAGGCTGGAGCCAATCATTGATTGACTCATTACAAAGTAAATCAGGTGAGGATTGCGGATGAGGATTGGTGAACTCTTCCTGAATCTCAGGAAAAAGCTTATTTGCAGAGTATTCGAAATACTGCAATTTTGTGGCCCAATCATAGGGAAACTCTTTCTGGATCATGGAGAGGTACTCTTCCTTGGAAGTAGAGTGTGAAATAATGTCTCTCATTATTTCATCTTTGGAAGGTTTTTTTTCCTTAACTTCTGAATCAGATTTTCCTAGGAAGGGGGACTTCCTAGGAATGAAAGTACCTCTCTCAAACATAGCCAGAGGTTCCTTGAGAATGTAATCCCTCACCCTGTTTACTGACTTGGCACTCTGAATGTTTGGGTGAAACCCATTAATATCAAAGAACCTTGAGTCGGATATCCTTACCGGCTTCTCTGTCTGAAGCAATGCATGTAAATGCAAACTTCCATCTTTATGTGCCTCGCGGGCACATAGAATATATTTGGGAATCCAACGAACAACGAGCTCCCATATCATCTGACAGGCGATTTCAGGATTTTCTGGACACTTTGGATAGGTTAGGAACGTATTAGCGTTCCTGTGTGAGAACTGACGGTTGGATGAGGAGGAGGCCATATCCGACGACGGAGGCTGAGGCTGAGGGATGGCAGAATGGGAGCTCTCAACTCTATACCAACCGGTGCGCCTTCGAAATCCGCCGCCCCCTCTCTTATAGTGGTTGTGAATGGGCCGGACCGGGCCGGCCCAGCAGGAAAAGAAGGCGCGCACTAATATT---------------------------------------------------------------------------------------------------------------------------------------------------------------------------------------------------
>EF547093
ACCGCGCCTTCTTTTCCTGCGAGGGCCCGGTAGGGCCCGCGGGATTTGATGTAAAGCTTGGTCCTGCTTTGTATGATTTATCTAAAGCAGCCCAATCTAAAGAAACCGGTCCCGGGCACTATAAATTGCCTAACAAGTGCGATTCATTCATGGATCCACAGAACGCCCTGTATTATCAGCCGCGGGTACCCACAGCAGCTCCGGCATCCGCAGGAGTGCCGTGGAGTCGCGTAGGCGAGGTAGCTATTTTGAGCTTTGTTGCACTGATTTGCTTTTACCTGCTTTACCTTTGGGTGCTGAGAGACCTTATCTTAGTTCTGAAGGCTCGACAAGGCAGATCCACGGAGGAGCTGATATTTGGAGGACAAGCTGTGGATAGGAGCAACCCTATCCCTAATCTACCAGCACCACCAAGTCAGGGCAATCCCGGGCCATTTGTTCCAGGCACGGGATAAGCATTCAGCCATGTCCACGTCCAAGAGGAAGCGGGGAGATGATTCGAATTGGAGTAAGCGGGTGACTAAGAAGAAGCCCTCTTCAGCTGGGCTGAAGCGGGCTGGAAGCAAGGCCGATAGGCCATCCCTGCAAATCCAGACACTCCAGCATGCTGGGACCACCATGATAACTGTCCCATCCGGAGGAGTATGTGACCTCATCAACACCTATGCCCGAGGATCGGACGAGGGCAACCGCCACACCAGCGAGACTCTCACGTACAAGATCGCCATTGACTACCACTTCGTTGCCGACGCGGCAGCCTGCCGCTACTCCAACACCGGAACCGGTGTAATGTGGCTGGTGTATGACACCACTCCCGGCGGACAAGCTCCGACCCCGCAAACTATATTTGCCTACCCTGACACGCTAAAAGCGTGGCCGGCCACATGGAAGGTGAGCCGGGAGCTGTGTCATCGCTTCGTGGTGAAACGGCGATGGTTGTTCAACATGGAGACCGACGGGCGGATTGGTTCGGACATTCCTCCCTCGAATGCAAGTTGGAAGCCTTGCAAGCGCAACATCTACTTCCACAAGTTCACGAGCGGGTTGGGAGTGAGAACGCAGTGGAAGAATGTAACGGACGGAGGAGTTGGTGCCATCCAGAGAGGAGCGTTGTACATGGTCATTGCCCCCGGCAATGGTCTTACATTTACTGCCCATGGGCAGACCCGTCTGTACTTTAAGAGTGTTGGCAACCAGTAATGAATAAAAACTCCCGTTTTATTATATCTGATGAATGCTGAAAGCTTACATTAATATGTCGTGCGATGGCACGAAAAAACACACGCAATCAATACAGGGGGGTAGTAGGCGGGCGGCTAAGGGTGGTGCTCGGCGGGCAAAACATCGAAAAATCAAGATCTATCTGAATGTACTGCCTCCGTAGGAGGCAGCTCAGGGGGAGAATACCACTTCTCCCCCGGCGACATAATGTAAATGACGCAGTTTGCCTCGAAATACTCCAGCTGCCCTGGAGTCATTTCCTTCATCCAATCTTCATCCGAGTTGGCGAGGATTATTGTAGGCTTAGACTTCTTCTGCACCTTCTTCTTCTTGCCATACTTTGGGTTTACAATGAAATCCCTCTGACAGCCAACTAACTGTTTCCAACAAGGACAGAATTTAAACGGGATATCATCTACGATGTTGTAGATTGCGTCTTCGTTATATGAAGACCAATCAACATTATTTTGCCAGTAATTATGAACCCCTAGGCTTCTGGCCCAAGTAGATTTTCCTGTTCTTGTTGGGCCGACGATGTAGAGGCTCTGCTTTCTTGATCTTTCATCTGATGACTGGATACAGAATCCATCCATTGGAGGTCAGAAATTGCATCCTCGAGGGTATAACAGGTAGGTTGAAGTAGCATGTAAGCTTCGGGACTGACCTGGAAGATGTTAGGCTGGAGCCAATCATTGATTGACTCATTACAAAGTAAATCAGGTGAGGATTGCGGATGAGGATTGGTGAACTCTTCCTGAATCTCAGGAAAAAGCTTATTTGCAGAGTATTCGAAATACTGCAATTTTGTGGCCCAATCATAGGGAAACTCTTTCTGGATCATGGAGAGGTACTCTTCCTTGGAAGTAGAGTGTGAAATAATGTCTCGCATTATTTCATCTTTGGAAGGTTTTTTTTCCTTAACTTCTGAATCAGATTTTCCTAGGAAGGGGGACTTCCTAGGAATGAAAGTACCTCTCTCAAACATAGCCAGAGGTTCCTTGAGAATGTAATCCCTCACCCTGTTTACTGACTTGGCACTCTGAATGTTTGGGTGAAACCCATTAATATCAAAGAACCTTGAGTCGGATATCCTTACCGGCTTCTCTGTCTGAAGCAATGCATGTAAATGCAAACTTCCATCTTTATGTGCCTCGCGGGCACATAGAATATATTTGGGAATCCAACGAACAACGAGCTCCCATATCATCTGACAGGCGATTTCAGGATTTTCTGGACACTTTGGATAGGTTAGGAACGTATTAGCGTTCCTGTGTGAGAACTGACGGTTGGATGAGGAGGAGGCCATATCCGACGACGGAGGATGAGGCTGTGGGATGGCAGAATGGGAGCTCTCAACTCTATACCAACCGGTGCGCCTTCGAAATCCGCCGCCCCCTTTCTTATAGTGGTTGTGAATGGGCCGGACCGGGCCGGCCCAGCAGGAAAAGAAGGCGCGCACTAATATT---------------------------------------------------------------------------------------------------------------------------------------------------------------------------------------------------
>EF547094
ACCGCGCCTTCTTTTCCTGCGAGGGCCCGGTAGGGCCCGAGCGATTTGATGTAAAGCCTGGTCCTGCTTTGTATGATTTATCTAAAGCAGCCCAATCTAAAGAAACCGGTCCCGGGCACTATAAATTGCCTAACAAGTGCGATTCATTCATGGATCCACAGAACGCCCTGTACTATCAGCCGCGGGTACCCACAGCAGCTCCGGCATCCGCAGGAGTGCCGTGGAGTCGCGTAGGCGAGGTAGCTATTTTGAGCTTTGTTGCACTGATTTGCTTTTACCTGCTTTACCTTTGGGTGCTGAGAGACCTTATCTTAGTTCTGAAGGCTCGACAAGGAAGATCCACGGAGGAGCTGATATTTGGAGGACAAGCTGTGGATAGGAGCAACCCTATCCCTAATCTACCAGCACCACCAAGTCAGGGCAATCCCGGGCCATTTGTTCCAGGCACGGGATAAGCATTCAGCCATGTCCACGTCCAAGAGGAAGCGGGGAGATGATTCGAATTGGAGTAAGCGGGTGACTAAGAAGAAGCCCTCTTCAGCTGGGCTGAAGCGGGCTGGAAGCAAGGCCGATAGGCCATCCCTGCAAATCCAGACACTCCAGCATGCTGGGACCACCATGATAACTGTCCCATCCGGAGGAGTATGTGACCTCATCAACACCTATGCCCGAGGATCGGACGAGGGCAACCGCCACACCAGCGAGACTCTCACGTACAAGATCGCCATCGACTACCACTTCGTTGCCGACGCGGCAGCCTGCCGCTACTCCAACACCGGAACCGGTGTAATGTGGCTGGTGTATGACACCACTCCCGGCGGACAAGCTCCGACCCCGCAAACTATATTTGCCTACCCTGACACGCTAAAAGCGTGGCCGGCCACATGGAAGGTGAGCCGGGAGCTGTGTCATCGCTTCGTGGTGAAACGGCGATGGTTGTTCAACATGGAGACCGACGGGCGGATTGGTTCGGACATTCCTCCCTCGAATGCAAGTTGGAAGCCTTGCAAGCGCAACATCTACTTCCACAAGTTCACGAGCGGGTTGGGAGTGAGAACGCAGTGGAAGAATGTAACGGACGGAGGAGTTGGTGCCATCCAGAGAGGAGCGTTGTACATGGTCATTGCCCCCGGCAATGGTCTTACATTTACTGCCCATGGGCAGACCCGTCTGTACTTTAAGAGTGTTGGCAACCAGTAATGAATAAAAACTCCCGTTTTATTATATCTGATGAATGCTGAAAGCTTACATTAATATGTCGTGCGATGGCACGAAAAAACACACACAATCAATACAGGGGGGTAGTAGGCGGGCGGCTAAGGGTGGTGCTCGGCGGGCAAAACATCGAAAAATCAAGATCTATCTGAATGTACTGCCTCCGTAGGAGGCAGCTCAGGGGGAGAATACCACTTCTCCCCCGGCGACATAATGTAAATGACGCAGTTTGCCTCGAAATACTCCAGCTGCCCTGGAGTCATTTCCTTCATCCAATCTTCATCCGAGTTGGCGAGGATTATTGTAGGCTTAGACTTCTTCTGCACCTTCTTCTTCTTACCATACTTGGGGTTTACAATGAAATCCCTCTGACAGCCAACTAACTGTTTCCAACAAGGACAGAATTTAAACGGGATATCATCTACGATGTTGTAGATTGCGTCTTCGTTATATGAAGACCAATCAACATTATTTTGCCAGTAATTATGAACCCCTAGGCTTCTGGCCCAAGTAGATTTTCCTGTTCTTGTTGGGCCGACGATGTAGAGGCTCTGCTTTCTTGATCTTTCATCTGATGACTGGATACAGAATCCATCCATTGGAGGTCAGAAATTGCATCTTCGAGGGTATAACAGGTAGGTTGAAGGAGCATGTAAGCTTCGGGACTGACCTGGAAGATGTTAGGCTGAAGCCAATCATTGATTGACTCATTACAAAGTAAATCAGGTGAGGATTGTGGATGAGGATTGGTGAACTCTTCCTGAATCTCAGGAAAAAGCTTATTTGCAGAGTATTCGAAATACTGCAATTTTGTGGCCCAATCATAGGGAAACTCTTTCTGGATCATGGAGAGGTACTCTTCCTTGGAAGTAGAGTGTGAAATAATGTCTCGCATTATTTCATCTTTGGAAGGTTTTTTTTCCTTAACTTCTGAATCAGATTTTCCTAGGAAGGGGGACTTCCTAGGAATGAAAGTACCTCTCTCAAACATAGCCAGAGGTTCCTTGAGAATGTAATCCCTCACCCTGTTTACTGACTTGGCACTCTGAATGTTTGGGTGAAACCCATTAATATCAAAGAACCTTGAGTCGGATATCCTTACCGGCTTCTCTGTCTGAAGCAATGCATGTAAATGCAAACTTCCATCTTTATGTGCCTCGCGGGCACATAGAATATATTTGGGAATCCAACGAACAACGAGCTCCCATATCATCTGACTGGCGATTTCAGGATTTTCTGGACACTTTGGATAGGTTAGGAACGTATTAGCGTTCCTGTGTGAGAACTGACGGTTGGATGAGGAGGAGGCCATATCCGACGACGGAGGATGAGGCTGAGGGATGGCAGAATGGGAGCTCTCAACTCTATACCAACCGGTGCGCCTTCGAAATCCGCCGCCCCCTCTCTTATAGTGGTTGTGAATGGGCCGGACAGGGCCGGCCCAGCAGGAAAAGAAGGCGCGCACTAATATT---------------------------------------------------------------------------------------------------------------------------------------------------------------------------------------------------
>EF547095
ACCGCGCCTTCTTTTCCTGCGAGGGCCCGGTAGGGCCCGAGCGATTTGATGTAAAGCTTGGTCCTGCTTTGTATGATTTATCTAAAGCAGCCCAATCTAAAGAAACCGGTCCCGGGCACTATAAATTGCCTAACAAGTGCGATTCATTCATGGATCCACAGAACGCCTTGTATTATCAGCCGCGGGTACCCACAGCAGCTCCGGCATCCGCAGGAGTGCCGTGGAGTCGCGTAGGCGAGGTAGCTATTTTGAGCTTTGTTGCACTGATTTGCTTTTACCTGCTTTACCTTTGGGTGCTGAGAGACCTTATCTTAGTTCTGAAGGCTCGACAAGGCAGATCCACGGAGGAGCTGATATTTGGAGGACAAGCTGTGGATAGGAGCAACCCTATCCCTAATCTACCAGCACCACCAAGTCAGGGCAATCCCGGGCCATTTGTTCCAGGCACGGGATAAGCATTCAGCCATGTCCACGTCCAAGAGGAAGCGGGGAGATGATTCGAATTGGAGTAAGCGGGTGACTAAGAAGAAGCCCTCTTCAGCTGGGCTGAAGCGGGCTGGAAGCAAGGCCGATAGGCCATCCCTGCAAATCCAGACACTCCAGCATGCTGGGACCACCATGATAACTGTCCCATCCGGAGGAGTATGTGACCTCATCAACACCTATGCCCGAGGATCGGACGAGGGCAACCGCCACACCAGCGAGACTCTCACGTACAAGATCGCCATCGACTACCACTTCGTTGCCGACGCGGCAGCCTGCCGCTACTCCAACACCGGAACCGGTGTAATGTGGCTGGTGTATGACACCACTCCCGGCGGACAAGCTCCGACCCCGCAAACTATATTTGCCTACCCTGACACGCTAAAAGCGTGGCCGGCCACATGGAAGGTGAGCCGGGAGCTGTGTCATCGCTTCGTGGTGAAACGGCGATGGTTGTTCAACATGGAGACCGACGGGCGGATTGGTTCGGACATTCCTCCCTCGAATGCAAGTTGGAAGCCTTGCAAGCGCAACATCTACTTCCACAAGTTCACGAGCGGGTTGGGAGTGAGAACGCAGTGGAAGAATGTAACGGACGGAGGAGTTGGTGCCATCCAGAGAGGAGCGTTGTACATGGTCATTGCCCCCGGCAATGGTCTTACATTTACTGCCCATGGGCAGACCCGTCTGTACTTTAAGAGTGTTGGCAACCAGTAATGAATAAAAACTCCCGTTTTATTATATCTGATGAATGCTGAAAGCTTACATTAATATGTCGTGCGATGGCACGAAAAAACACACGCAATCAATACAGGGGGGTAGTAGGCGGGCGGCTAAGGGTGGTGCTCGGCGGGCAAAACATCGAAAAATCAAGATCTATCTGAATGTACTGCCTCCGTAGGAGGCAGCTCAGGGGGAGAATACCACTTCTCCCCCGGCGACATAATGTAAATGACGCAGTTTGCCTCGAAATACTCCAGCTGCCCTGGAGTCATTTCCTTCATCCAATCTTCATCCGAGTTGGCGAGGATTATTGTAGGCTTAGACTTCTTCTGCACCTTCTTCTTCTTACCATACTTGGGGTTTACAATGAAATCCCTCTGACAGCCAACTAACTGTTTCCAACAAGGACAGAATTTAAACGGGATGTCATCTACGATGTTGTAGATTGCGTCTTCGTTATATGAAGACCAATCAACATTATTTTGCCAGTAATTATGAACCCCTAGGCTTCTGGCCCAAGTAGATTTTCCTGTTCTTGTTGGCCCGACGATGTAGAGGCTCTGCTTTCTTGATCTTTCATCTGATGACTGGATACAGAATCCATCCATTGGAGGTCAGAAATTGCATCCTCGAGGGTATAACAGGTAGGTTGAAGGAGCATGTAAGCTTCGGGACTGACCTGGAAGATGTTAGGCTGGAGCCAATCATTGATTGACTCATTACAAAGTAAATCAGGTGAGGATTGCGGATGAGGATTGGTGAACTCTTCCTGAATCTCAGGAAAAAGCTTATTTGCAGAGTATTCAAAATACTGCAATTTTGTGGCCCAATCATAGGGAAACTCTTTTTGGATCATGGAGAGGTACTCTTCCTTGGAAGTAGAGTGTGAAATAATGTCTCGCATTATTTCATCCTTAGAAGGTTTTTTTTCCTTAACTTCTGAATCAGATTTTCCTAGGAAGGGGGACTTCCTAGGAATGAAAGTACCTCTCTCAAACATAGCCAGAGGTTCCTTGAGAATGTAATCCCTCACCCTGTTTACTGACTTGGCACTCTGAATGTTTGGGTGAAACCCATTAATATCAAAGAACCTTGAGTCGGATATCCTTACCGGCTTCTCTGTCTGCAGCAATGCATGTAAATGCAAACTTCCATCTTTATGTGCCTCGCGGGCACATAGAATATATTTGGGAATCCAACGAACAACGAGCTCCCATATCATCTGACAGGCGATTTCAGGATTTTCTGGACACTTTGGATAGGTTAGGAACGTATTAGCGTTCCTGTGTGAGAACTGACGGTTGGATGAGGAGGAGGCCATATCCGACGACGGAGGATGAGGCTGAGGGATGGCAGAATGGGAGCTCTCAACTCTATACCAACCGGTGCGCCTTCGAAATCCGCCGCCCCCTCTCTTATAGTGGTTGTGAATGGGCCGGACCGGGCCGGCCCAGCAGGAAAAGAAGGCGCGCACTAATATT---------------------------------------------------------------------------------------------------------------------------------------------------------------------------------------------------
>EF547096
ACCGCGCCTTCTTTTCCTGCGAGGGCCCGGTAGGGCCCGAGCGATTTGATGTAAAGCTTGGTCCTGCTTTGTATGATTTATCTAAAGCAGCCCAATCTAAAGAAACCGGTCCCGGGCACTATAAATTGCCTAACAAGTGCGATTCATTCATGGATCCACAGAACGCCCTGTATTATCAGCCGCGGGTACCCACAGCAGCTCCGGCATCCGCAGGAGTGCCGTGGAGTCGCGTAGGCGAGGTAGCTATTTTGAGCTTTGTTGCACTGATTTGCTTTTACCTGCTTTACCTTTGGGTGCTGAGAGACCTTATCTTAGTTCTGAAGGCTCGACAAGGCAGATCCACGGAGGAGCTGATATTTGGAGGACAAGCTGTGGATAGGAGCAACCCTATCCCTAATCTACCAGCACCACCAAGTCAGGGCAATCCCGGGCCATTTGTTCCAGGCACGGGATAAGCATTCAGCCATGTCCACGTCCAAGAGGAAGCGGGGAGATGATTCGAATTGGAGTAAGCGGGTGACTAAGAAGAAGCCCTCTTCAGCTGGGCTGAAGCGGGCTGGAAGCAAGGCCGATAGGCCATCCCTGCAAATCCAGACACTCCAGCATGCTGGGACCACCATGATAACTGTCCCATCCGGAGGAGTATGTGACCTCATCAACACCTATGCCCGAGGATCGGACGAGGGCAACCGCCACACCAGCGAGACTCTCACGTACAAGATCGCCATCGACTACCACTTCGTTGCCGACGCGGCAGCCTGCCGCTACTCCAACACCGGAACCGGTGTAATGTGGCTGGTGTATGACACCACTCCCGGCGGACAAGCTCCGACCCCGCAAACTATATTTGCCTACCCTGACACGCTAAAAGCGTGGCCGGCCACATGGAAGGTGAGCCGGGAGCTGTGTCATCGCTTCGTGGTGAAACGGCGATGGTTGTTCAACATGGAGACCGACGGGCGGATTGGTTCGGACATTCCTCCCTCGAATGCAAGTTGGAAGCCTTGCAAGCGCAACATCTACTTCCACAAGTTCACGAGCGGGTTGGGAGTGAGAACGCAGTGGAAGAATGTAACGGACGGAGGAGTTGGTGCCATCCAGAGAGGAGCGTTGTACATGGTCATTGCCCCCGGCAATGGTCTTACATTTACTGCCCATGGGCAGACCCGTCTGTACTTTAAGAGTGTTGGCAACCAGTAATGAATAAAAACTCCCGTTTTATTATATCTGATGAATGCTGAAAGCTTACATTAATATGTCGTGCGATGGCACGAAAAAACACACGCAATCAATACAGGGGGGTAGTAGGCGGGCGGCTAAGGGTGGTGCTCGGCGGGCAAAACATCGAAAAATCAAGATCTATCTGAATGTACTGCCTCCGTAGGAGGCAGCTCAGGGGGAGAATACCACTTCTCCCCCGGCGACATAATGTAAATGACGCAGTTTGCCGCGAAATACTCCAGCTGCCCTGGAGTCATTTCCTTCATCCAATCTTCATCCGAGTTGGCGAGGATTATTGTAGGCTTAGACTTCTTCTGCACCTTCTTCTTCTTACCATACTTGGGGTTCACAATGAAATCCCTCTGACAGCCAACTAACTGTTTCCAACAAGGACAGAATTTAAAGGGGATATCATCTACGATGTTGTAGATTGCGTCTTCGTTATATGAAGACCAATCAACATTATTTTGCCAGTAATTATGAACCCCTAGGCTTCTGGCCCAAGTAGATTTTCCTGTTCTTGTTGGGCCGACGATGTAGAGGCTCTGCTTTCTTGATCTTTCGTCTGATGACTGGATACAGAATCCATCCATTGGAGGTCAGAAATTGCATCCTCGAGGGTATAACAGGTAGGTTGAAGGAGCATGTAAGCTTCGGGACTGACCTGGAAGATGTTAGGCTGGAGCCAATCATTGATTGACTCATTACAAAGTAAATCAGGTGAGGATTGCGGATGAGGATTGGTGAACTCTTCCTGAATCTCAGGAAAAAGCTTATTTGCAGAGTATTCGAAATACTGCAATTTTGTGGCCCAATCATAGGGAAACTCTTTCTGGATCATGGAGAGGTACTCTTCCTTGGAAGTAGAGTGTGAAATAATGTCTCGCATTATTTCATCTTTTGAAGGTTTTTTTTCCTTAACTTCTGAATCAGATTTTCCTAGGAAGGGGGACTTCCTAGGAATGAAAGTACCTCTCTCAAACATAGCCAGAGGTTCCTTGAGAATGTAATCCCTCACCCTGTTTACTGACTTGGCACTCTGAATGTTTGGGTGAAACCCATTAATATCAAAGAACCTTGAGTCGGATATCCTTACCGGCTTCTCTGTCTGAAGCAATGCATGTAAATGCAAACTTCCATCTTTATGTGCCTCGCGGGCACATAGAATATATTTGGGAATCCAACGAACAACGAGCTCCCATATCATCTGACAGGCGATTTCAGGATTTTCTGGACACTTTGGATAGGTTAGGAACGTATTAGCGTTCCTGTGTGAGAACTGACGGTTGGATGAGGAGGAGGCCATATCCGACGACGGAGGCTGAGGCTCAGGGATGGCAGAATGGGAGCTCTCAACTCTATACCAACCGGTGCGCCTTCGAAATCCGCCGCCCCCTCTCTTATAGTGGTTGTGAATGGGCCGGACCGGGCCGGCCCAGCAGGAAAAGAAGGCGCGCACTAATATT---------------------------------------------------------------------------------------------------------------------------------------------------------------------------------------------------
>EF547097
ACCGCGCCTTCTTTTCCTGCGAGGGCCCGGTAGGGCCCGAGTGATTTGATGTAAAGCTTGGTCCTGCTTTGTATGATTTATCTAAAGCAGCCCATTCTAAAGAAACCGGTCCCGGGCACTATAAATTGCCTAACAAGTGCGATTCATTCATGGATCCACAGAACGCCCTGTACTATCAGCCGCGGGTACCCACAGCAGCTCCGGCATCCGCAGGAGTGCCGTGGAGTCGCGTAGGCGAGGTAGCTATTTTGAGCTTTGTTGCACTGATTTGCTTTTACTTGCTTTACCTTTGGGTGCTGAGAGACCTTATCTTAGTTCTGAAGGCTCGGCAAGGCAGATCCACGGAGGAGCTGATATTTGGAGGACAAGCTGTGGATAGGAGCAACCCTATCCCTAATCTACCAGCACCACCAAGTCAGGGCAATCCCGGGCCATTTGTTCCAGGCACGGGATAAGCAATCAGCCATGTCCACGTCCAAGAGGAAGCGTGGAGATGATGCGAACTGGAGTAAGCGGACGACTAAGAAGAAGCCCTCTTCAGCAGGGCTGAAGAGGGCTGGAAGCAAGGCCGATAGGCCATCCCTCCAAATCCAGACACTCCAGCATGCTGGGACCACCATGATAACGGTCCCCTCTGGAGGAGTATGTGACCTCATCAACACCTACGCCCGAGGATCTGACGAGGGCAACCGCCACACCAGCGAGACTCTCACGTACAAGATCGCCATCGACTACCACTTCGTTGCCGACGCGGCAGCCTGCCGCTACTCCAACACCGGAACCGGTGTAATGTGGCTGGTGTATGACACCACTCCCGGCGGACAAGCTCCGACCCCGCAAACTATATTTGCCTACCCTGACACGCTTAAAGCGTGGCCGGCCACATGGAAGGTGAGCCGGGAGCTGTGTCATCGCTTCGTGGTGAAACGGCGATGGTTGTTCAACATGGAGACCGACGGGCGGATTGGTTCGGACATTCCTCCCTCGAATGCAAGTTGGAAGCCTTGCAAGCGCAACATCTACTTCCACAAGTTCACGAGCGGGTTGGGAGTGAGAACGCAGTGGAAGAATGTAACGGACGGAGGAGTTGGTGCCATCCAGAGAGGAGCGTTGTACATGGTCATTGCCCCCGGCAATGGTCTTACATTTACTGCCCATGGGCAGACCCGTCTGTACTTTAAGAGTGTTGGCAACCAGTAATGAATAAAAACTCCCGTTTTATTATATCTGATGAATGCTGAAAGCTTACATTAATATGTCGTGCGATGGCACGAAAAAACACACACAATCAATACAGGGGGGTAGTAGGCGGGCGGCTAAGGGTGGTGCTCGGCGGGCAGAACATTGAAAAATCAAGATCTATCTGAATCCACTGCCTCCGTAGGAGGCAGCTCAGGGGGAGAATACCACTTCTCCCCCGGCGACATAATGTAAATGACGCAATTTGCCTCGAAATACTCCAGCTGCCCTGGAGTCATTTCCTTCATCCAATCTTCATCCGAGTTGGCGAGGATTATTGTAGGCTTAGACTTCTTCTGCACCTTTTTCTTCTTACCATACTTGGGGTTTACAATGAAATCCCTCTGACAGCCAACTAACTGTTTCCAACAAGGACAGAATTTAAACGGGATATCATCTACGATGTTGTAGATTGCGTCTTCATTGTATGAAGACCAATCAACATTATTTTGCCAGTAATTATGAACCCCTAGGCTTCTGGCCCAAGTAGATTTTCCTGTTCTTGTTGGGCCGACGATGTAGAGGCTCTGCTTTCTTGATCTTTCATCTGATGACTGGATACAGAATCCATCCATTGGAGGTCAGAAATTGCATCCTCGAGGGTATAACAGGTAGGTTGAAGGAGCATGTACGCTTCGGGACTAACCTGGAAGATGTTAGGCTGGAGCCAATCATTGATTGACTCACTACAAAGTAAATCAGGTGTGGATTGCGGATGAGGATTGGTGAACTCTTCCTGAATCTCAGGAAAAAGCTTATTTGCAGAGTATTCAAAATACTGCAATTTTGTGGACCAATCATAGGGAAACTCTTTCTGGATCATGGAGAGGTACTCTTCTTTGGAAGTAGAGTGTGAAATAATGTCTCGCATTATTTCATCTTTGGAAGGCTTCTTTTCCTTAACTTCTGAATCAGATTTTCCTAGGAAGGGGGACTTCCTAGGAATGAAAGTACCTCTCTCAAACATAGCCAGAGGTTCCTTGAGAATGTAATCCCTCACCCTGTTTACTGACTTGGCACTCTGAATGTTTGGGTGAAACCCATTAATATCAAAGAACCTTGAGTCCGATATTCTTACCGGCTTCTCTGTTTGAAGCAATGCATGTAAATGCAAACTTCCATCTTTGTGTGCCTCTCGGGCACAGACAATATACTTGGGTATCCAACGAACAACGAGCTCCCAGATCATCTGACAGGCGATTTCAGGATTTTCTGGACACTTTGGGTAGGTTAAGAACGTGTTCACGTTCCTGTGTGAGAACTGACGGTTGGATGAGGAGGAGGCCATAGCCGACGACGGAGGATGAGGCTGAGGGATGGCAGATGGGGAGCTCTCAACTCTATACCAACCGGTGCGCCTTCGAAATCCGCCGCCCCTCCTCTTATAGTGGTTGTGAATGGGCCGGATCGGGCCGGCCCAGCAGGAAAAGAAGGCGCGCACTAATATT---------------------------------------------------------------------------------------------------------------------------------------------------------------------------------------------------
>EF547098
ACCGCGCCTTCTTTTCCTGCGAGGGCCCGGTAGGGCCCGAGCGATTTGATGTAAAGCCTGGTCCTGCTTTGTATGATTTATCTAAAGCAGCCCAATCTAAAGAAACCGGTCCCGGGCACTATAAATTGCCTAACAAGTGCGATTCATTCATGGATCCACAGAACGCCCTGTATTATCAGCCGCGGGTACCCACAGCAGCTCCGGCATCCGCAGGAGTGCCGTGGAGTCGCGTAGGCGAGGTAGCTATTTTGAGCTTTGTTGCACTGATTTGCTTTTACCTGCTTTACCTTTGGGTGCTGAGAGACCTTATCTTAGTTCTGAAGGCTCGACAAGGCAGATCCACGGAGGAGCTGATATTTGGAGGACAAGCTGTGGATAGGAGCAACCCTATCCCTAATCTACCAGCACCACCAAGTCAGGGCAATCCCGGGCCATTTGTTCCAGGCACGGGATAAGCATTCAGCCATGTCCACGTCCAAGAGGAAGCGGGGAGATGATTCGAATTGGAGTAAGCGGGTGACTAAGAAGAAGCCCTCGTCAGCTGGGCTGAAGAGGGCTGGAAGCAAGGCCGATAGGCCATCCCTCCAAATCCAGACACTCCAGCATGCTGGGACCACCATGATAACTGTCCCATCCGGAGGAGTATGTGACCTCATCAACACCTATGCCCGAGGATCTGACGAGGGCAACCGCCACACCAGCGAGACTCTCACGTACAAGATCGCCATCGACTACCACTTCGTTGCCGACGCGGCAGCCTGCCGCTACTCCAACACCGGAACCGGTGTAATGTGGCTGGTGTATGACACCACTCCCGGCGGACAAGCTCCGACCCCGCAAACTATATTTGCCTACCCTGACACGCTAAAAGCGTGGCCGGCCACATGGAAGGTGAGCCGGGAGCTGTGTCATCGCTTCGTGGTGAAACGGCGATGGTTGTTCAACATGGAGACCGACGGGCGGATTGGTTCGGACATTCCTCCCTCGAATGCAAGTTGGAAGCCTTGCAAGCGCAACATCTACTTCCACAAGTTCACGAGCGGGTTGGGAGTGAGAACGCAGTGGAAGAATGTAACGGACGGAGGAGTTGGTGCCATCCAGAGAGGAGCGTTGTACATGGTCATTGCCCCCGGCAATGGTCTTACATTTACTGCCCATGGGCAGACCCGTCTGTACTTTAAGAGTGTTGGCAACCAGTAATGAATAAAAACTCCCGTTTTATTATATCGGATGAATGCTGAAAGCTTACATTAATATGTCGTGCGATGGCACGAAAAAACACACGCAATCAATACAGGGGGGTAGTAGGCGGGCGGCTAAGGGTGGTGCTCGGCGGGCAAAACATCGAAAAATCAAGATCTATCTGAATGTACTGCCTCCGTAGGAGGCAGCTCAGGGGGAGAATACCACTTCTCCCCCGGCGACATAATGTAAATGACGCAGTTTGCCTCGAAATACTCCAGCTGCCCTGGAGTCATTTCCTTCATCCAATCTTCATCCGAGTTGGCGAGGATTATTGTAGGCTTAGACTTCTTCTGCACCTTCTTCTTCTTACCATACTTGGGGTTTACAATGAAATCCCTCTGACAGCCAACTAACTGTTTCCAACAAGGACAGAATTTAAACGGAATATCATCTACGATGTTGTAGATTGCGTCTTCGTTGTATGAAGACCAATCAACATTATTTTGCCAGTAATTATGAACCCCTAGGCTTCTGGCCCAAGTAGATTTTCCGGTTCTTGTTGGCCCGACGATGTAGAGGCTCTGCTTTCTTGATCTTTCATCTGATGACTGGATACAGAATCCATCCATTGGAGGTCAGAAATTGCGTCCTCGAGGGTATAACAGGTAGGTTGAAGGAGCATGTAAGCTTCGGGACTAACCTGGAAGATGTTAGGCTGGAGCCAATCATTGATTGACTCATTACAAAGCAAATCAGGTGAGGAGGGTGGATGAGGATTGGTGAACTCTTCCTGAATCTCAGGAAAAAGCTTATTTGCAGAGTATTCAAAATACTGCAATTTTGTGGACCAATCAAAGGGAAGCTCTTTCTGGATCATGGAGAGGTACTCTTCCTTGGAAGTAGCGTGTGAAATAATGTCTCGCATTATTTCATCTTTGGAAGGTTTTTTTTCCTTAACTTCTGAATCAGATTTTCCTAGGAAGGGGGACTTCCTAGGAATGAAAGTACCTCTCTCAAACACAGCCAGAGGTTCCTTGAGAATGTAATCCCTCACCCTGTTTACTGACTTGGCACTCTGAATGTTTGGGTGAAACCCATTAATATCAAAGAACCTTGAGTCGGATATCCTTACCGGCTTCTCTGTCTGAAGCAATGCATGTAAATGCAAACTTCCATCTTTATGTGCCTCTCGGGCACATAGAATATATTTGGGAATCCAACGAACAACGAGCTCCCAGATCATCTGACAGGCGATTTCAGGATTTTCTGGACACTTTGGATAGGTGAGGAACGTGTTAGCGTTCCTGTGTGAGAACTGACGGTTGGATGAGGAGGAGGCCATAGCCGACGACGGAGGATGAGGCTGAGGGATGGCAGACTGGGAGCTCCAAACTCTATACTATACCCGTGCGCCTTCGAAATCCGCCGCTCCCTTGTCTTATAGTGGTTGTAAATGGGCCGGACCGGGCCGGCCCAGCAGGAAAAGAAGGCGCGCACTAATATT-------------------------------------------------------------------------------------------------------------------------------------------------------------------------------------------------
>EF547099
ACCGCGCCTTCTTTTCCTGCGAGGGCCCGGTAGGGCCCGAGCGATTTGATGTAAAGCCTGGTCCTGCTTTGTATGATTTATCTAAAGCAGCCCAATCTAAAGAAACCGGTCCCGGGCACTATAAATTGCCTAACAAGTGCGATTCATTCATGGATCCACAGAACGCCCTGTATTATCAGCCGCGGGTACCCACAGCAGCTCCGGCATCCGCAGGAGTGCCGTGGAGTCGCGTAGGCGAGGTAGCTATTTTGAGCTTTGTTGCACTGATTTGCTTTTACCTGCTTTACCTTTGGGTGCTGAGAGACCTTATCTTAGTTCTGAAGGCTCGACAAGGCAGATCCACGGAGGAGCTGATATTTGGAGGACAAGCTGTGGATAGGAGCAACCCTATCCCTAATCTACCAGCACCACCAAGTCAGGGCAATCCCGGGCCATTTGTTCCGGGCACGGGATAAGCATTCAGCCATGTCCACGTCCAAGAGGAAGCGGGGAGATGATTCGAATTGGAGTAAGCGGGTGCCTAAGAAGAAGCCTTCTTCAGCTGGGCTGAAGAGGGCGGGAAGCAAGGCCGATAGGCCATCCCTCCAAATCCAGACACTCCAGCATGCTGGGACCACCATGATAACTGTCCCATCCGGAGGAGTATGTGACCTCATCAACACCTATGCCCGAGGATCTGACGAGGGCAACCGCCACACCAGCGAGACTCTCACGTACAAGATCGCCATCGACTACCACTTCGTTGCCGACGCGGCAGCCTGCCGCTACTCCAACACCGGAACCGGTGTAATGTGGCTGGTGTATGACACCACTCCCGGCGGACAAGCTCCGACCCCGCAAACTATATTTGCCTACCCTGACACGCTGAAAGCGTGGCCGGCCACATGGAAGGTGAGCCGGGAGCTGTGTCATCGCTTCGTGGTGAAACGGCGATGGTTGTTCAACATGGAGACCGACGGGCGGATTGGTTCGGACATTCCTCCCTCGAATGCAAGTTGGAAGCCTTGCAAGCGCAACATCTACTTCCACAAGTTCACGAGCGGGTTGGGAGTGAGAACGCAGTGGAAGAATGTAACGGACGGAGGAGTTGGTGCCATCCAGAGAGGAGCGTTGTACATGGTCATTGCCCCCGGCAATGGTCTTACATTTACTGCCCATGGGCAGACCCGTCTGTACTTTAAGAGTGTTGGCAACCAGTAATGAATAAAAACTCCCGTTTTATTATATCTGATGAATGCTGAAAGCTTACATTAATATGTCGTGCGATGGCACGAAAAAACACACGCAATCAATACAGGGGGGTAGTAGGCGGGCGGCTAAGGGTGGTGCTCGGCGGGCAGAACATCGAAAAATCAAGATCTATCTGAATGTACTGCCTCCGTAGGAGGCAGCTCAGGGGGAGAATACCATTTCTCCCCCGGCGACATAATGTAAATGACGCAGTTTGCCTCGAAATACTCCAGCTGCCCTGGAGTCATTTCCTTCATCCAATCTTCATCCGAGTTGGCGAGGATTATTGTAGGCTTAGACTTCTTCTGCACCTTCTTCTTCTTACCATACTTGGGGTTTACAATGAAATCCCTCTGACAGCCAACTAACTGTTTCCAACAAGGACAGAATTTAAACGGGATATCATCTACGATGTTGTAGATTGCGTCTTCGTTGTATGAAGACCAATCAACATTATTTTGCCAGTAATTATGAACCCCTAGGCTTCTGGCCCAAGTAGATTTTCCTGTTCTTGTTGGGCCGACGATGTAGAGGCTCTGCTTTCTTGATCTTTCATCTGATGACTGGATACATTATCCATCCATTGGAGGTCAGAAATTGCATCCTCGAGGGTATAACAGGTAGGTTGAAGGAGCATGTAAGCTTCGGGACTAACCTGGAAGATGTTAGGCTGGAGCCAATCATTGATTGACTCATTACAAAGTAAATCAGGTGAGGATTGCGGATGAGGATTGGTGAACTCTTCCTGAATCTCAGGAAAAAGCTTATTTGCGGAGTATTCAAAATACTGCAATTTTGTGGACCAATCATAGGGAAGCTCTTTCTGGATCATGGAGAGGTACTCTTCCTTGGTAGTAGAGTGTGAAATAATGTCTCGCATTATTTCATCTTTGGAAGGCTTTTTTTCCTTAACTTCTGAATCAGATTTTCCTAGGAAGGGGGACTTCCTAGGAATGAAAGTACCTCTCTCAAACATGGCCAGAGGTTCCTTGAGGATGTAATCCCTCACCCTGTTTACTGACTTGGCACTCTGAATGTTTGGGTGAAACCCATTAATATCAAAGAACCTTGAGTCCGATATTCTTACCGGCTTCTCTGTTTGAAGCAATGCATGTAAATGCAAACTTCCATCTTTATGTGCCTCCCGGGCACATAGAATGTACTTGGGAATCCAACGAACAACGAGCTCCCAGATCATCTGACAGGCGATTTCAGGATTTTCTGGACACTTTGGATAGGTGAGGAACGTGTTAGCGTTCCGGTGTGAGAACTGACGGTTGGATGAGGAGGAGGCCATAGCCGACGACGGAGGCTGAGGCTGAGGGATGGCAGACTGGGAGCTCCAAACTCTATAGCATACCTGTGCGCCTTCGAAATCCGCCGCTCCCTTGTCTTATAGTGGTTGTGTATGGGCCGGACCGGGCCGGCCCAGCAGGAAAAGAAGGCGCGCACTAATATT-------------------------------------------------------------------------------------------------------------------------------------------------------------------------------------------------
>EF547100
ACCGCGCCTTCTTTTCCTGCGAGGGCCCGGTAGGGCCCGAGCGATTTGATGTAAAGCTTGGTCCTGCTTTGTATGATTTATCTAAAGCAGCCCAATCTAAAGAAACCGGTCCCGGGCACTATAAATTGCCTAACAAGTGCGATTCATTCATGGATCCACAGAACGCCCTGTATTATCAGCCGCGGGTACCCACAGCAGCTCCGGCATCCGCAGGAGTGCCGTGGAGTCGCGTAGGCGAGGTAGCTATTTTGAGCTTTGTTGCACTGATTTGCTTTTACCTGCTTTACCTTTGGGTGCTGAGAGACCTTATCTTAGTTCTGAAGGCTCGACAAGGCAGAGCCACGGAGGAGCTGATATTTGGAGGACAAGCTGTGGATAGGAGCAACCCTATCCCTAATCTACCAGTACCACCAAGTCAGGGCAATCCCGGGCCATTTGTTCCAGGCACGGGATAAGCATTCAGCCATGTCCACGTCCAAGAGGAAGCGGGGAGATGATTCGAATTGGAGTAAGCGGGTGACTAAGAAGAAGCCCTCTTCAGCTGGGCTGAAGCGGGCTGGAAGCAAGGCCGATAGGCCATCCCTGCAAATCCAGACACTCCAGCATGCTGGGACCACCATGATAACTGTCCCATCCGGAGGAGTATGTGACCTCATCAACACCTATGCCCGAGGATCGGACGAGGGCAACCGCCACACCAGCGAGACTCTCACGTACAAGATCGCCATCGACTACCACTTCGTTGCCGACGCGGCAGCCTGCCGCTACTCCAACACCGGAACCGGTGTAATGTGGCTGGTGTATGACACCACTCCCGGCGGACAAGCTCCGACCCCGCAAACTATATTTGCCTACCCTGACACGCTAAAAGCGTGGCCGGCCACATGGAAGGTGAGCCGGGAGCTGTGTCATCGCTTCGTGGTGAAACGGCGATGGTTGTTCAACATGGAGACCGACGGGCGGATTGGTTCGGACATTCCTCCCTCGAATGCAAGTTGGAAGCCTTGCAAGCGCAACATCTACTTCCACAAGTTCACGAGCGGGTTGGGAGTGAGAACGCAGTGGAAGAATGTAACGGACGGAGGAGTTGGTGCCATCCAGAGAGGAGCGTTGTACATGGTCATTGCCCCCGGCAATGGTCTTACATTTACTGCCCATGGGCAGACCCGTCTGTACTTTAAGAGTGTTGGCAACCAGTAATGAATAAAAACTCCCGTTTTATTATATCTGATGAATGCTGAAAGCTTACATTAATATGTCGTGCGATGGCACGAAAAAACACACGCAATCAATACAGGGGGGTAGTAGGCGGGCGGCTAAGGGTGGTGCTCGGCGGGCAAAACATCGAAAAATCAAGATCTATCTGAATGTACTGCCTCCGTAGGAGGCAGCTCAGGGGGAGAATACCACTTCTCCCCCGGCGACATAATGTAAATGACGCAGTTTGCCTCGAAATACTCCAGCTGCCCTGGAGTCATTTCCTTCATCCAATCTTCATCCGAGTTGGCGAGGATTATTGTAGGCTTAGACTTCTTCTGCACCTTCTTCTTCTTACCATACTTGGGGTTTACAATGAAATCCCTCTGACAGCCAACTAACTGTTTCCAACAAGGACAGAATTTAAACGGGATATCATCTACGATGTTGTAGATTGCGTCTTCGTTATATGAAGACCAATCAACATTATTTTGCCAGTAATTATGAACCCCTAGGCTTCTGGCCCAAGTAGATTTTCCTGTTCTTGTTGGGCCGACGATGTAGAGGCTCTGCTTTCTTGATCTTTCATCTGATGACTGGATACAGAATCCATCCATTGGAGGTCAGAAATTGCATCCTCGAGGGTATAACAGGTAGGTTGAAGGAGCATGTAAGCTTCGGGACTGACCTGGAAGATGTTAGGCTGGAGCCAATCATTGATTGACTCATTACAAAGTAAATCAGGTGAGGATTGCGGATGAGGATTGGTGAACTCTTCCTGAATCTCAGGAAAAAGCTTATTTGCAGAGTATTCGAAATACTGCAATTTTGTGGCCCAATCATAGGGAAACTCTTTCTGGATCATGGAGAGGTACTCTTCCTTGGAAGTAGAGTGTGAAATAATGTCTCGCATTATTTCATCTTTGGAAGGTTTTTTTTCCTTAACTTCTGAATCAGATTTTCCTAGGAAGGGGGACTTCCTAGGAATGAAAGTACCTCTCTCAAACATAGCCAGAGGTTCCTTGAGAATGTAATCCCTCACCCTGTTTACTGACTTGGCACTCTGAATGTTTGGGTGAAACCCATTAATATCAAAGAACCTTGAGTCGGATATCCTTACCGGCTTCTCTGTCTGAAGCAATGCATGTAAATGCAAACTTCCATCTTTATGTGCCTCGCGGGCACATAGAATATATTTGGGAATCCAACGAACAACGAGCTCCCATATCATCTGACAGGCGATTTCAGGATTTTCTGGACACTTTGGATAGGTTAGGAACGTATTAGCGTTCCTGTGTGAGAACTGACGGTTGGATGAGGAGGAGGCCATATCCGACGACGGAGGATGAGGCTGAGGGATGGCAGAATGGGAGCTCTCAACTCTATACCAACCGGTGCGCCTTCGAAATCCGCCGCCCCCTCTCTTATAGTGGTTGTGAATGGGCCGGACCGTGGCGGCCCAGCAGGAAAAGAAGGCGCGCACTAATATT---------------------------------------------------------------------------------------------------------------------------------------------------------------------------------------------------
>EF547101
ACCGCGCCTTCTTTTCCTGCGAGGGCCCGGTAGGGCCCGAGTGATTTGATGTAAAGCTTGGTCCTGCTTTGTATGATTTATCTAAAGCAGCCCAATCTAAAGAAACCGGTCCCGGGCACTATAAATTGCCTAACAAGTGCGATTCATTCATGGATCCACAGAACGCCCTGTATTATCAGCCGCGGGTACCCACAGCAGCTCCGGCATCCGCAGGAGTGCCGTGGAGTCGCGTAGGCGAGGTAGCTATTTTGAGCTTTGTTGCACTGATTTGCTTTTACCTGCTTTACCTTTGGGTGCTGAGAGACCTTATTCTAGTTCTGAAGGCTCGACAAGGCAGATCCACGGAGGAGCTGATATTTGGAGGACAAGCTGTGGATAGGAGCAACCCTATCCCTAATCTACCAGCACCACCAAGTCAGGGCAATCCCGGGCCATTTGTTCCAGGCACGGGATAAGCATTCAGCCATGTCCACGTCCAAGAGGAAGCGGGGAGATGATTCGAATTGGAGTAAGCGGGTGACTAAGAAGAAGCCCTCTTCAGCTGGGCTGAAGCGGGCTGGAAGCAAGGCCGATAGGCCATCCCTGCAAATCCAGACACTCCAGCATGCTGGGACCACCATGATAACTGTCCCATCCGGAGGAGTATGTGACCTCATCAACACCTATGCCCGAGGATCGGACGAGGGCAACCGCCACACCAGCGAGACTCTCACGTACAAGATCGCCATCGACTACCACTTCGTTGCCGACGCGGCAGCCTGCCGCTACTCCAACACCGGAACCGGTGTAATGTGGCTGGTGTATGACACCACTCCCGGCGGACAAGCTCCGACCCCGCAAACTATATTTGCCTACCCTGACACGCTAAAAGCGTGGCCGGCCACATGGAAGGTGAGCCGGGAGCTGTGTCATCGCTTCGTGGTGAAACGGCGATGGTTGTTCAACATGGAGACCGACGGGCGGATTGGTTCGGACATTCCTCCCTCGAATGCAAGTTGGAAGCCTTGCAAGCGCAACATCTACTTCCACAAGTTCACGAGCGGGTTGGGAGTGAGAACGCAGTGGAAGAATGTAACGGACGGAGGAGTTGGTGCCATCCAGAGAGGAGCGTTGTACATGGTCATTGCCCCCGGCAATGGTCTTACATTTACTGCCCATGGGCAGACCCGTCTGTACTTTAAGAGTGTTGGCAACCAGTAATGAATAAAAACTCCTGTTTTATTATATCTGATGAATGCTGAAAGCTTACATTAATATGTCGTGCGATGGCACGAAAAAACACACGCAATCAATACAGGGGGGTAGTAGGCGGGCGGCTAAGGGTGGTGCTCGGCGGGCAAAACATCGAAAAATCAAGATCTATCTGAATGTACTGCCTCCGTAGGAGGCAGCTCAGGGGGAGAATACCACTTCTCCCCCGGCGACATAATGTAAATGACGCAGTTTGCCTCGAAATACTCCAGCTGCCCTGGAGTCATTTCCTTCATCCAATCTTCATCCGAGTTGGCGAGGATTATTGTAGGCTTAGACTTCTTCTGCACCTTCTTCTTCTTACCATACTTGGGGTTTACAATGAAATCCCTTTGACAGCCAACTAACTGTTTCCAACAAGGACAGAATTTAAAGGGGATATCATCTACGATGTTGTAGATTGCGTCTTCGTTATATGAAGACCAATCAACATTATTTTGCCAGTAATTATGAACCCCTAGGCTTCTGGCCCAAGTAGATTTTCCTGTTCTTGTTGGGCCGACGATGTAGAGGCTCTGCTTTCTTGATCTTTCATCTGATGACTGGATACAGAATCCATCCATTGGAGGTCAGAAATTGCATCCTCGAGGGTATAACAGGTAGGTTGAAGGAGCATGTAAGCTTCGGGACTGACCTGGAAGATGTTAGGCTGGAGCCAATCATTGATTGACTCATTACAAAGTAAATCAGGTGAGGATTGCGGATGAGGATTGGTGAACTCTTCCTGAATCTCAGGAAAAAGCTTATTTGCAGAGTATTCGAAATACTGCAATTTTGTGGCCCAATCATAGGGAAACTCTTTCTGGATCATGGAGAGGTACTCTTCCTTGGAAGTAGAGTGTGAAATAATGTCTCGCATTATTTCATCTTTTGAAGGTTTTTTTTCCTTAACTTCTGAATCAGATTTTCCTAGGAAGGGGGACTTCCTAGGAATGAAAGTACCTCTCTCAAACATAGCCAGAGGTTCCTTGAGAATGTAATCCCTCACCCTGTTTACTGACTTGGCACTCTGAATGTTTGGGTGAAACCCATTAATATCAAAGAACCTTGAGTCGGATATCCTTACCGGCTTCTCTGTCTGAAGCAATGCATGTAAATGCAAACTTCCATCTTTATGTGCCTCGCGGGCACATAGAATATATTTGGGAATCCAACGAACAACGAGCTCCCATATCATCTGACAGGCGATTTCAGGATTTTCTGGACACTTTGGATAGGTTAGGAACGTATTAGCGTTCCTGTGTGAGAACTGACGGTTGGATGAGGAGGAGGCCATATCCGACGACGGAGGCTGAGGCTGATGGATGGCAGAATGGGAGCTCTCAACTCTATACCAACCGGTGCGCCTTCGAAATCCGCCGCCCCCTCTCTTATAGTGGTTGTGAATGGGCCGGACCGGGCCGGCCCAGCAGGAAAAGAAGGCGCGTACTAATATT---------------------------------------------------------------------------------------------------------------------------------------------------------------------------------------------------
>EF547102
ACCGCGCCTTCTTTTCCTGCGAGGGCCCGGTAGGGCCCGAGCGATTTGATGTAAAGCCTGGTCCTGCTTTGTATGATTTATCTAAAGCAGCCCAATCTAAAGAAACCGGTCCCGGGCACTATAAATTGCCTAACAAGTGCGATTCATTCATGGATCCACAGAACGCCCTGTATTATCAGCCGCGGGTACCCACAGCAGCTCCGGCATCCGCAGGAGTGCCGTGGAGTCGCGTAGGCGAGGTAGCTATTTTGAGCTTTGTTGCACTGATTTGCTTTTACCTGCTTTACCTTTGGGTGCTGAGAGACCTTATCTTAGTTCTGAAGGCTCGACAAGGCAGATCCACGGAGGAGCTGATATTTGGAGGACAAGCTGTGGATAGGAGCAACCCTATCCCTAATCTACCAGCACCACCAAGTCAGGGCAATCCCGGGCCATTTGTTCCAGGCACGGGATAAGCATTCAGCCATGTCCACGTCCAAGAGGAAGCGGGGAGATGATTCGAATTGGAGTAAGCGGGTGACTAAGAAGAAGCCCTCGTCAGCTGGGCTGAAGAGGGCTGGGAGCAAGGCCGATAGGCCATCCCTCCAAATCCAGACACTCCAGCATGCTGGGACCACCATGATAACTGTCCCATCCGGAGGAGTATGTGACCTCATCAACACCTATGCCCGAGGATCTGACGAGGGCAACCGCCACACCAGCGACACTCTCACGTACAAGATCGCCATCGACTACCACTTCGTTGCCGACGCGGCAGCCTGCCGCTACTCCAACACCGGAACCGGTGTAATGTGGCTGGTGTATGACACCACTCCCGGCGGACAAGCTCCGACCCCGCAAACTATATTTGCCTACCCTGACACGCTAAAAGCGTGGCCGGCCACATGGAAGGTGAGCCGGGAGCTGTGTCATCGCTTCGTGGTGAAACGGCGATGGTTGTTCAACATGGAGACCGACGGGCGGATTGGTTCGGACATTCCTCCCTCGAATGCAAGTTGGAAGCCTTGCAAGCGCAACATCTACTTCCACAAGTTCACGAGCGGGTTGGGAGTGAGAACGCAGTGGAAGAATGTAACGGACGGAGGAGTTGGTGCCATCCAGAGAGGAGCGTTGTACATGGTCATTGCCCCCGGCAATGGTCTTACATTTACTGCCCATGGGCAGACCCGTCTGTACTTTAAGAGTGTTGGCAACCAGTAATGAATAAAAACTCCCGTTTTATTATATCTGATGAATGCTGAAAGCTTACATTAATATGTCGTGCGATGGCACGAAAAAACACACGCAATCAATACAGGGGGGTAGTAGGCGGGCGGCTAAGGGTGGTGCTCGGCGGGCAGAACATCGAAAAATCAAGATCTATCTGAATGTTCTGCCTCCGTAGGAGGCAGCTCAGGGGGAGAATACCACTTCTCCCCCGGCGACATAATGTAAATGACGCAATTTGCCTCGAAATACTCCAGCTGCCCTGGAGTCATTTCCTTCATCCAATCTTCATCCGAGTTGGCGAGGATTATTGTGGGCTTAGACTTCTTCTGCACCTTTTTCTTCTTACCATACTTGGGGTTTACAATGAAATCCCTCTGACAGCCAACTAACTGTTTCCAACAAGGACAGAATTTAAACGGAATATCATCTACGATGTTGTAGATTGCGTCTTCGTTGTATGAAGACCAATCAACATTATTTTGCCAGTAATTATGAACCCCTAGGCTTCTGGCCCAAGTAGATTTTCCGGTTCTTGTTGGCCCGACGATGTAGAGGCTCTGCTTTCTTGATCTTTCATCTGATGACTGGATACAGAATCCATCCATTGGAGGTCAGAAATTGCATCTTCGAGGGTATAACAGGTAGGTTGAAGGAGCATGTATGCTTCGGGACTAACCTGGAAGATGTTAGGCTGGAGCCAATCATTGATTGACTCATTACAAAGTAAATCAGGTGAGGAGGGTGGATGAGGATTGGTGAACTCTTCCTGAATCTCAGGAAAAAGTTTATTTGCAGAGTATTCAAAATACTGCAATTTTGTGGACCAATCAAAGGGAAGCTCTTTCTGGATCATGGAGAGGTACTCTTCTTTGGAAGTAGCGTGTGAAATAATGTCTCGCATTATTTCATCTTTAGAAGGCTTTTTTTCCTTTACCTCTGAATCAGATTTTCCTAGGAAGGGGGACTTCCTAGGAATGAAAGTACCTCTCTCAAACACAGCCAGAGGTTCCTTGAGAATGTAATCCCTCACCCTGTTAACTGACTTGGCACTCTGAATATTTGGGTGAAACCCATTTATATCAAAGAACCTTGAGTCAGATATCCTTACCGGCTTCTCTGTCTGAAGCAATGCATGTAAATGCAAACTTCCATCTTTATGTGCCTCTCGGGCACATAGAATATATTTGGGAATCCAACGAACAACGAGCTCCCAGATCATCTGGCAGGCGATTTCAGGATTTTCTGGACACTTTGGATAGGTTAGGAACGTGTTAGCGTTCCTGTGTGAGAACTGACGGTTGGATGAGGAGGAGGCCATAGCCGACGACGGAGGCTGAGGCTGAGGGATGGCAGACTGGGAGCTCCAAACTCTATAGTATACCTGTGCGCCTTCGAAATCCGCCGCTCCCTTGTCTTATAGTGGTTGTAAATGGGCCGGACCGGGCCGGCCCAGCAGGAAAAGAAGGCGCGCACTAATATT-------------------------------------------------------------------------------------------------------------------------------------------------------------------------------------------------
>EF547103
ACCGCGCCTTCTTTTCCTGCGAGGGCCCGGTAGGGCCCGAGCGATTTGATGTAAAGCTTGGTCCTGCTTTGTATGATTTATCTAAAGCAGCCCAATCTAAAGAAACCGGTCCCGGGCACTATAAATTGCCTAACAAGTGCGATTCATTCATGGATCCACAGAACGCCCTGTATTATCAGCCGCGGGTACCCACAGCAGCTCCGGCATCCGCAGGAGTGCCGTGGAGTCGCGTAGGCGAGGTAGCTATTTTGAGCTTTGTTGCACTGATTTGCTTTTACCTGCTTTACCTTTGGGTGCTGAGAGACCTTATCTTAGTTCTGAAGGCTCGACAAGGCAGATCCACGGAGGAGCTGATATTTGGAGGACAAGCTGTGGATAGGAGCAACCCTATCCCTAATCTACCAGCACCACCAAGTCAGGGCAATCCCGGGCCATTTGTTCCAGGCACGGGATAAGCATTCAGCCATGTCCACGTCCAAGAGGAAGCGGGGAGATGATTCGAATTGGAGTAAGCGGGTGACTAAGAAGAAGCCCTCTTCAGCTGGGCTGAAGCGGGCTGGAAGCAAGGCCGATAGGCCATCCCTGCAAATCCAGACACTCCAGCATGCTGGGACCACCATGATAACTGTCCCATCCGGAGGAGTATGTGACCTCATCAACACCTATGCCCGAGGATCGGACGAGGGCAACCGCCACACCAGCGAGACTCTCACGTACAAGATCGCCATCGACTACCACTTCGTTGCCGACGCGGCAGCCTGCCGCTACTCCAACACCGGAACCGGTGTAATGTGGCTGGTGTATGACACCACTCCCGGCGGACAAGCTCCGACCCCGCAAACTATATTTGCCTACCCTGACACGCTAAAAGCGTGGCCGGCCACATGGAAGGTGAGCCGGGAGCTGTGTCATCGCTTCGTGGTGAAACGGCGATGGTTGTTCAACATGGAGACCGACGGGCGGATTGGTTCGGACATTCCTCCCTCGAATGCAAGTTGGAAGCCTTGCAAGCGCAACATCTACTTCCACAAGTTCACGAGCGGGTTGGGAGTGAGAACGCAGTGGAAGAATGTAACGGACGGAGGAGTTGGTGCCATCCAGAGAGGAGCGTTGTACATGGTCATTGCCCCCGGCAATGGTCTTACATTTACTGCCCATGGGCAGACCCGTCTGTACTTTAAGAGTGTTGGCAACCAGTAATGAATAAAAACTCCCGTTTTATTATATCTGATGAATGCTGAAAGCTTACATTAATATGTCGTGCGATGGCACGAAAAAACACACGCAATCAATACAGGGGGGTAGTAGGCGGGCGGCTAAGGGTGGTGCTCGGCGGGCAAAACATCGAAAAATCAAGATCTATCTGAATGTACTGCCTCCGTAGGAGGCAGCTCAGGGGGAGAATACCACTTCTCCCCCGGCGACATAATGTAAATGACGCAATTTGCCTCGAAATACTCCAGCTGCCCTGGAGTCATTTCCTTCATCCAATCTTCATCCGAGTTGGCGAGGATTATTGTAGGCTTAGACTTCTTCTGCACCTTCTTCTTCTTACCATACTTGGGGTTTACAATGAAATCCCTCTGACAGCCAACTAACTGTTTCCAACAAGGACAGAATTTAAACGGGATATCATCTACGATGTTGTAGATTGCGTCTTCGTTATATGAAGACCAATCAACATTATTTTGCCAGTAATTATGAACCCCTAGGCTTCTGGCCCAAGTAGATTTTCCTGTTCTTGTTGGGCCGACGATGTAGAGGCTCTGCTTTCTTGATCTTTCATCTGATGACTGGATACAGAATCCATCCATTGGAGGTCAGAAATTGCATCCTCGATGGTATAACAGGTAGGTTGAAGGAGCATGTAAGCTTCGGGACTGACCTGGAAGATGTTAGGCTGGAGCCAATCATTGATTGACTCATTACAAAGTAAATCAGGTGAGGATTGCGGATGAGGATTGGTGAACTCTTCCTGAATCTCAGGAAATAGCTTATTTGCAGAGTATTCGAAATACTGCAATTTTGTGGCCCAATCATAGGGAAACTCTTTCTGGATCATGGAGAGGTACTCTTCCTTGGAAGTAGAGTGTGAAATAATGTCTCGCATTATTTCATCTTTGGAAGGTTTTTTTTCCTTAACTCCTGAATCAGATTTTCCTAGGAAGGGGGACTTCCTAGGAATGAAAGTACCTCTCTCAAACATAGCCAGAGGTTCCTTGAGAATGTAATCCCTCACCCTGTTTACTGACTTGGCACTCTGAATGTTTGGGTGAAACCCATTAATATCAAAGAACCTTGAGTCGGATATCCTTACCGGCTTCTCTGTCTGAAGCAATGCATGTAAATGCAAACTTCCATCTTTATGTGCCTCTCGGGCACATAGAATATATTTGGGAATCCAACGAACAACGAGCTCCCATATCATCTGACAGGCGATTTCAGGATTTTCTGGACACTTTGGATAGGTTAGGAACGTATTAGCGTTCCTGTGTGAGAACTGACGGTTGGATGAGGAGGAGGCCATATCCGACGACGGAGGATGAGGCTGTGGGATGGCAGAATGGGAGCTCTCAACTCTATACCAACCGGTGCGCCTTCGAAATCCGCCGCCCCCTCTCTTATAGTGGTTGTGAATGGGCCGGACCGGGCCGGCCCAGCAGGAAAAGAAGGCGCGCACTAATATT---------------------------------------------------------------------------------------------------------------------------------------------------------------------------------------------------
>EF547104
ACCGCGCCTTCTTTTCCTGCGAGGGCCCGGTAGGGCCCGAGCGATTTGATGTAAAGCTTGGTCCTGCTTTGTATGATTTATCTAAAGCAGCCCAATCTAAAGAAACCGGTCCCGGGCACTATAAATTGCCTAACAAGTGCGATTCATTCATGGATCCACAGAACGCCCTGTATTATCAGCCGCGGGTACCCACAGCAGCTCCGGCATCCGCAGGAGTGCCGTGGAGTCGCGTAGGCGAGGTAGCTATTTTGAGCTTTGTTGCACTGATTTGCTTTTACCTGCTTTACCTTTGGGTGCTGAGAGACCTTATCTTAGTTCTGAAGGCTCGACAAGGCAGATCCACGGAGGAGCTGATATTTGGAGGACAAGCTGTGGATAGGAGCAACCCTATCCCTAATCTACCAGCACCACCAAGTCAGGGCAATCCCGGGCCATTTGTTCCAGGCACGGGATAAGCATTCAGCCATGTCCACGTCCAAGAGGAAGCGGGGAGATGATTCGAATTGGAGTAAGCGGGTGACTAAGAAGAAGCCCTCTTCAGCTGGGCTGAAGCGGGCTGGAAGCAAGGCCGATAGGCCATCCCTGCAAATCCAGACACTCCAGCATGCTGGGACCACCATGATAACTGTCCCATCCGGAGGAGTATGTGACCTCATCAACACCTATGCCCGCGGATCGGACGAGGGCAACCGCCACACCAGCGAGACTCTCACGTACAAGATCGCCATCGACTACCACTTCGTTGCCGACGCGGCAGCCTGCCGCTACTCCAACACCGGAACCGGTGTAATGTGGCTGGTGTATGACACCACTCCCGGCGGACAAGCTCCGACCCCGCAAACTATATTTGCCTACCCTGACACGCTAAAAGCGTGGCCGGCCACATGGAAGGTGAGCCGGGAGCTGTGTCATCGCTTCGTGGTGAAACGGCGATGGTTGTTCAACATGGAGACCGACGGACGGATTGGTTCGGACATTCCTCCCTCGAATGCAAGTTGGAAGCCTTGCAAGCGCAACATCTACTTCCACAAGTTCACGAGCGGGTTGGGAGTGAGAACGCAGTGGAAGAATGTAACGGACGGAGGAGTTGGTGCCATCCAGAGAGGAGCTTTGTACATGGTCATTGCCCCCGGCAATGGTCTTACATTTACTGCCCATGGGCAGACCCGTCTGTACTTTAAGAGTGTTGGCAACCAGTAATGAATAAAAACTCCCGTTTTATTATATCTGATGAATGCTGAAAGCTTACATTAATATGTCGTGCGATGGCACGAAAAAACACACGCAATCAATACAGGGGGGTAGTAGGCGGGCGGCTAAGGGTGGTGCTCGGCGGGCAAAACATCGAAAAATCAAGATCTATCTGAATGTACTGCCTCCGTAGGAGGCAGCTCAGGGGGAGAATACCACTTCTCCCCCGGCGACATAATGTAAATGACGCAGTTTGCCTCGAAATACTCCAGCTGCCCTGGAGTCATTTCCTTCATCCAATCTTCATCCGAGTTGGCGAGGATTATTGTAGGCTTAGACTTCTTCTGCACCTTCTTCTTCTTACCATACTTGGGGTTTACAATGAAATCCCTCTGACAGCCAACTAACTGTTTCCAACAAGGACAAAATTTAAACGGGATATCATCTACGATGTTGTAGATTGCGTCTTCGTTATATGAAGACCAATCAACATTATTTTGCCAGTAATTATGAACCCCTAGGCTTCTGGCCCAAGTAGATTTTCCTGTTCTTGTTGGGCCGACGATGTAGAGGCTCTGCTTTCTTGATCTTTCATCTGATGACTGGATACAGAATCCATCCATTGGAGGTCAGAAATTGCATCCTCGATGGTATAACAGGTAGGTTGAAGGAGCATGTAAGCTTCGGGACTGACCTGGAAGATGTTAGGCTGGAGCCAATCATTGATTGACTCATTACAAAGCAAATCAGGTGAGGATTGCGGATGAGGATTGGTGAACTCTTCCTGAATCTCAGGAAAAAGTTTATTTGCAGAGTATTCGAAATACTGCAATTTTGTGGCCCAATCATAGGGAAACTCTTTCTGGATCATGGAGAGGTACTCTTCCTTGGAAGTAGAGTGTGAAATAATGTCTCGCATTATTTCATCTTTGGAAGGTTTTTTTTCCTTAACTTCTGAATCAGATTTTCCTAGGAAGGGGGACTTCCTAGGAATGAAAGTACCTCTCTCAAACATAGCCAGAGGTTCCTTGAGAATGTAATCCCTCACCCTGTTTACTGACTTGGCACTCTGAATGTTTGGGTGAAACCCATTAATATCAAAGAACCTTGAGTCGGATATCCTTACCGGCTTCTCTGTCTGAAGCAATGCATGTAAATGCAAACTTCCATCTTTATGTGCCTCGCGGGCACATAGAATATATTTGGGAATCCAACGAACAACGAGCTCCCATATCATCTGACAGGCGATTTCAGGATTTTCTGGACACTTTGGATAGGTTAGGAACGTATTAGCGTTCCTGTGTGAGAACTGACGGTTGGATGAGGAGGAGGCCATATCCGACGACGGAGGATGAGGCTGTGGGATGGCAGAATGGGAGCTCTCAACTCTATACCAACCGGTGCGCCTTCGAAATCCGCCGCCCCCTCTCTTATAGTGGTTGTGAATGGGCCGGACCGGGCCGGCCCAGCAGGAAAAGAAGGCGCGCACTAATATT---------------------------------------------------------------------------------------------------------------------------------------------------------------------------------------------------
>EF547105
ACCGCGCCTTCTTTTCCTGCGAGGGCCCGGTAGGGCCCGAGCGATTTGATGTAAAGCTTGGTCCTGCTTTGTATGATTTATCTAAAGCAGCCCAATCTAAAGAAACCGGTCCCGGGCACTATAAATTGCCTAACAAGTGCGATTCATTCATGGATCCACAGAACGCCCTGTATTATCAGCCGCGGGTACCCACAGCAGCTCCGGCATCCGCAGGAGTGCCGTGGAGTCGCGTAGGCGAGGTAGCTATTTTGAGCTTTGTTGCACTGATTTGCTTTTACCTGCTTTACCTTTGGGTGCTGAGAGACCTTATCTTAGTTCTGAAGGCTCGACAAGGCAGATCCACGGAGGAGCTGATATTTGGAGGACAAGCTGTGGATAGGAGCAACCCTATCCCTAATCTACCAGCACCACCAAGTCAGGGCAATCCCGGGCCATTTGTTCCAGGCACGGGATAAGCATTGAGCCATGTCCACGTCCAAGAGGAAGCGGGGAGATGATTCGAATTGGAGTAAGCGGGTGACTAAGAAGAAGCCCTCTTCAGCTGGGCTGAAGCGGGCTGGAAGCAAGGCCGATAGGCCATCCCTGCAAATCCAGACACTCCAGCATGCTGGGACCACCATGATAACTGTCCCATCCGGAGGAGTATGTGACCTCATCAACACCTACGCCCGAGGATCGGACGAGGGCAACCGCCACACCAGCGAGACTCTCACGTACAAGATCGCCATCGACTACCACTTCGTTGCCGACGCGGCAGCCTGCCGCTACTCCAACACCGGAACCGGTGTAATGTGGCTGGTGTATGACACCACTCCCGGCGGACAAGCTCCGACCCCGCAAACTATATTTGCCTACCCTGACACGCTAAAAGCGTGGCCGGCCACATGGAAGGTGAGCCGGGAGCTGTGTCATCGCTTCGTGGTGAAACGGCGATGGTTGTTCAACATGGAGACCGACGGGCGGATTGGTTCGGACATTCCTCCCTCGAATGCAAGTTGGAAGCCTTGCAAGCGCAACATCTACTTCCACAAGTTCACGAGCGGGTTGGGAGTGAGAACGCAGTGGAAGAATGTAACGGACGGAGGAGTTGGTGCCATCCAGAGAGGAGCGTTGTACATGGTCATTGCCCCTGGCAATGGTCTTACATTTACTGCCCATGGGCAGACCCGTCTGTACTTTAAGAGTGTTGGCAACCAGTAATGAATAAAAACTCCCGTTTTATTATATCTGATGAATGCTGAAAGCTTACATTAATATGTCGTGCGATGGCACGAAAAAACACACGCAATCAATACAGGGGGGTAGTAGGCGGGCGGCTAAGGGTGGTGCTCGGCGGGCAAAACATCGAAAAATCAAGATCTATCTGAATGTACTGCCTCCGTAGGAGGCAGCTCAGGGGGAGAATACCACTTCTCCCCCGGCGACATAATGTAAATGACGCAGTTTGCCTCGAAATACTCCAGCTGCCCTGGAGTCATTTCCTTCATCCAATCTTCATCCGAGTTGGCGAGGATTATTGTAGGCTTAGACTTCTTCTGCACCTTCTTCTTCTTACCATACTTTGGGTTTACAATGAAATCCCTCTGACAGCCAACTAACTGTTTCCAACAAGGACAGAATTTAAACGGGATATCATCTACGATGTTGTAAATTGCGTCTTCATTATATGAAGACCAATCAACATTATTTTGCCAGTAATTATGAACCCCTAGGCTTCTGGCCCAAGTAGATTTTCCTGTTCTTGTTGGACCGACGATGTAGAGGCTCTGCTTTCTTGATCTTTCATCTGATGACTGGATACAGAATCCATCCATTGGAGGTCAGAAATTGCATCCTCGAGGGTATAACAGGTAGGTTGAAGGAGCATGTAAGCTTCGGGACTGACCTGGAAGATGTTAGGCTGGAGCCAATCATTGATTGACTCATTACAAAGTAAATCAGGTGAGGATTGCGGATGAGGATTGGTGAACTCTTCCTGAATCTCAGGAAAAAGCTTATTTGCAGAGTATTCGAAATACTGCAATTTTGTGGCCCAATCATAGGGAAACTCTTTCTGGATCATGGAGAGGTACTCTTCCTTGGAAGTAGAGTGTGAAATAATGTCTCGCATTATTTCATCTTTGGAAGGTTTTTTTTCCTTAACTTCTGAATCAGATTTTCCTAGGAAGGGGGACTTCCTAGGAATGAAAGTACCTCTCTCAAACATAGCCAGAGGTTCCTTGAGAATGTAATCCCTCACCCTGTTTACTGACTTGGCACTCTGAATGTTTGGGTGAAACCCATTAATATCAAAGAACCTTGAGTCGGATATCCTTACCGGCTTCTCTGTCTGAAGCAATGCATGTAAATGCAAACTTCCATCTTTATGTGCCTCGCGGGCACATAGAATATATTTGGGAATCCAACGAACAACGAGCTCCCATATCATCTGACAGGCGATCTCAGGATTTTCTGGACACTTTGGATAGGTTAGGAACGTATTAGCGTTCCTGTGTGAGAACTGACGGTTGGATGAGGAGGAGGCCATATCCGACGACGGAGGATGAGGCTGTGGGATGGCAGAATGGGAGCTCTCAACTCTATACCAACCGGTGCGCCTTCGAAATCCGCCGCCCCCTCTCTTATAGTGGTTGTGAATGGGCCGGACCGGGCCGGCCCAGCAGGAAAAGAAGGCGCGCACTAATATT---------------------------------------------------------------------------------------------------------------------------------------------------------------------------------------------------
>EF547106
ACCGCGCCTTCTTTTCCTGCGAGGGCCCGGTAGGGCCCGAGCGATTTGATGTAAAGCTTGGTCCTGCTTTGTATGATTTATCTAAAGCAGCCCAATCTAAAGAAACCGGTCCCGGGCACTATAAATTGCCTAACAAGTGCGATTCATTCATGGATCCACAGAACGCCCTGTATTATCAGCCGCGGGTACCCACAGCAGCTCCGGCATCCGCAGGAGTGCCGTGGAGTCGCGTAGGCGAGGTAGCTATTTTGAGCTTTGTTGCACTGATTTGCTTTTACCTGCTTTACCTTTGGGTGCTGAGAGACCTTATCTTAGTTCTGAAGGCTCGACAAGGCAGATCCACGGAGGAGCTGATATTTGGAGGACAAGCTGTGGATAGGAGCAACCCTATCCCTAATCTACCAGCACCACCAAGTCAGGGCAATCCCGGGCCATTTGTTCCAGGCACGGGATAAGCATTCAGCCATGTCCACGTCCAAGAGGAAGCGGGGAGATGATTCGAATTGGAGTAAGCGGGTGACTAAGAAGAAGCCCTCTTCAGCTGGGCTGAAGCGGGCTGGAAGTAAGGCCGATAGGCCATCCCTGCAAATCCAGACACTCCAGCATGCTGGGACCACCATGATAACTGTCCCATCCGGAGGAGTATGTGACCTCATCAACACCTATGCCCGAGGATCGGACGAGGGCAACCGCCACACCAGCGAGACTCTCACGTACAAGATCGCCATCGACTACCACTTCGTTGCCGACGCGGCAGCCTGCCGCTACTCCAACACCGGAACCGGTGTAATGTGGCTGGTGTATGACACCACTCCCGGCGGACAAGCTCCGACCCCGCAAACTATATTTGCCTACCCTGACACGCTAAAAGCGTGGCCGGCCACATGGAAGGTGAGCCGGGAGCTGTGTCATCGCTTCGTGGTGAAACGGCGATGGTTGTTCAACATGGAGACCGACGGGCGGATTGGTTCTGACATTCCTCCCTCGAATGCAAGTTGGAAGCCTTGCAAGCGCAACATCTACTTCCACAAGTTCACGAGCGGGTTGGGAGTGAGAACGCAGTGGAAGAATGTAACGGACGGAGGAGTTGGTGCCATCCAGAGAGGAGCGTTGTACATGGTCATTGCCCCCGGCAATGGTCTTACATTTACTGCCCATGGGCAGACCCGTCTGTACTTTAAGAGTGTTGGCAACCAGTAATGAATAAAAACTCCCGTTTTATTATATCTGATGAATGCTGAAAGCTTACATTAATATGTCGTGCGATGGCACGAAAAAACACACGCAATCAATACAGGGGGGTAGTAGGCGGGCGGCTAAGGGTGGTGCTCGGCGGGCAAAACATCGAAAAATCAAGATCTATCTGAATGTACTGCCTCCGTAGGAGGCAGCTCAGGGGGAGAATACCACTTCTCCCCCGGCGACATAATGTAAATGACGCAGTTTGCCTCGAAATACTCCAGCTGCCCTGGAGTCATTTCCTTCATCCAATCTTCATCCGAGTTGGCGAGGATTATTGTAGGCTTAGACTTCTTCTGCACCTTCTTCTTCTTACCATACTTGGGGTTTACAATGAAATCCCTCTGACAGCCAACTAACTGTTTCCAACAAGGACAGAATTTAAACGGGATATCATCTACGATGTTGTAGATTGCGTCTTCGTTATATGAAGACCAATCAACATTATTTTGCCAGTAATTATGAACCCCTAGGCTTCTGGCCCAAGTAGATTTTCCAGTTCTTGTTGGACCGACGATGTAGAGGCTCTGCTTTCTTGATCTTTCATCTGATGACTGGATACAGAATCCATCCATTGGAGGTCAGAAATTGCATCCTCGAGGGTATAACAGGTAGGTTGAAGGAGCATGTAAGCTTCGGGACTGACCTGGAAGATGTTAGGCTGGAGCCAATCATTGATTGACTCATTACAAAGTAAATCAGGTGAGGATTGCGGATGAGGATTGGTGAACTCTTCCTGAATCTCAGGAAAAAGCTTATTTGCAGAGTATTCGAAATACTGCAATTTTGTGGCCCAATCATAGGGAAACTCTTTCTGGATCATGGAGAGGTACTCTTCCTTGGAAGTAGAGTGTGAAATAATGTCTCGCATTATTTCATCTTTGGAAGGTTTTTTTTCCTTAACTTCTGAATCAGATTTTCCTAGGAAGGGGGACTTCCTAGGAATGAAAGTACCTCTCTCAAACATAGCCAGAGGTTCCTTGAGAATGTAATCCCTCACCCTGTTTACTGACTTGGCACTCTGAATGTTTGGGTGAAACCCATTAATATCAAAGAACCTTGAGTCGGATATCCTTACCGGCTTCTCTGTCTGAAGCAATGCATGTAAATGCAAACTTCCATCTTTATGTGCTTCGCGGGCACATAGAATATATTTGGGAATCCAACGAACAACGAGCTCCCATATCATCTGACAGGCGATCTCAGGATTTTCTGGACACTTTGGATAGGTTAGGAACGTATTAGCGTTCCTGTGTGAGAACTGACGGTTGGATGAGGAGGAGGCCATATCCGACGACGGAGGATGAGGCTGTGGGATGGCAGAATGGGAGCTCTCAACTCTATACCAACCGGTGCGCCTTCGAAATCCGCCGCCCCCTCTCTTATAGTGGTTGTGAATGGGCCGGACCGGGCCGGCCCAGCAGGAAAAGAAGGCGCGCACTAATATT---------------------------------------------------------------------------------------------------------------------------------------------------------------------------------------------------
>EF547107
ACCGCGCCTTCTTTTCCTGCGAGGGCCCGGTAGGGCCCGAGTGATTTGATGTAAAGCTTGGTCCTGCTTTGTATGATTTATCTAAAGCAGCCCATTCTAAAGAAACCGGTCCCGGGCATTATAAATTGCCTAACAAGTGCGATTCATTCATGGATCCACAGAACGCCCTGTACTATCAGCCGCGGGTACCCACAGCAGCTCCGGCATCCGCAGGAGTGCCGTGGAGTCGCGTAGGCGAGGTAGCTATTTTGAGCTTTGTTGCACTGATTTGCTTTTACCTGCTTTACCTTTGGGTGCTGAGAGACCTTATCTTAGTTCTGAAGGCTCGGCAAGGCAGATCCACGGAGGAGCTGATATTTGGAGGACAAGCTGTGGATAGGAGCAACCCTATCCCTAATCTACCAGCACCACCAAGTCAGGGCAATCCCGGGCCATTTGTTCCAGGCACGGGATAAGCAATCAGCCATGTCCACGTCCAAGAGGAAGCGTGGAGATGATGCGAACTGGAGTAAGCGGACGACTAAGAAGAAGCCCTCTTCAGCAGGGCTGAAGAGGGCTGGAAGCAAGGCCGATAGGCCATCCCTCCAAATCCAGACACTCCAGCATGCTGGGACCACCATGATAACGGTCCCCTCTGGAGGAGTATGTGACCTCATCAACACCTACGCCCGAGGATCTGACGAGGGCAACCGCCACACCAGCGAGACTCTCACGTACAAGATCGCCATCGACTACCACTTCGTTGCCGACGCGGCAGCCTGCCGCTACTCCAACACCGGAACCGGTGTAATGTGGCTGGTGTATGACACCACTCCCGGCGGACAAGCTCCGACCCCGCAAACTATATTTGCCTACCCTGACACGCTTAAAGCGTGGCCGGCCACATGGAAGGTGAGCCGGGAGCTGTGTCATCGCTTCGTGGTGAAACGGCGATGGTTGTTCAACATGGAGACCGACGGGCGGATTGGTTCGGACATTCCTCCCTCGAATGCAAGTTGGAAGCCTTGCAAGCGCAACATCTACTTCCACAAGTTCACGAGCGGGTTGGGAGTGAGAACGCAGTGGAAGAATGTAACGGACGGAGGAGTTGGTGCCATCCAGAGAGGAGCGTTGTACATGGTCATTGCCCCCGGCAATGGTCTTACATTTACTGCCCATGGGCAGACCCGTCTGTACTTTAAGAGTGTTGGCAACCAGTAATGAATAAAAACTCCCGTTTTATTATATCTGATGAATGCTGAAAGCTTACATTAATATGTCGTGCGATGGCACGAAAAAACACACACAATCAATACAGGGGGGTAGTAGGCGGGCGGCTAAGGGTGGTGCTCGGCGGGCAGAACATTGAAAAATCAAGATCTATCTGAATCCACTGCCTCCGTAGGAGGCAGCTCAGGGGGAGAATACCACTTCTCCCCCGGCGACATAATGTAAATGACGCAATTTGCCTCGAAATACTCCAGCTGCCCTGGAGTCATTTCCTTCATCCAATCTTCATCCGAGTTGGCGAGGATTATTGTAGGCTTAGACTTCTTCTGCACCTTTTTCTTCTTACCATACTTGGGGTTTACAATGAAATCCCTCTGACAGCCAACTAACTGTTTCCAACAAGGACAGAATTTAAACGGGATATCATCTACGATGTTGTAGATTGCGTCTTCATTGTATGAAGACCAATCAACATTATTTTGCCAGTAATTATGAACCCCTAGGCTTCTGGCCCAAGTAGATTTTCCTGTTCTTGTTGGGCCGACGATGTAGAGGCTCTGCTTTCTTGATCTTTCATCTGATGACTGGATACAGAATCCATCCATTGGAGGTCAGAAATTGCATCCTCGAGGGTATAACAGGTAGGTTGAAGGAGCATGTACGCTTCGGGACTAACCTGGAAGATGTTAGGCTGGAGCCAATCATTGATTGACTCACTACAAAGTAAATCAGGTGTGGATTGCGGATGAGGATTGGTGAACTCTTCCTGAATCTCAGGAAAAAGCTTATTTGCAGAGTATTCAAAATACTGCAATTTTGTGGACCAATCATAGGGAAACTCTTTCTGGATCATGGAGAGGTACTCTTCTTTGGAAGTAGAGTGTGAAATAATGTCTCGCATTATTTCATCTTTGGAAGGCTTCTTTTCCTTAACTTCTGAATCAGATTTTCCTAGGAAGGGGGACTTCCTAGGAATGAAAGTACCTCTCTCAAACATAGCCAGAGGTTCCTTGAGAATGTAATCCCTCACCCTGTTTACTGACTTGGCACTCTGAATGTTTGGGTGAAACCCATTAATATCAAAGAACCTTGAGTCCGATATTCTTACCGGCTTCTCTGTTTGAAGCAATGCATGTAAATGCAAACTTCCATCTTTGTGTGCCTCTCGGGCACAGACAATATACTTGGGTATCCAACGAACAACGAGCTCCCAGATCATCTGACAGGCGATTTCAGGATTTTCTGGACACTTTGGGTAGGTTAAGAACGTGTTCACGTTCCTGTGTGAGAACTGACGGTTGGATGAGGAGGAGGCCATAGCCGACGACGGAGGATGATGCTGAGGGATGGCAGATGGGGAGCTCTCAACTCTATACCAACCGGTGCGCCTTCGAAATCCGCCGCCCCTCCTCTTATAGTGGTTGTGAATGGGCCGGACCGGGCCGGCCCAGCAGGAAAAGAAGGCGCGCATTAATATT---------------------------------------------------------------------------------------------------------------------------------------------------------------------------------------------------
>EF547108
ACCGCGCCTTCTTTTCCTGCGAGGGCCCGGTAGGGCCCGAGCGATTTGATGTAAAGCTTGGTCCTGCTTTGTATGATTTATCTAAAGCAGCCCAATCTAAAGAAACCGGTCCCGGGCACTATAAATTGCCTAACAAGTGCGATTCATTCATGGATCCACAGAACGCCCTGTATTATCAGCCGCGGGTACCCACAGCAGCTCCGGCATCCGCAGGAGTGCCGTGGAGTCGCGTAGGCGAGGTAGCTATTTTGAGCTTTGTTGCACTGATTTGCTTTTACCTGCTTTACCTTTGGGTGCTGAGAGACCTTATCTTAGTTCTGAAGGCTCGACAAGGCAGATCCACGGAGGAGCTGATATTTGGAGGACAAGCTGTGGATAGGAGCAACCCTATCCCTAATCTACCAGCACCACCAAGTCAGGGCAATCCCGGGCCATTTGTTCCAGGCACGGGATAAGCATTCAGCCATGTCCACGTCCAAGAGGAAGCGGGGAGATGATTCGAATTGGAGTAAGCGGGTGACTAAGAAGAAGCCCTCTTCAGCTGGGCTGAAGCGGGCTGGAAGCAAGGCCGATAGGCCATCCCTGCAAATCCAGACACTCCAGCATGCTGGGACCACCATGTTAACTGTCCCATCCGGAGGAGTATGTGACCTCATCAACACCTATGCCCGAGGATCGGACGAGGGCAACCGCCACACCAGCGAGACTCTCACGTACAAGATCGCCATCGACTACCACTTCGTTGCCGACGCGGCAGCATGCCGCTACTCCAACACCGGAACCGGTGTAATGTGGCTGGTGTATGACACCACTCCCGGCGGACAAGCTCCGACCCCGCAAACTATATTTGCCTACCCTGACACGCTAAAAGCGTGGCCGGCCACATGGAAGGTGAGCCGGGAGCTGTGTCATCGCTTCGTGGTGAAACGGCGATGGTTGTTCAACATGGAGACCGACGGGCGGATTGGTTCGGACATTCCTCCCTCGAATGCAAGTTGGAAGCCTTGCAAGCGCAACATCTACTTCCACAAGTTCACGAGCGGGTTGGGAGTGAGAACGCAGTGGAAGAATGTAACGGACGGAGGAGTTGGTGCCATCCAGAGAGGAGCGTTGTACATGGTCATTGCCCCCGGCAATGGTCTTACATTTACTGCCCATGGGCAGACCCGTCTGTACTTTAAGAGTGTTGGCAACCAGTAATGAATAAAAACTCCCGTTTTATTATATCTGATGAATGCTGAAAGCTTACATTAATATGTCGTGCGATGGCACGAAAAAACACACGCAATCAATACAGGGGGGTAGTAGGCGGGCGGCTAAGGGTGGTGCTCGGCGGGCAAAACATCGAAAAATCAAGATCTATCTGAATGTACTGCCTCCGTAGGAGGCAGCTCAGGGGGAGAATACCACTTCTCCCCCGGCGACATAATGTAAATGACGCAGTTTGCCTCGAAATACTCCAGCTGCCCTGGAGTCATTTCCTTCATCCAATCTTCATCCGAGTTGGCGAGGATTATTGTAGGCTTAGACTTCTTCTGCACCTTCTTCTTCTTACCATACTTGGGGTTTACAATGAAATCCCTCTGACAGCCAACTAACTGTTTCCAACAAGGACAGAATTTAAACGGGATATCATCTACGATGTTGTAGATTGCGTCTTCGTTATATGAAGACCAATCAACATTATTTTGCCAGTAATTATGAACCCCTAGGCTTCTGGCCCAAGTAGATTTTCCTGTTCTTGTTGGGCCGACGATGTAGAGGCTCTGCTTTCTTGATCTTTCATCTGATGACTGGATACAGAATCCATCCATTGGAGGTCAGAAATTGCATCCTCGAGGGTATAACAGGTAGGTTGAAGGAGCATGTAAGCTTCGGGACTGACCTGGAAGATGTTAGGCTGGAGCCAATCATTGATTGACTCATTACAAAGTAAATCAGGTGAGGATTGCGGATGAGGATTGGTGAACTCTTCCTGAAATTCAGGAAAAAGCTTATTTGCAGAGTATTCGAAATACTGCAATTTTGTGGCCCAATCATAGGGAAACTCTTTTTGGATCATGGAGAGGTACTCTTCCTTGGAAGTAGAGTGTGAAATAATGTCTCGCATTATTTCATCTTTGGAAGGTTTTTTTTCCTTAACTTCTGAATCAGATTTTCCTAGGAAGGGGGACTTCCTAGGAATGAAAGTACCTCTCTCAAACATAGCCAGAGGTTCCTTGAGAATGTAATCCCTCACCCTGTTTACTGACTTGGCACTCTGAATGTTTGGGTGAAACCCATTAATATCAAAGAACCTTGAGTCGGATATCCTTACCGGCTTCTCTGTCTGAAGCAATGCATGTAAATGCAAACTTCCATCTTTATGTGCCTCGCGGGCACATAGAATATATTTGGGAATCCAACGAACAACGAGCTCCCATATCATCTGACAGGCGATTTCAGGATTTTCTGGACACTTTGGATAGGTTAGGAACGTATTAGCGTTCCTGTGTGAGAACTGACGGTTGGATGAGGAGGAGGCCATATCCGACGACGGAGGACGAGGCTTAGGGATGGCAGAATGGGAGCTCTCAACTCTATACCAACCGGTGCGCCTTCGAAATCCGCCGCCCCCTCTCTTATAGTGGTTGTGAATGGGCCGGACCGGGCCGGACCAGCAGGAAAAGAAGGCGCGCACTAATATT---------------------------------------------------------------------------------------------------------------------------------------------------------------------------------------------------
>EF547109
ACCGCGCCTTCTTTTCCTGCGAGGGCCCGGTAGGGCCCGAGCGATTTGATGTAAAGCTTGGTCCTGCTTTGTATGATTTATCTAAAGCAGCCCAATCTAAAGAAACCGGTCCCGGGCACTATAAATTGCCTAACAAGTGCGATTCATTCATGGATCCACAGAACGCCCTGTATTATCAGCCGCGGGTACCCACAGCAGCTCCGGCATCCGCAGGAGTGCCGTGGAGTCGCGTAGGCGAGGTAGCTATTTTGAGCTTTGTTGCACTGATTTGCTTTTACCTGCTTTACCTTTGGGTGCTGAGAGACCTTATCTTAGTTCTGAAGGCTCGACAAGGCAGATCCACGGAGGAGCTGATATTTGGAGGACAAGCTGTGGATAGGAGCAACCCTATCCCTAATCTACCAGCAACACCAAGTCAGGGCAATCCCGGGCCATTTGTTCCAGGCACGGGATAAGCATTCAGCCATGTCCACGTCCAAGAGGAAGCGTGGAGATGATTCGAATTGGAGTAAGCGGGTGACTAAGAAGAAGCCCTCTTCAGCTGGGCTGAAGCGGGCTGGAAGCAAGGCCGATAGGCCATCCCTGCAAATCCAGACACTCCAGCATGCTGGGACCACCATGATAACTGTCCCATCCGGAGGAGTATGTGACCTCATCAACACCTATGCCCGAGGATCGGACGAGGGCAACCGCCACACCAGCGAGACTCTCACGTACAAGATCGCCATCGACTACCACTTCGTTGCCGACGCGGCAGCCTGCCGCTACTCCAACACCGGAACCGGTGTAATGTGGCTGGTGTATGACACCACTCCCGGCGGACAAGCTCCGACCCCGCAAACTATATTTGCCTACCCTGACACGCTAAAAGCGTGGCCGGCCACATGGAAGGTGAGCCGGGAGCTGTGTCATCGCTTCGTGGTGAAACGGCGATGGTTGTTCAACATGGAGACCGACGGGCGGATTGGTTCGGACATTCCTCCCTCGAATGCAAGTTGGAAGCCTTGCAAGCGCAACATCTACTTCCACAAGTTCACGAGCGGGTTGGGAGTGAGAACGCAGTGGAAGAATGTAACGGACGGAGGAGTTGGTGCCATCCAGAGAGGAGCGTTGTACATGGTCATTGCCCCCGGCAATGGTCTTACATTTACTGCCCATGGGCAGACCCGTCTGTACTTTAAGAGTGTTGGCAACCAGTAATGAATAAAAACTCCCGTTTTATTATATCTGATGAATGCTGAAAGCTTACATTAATATGTCGTGCGATGGCACGAAAAAACACACGCAATCAATACAGGGGGGTAGTAGGCGGGCGGCTAAGGGTGGTGCTCGGCGGGCAAAACATCGAAAAATCAAGATCTATCTGAATGTTCTGCCTCCGTAGGAGGCAGCTCAGGGGGAGAATACCACTTCTCCCCCGGCGACATAATGTAAATGACGCAGTTTGCCTCGAAATACTCCAGCTGCCCTGGAGTCATTTCCTTCATCCAATCTTCATCCGAGTTGGCGAGGATTATTGTAGGCTTAGACTTCTTCTGCACCTTCTTCTTCTTACCATACTTGGGGTTTACAATGAAATCCCTCTGACAGCCAACTAACTGTTTCCAACAAGGACAGAATTTAAACGGGATATCATCTACGATGTTGTAGATTGCGTCTTCGTTATATGAAGACCAATCAACATTATTTTGCCAGTAATTATGAACCCCTAGGCTTCTGGCCCAAGTAGATTTTCCTGTTCTTGTTGGGCCGACGATGTAGAGGCTCTGCTTTCTTGATCTTTCATCTGATGACTGGATACAGAATCCATCCATTGGAGGTCAGAAATTGCATCCTCGAGGGTATAACAGGTAGGTTGAAGTAGCATGTAAGCTTCGGGACTGACCTGGAAGATGTTAGGCTGGAGCCAATCATTGATTGACTCATTACAAAGTAAATCAGGTGAGGATTGCGGATGAGGATTGGTGAACTCTTCCTGAATCTCAGGAAAAAGCTTATTTGCAGAGTATTCGAAATACTGCAATTTTGTGGCCCAATCATAGGGAAACTCTTTCTGGATCATGGAGAGGTACTCTTCCTTGGAAGTAGAGTGTGAAATAATGTCTCGCATTATTTCATCTTTGGAAGGTTTTTTTTCCTTAACTTCTGAATCAGATTTTCCTAGGAAGGGGGACTTTCTAGGAATGAAAGTACCTCTCTCAAACATAGCCAGAGGTTCCTTGAGAATGTAATCCCTCACCCTGTTTACTGATTTGGCACTCTGAATGTTTGGGTGAAACCCATTAATATCAAAGAACCGTGAGTCGGATATCCTTACCGGCTTCTCTGTCTGAAGCAATGCATGTAAATGCAAACTTCCATCTTTATGTGCCTCGCGGGCACATAGAATATATTTGGGAATCCAACGAACAACGAGCTCCCATATCATCTGACAGGCGATTTCAGGATTTTCTGGACACTTTGGATAGGTTAGGAACGTATTAGCGTTCCTGTGTGAGAACTGACGGTTGGATGAGGAGGAGGCCATATCCGACGACGGAGGATGAGGCTGTGGGATGGCAGAATGGGAGCTCTCAACTCTATACCAACCGGTGCGCCTTCGAAATCCGCCGCCCCCTCTCTTATAGTGGTTGTGAATGGGCCGGACCGGGCCGGCCCAGCAGGAAAAGAAGGCGCGCACTAATATT---------------------------------------------------------------------------------------------------------------------------------------------------------------------------------------------------
>EF547110
ACCGCGCCTTCTTTTCCTGCGAGGGCCCGGTAGGGCCCGAGCGATTTGATGTAAAGCTTGGTCCTGCTTTGTATGATTTATCTAAAGCAGCCCAATCTAAAGAAACCGGTCCCGGGCACTATAAATTGCCTAACAAGTGCGATTCATTCATGGATCCACAGAACGCCCTGTATTATCAGCCGCGGGTACCCACAGCAGCTCCGGCATCCGCAGGAGTGCCGTGGAGTCGCGTAGGCGAGGTAGCTATTTTGAGCTTTGTTGCACTGATTTGCTTTTACCTGCTTTACCTTTGGGTGCTGAGAGACCTTATCTTAGTTCTGAAGGCTCGACAAGGCAGATCCACGGAGGAGCTGATATTTGGAGGACAAGCTGTGGATAGGAGCAACCCTATCCCTAATCTACCAGCACCACCAAGTCAGGGCAATCCCGGGCCATTTGTTCCAGGCACGGGATAAGCATTCAGCCATGTCCACGTCCAAGAGGAAGCGGGGAGATGATTCGAATTGGAGTAAGCGGGTGACTAAGAAGAAGCCCTCTTCAGCTGGGCTGAAGCGGGCTGGAAGCAAGGCCGATAGGCCATCCCTGCAAATCCAGACACTCCAGCATGCTGGGACCACCATGATAACTGTCCCATCCGGAGGAGTATGTGACCTCATCAACACCTATGCCCGAGGATCGGACGAGGGCAACCGCCACACCAGCGAGACTCTCACGTACAAGATCGCCATCGACTACCACTTCGTTGCCGACGCGTCAGCCTGCCGCTATTCCAACACCGGAACCGGTGTAATGTGGCTGGTGTATGACACCACTCCCGGCGGACAAGCTCCGACCCCGCAAACTATATTTGCCTACCCTGACACGCTAAAAGCGTGGCCGGCCACATGGAAGGTGAGCCGGGAGCTGTGTCATCGCTTCGTGGTGAAACGGCGATGGTTGTTCAACATGGAGACCGACGGGCGGATTGGTTCGGACATTCCTCCCTCGAATGCAAGTTGGAAGCCTTGCAAGCGCAACATCTACTTCCACAAGTTCACGAGCGGGTTGGGAGTGAGAACGCAGTGGAAGAATGTAACGGACGGAGGAGTTGGTGCCATCCAGAGAGGAGCGTTGTACATGGTCATTGCCCCCGGCAATGGTCTTACATTTACTGCCCATGGGCAGACCCGTCTGTACTTTAAGAGTGTTGGCAACCAGTAATGAATAAAAACTCCCGTTTTATTATATCTGATGAATGCTGAAAGCTTACATTAATATGTCGTGCGATGGCACGAAAAAACACACGCAATCAATACAGGGGGGTAGTAGGCGGGCGGCTAAGGGTGGTGCTCGGCGGGCAAAACATCGAAAAATCAAGATCTATCTGAATGTACTGCCTCCGTAGGAGGCAGCTCAGGGGGAGAATACCACTTCTCCCCCGGCGACATAATGTAAATGACGCAGTTTGCCTCGAAATACTCCAGCTGCCCTGGAGTCATTTCCTTCATCCAATCTTCATCCGAGTTGGCGAGGATTATTGTAGGCTTAGACTTCTTCTGCACCTTCTTCTTCTTACCATACTTGGGGTTTACAATGAAATCCCTCTGACAGCCAACTAACTGTTTCCAACAAGGACAGAATTTAAACGGGATATCATCTACGATGTTGTAGATTGCGTCTTCGTTATATGAAGACCAATCAACATTATTTTGCCAGTAATTATGAACCCCTAGGCTTCTGGCCCAAGTAGATTTTCCTGTTCTTGTTGGGCCGACGATGTAGAGGCTCTGCTTTCTTGATCTTTCATCTGATGACTGGATACAGAATCCATCCATTGGAGGTCAGAAATTGCATCTTCGAGGGTATAACAGGTAGGTTGAAGGAGCATGTAAGCTTCGGGACTGACCTGGAAGATGTTAGGCTGGAGCCAATCATTGATTGACTCATTACAAAGTAAATCAGGTGAGGATTGCGGATGAGGATTGGTGAACTCTTCCTGAATCTCAGGAAAAAGCTTATTTGCAGAGTATTCGAAATACTGCAATTTTGTGGCCCAATCATAGGGAAACTCTTTCTGGATCATGGAGAGGTACTCTTCCTTGGAAGTAGAGTGTGAAATAATGTCTCGCATTATTTCATCTTTCGAAGGTTTTTTTTCCTTAACTTCTGAATCAGATTTTCCTAGGAAGGGGGACTTCCTAGGAATGAAAGTACCTCTCTCAAACATAGCCAGAGGTTCCTTGAGAATGTAATCCCTTACCCTGTTTACTGACTTGGCACTCTGAATGTTTGGGTGAAACCCATTAATATCAAAGAACCTTGAGTCGGATATCCTTACCGGCTTCTCTGTCTGAAGCAATGCATGTAAATGCAAACTTCCATCTTTATGTGCCTCTCGGGCACATAGAATATATTTGGGAATCCAACGAACAACGAGCTCCCATATCATCTGACAGGCGATTTCAGGATTTTCTGGACACTTTGGATAGGTTAGGAACGTATTAGCGTTCCTGTGTGAGAACTGACGGTTGGATGAGGAGGAGGCCATATCCGACGACGGAGGATGAGGCTGAGGGATGGCAGAATGGGAGCTCTCAACTCTATACCAACCGGTGCGCCTTCGAAATCCGCCGCCCCCTCTCTTATAGTGGTTGTGAATGGGCCGGACCGGGCCGGCCCAGCAGGAAAAGAAGGCGCGCACTAATATT---------------------------------------------------------------------------------------------------------------------------------------------------------------------------------------------------
>EF547111
ACCGCGCCTTCTTTTCCTGCGAGGGCCCGGTAGGGCCCGAGCGATTTGATGTAAAGCTTGGTCCTGCTTTGTATGATTCATCTAAAGCAGCCCAATCTAAAGAAACCGGTCCCGGGCACTATAAATTGCCTAACAAGTGCGATTCATTCATGGATCCACAGAACGCCCTGTATTATCAGCCGCGGGTACCCACAGCAGCTCCGGCATCCGCAGGAGTGCCGTGGAGTCGCGTAGGCGAGGTAGCTATTTTGAGCTTTGTTGCACTGATTTGCTTTTACCTGCTTTACCTTTGGGTGCTGAGAGACCTTATCTTAGTTCTGAAGGCTCGACAAGGCAGATCCACGGAGGAGTTGATATTTGGAGGACAAGCTGTGGATAGGAGCAACCCTATCCCTAATCTACCAGCACCACCAAGTCAGGGCAATCCCGGGCCATTTGTTCCAGGCACGGGATAAGCATTCAGCCATGTCCACGTCCAAGAGGAAGCGGGGAGATGATTCGAATTGGAGTAAGCGGGTGACTAAGAAGAAGCCCTCTTCAGCTGGGCTGAAGCGGGCTGGAAGCAAGGCCGATAGGCCATCCCTCCAAATCCAGACACTCCAGCATGCTGGGACCACCATGATAACTGTCCCATCCGGAGGAGTATGTGACCTCATCAACACCTATGCCCGAGGATCCGACGAGGGCAACCGCCACACCAGCGAGACTCTCACGTACAAGATCGCCATCGACTACCACTTCGTTGCCGACGCGGCAGCCTGCCGCTACTCCAACACCGGAACCGGTGTAATGTGGCTGGTGTATGACACCACTCCCGGCGGACAAGCTCCGACCCCGCAAACTATATTTGCCTACCCTGACACGCTAAAAGCGTGGCCGGCCACATGGAAGGTGAGCCGGGAGCTGTGTCATCGCTTCGTGGTGAAACGGCGATGGTTGTTCAACATGGAGACCGACGGGCGGATTGGTTCGGACATTCCTCCCTCGAATGCAAGTTGGAAGCCCTGCAAGCGCAACATCTACTTCCACAAGTTCACGAGCGGGTTGGGAGTGAGAACGCAGTGGAAGAATGTAACGGACGGAGGAGTTGGTGCCATCCAGAGAGGAGCGTTGTACATGGTCATTGCCCCCGGCAATGGTCTTACATTTACTGCCCATGGGCAGACCCGTCTGTACTTTAAGAGTGTTGGCAACCAGTAATGAATAAAAACTCCCGTTTTATTATATCTGATGAATGCTGAAAGCTTACATTAATATGTCGTGTGATGGCACGAAAAAACACACGCAATCAATACAGGGGGGTAGTAGGCGGGCGGCTAAGGGTGGTGCTCGGCGGGCAAAACATCGAAAAATCAAGATCTATCTGAATGTACTGCCTCCGTAGGAGGCAGCTCAGGGGGAGAATACCACTTCTCCCCCGGCGACATAATGTAAATGGTGCAATTTGCCTCGAAATACTCCAGCTGCCCTGGAGTCATTTCCTTCATCCAATCTTCATCCGAGTTGGCGAGGATTATTGTAGGCTTAGACTTCTTCTGCACCTTCTTCTTCTTACCATACTTGGGGTTTACAATAAAATCCCTCTGACAGCCAACTAACTGTTTCCAACAAGGACAGAATTTAAACGGAATATCATCTACGATGTTGTAGATTGCGTCTTCGTTGTATGAAGACCAATCAACATTATTTTGCCAGTAATTATGAACCCCTAGGCCTCTGGCCCATGTAGATTTTCCGGTTCTTGTTGGGCCGACGATGTAGAGGCTCTGCTTTCTTGATCTTTCATCTGATGACTGGATACAGAATCCATCCATTGGAGGTCAGAAATTGCATCTTCGAGGGTATAACAGTTAGGTTGAAGGAGCATGTAAGCTTGGGGACTGACCTGGAAGATATTAGGCTGGAGCCAATCATTGATTGTCTCATTACAAAGCAAATCAGGTGAGGAGGGTGGATGAGGATTGGTGAACTCTTCCTGAATCTCAGGAAAAAGCTTATTTGCAGAGTATTCAAAATACTGCAATTTTGTGGACCAATCAAAGGGGAGCTCTTTCTGGATCATGGAGAGGTACTCTTCTTTGGAAGTAGCGTGAGAAATAATGTCTCGCATTATTTCATCTTTAGAAGGCTTTTTTTCCTTTACCTCTGAATCAGATTTTCCTAGGAAGGGGGACTTCCTAGGAATGAAAGTACCTCTCTCAAACACGGCCAGAGGTTCCTTGAGGATGTAATCCCTCACCCTGTTAACTGACTTGGCACTCTGAATGTTTGGGTGAAACCCATTTATGTCAAAGAACCTTGAGTCAGATATCCTTACCGGCTTCTCTGTTTGAAGCAATGCATGTAAATGCAAACTTCCATCTTTATGTGCCTCTCGGGCACATAGAATGTATTTGGGAATCCAACGAACAACGAGCTCCCAGATCATCTGACAGGCGATTTCAGGATTTTCTGGACACTTTGGATAGGTTAGGAACGTGTTAGCGTTCCGGTGTGAGAACTGACGGTTGGATGAGGAGGAGGCCATAGCCGACGACGGAGGTTGAGGCTGAGGGATGGCAGACTGGGAGCTCCAAACTCTATAGCATACCTGTGCGCCTTCGAAATCCGCCGCTCCCTTGTCTTATAGTGGTTGCAAATGGGCCGGACCGGGCCGGCCCAGCAGGAAAAGAAGGCGCGCACTAATATT-------------------------------------------------------------------------------------------------------------------------------------------------------------------------------------------------
>EF547112
ACCGCGCCTTCTTTTCCTGCGAGGGCCCGGTAGGGCCCGAGCGATTTGATGTAAAGCTTGGTCCTGCTTTGTATGATTTATCTAAAGCAGCCCAATCTAAAGAAACCGGTCCCGGGCACTATAAATTGCCTAACAAGTGCGATTCATTCATGGATCCACAGAACGCTCTGTATTATCAGCCGCGGGTACCCACAGCAGCTCCGGCATCCGCAGGAGTGCCGTGGAGTCGCGTAGGCGAGGTAGCTATTTTGAGCTTTGTTGCACTGATTTGCTTTTACCTGCTTTACCTTTGGGTGCTGAGAGACCTTATCTTAGTTCTGAAGGCTCGACAAGGCAGATCCACGGAGGAGCTGATATTTGGAGGACAAGCTGTGGATAGGAGCAACCCTATCCCTAATCTACCAGCACCACCAAGTCAGGGCAATCCCGGGCCATTTGTTCCAGGCACGGGATAAGCATTCAGCCATGTCCACGTCCAAGAGGAAGCGGGGAGATGATTCGAATTGGAGTAAGCGGGTGACTAAGAAGAAGCCCTCTTCAGCTGGGCTGAAGCGGGCTGGAAGCAAGGCCGATAGGCCATCCCTGCAAATCCAGACACTCCAGCATGCTGGGACCACCATGATAACTGTCCCATCCGGAGGAGTATGTGACCTCATCAACAGCTATGCCCGAGGATCGGACGAGGGCAACCGCCACACCAGCGAGACTCTCACGTACAAGATCGCCATCGACTACCACTTCGTTGCCGACGCGGCAGCCTGCCGCTACTCCAACACCGGAACCGGTGTAATGTGGCTGGTGTATGACACCACTCCCGGCGGACAAGCTCCGACCCCGCAAACTATATTTGCCTACCCTGACACGCTAAAAGCGTGGCCGGCCACATGGAAGGTGAGCCGGGAGCTGTGTCATCGCTTCGTGGTGAAACGGCGATGGTTGTTCAACATGGAGACCGACGGGCGGATTGGTTCGGACATTCCTCCCTCGAATGCAAGTTGGAAGCCTTGCAAGCGCAACATCTACTTCCACAAGTTCACGAGCGGGTTGGGAGTGAGAACGCAGTGGAAGAATGTAACGGACGGAGGAGTTGGTGCCATCCAGAGAGGAGCGTTGTACATGGTCATTGCCCCCGGCAATGGTCTTACATTTACTGCCCATGGGCAGACCCGTCTGTACTTTAAGAGTGTTGGCAACCAGTAATGAATAAAAACTCCCGTTTTATTATATCTGATGAATGCTGAAAGCTTACATTAATATGTCGTGCGATGGCACGAAAAAACACACGCAATCAATACAGGGGGGTAGTAGGCGGGCGGCTAAGGGTGGTGCTCGGCGGGCAGAACATCGAAAAATCAAGATCTATCTGAATGTACTGCCTCCGTAGGAGGCAGCTCAGGGGGAGAATACCACTTCTCCCCCGGCGACATAATGTAAATGACGCAATTTGCCTCGAAATACTCCAGCTGCCCTGGAGTCATTTCCTTCATCCAATCCTCATCCGAGTTGGCGAGGATTATTGTAGGCTTAGACTTCTTCTGCACCTTCTTCTTCTTACCATACTTGGGGTTTACAATGAAATCCCTCTGACAGCCAACTAACTGTTTCCAACAAGGACAGAATTTAAACGGAATATCATCTACGATGTTGTAGATTGCGTCTTCGTTGTATGAAGACCAATCAACATTATTTTGCCAGTAATTATGAACCCCTAGGCTTCTGGCCCAAGTAGATTTTCCGGTTCTTGTTGGCCCGACGATGTAGAGGCTCTGCTTTCTTGATCTTTCATCTGATGACTGGATACAGAATCCATCCATTGGAGGTCAGAAATTGCATCCTCGAGGGTATAACAGGTAGGTTGAAGGAGCATGTAAGCTTCGGGACTGACCTGGAAGATGTTAGGCTGGAGCCAATCATTGATTGACTCATTACAAAGTAAATCAGGTGAGGATTGTGGATGAGGATTGGTGAACTCTTCCTGAATCTCAGGAAAAAGCTTATTTGCAGAGTATTCGAAATACTGCAATTTTGTGGCCCAATCATAGGGAAACTCTTTCTGGATCATGGAGAGGTACTCTTCCTTGGAAGTAGAGTGTGAAATAATGTCTCGCATTATTTCATCTTTGGAAGGTTTTTTTTCCTTAACTTCTGAATCAGATTTTCCTAGGAAGGGGGACTTCCTAGGAATGAAAGTACCTCTCTCAAACATAGCCAGAGGTTCCTTGAGAATGTAATCCCTCACCCTGTTTACTGACTTGGCACTCTGAATGTTTGGGTGAAACCCATTAATATCAAAGAACCTTGAGTCGGATATCCTTACCGGCTTCTCTGTCTGAAGCAATGCATGTAAATGCAAACTTCCATCTTTATGTGCCTCCCGGGCACATAGAATATATTTGGGAATCCAACGAACAACGAGCTCCCATATCATCTGACAGGCGATTTCAGGATTTTCTGGACACTTTGGATAGGTTAGGAACGTATTAGCGTTCCTGTGTGAGAACTGACGGTTGGATGAGGAGGAGGCCATATCCGACGACGGAGGATGATGCTGAGGGATGGCAGAATGGGAGCTCTCAACTCTATACCAACCGGTGCGCCTTCGAAATCCGCCGCCCCCTCTCTTATAGTGGTTGTGAATGGGCCGGACCGGGCCGGCCCAGCAGGAAAAGAAGGCGCGCACTAATATT---------------------------------------------------------------------------------------------------------------------------------------------------------------------------------------------------
>EF547113
ACCGCGCCTTCTTTTCCTGCGAGGGCCCGGTAGGGCCCGAGCGATTTGATGTAAAGCTTGGTCCTGCTTTGTATGATTTATCTAAAGCAGCCCAATCTAAAGAAACCGGTCCCGGGCACTATAAATTGCCTAACAAGTGCGATTCATTCATGGATCCACAGAACGCCCTGTATTATCAGCCGCGGGTACCCACAGCAGCTCCGGCATCCGCAGGAGTGCCGTGGAGTCGCGTAGGCGAGGTAGCTATTTTGAGCTTTGTTGCACTGATTTGCTTTTACCTGCTTTACCTTTGGGTGCTGAGAGACCTTATCTTAGTTCTGAAGGCTCGACAAGGCAGATCCACGGAGGAGCTGATATTTGGAGGACAAGCTGTGGATAGGAGCAACCCTATCCCTAATCTACCAGCACCACCAAGTCAGGGCAATCCCGGGCCATTTGTTCCAGGCACGGGATAAGCATTCAGCCATGTCCACGTCCAAGAGGAAGCGGGGAGATGATTCGAATTGGAGTAAGCGGGTGCCTAAGAAGAAGCCCTCTTCAGCTGGGCTGAAGCGGGCTGGAAGCAAGGCCGATAGGCCATCCCTCCAAATCCAGACACTCCAGCATGCTGGGACCACCATGATAACTGTCCCATCCGGAGGAGTATGTGACCTCATCAACACCTATGCCCGAGGATCTGACGAGGGCAACCGCCACACCAGCGAGACTCTCACGTACAAGATCGCCATCGACTACCACTTCGTTGCCGACGCGGCAGCATGCCGCTACTCCAACACCGGAACCGGTGTAATGTGGCTGGTGTATGACACCACTCCCGGCGGACAAGCTCCGACCCCGCAAACTATATTTGCCTACCCTGACACGCTAAAAGCGTGGCCGGCCACATGGAAGGTGAGCCGGGAGCTGTGTCATCGCTTCGTGGTGAAACGGCGATGGTTGTTCAACATGGAGACCGACGGGCGGATTGGTTCGGACATTCCTCCCTCGAATGCAAGTTGGAAGCCCTGCAAGCGCAACATCTACTTCCACAAGTTCACGAGCGGGTTGGGAGTGAGAACGCAGTGGAAGAATGTAACGGACGGAGGAGTTGGTGCCATCCAGAGAGGAGCGTTGTACATGGTCATTGCCCCCGGCAATGGTCTTACATTTACTGCCCATGGGCAGACCCGTCTGTACTTTAAGAGTGTTGGCAACCAGTAATGAATAAAAACTCCCGTTTTATTATATCTGATGAATGCTGAAAGCTTACATTAATATGTCGTGCGATGGCACGAAAAAACACACACTATCAATACAGGGGGGTAGTAGGCGGGCGGCTAAGGGAGGTGCTCGGCGGGCAAAACATCGAAAAATCAAGATCTATCTGAATGTACTGCCTCCGTAGGAGGCAGCTCAGGGGGAGAATACCACTTCTCCCCCGGCGACATAATGTAAATGACGCAGTTTGCCTCGAAATACTCCAGCTGCCCTGGAGTCATTTCCTTCATCCAATCTTCATCCGAGTTGGCGAGGATTATTGTAGGCTTAGACTTCTTCTGCACCTTCTTCTTCTTACCATACTTGGGGTTCACAATGAAATCCCTCTGACAGCCAACTTACTGTTTCCAACAAGGACAGAATTTAAACGGGATATCATCTACGATGTTGTAGATTGCGTCTTCGTTGTATGAAGACCAATCAACATTATTTTGCCAGTAATTATGAACCCCTAGGCTTCTGGCCCAAGTAGATTTTCCTGTTCTTGTTGGGCCGACGATGTAGAGGCTCTGCTTTCTTGATCTTTCATCTGATGACTGGATACATTATCCATCCATTGGAGGTCAGAAATTGCATCCTCGAGGGTATAACAGGTAGGTTGAAGGAGCATGTAAGCTTCGGGACTAACCTGGAAGATGTTAGGCTGGAGCCAATCATTGATTGACTCATTACAAAGTAAATCAGGTGAGGATTGCGGATGAGGATTGGTGAAATCTTCCTGAATCTCAGGAAAAAGCTTATTTGCAGAGTATTCAAAATACTGCAATTTTGTGGACCAATCATAGGGAAGCTCTTTCTGGATCATGGAGAGGTACTCTTCCTTGGTAGTAGAGTGTGAAATAATGTCTCGCATTATTTCATCTTTGGAAGGCTTTTTTTCCTTAACTTCTGAATCAGATTTTCCTAGGAAGGGGGACTTCCTAGGAATGAAAGTACCTCTCTCAAACATAGCCAGAGGTTCCTTGAGGATGTAATCCCTCACCCTGTTTACTGACTTGGCACTCTGAATGTTTGGGTGAAACCCATTAATATCAAAGAACCTTGAGTCCGATATTCTTACCGGCTTCTCTGTTTGAAGCAATGCATGTAAATGCAAACTTCCATCTTTATGTGCCTCCCGGGCACATAGAATGTACTTCGGAATCCAACGAACAACGAGCTCCCAGATCATCTGACAGGCGATTTCAGGATTTTCTGGACACTTTGGATAGGTGAGGAACGTGTTAGCGTTCCGGTGTGAGAACTGACGGTTGGATGAGGAGGAGGCCATAGCCGACGACGGAGGCTGAGGCTGAGGGATGGCAGACTGGGAGCTCCAAACTCTATAGCATACCTGTGCGCCTTCGAAATCCGCCGCTCCCTTGTCTTATAGTGGTTGTGAATGGGCCGGACCGGGCCGGCCCAGCAGGAAAAGAAGGCGCGCACTAATATT-------------------------------------------------------------------------------------------------------------------------------------------------------------------------------------------------
>EF547114
ACCGCGCCTTCTTTTCCTGCGAGGGCCCGGTAGGGCCCGAGCGATTTGATGTAAAGCCTGGTCCTGCTTTGTATGATTTATCTAAAGCAGCCCATTCTAAAGAAACCGGTCCCGGGCACTATAAATTGCCTAACAAGTGCGATTCATTCATGGATCCACATAACGCCCTCTATTATCAGCCGCGGGTACCCACAGCAGCTCCGGCATCCGCAGGAGTGCCGTGGAGTCGCGTAGGCGAGGTAGCTATTTTGAGCTTTGTTGCACTGATTTGCTTTTACCTGCTTTACCTTTGGGTGCTGAGAGACCTTATCTTAGTTCTGAAGGCTCGACAAGGCAGATCCACGGAGGAGCTGATATTTGGAGGACAAGCTGTGGATAGGAGCAACCCTATCCCTAATCTACCAGCACCACCAAGTCAGGGCAATCCCGGGCCATTTGTTCCAGGCACGGGATAAGCATTCAGCCATGTCCACGTCCAAGAGGAAGCGGGGAGATGATTCGAATTGGAGTAAGCGGGTGACTAAGAAGAAGCCCTCGTCAGCTGGGCTGAAGAGGGCTGGAAGCAAGGCCGATAGGCCATCCCTCCAAATCCAGACACTCCAGCATGCTGGGACCACCATGATAACTGTCCCTTCCGGAGGAGTATGTGACCTCATCAACACCTATGCCCGAGGATCTGACGAGGGCAACCGCCACACCAGCGAGACTCTCACGTACAAGATCGCCATCGACTACCACTTCGTTGCCGACGCGGCAGCCTGCCGCTACTCCAACACCGGAACCGGTGTAATGTGGCTGGTGTATGACACCACTCCCGGCGGACAAGCTCCGACCCCGCAAACTATATTTGCCTACCCTGACACGCTAAAAGCGTGGCCGGCCACATGGAAGGTGAGCCGGGAGCTGTGTCATCGCTTCGTGGTGAAACGGCGATGGTTGTTCAACATGGAGACCGACGGGCGGATTGGTTCGGACATTCCTCCCTCGAATGCAAGTTGGAAGCCTTGCAAGCGCAACATCTACTTCCACAAGTTCACGAGCGGGTTGGGAGTGAGAACGCAGTGGAAGAATGTAACGGACGGAGGAGTTGGTGCCATCCAGAGAGGAGCGTTGTACATGGTCATTGCCCCCGGCAATGGTCTTACATTTACTGCCCATGGGCAGACCCGTCTGTACTTTAAGAGTGTTGGCAACCAGTAATGAATAAAAACTCCCGTTTTATTATATCTGATGAATGCTGAAAGCTTACATTAATATGTCGTGCGATGGCACGAAAAAACACACACAATCAATACAGGGGGGTAGTCGGCGGGCGGCTAAGGGTGGTGCTCGGCGGGCAGAACATCGAAAAATCAAGATCTATCTGAATGTACTGCCTCCGTAGGAGGCAGCTCAGGGGGAGAATACCACTTCTCCCCCGGCGACATAATGTAAATGACGCAGTTTGCCTCGAAATACTCCAGCTGCCCTGGAGTCATTTCCTTCATCCAATCTTCATCCGAGTTGGCGAGGATTATTGTAGGCTTAGACTTCTTCTGCACCTTCTTCTTCTTACCATACTTGGGGTTTACAATGAAATCCCTCTGACAGCCAACTAACTGTTTCCAACAAGGACAGAATTTAAACGGAATATCATCTACGATGTTGTAGATTGCGTCTTCGTTGTATGAAGACCAATCAACATTATTTTGCCAGTAATTATGAACCCCTAGGCTTCTGGCCCAAGTAGATTTTCCGGTTCTTGTTGGCCCGACGATGTAGAGGCTCTGCTTTCTTGATCTTTCATCTGATGACTGGATACAGAATCCATCCATTGGAGGTCAGAAATTGCATCCTCGAGGGTATAACAGGTAGGTTGAAGGAGCATGTATGCTTCGGGACTAACCTGGAAGATGTTAGGCTGGAGCCAATCATTGATTGACTCATTACAAAGTAAATCAGGTGAGGAGGGTGGATGAGGATTGGTGAACTCTTCCTGAATCTCAGGAAAAAGTTTATTTGCAGAGTATTCAAAATACTGCAATTTTGTGGACCAATCAAAGGGAAGCTCTTTCTGGATCATGGAGAGGTACTCTTCTTTGGAAGTAGCGTGTGAAATAATGTCTCGCATTATTTCATCTTTAGAAGGCTTTTTTTCCTTAACCTCTGAATCAGATTTTCCTAGGAAGGGGGACTTCCTAGGAATGAAAGTACCTCTCTCAAACACAGCCAGAGGTTCCTTGAGGATGTAATCCCTCACCCTGTTAACTGACTTGGCACTCTGAATGTTTGGGTGAAACCCATTTATATCAAAGAACCTTGAGTCAGATATCCTTACCGGCTTCTCTGTTTGAAGCAATGCATGTAAATGCAAACTTCCATCTTTATGTGCCTCTCGGGCACATAGAATGTATTTGGGAATCCAACGAACAACGAGCTCCCAGATCATCTGACAGGCGATTTCAGGATTTTCTGGACACTTTGGATAGGTTAGGAACGTGTTAGCGTTCCGGTGTGAGAACTGACGGTTGGATGAGGAGGAGGCCATAGCCGACGACGGAGGTTGAGGCTGAGGGATGGCAGACTGGGAGCTCCAAACTCTATAGTATACCTGTGCGCCTTCGAAATCCGCCGCTCCCTTGTCTTATAGTGGTTGTAAATGGGCCGGACCGGGCCGGCCCAGCAGGAAAAGAAGGCGCGCACTAATATT-------------------------------------------------------------------------------------------------------------------------------------------------------------------------------------------------
>EF547115
ACCGCGCCTTCTTTTCCTGCGAGGGCCCGGTAGGGCCCGAGCGATTTGATGTAAAGCTTGGTCCTGCTTTGTATGATTTATCTAAAGCAGCCCAATCTAAAGAAACCGGTCCCGGGCAATATAAATTGCCTAACAAGTGCGATTCATTCATGGATCCACAGAACGCCCTGTATTATCAGCCGCGGGTACCCACAGCAGCTCCGGCATCCGCAGGAGTGCCGTGGAGTCGCGTAGGCGAGGTAGCTATTTTGAGCTTTGTTGCACTGATTTGCTTTTACCTGCTTTACCTTTGGGTGCTGAGAGACCTTATCTTAGTTCTGAAGGCTCGACAAGGCAGATCCACGGAGGAGCTGATATTTGGAGGACAAGCTGTGGATAGGAGCAACCCTATCCCTAATCTACCAGCACCACCAAGTCAGGGCAATCCCGGGCCATTTGTTCCAGGCACGGGATAAGCATTCAGCCATGTCCACGTCCAAGAGGAAGCGGGGAGATGATTCGAATTGGAGTAAGCGGGTGACTAAGAAGAAGCCCTCTTCAGCTGGGCTGAAGCGGGCTGGAAGCAAGGCCGATAGGCCATCCCTGCAAATTCAGACACTCCAGCATGCTGGGACCACCATGATAACTGTCCCATCCGGAGGAGTATGTGACCTCATCAACACCTATGCCCGAGGATCGGACGAGGGCAACCGCCACACCAGCGAGACTCTCACGTACAAGATCGCCATCGACTACCACTTCGTTGCCGACGCGGCAGCCTGCCGCTACTCCAACACCGGAACCGGTGTAATGTGGCTGGTGTATGACACCACTCCCGGCGGACAAGCTCCGACCCCGCAAACTATATTTGCCTACCCTGACACGCTAAAAGCGTGGCCGGCCACATGGAAGGTGAGCCGGGAGCTGTGTCATCGCTTCGTGGTGAAACGGCGATGGTTGTTCAACATGGAGACCGACGGGCGGATTGGTTCGGACATTCCTCCCTCGAATGCAAGTTGGAAGCCTTGCAAGCGCAACATCTACTTCCACAAGTTCACGAGCGGGTTGGGAGTGAGAACGCAGTGGAAGAATGTAACGGACGGAGGAGTTGGTGCCATCCAGAGAGGAGCGTTGTACATGGTCATTGCCCCCGGCAATGGTCTTACATTTACTGCCCATGGGCAGACCCGTCTGTACTTTAAGAGTGTTGGCAACCAGTAATGAATAAAAACTCCCGTTTTATTATATCTGATGAATGCTGAAAGCTTACATTAATATGTCGTGCGATGGCACGAAAAAACACACGCAATCAATACAGGGGGGTAGTAGGCGGGCGGCTAAGGGTGGTGCTCGGCGGGCAAAACATCGAAAAATCAAGATCTATCTGAATGTACTGCCTCCGTAGGAGGCAGCTCAGGGGGAGAATACCACTTCTCCCCCGGCGACATAATGTAAATGACGCAGTTTGCCTCGAAATACTCCAGCTGCCCTGGAGTCATTTCCTTCATCCAATCTTCATCCGAGTTGGCGAGGATTATTGTAGGCTTAGACTTCTTCTGCACCTTCTTCTTCTTACCATACTTGGGGTTTACAATGAAATCCCTCTGACAGCCAACTAACTGTTTCCAACAAGGACAGAATTTAAACGGGATATCATCTACGATGTTGTAGATTGCGTCTTCGTTATATGAAGACCAATCAACATTATTTTGCCAGTAATTATGAACCCCTAGGCTTCTGGCCCAAGTAGATTTTCCTGTTCTTGTTGGACCGACGATGTAGAGGCTCTGCTTTCTTGATCTTTCATCTGATGACTGGATACAGAATCCATCCATTGGAGGTCAGAAATTGCATCCTCGAGGGTATAACAGGTAGGTTGAAGGAGCATGTAAGCTTCGGGACTGACCTGGAAGATGTTAGGCTGGAGCCAATCATTGATTGACTCATTACAAAGTAAATCAGGTGAGGATTGCGGATGAGGATTGGTGAACTCTTCCTGAATCTCAGGAAAAAGCTTATTTGCAGAGTATTCGAAATACTGCAATTTTGTGGCCCAATCATAGGGAAACTCTTTCTGGATCATGGAGAGGTACTCTTCCTTGGAAGTAGAGTGTGAAATAATGTCTCGCATTATTTCATCTTTGGAAGGTTTTTTTTCCTTAACTTCTGAATCAGATTTTCCTAGGAAGGGGGACTTCCTAGGAATGAAAGTGCCTCTCTCAAACATAGCCAGAGGTTCCTTGAGAATGTAATCCCTCACCCTGTTTACTGACTTGGCACTCTGAATGTTTGGGTGAAACCCATTAATATCAAAGAACCTTGAGTCGGATATCCTTACCGGTTTCTCTGTCTGCAGCAATGCATGTAAATGCAAACTTCCATCTTTATGTGCCTCGCGGGCACATAGAATATATTTGGGAATCCAACGAACAACGAGCTCCCATATCATCTGACAGGCGATTTCAGGATTTTCTGGACACTTTGGATAGGTTAGGAACGTATTAGCGTTCCTGTGTGAGAACTGACGGTTGGATGAGGAGGAGGCCATATCCGACGACGGAGGATGAGGCTGTGGGATGGCAGAATGGGAGCTCTCAACTCTATACCAACCGGTGCGCCTTCGAAATCCGCCGCCCCCTCTCTTATAGTGGTTGTGAATGGGCCGGACCGGGCCGGCCCAGCAGGAAAAGAAGGCGCGCACTAATATT---------------------------------------------------------------------------------------------------------------------------------------------------------------------------------------------------
>EF547116
ACCGCGCCTTCTTTTCCTGCGAGGGCCCGGTAGGGCCCGAGCGATTTGATGTAAAGCTTGGTCCTGCTTTGTATGATTTATCTAAAGCAGCCCAATCTAAAGAAACCGGTCCCGGGCACTATAAATTGCCTAACAAGTGCGATTCATTCATGGATCCACAGAACGCCCTGTATTATCAGCCGCGGGTACCCACAGCAGCTCCGGCATCCGCAGGAGTGCCGTGGAGTCGCGTAGGCGAGGTAGCTATTTTGAGCTTTGTTGCACTGATTTGCTTTTACCTGCTTTACCTTTGGGTGCTGAGAGACCTTATCTTAGTTCTGAAGGCTCGACAAGGCAGATCCACGGAGGAGCTGATATTTGGAGGACAAGCTGTGGATAGGAGCAATCCTATCCCTAATCTACCAGCACCACCAAGTCAGGGCAATCCCGGGCCATTTGTTCCAGGCACGGGATAAGCATTCAGCCATGTCCACGTCCAAGAGGAAGCGGGGAGATGATTCGAATTGGAGTAAGCGGGTGACTAAGAAGAAGCCCTCTTCAGCTGGGCTGAAGCGGGCTGGAAGCAAGGCCGATAGGCCATCCCTCCAAATCCAGACACTCCAGCATGCTGGGACCACCATGATAACTGTCCCATCAGGAGGAGTATGTGACCTCATCAACACCTATGCCCGAGGATCGGACGAGGGCAACCGCCACACCAGCGAGACTCTCACGTACAAGATCGCCATCGACTACCACTTCGTTGCCGACGCGGCAGCCTGCCGCTACTCCAACACCGGAACCGGTGTAATGTGGCTGGTGTATGACACCACTCCCGGCGGACAAGCTCCGACCCCGCAAACTATATTTGCCTACCCTGACACGCTAAAAGCGTGGCCGGCCACATGGAAGGTGAGCCGGGAGCTGTGTCATCGCTTCGTGGTGAAACGGCGATGGTTGTTCAACATGGAGACCGACGGGCGGATTGGTTCGGACATTCCTCCCTCTAATGCAAGTTGGAAGCCTTGCAAGCGCAACATCTACTTCCACAAGTTCACGAGCGGGTTGGGAGTGAGAACGCAGTGGAAGAATGTAACGGACGGAGGAGTTGGTGCCATCCAGAGAGGAGCGTTGTACATGGTCATTGCCCCCGGCAATGGTCTTACATTTACTGCCCATGGGCAGACCCGTCTGTACTTTAAGAGTGTTGGCAACCAGTAATGAATAAAAACTCCCGTTTTATTATATCTGATGAATGCTGAAAGCTTACATTAATATGTCGTGCGATGGCACGAAAAAACACACGCAATCAATACAGGGGGGTAGTAGGCGGGCGGCTAAGGGTGGTGCTCGGCGGGCAAAACATCGAAAAATCAAGATCTATCTGAATGTACTGCCTCCGTAGGAGGCAGCTCAGGGGGAGAATACCACTTCTCCCCCGGCGACATAATGTAAATGACGCAGTTTGCCTCGAAATACTCCAGCTGCCCTGGAGTCATTTCCTTCATCCAATCTTCATCCGAGTTGGCGAGGATTATTGTAGGCTTAGACTTCTTCTGCACCTTCTTCTTCTTACCATACTTGGGGTTTACAATGAAATCCCTCTGACAGCCAACTAACTGTTTCCAACAAGGACAGAATTTAAACGGGATATCATCTACGATGTTGTAGATTGCGTCTTCGTTATATGAAGACCAATCAACATTATTTTGCCAGTAATTATGAACCCCTAGGCTTCTGGCCCAAGTAGATTTTCCTGTTCTTGTTGGGCCGACGATGTAGAGGCTCTGCTTTCTTGATCTTTCATCTGATGACTGGATACAGAATCCATCCATTGGAGGTCAGAAATTGCATCCTCGAGGGTATAACAGGTAGGTTGAAGGAGCATGTAAGCTTCGGGACTGACCTGGAAGATGTTAGGCTGGAGCCAATCATTGATTGACTCATTACAAAGTAAATCAGGTGAGGATTGCGGATGAGGATTGGTGAACTCTTCCTGAATCTCAGGAAAAAGCTTATTTGCAGAGTATTCGAAATACTGCAATTTTGTGGCCCAATCATAGGGAAACTCTTTCTGGATCATGGAGAGGTACTCTTCCTTGGAAGTAGAGTGTGAAATAATGTCTCGCATTATTTCATCTTTTGAAGGTTTTTTTTCCTTAACTTCTGAATCAGATTTTCCTAGGAAGGGGGACTTCCTAGGAATGAAAGTACCTCTCTCAAACATAGCCAGAGGTTCCTTGAGAATGTAATCCCTCACCCTGTTTACTGACTTGGCACTCTGAATGTTTGGGTGAAACCCATTAATATCAAAGAACCTTGAGTCGGATATCCTTACCGGCTTCTCTGTCTGAAGCAATGCATGTAAATGCAAACTTCCATCTTTATGTGCCTCGCGGGCACATAGAATATATTTGGGAATCCAACGAACAACGAGCTCCCATATCATCTGACAGGCGATTTCAGGATTTTCTGGACACTTTGGATAGGTTAGGAACGTATTAGCGTTCCTGTGTGAGAACTGACGGTTGGATGAGGAGGAGGCCATATCCGACGACGGAGGATGAGGCTGTGGGATGGCAGAATGGGAGCTCTCAACTCTATACCAACCGGTGCGCCTTCGAAATCCGCCGCCCCCTCTCTTATAGTGGTTGTGAATGGGCCGGACCGGGCCGGCCCAGCAGGAAAAGAAGGCGCGCACTAATATT---------------------------------------------------------------------------------------------------------------------------------------------------------------------------------------------------
>EF547117
ACCGCGCCTTCTTTTCCTGCGAGGGCCCGGTAGGGCCCGAGCGATTTGATGTAAAGCTTGGTCCTGCTTTGTATGATTTATCTAAAGCAGCCCAATCTAAAGAAACCGGTCCCGGGCACTATAAATTGCCTAACAAGTGCGATTCATTCATGGATCCACAGAACGCCCTGTATTATCAGCCGCGGGTACCCACAGCAGCTCCGGCATCCGCAGGAGTGCCGTGGAGTCGCGTAGGCGAGGTAGCTATTTTGAGCTTTGTTGCACTGATTTGCTTTTACCTGCTTTACCTTTGGGTGCTGAGAGACCTTATCTTAGTTCTGAAGGCTCGACAAGGCAGATCCACGGAGGAGCTGATATTTGGAGGACAAGCTGTGGATAGGAGCAACCCTATCCCTAATCTACCAGCACCACCAAGTCAGGGCAATCCCGGGCCATTTGTTCCAGGCACGGGATAAGCATTCAGCCATGTCCACGTCCAAGAGGAAGCGGGGAGATGATTCGAATTGGAGTAAGCGGGTGACTAAGAAGAAGCCCTCTTCAGCTGGGCTGAAGCGGGCTGGAAGCAAGGCCGATAGGCCATCCCTGCAAATCCAGACACTCCAGCATGCTGGGACCACCATGATAACTGTCCCATCCGGAGGAGTATGTGACCTCATCAACACCTATGCCCGAGGATCGGACGAGGGCAACCGCCACACCAGCGAGACTCTCACGTACAAGATCGCCATCGACTACCACTTCGTTGCCGACGCGGCAGCCTGCCGCTACTCCAATACCGGAACCGGTGTAATGTGGCTGGTGTATGACACCACTCCCGGCGGACAAGCTCCGACCCCGCAAACTATATTTGCCTACCCTGACACGCTAAAAGCGTGGCCGGCCACATGGAAGGTGAGCCGGGAGCTGTGTCATCGCTTCGTGGTGAAACGGCGATGGTTGTTCAACATGGAGACCGACGGGCGGATTGGTTCGGACATTCCTCCCTCGAATGCAAGTTGGAAGCCTTGCAAGCGCAACATCTACTTCCACAAGTTCACGAGCGGGTTGGGAGTGAGAACGCAGTGGAAGAATGTAACGGACGGAGGAGTTGGTGCCATCCAGAGAGGAGCGTTGTACATGGTCATTGCCCCCGGCAATGGTCTTACATTTACTGCCCATGGGCAGACCCGTCTGTACTTTAAGAGTGTTGGCAACCAGTAATGAATAAAAACTCCCGTTTTATTATATCTGATGAATGCTGAAAGCTTACATTAATATGTCGTGCGATGGCACGAAAAAACACACGCAATCAATACAGGGGGGTAGTAGGCGGGCGGCTAAGGGTGGTGCTCGGCGGGCAAAACATCGAAAAATCAAGATCTATCTGAATGTACTGCCTCCGTAGGAGGCAGCTCAGGGGGAGAATACCACTTCTCCCCCGGCGACATAATGTAAATGACGCAGTTTGCCTCGAAATACTCCAGCTGCCCTGGAGTCATTTCCTTCATCCAATCTTCATCCGAGTTGGCGAGGATTATTGTAGGCTTAGACTTCTTCTGCACCTTCTTCTTCTTACCATACTTGGGGTTTACAATGAAATCCCTCTGACAGCCAACTAACTGTTTCCAACAAGGACAGAATTTAAACGGGATATCATCTACGATGTTGTAGATTGCGTCTTCGTTATATGAAGACCAATCAACATTATTTTGCCAGTAATTATGAACCCCTAGGCTTCTGGCCCAAGTAGATTTTCCTGTTCTTGTTGGGCCGACGATGTAGAGGCTCTGCTTTCTTGATCTTTCATCTGATGACTGGATACAGAATCCATCCATTGGAGGTCAGAAATTGCATCCTCGAGGGTATAACAGGTAGGTTGAAGGAGCATGTAAGCTTCGGGACTGACCTGGAAGATGTTAGGCTGGAGCCAATCATTGATTGACTCATTACAAAGTAGATCAGGTGAGGATTGCGGATGAGGATTGGTGAACTCTTCCTGAATCTCAGGAAATAGCTTATTTGCAGAGTATTCGAAATACTGCAATTTTGTGGCCCAATCATAGGGAAACTCTTTCTGGATCAATGAGAGGTACTCTTCTTTGGAAGTAGAGTGTGAAATAATGTCTCGCATTATTTCATCTTTGGAAGGTTTTTTTTCCTTAACTTCTGAATCAGATTTTCCTAGGAAGGGGGACTTCCTAGGAATGAAAGTACCTCTCTCAAACATAGCCAGAGGTTCCTTGAGAATGTAATCCCTCACCCTGTTTACTGATTTGGCACTCTGAATGTTTGGGTGAAACCCATTAATATCAAAGAACCTTGAGTCGGATATCCTTACCGGCTTCTCTGTCTGAAGCAATGCATGTAAATGCAAACTTCCATCTTTATGTGCCTCTCGGGCACATAGAATATATTTGGGAATCCAACGAACAACGAGCTCCCATATCATCTGACAGGCGATTTCAGGATTTTCTGGACACTTTGGATAGGTTAGGAACGTATTAGCGTTCCTGTGTGAGAACTGACGGTTGGATGAGGAGGAGGCCATATCCGACGACGGAGGATGAGGCTGTGTGATGGCAGAATGGGAGCTCTCAACTCTATACCAACCGGTGCGCCTTCGAAATCCGCCGCCCCCTCTCTTATAGTGGTTGTGAATGGGCCGGACCGGGCCGGCCCAGCAGGAAAAGAAGGCGCGCACTAATATT---------------------------------------------------------------------------------------------------------------------------------------------------------------------------------------------------
>EF547118
ACCGCGCCTTCTTTTCCTGCGAGGGCCCGGTAGGGCCCGAGCGATTTGATGTAAAGCCTGGTCCTGCTTTGTATGATTTATCTAAAGCAGCCCAATCTAAAGAAACCGGTCCCGGGCACTATAAATTGCCTAACAAGTGCGATTCATTCATGGATCCACAGAACGCCCTGTATTATCAGCCGCGGGTACCCACAGCAGCTCCGGCATCCGCAGGAGTGCCGTGGAGTCGCGTAGGCGAGGTAGCTATTTTGAGCTTTGTTGCACTGATTTGCTTTTACCTGCTTTACCTTTGGGTGCTGAGAGACCTTATCTTAGTTCTGAAGGCTCGACAAGGCAGATCCACGGAGGAGCTGATATTTGGAGGACAAGCTGTGGATAGGAGCAACCCTATCCCTAATCTACCAGCACCACCAAGTCAGGGCAATCCCGGGCCATTTGTTCCGGGCACGGGATAAGCATTCAGCCATGTCCACGTCCAAGAGGAAGCGGGGAGATGATTCGAATTGGAGTAAGCGGGTGCCTAAGAAGAAGCCTTCTTCAGCTGGGCTGAAGAGGGCGGGAAGCAAGGCCGATAGGCCATCCCTCCAAATCCAGACACTCCAGCATGCTGGGACCACCATGATAACTGTCCCATCCGGAGGAGTATGTGACCTCATCAACACCTATGCCCGAGGATCTGACGAGGGCAACCGCCACACCAGCGAGACTCTCACGTACAAGATCGCCATCGACTACCACTTCGTTGCCGACGCGGCAGCCTGCCGCTACTCCAACACCGGAACCGGTGTAATGTGGCTGGTGTATGACACCACTCCCGGCGGACAAGCTCCGACCCCGCAAACTATATTTGCCTACCCTGACACGCTGAAAGCGTGGCCGGCCACATGGAAGGTGAGCCGGGAGCTGTGTCATCGCTTCGTGGTGAAACGGCGATGGTTGTTCAACATGGAGACCGACGGGCGGATTGGTTCGGACATTCCTCCCTCGAATGCAAGTTGGAAGCCTTGCAAGCGCAACATCTACTTCCACAAGTTCACGAGCGGGTTGGGAGTGAGAACGCAGTGGAAGAATGTAACGGACGGAGGAGTTGGTGCCATCCAGAGAGGAGCGTTGTACATGGTCATTGCCCCCGGCAATGGTCTTACATTTACTGCCCATGGGCAGACCCGTCTGTACTTTAAGAGTGTTGGCAACCAGTAATGAATACAAACTCCCGTTTTATTATATCTGATGAATGCTGAAAGCTTACATTAATATGTCGTGCGATGGCACGAAAAAACACACGCAATCAATACAGGGGGGTAGTAGGCGGGCGGCTAAGGGTGGTGCTCGGCGGGCAGAACATCGAAAAATCAAGATCTATCTGAATGTACTGCCTCCGTAGGAGGCAGCTCAGGGGGAGAATACCACTTCTCCCCCGGCGACATAATGTAAATGACGCAGTTTGCCTCGAAATACTCCAGCTGCCCTGGAGTCATTTCCTTCATCCAATCTTCATCCGAGTTGGCGAGGATTATTGTAGGCTTAGACTTCTTCTGCACCTTCTTCTTCTTACCATACTTGGGGTTTACAATGAAATCCCTCTGACAGCCAACTAACTGTTTCCAACAAGGACAGAATTTAAACGGGATATCATCTACGATGTTGTAGATTGCGTCTTCGTTGTATGAAGACCAATCAACATTATTTTGCCAGTAATTATGAACCCCTAGGCTTCTGGCCCAAGTAGATTTTCCTGTTCTTGTTGGGCCGACGATGTAGAGGCTCTGCTTTCTTGATCTTTCATCTGATGACTGGATACATTATCCATCCATTGGAGGTCAGAAATTGCATCCTCGAGGGTATAACAGGTAGGTTGAAGGAGCATGTAAGCTTCGGGACTAACCTGGAAGATGTTAGGCTGGAGCCAATCATTGATTGACTCATTACAAAGTAAATCAGGTGAGGATTGCGGATGAGGATTGGTGAACTCTTCCTGAATCTCAGGAAAAAGCTTATTTGCAGAGTATTCAAAATACGGCAATTTTGTGGACCAATCATAGGGAAGCTCTTTCTGGATCATGGAGAGGTACTCTTCCTTGGTAGTAGAGTGGGAAATAATGTCTCGCATTATTTCATCTTTGGAAGGCTTTTTTTCCTTAACTTCTGAGTCAGATTTTCCTAGGAAGGGGGACTTCCTAGGAATGAAAGTACCTCTCTCAAACATAGCCAGAGGTTCCTTGAGGATGTAATCCCTCACCCTGTTTACTGACTTGGCACTCTGAATGTTTGGGTGAAACCCATTAATATCAAAGAACCTTGAGTCCGATATTCTTACCGGCTTCTCTGTTTGAAGCAATGCATGTAAATGCAAACTTCCATCTTTATGTGCCTCCCTGGCACATAGAATGTACTTGGGAATCCAACGAACAACGAGCTCCCAGATCATCTGACAGGCGATTTCAGGATTTTCTGGACACTTTGGATAGGTGAGGAACGTGTTAGCGTTCCGGTGTGAGAACTGACGGTTGGATGAGGAGGAGGCCATAGCCGACGACGGATGCTGAGGCTGAGGGATGGCAGACTGGGAGCTCCAAACTCTATAGCATACCTGTGCGCCTTCGAAATCCGCCGCTCCCTTGTCTTATAGTGGTTGTGAATGGGCCGGACCGGGCCGGCCCAGCAGGAAAAGAAGGCGCGCACTAATATT-------------------------------------------------------------------------------------------------------------------------------------------------------------------------------------------------
>EF547119
ACCGCGCCTTCTTTTCCTGCGAGGGCCCGGTAGGGCCCGAGCGATTTGATGTAAAGCTTGGTCCTGCTTTGTATGATTTATCTAAAGCAGCCCAATCTAAAGAAACCGGTCCCGGGCACTATAAATTGCCTAACAAGTGCGATTCATTCATGGATCCACAGAACGCCCTGTATTATCAGCCGCGGGTACCCACAGCAGCTCCGGCATCCGCAGGAGTGCCGTGGAGTCGCGTAGGCGAGGTAGCTATTTTGAGCTTTGTTGCACTGATTTGCTTTTACCTGCTTTACCTTTGGGTGCTGAGAGACCTTATCTTAGTTCTGAAGGCTCGACAAGGCAGATCCACGGAGGAGCTGATATTTGGAGGACAAGCTGTGGATAGGAGCAACCCTATCCCTAATCTACTAGCACCACCAAGTCAGGGCAATCCCGGGCCATTTGTTCCAGGCACGGGATAAGCATTCAGCCATGTCCACGTCCAAGAGGAAGCGGGGAGATGATTCGAATTGGAGTAAGCGGGTGACTAAGAAGAAGCCCTCTTCAGCTGGGCTGAAGCGGGCTGGAAGCAAGGCCGATAGGCCATCCCTGCAAATCCAGACACTCCAGCATGCTGGGACCACCATGATAACTGTCCCATCCGGAGGAGTATGTGACCTCATCAACACCTATGCCCGAGGATCGGACGAGGGCAACCGCCACACCAGCGAGACTCTCACGTACAAGATCGCCATCGACTACCACTTCGTTGCCGACGCGGCAGCCTGCCGCTACTCCAACACCGGAACCGGTGTAATGTGGCTGGTGTATGACACCACTCCCGGCGGACAAGCTCCGACCCCGCAAACTATATTTGCCTACCCTGACACGCTAAAAGCGTGGCCGGCCACATGGAAGGTGAGCCGGGAGCTGTGTCATCGCTTCGTGGTGAAACGGCGATGGTTGTTCAACATGGAGACCGACGGGCGGATTGGTTCGGACATTCCTCCCTCGAATGCAAGTTGGAAGCCTTGCAAGCGCAACATCTACTTCCACAAGTTCACGAGCGGGTTGGGAGTGAGAACGCAGTGGAAGAATGTAACGGACGGAGGAGTTGGTGCCATCCAGAGAGGAGCGTTGTACATGGTCATTGCCCCCGGCAATGGTCTTACATTTACTGCCCATGGGCAGACCCGTCTGTACTTTAAGAGTGTTGGCAACCAGTAATGAATAAAAACTCCCGTTTTATTATATCTGATGAATGCTGAAAGCTTACATTAATATGTCGTGCGATGGCACGAAAAAACACACGCAATCAATACAGGGGGGTAGTAGGCGGGCGGCTAAGGGTGGTGCTCGGCGGGCAAAACATCGAAAAATCAAGATCTATCTGAATGTACTGCCTCCGTAGGAGGCAGCTCAGGGGGAGAATACCACTTCTCCCCCGGCGACATAATGTAAATGACGCAGTTTGCCTCGAAATACTCCAGCTGCCCTGGAGTCATTTCCTTCATCCAATCTTCATCCGAGTTGGCTAGGATTATTGTAGGCTTAGACTTCTTCTGCACCTTCTTCTTCTTACCATACTTGGGGTTTACAATGAAATCCCTCTGACAGCCAACTAACTGTTTCCAACAAGGACAGAATTTAAACGGGATATCATCTACGATGTTGTAGATTGCGTCTTCGTTATATGAAGACCAATCAACATTATTTTGCCAGTAATTATGAACCCCTAGGCTTCTGGCCCAAGTAGATTTTCCTGTTCTTGTTGGACCGACGATGTAGAGGCTCTGCTTTCTTGATCTTTCATCTGATGACTGGATACAGAATCCATCCATTGGAGGTCAGAAATTGCATCCTCGAGGGTATAACAGGTAGGTTGAAGGAGCATGTAAGCTTCGGGACTGACCTGGAAGATGTTAGGCTGGAGCCAATCATTGATTGACTCATTACAAAGTAAATCAGGTGAGGATTGCGGATGAGGATTGGTGAACTCTTCCTGAATCTCAGGAAAAAGCTTATTTGCAGAGTATTCGAAATACTGCAATTTTGTGGCCCAATCATAGGGAAACTCTTTCTGGATCATGGAGAGGTACTCTTCCTTGGAAGTAGAGTGTGAAATAATGTCTCGCATTATTTCATCTTTGGAAGGTTTTTTTTCCTTAACTTCTGAATCAGATTTTCCTAGGAAGGGGGACTTCCTAGGAATGAAAGTACCTCTCTCAAACATAGCCAGAGGTTCCTTGAGAATGTAATCCCTCACCCTGTTTACTGACTTGGCACTCTGAATGTTTGGGTGAAACCCATTAATATCAAAGAACCTTGAGTCGGATATCCTTACCGGCTTCTCTGTCTGAAGCAATGCATGTAAATGCAAACTTCCATCTTTATGTGCCTCGCGGGCACATAGAATATATTTGGGAATCCAACGAACAACGAGCTCCCATATCATCTGACAGGCGATTTCAGGATTTTCTGGACACTTTGGATAGGTTAGGAACGTATTAGCGTTCCTGTGTGAGAACTGACGGTTGGATGAGGAGGAGGCCATATCCGACGACGGAGGATGAGGCTGTGGGATGGCAGAATGGGAGCTCTCAACTCTATACCAACCGGTGCGCCTTCGAAATCCGCCGCCCCCTCTCTTATAGTGGTTGTGAATGGGCCGGACCGGGCCGGCCCAGCAGGAAAAGAAGGCGCGCACTAATATT---------------------------------------------------------------------------------------------------------------------------------------------------------------------------------------------------
>EF547120
ACCGCGCCTTCTTTTCCTGCGAGGGCCCGGTAGGGCCCGAGCGATTTGATGTAAAGCTAGGTGCTGCTTTGTATGATTTATCTAAAGCAGCCCAATCTAAAGAAACCGGTCCCGGGCACTATAAATTGCCTAACAAATGCGATTCATTCATGGATCCACAGAACGCCCTGTATTATCAGCCGCGGGTACCCACAGCAGCTCCGGCATCCGCAGGAGTGCCGTGGAGTCGCGTAGGCGAGGTAGCTATTTTGAGCTTTGTTGCACTGATTTGCTTTTACCTGCTTTACCTTTGGGTGCTGAGAGACCTTATCTTAGTTCTGAAGGCTCGACAAGGCAGATCCACGGAGGAGCTGATATTTGGAGGACAAGCTGTGGATAGGAGCAACCCTATCCCTAATCTACCAGCACCACCAAGTCAGGGCAATCCCGGGCCATTTGTTCCAGGCACGGGATAAGCATTCAGCCATGTCCACGTCCAAGAGGAAGCGGGGAGATGATTCGAATTGGAGTAAGCGGTTGACTAAGAAGAAGCCCTCTTCAGCTGGGCTGAAGCGGGCTGGAAGCAAGGCCGATAGGCCATCCCTCCAAATCCAGACACTCCAGCATGCTGGGACCACCATGATAACTGTCCCATCCGGAGGAGTATGTGACCTCATCAACACCTATGCCCGAGGATCTGACGAGGGCAACCGCCACACCAGCGAGACTCTCACGTACAAGATCGCCATCGACTACCACTTCGTTGCCGACGCGGCAGCCTGCCGCTACTCCAACACCGGAACCGGTGTAATGTGGCTGGTGTATGACACCACTCCCGGCGGACAAGCTCCGACCCCGCAAACTATATTTGCCTACCCTGACACGCTAAAAGCGTGGCCGGCCACATGGAAGGTGAGCCGGGAGCTGTGTCATCGCTTCGTGGTGAAACGGCGATGGTTGTTCAACATGGAGACCGACGGGCGGATTGGTTCGGACATTCCTCCCTCGAATGCAAGTTGGAAGCCCTGCAAGCGCAACATCTACTTCCACAAGTTCACGAGCGGGTTGGGAGTGAGAACGCAGTGGAAGAATGTAACGGACGGAGGAGTTGGTGCCATCCAGAGAGGAGCGTTGTACATGGTCATTGCCCCCGGCAATGGTCTTACATTTACTGCCCATGGGCAGACCCGTCTGTACTTTAAGAGTGTTGGCAACCAGTAATGAATAAAAACTCCCGTTTTATTATATCTGATGAATGCTGAAAGCTTACATTAATATGTCGTGCGATGGCACGAAAAAACACACGCAATCAATACAGGGGGGTAGTAGGCGGGCGGCTAAGGGTGGTGCTCGGCGGGCAAAACATCGAAAAATCAAGATCTATCTGAATGTACTGCCTCCGTAGGAGGCAGCTTAGGGGGAGAATACCACTTCTCCCCCGGCGACATAATGTAAATGGTGCAATTTGCCTCGAAATACTCCAGCTGCCCTGGAGTCATTTCCTTCATCCAATCTTCATCCGAGTTGGCGAGGATTATTGTAGGCTTAGACTTCTTCTGCACCTTCTTCTTCTTACCATACTTGGGGTTTACAATAAAATCCCTCTGACAGCCAACTAACTGTTTCCAACAAGGACAGAATTTAAACGGAATATCATCTACGATGTTGTAGATTGCGTCTTCGTTGTATGAAGACCAATCAACATTATTTTGCCAGTAATTATGAACCCCTAGGCCTCTGGCCCAAGTAGATTTTCCGGTTCTTGTTGGGCCGACGATGTAGAGGCTCTGCTTTCTTGATCTTTCATCTGATGACTGGATACAGAATCCATCCATTGGAGGTCAGAAATTGCATCTTCGAGGGTATAACAGTTAGGTTGAAGGAGCATGTAAGCTTGGGGACTGACCTGGAAGATATTAGGCTGGAGCCAATCATTGATTGTCTCATTACAAAGCAAATCAGGTGAGGAGGGTGGATGAGGATTGGTGAACTCTTCCTGAATCTCAGGAAAAAGCTTATTTGCAGAGTATTCAAAATACTGCAATTTTGTGGACCAATCAAAGGGGAGCTCTTTCTGGATCATGGAGAGGTACTCTTCTTTGGAAGTAGCGTGTGAAATAATGTCTCGCATTATTTCATCTTTAGAAGGCTTTTTTTCCTTTACCTCTGAATCAGATTTTCCTAGGAAGGGGGACTTCCTAGGAATGAAAGTACCTCTCTCAAACACAGCCAGAGGTTCCTTGAGGATGTAATCTCTCACCCTGTTAACTGACTTGGCACTCTGAATGTTTGGGTGAAACCCATTAATGTCAAAGAACCTTGAGTCAGATATCCTTACCGGCTTCTCTGTTTGAAGCAATGCATGTAAATGCAAACTTCCATCTTTATGTGCCTCTCGGGCACATAGAATGTATTTGGGAATCCAACGAACAACGAGCTCCCAGATCATCTGACAGGCGATTTCAGGATTTTCTGGACACTTTGGATAGGTTAGGAACGTGTTAGCGTTCCGGTGTGAGAACTGACGGTTGGATGAGGAGGAGGCCATAGCCGACGACGGAGGTTGAGGCTGTGGGATGGCAGACTGGGAGCTCCAAACTCTATAGCATACCTGTGCGCCTTCGAAATCCGCCGCTCCCTTGTCTTATAGTGGTTGCAAATGGGCCGGACCGGGCCGGCCCAGCAGGAAAAGAAGGCGCGCACTAATATT-------------------------------------------------------------------------------------------------------------------------------------------------------------------------------------------------
>EF547121
ACCGCGCCTTCTTTTCCTGCGAGGGCCCGGTAGGGCCCGAGCGATTTGATGTAAAGCCTGGTCCTGCTTTGTATGATTTATCTAAAGCAGCCCAATCTAAAGAAACCGGTCCCGGGCACTATAAATTGCCTAACAAGTGCGATTCATTCATGGATCCACAGAACGCCCTGTATTATCAGCCGCGGGTACCCACAGCAGCTCCGACATCCGCAGGAGTGCCGTGGAGTCGCGTAGGCGAGGTAGCTATTTTGAGCTTTGTTGCACTGATTTGCTTTTACCTGCTTTACCTTTGGGTGCTGAGAGACCTTATCTTAGTTCTGAAGGCTCGACAAGGCAGATCCACGGAGGAGCTGATATTTGGAGGACAAGCTGTGGATAGGAGCAACCCTATCCCTAATCTACCAGCACCACCAAGTCAGGGCAATCCCGGGCCATTTGTTCCAGGCACGGGATAAGCATTCAGCCATGTCCACGTCCAAGAGGAAGCGGGGAGATGATTCGAATTGGAGTAAGCGGGTGCCTAAGAAGAAGCCCTCGTCAGCTGGGCTGAAGAGGGCTGCAAGCAAGGCCGATAGGCCATCCCTCCAAATCCAGACACTCCAGCATGCTGGGACCACCATGATAACGGTCCCCTCCGGAGGCGTATGTGACCTCATCAACACCTATGCCCGAGGATCTGACGAGGGCAACCGCCACACCAGCGAGACTCTGACGTACAAGATCGCCATCGACTACCACTTCGTTGCCGACGCGGCAGCCTGCCGCTACTCCAACACCGGAACCGGTGTAATGTGGCTGGTGTATGACACCACTCCCGGCGGACAAGCTCCGACCCCCCAAACTATATTTGCCTACCCTGACACGCTTAAAGCGTGGCCGGCCACATGGAAGGTGAGCCGGGAGCTGTGTCATCGCTTCGTGGTGAAACGGCGATGGTTGTTCAACATGGAGACCGACGGGCGGATTGGTTCGGACATTCCTCCCTCGAATGCAAGTTGGAAGCCTTGCAAGCGCAACATCTACTTCCACAAGTTCACGAGCGGGTTGGGAGTGAGAACGCAGTGGAAGAATGTAACGGACGGAGGAGTTGGTGCCATCCAGAGAGGAGCGTTGTACATGGTCATTGCCCCCGGCAATGGTCTTACATTTACTGCCCATGGGCAGACCCGTCTGTACTTTAAGAGTGTTGGCAACCAGTAATGAATAAAAACGCCGTTTTTATTATATCTGATGAATGCTGAAAGCTTACATTAATATGTCGTGCGATGGCACGAAAAAACACACACAATCAATACAGGGGGGTAGTCGGCGGGCGGCTAAGGGTGGTGCTCGGCGGGCAGAACATCGAAAAATCAAGATCTATCTGAATGTACTGCCTCCGTAGGAGGCAGCTCAGGGGGAGAATACCACTTCTCCCCCGGCGACATAATGTAAATGACGCAGTTTGCCTCGAAATACTCCAGCTGCCCTGGAGTCATTTCCTTCATCCAATCTTCATCCGAGTTGGCGAGGATTATTGTAGGCTTAGATTTCTTCTGCACCTTTTTCTTCTTACCATACTTGGGGTTTACAATGAAATCCCTCTGACAGCCAACTAACTGTTTCCAACAAGGACAGAATTTAAACGGAATATCATCTACGATGTTGTAGATTGCGTCTTCGTTGTATGAAGACCAATCAACATTATTTTGCCAGTAATTATGAACCCCTAGGCTTCTGGCCCAAGTAGATTTTCCGGTTCTTGTTGGGCCGACGATGTAGAGGCTCTGCTTTCTTGATCTTTCATCTGATGACTGGATACAGAATCCATCCATTGGAGGTCAGAAATTGCATCCTCGAGGGTATAACAGGTAGGTTGAAGGAGCATGTATGCTTCGGGACTAAACTGGAAGATGTTAGGCTGGAGCCAATCATTGATTGACTCATTACAAAGCAAATCAGGTGATGAGGGTGGATGAGGATTGGTGAACTCTTCCTGAATCTCAGGAAAAAGCTTATTTGCAGAGTATTCAAAATACTGCAATTTTGTGGACCAATCAAAGGGAAGCTCTTTCTGGATCATGGAGAGGTACTCTTCTTTGGAAGTAGCGTGTGAAATAATGTCTCGCATTATTTCATCTTTAGAAGGCTTTTTTTCCTTTACCTCTGAATCAGATTTTCCTAGGAAGGGAGACTTCCTAGGAATGAAAGTACCTCTCTCAAACACAGCCAGAGGTTCCTTGAGGATGTAATCCCTCACCCTGTTGACTGACTTGGCACTCTGAATGTTTGGGTGAAACCCATTTATATCAAAAAACCTTGAGTCTGATATCCTTACCGGCTTCTCTGTCTGGAGCAATGCATGTAAATGCAAACTTCCATCTTTATGTGCCTCTCGGGCACATAGAATGTATTTGGGAATCCAACGAACAACGAGCTCCCAGATCATCTGACAGGCGATTTCAGGATTTTCTGGACACTTTGGATAGGTTAGGAACGTGTTAGCGTTCCGGTGTGAGAACTGACGGTTGGATGAGGAGGAGGCCATAGCCGACGACGGAGGATGAGGCTGAGTGATGGCAGACTGGGAGCTCCAAACTCTATAGTATACCTGTGCGCCTTCGAAATCCGCCGCTCCCTTGTCTTATAGTGGTTGTAAATGGGCCGGACCGGGCCGGCCCAGCAGGAAAAGAAGGCGCGCACTAATATT-------------------------------------------------------------------------------------------------------------------------------------------------------------------------------------------------
>EF547122
ACCGCGCCTTCTTTTCCTGCGAGGGCCCGGTAGGGCCCGAGCGATTTGATGTAAAGCCTGGTCCTGCTTTGTATGATTTATCTAAAGCAGCCCAATCTAAAGAAACCGGTCCCGGGCACTATAAATTGCCTAACAAGTGCGATTCATTCATGGATCCACAGAACGCCCTGTATTATCAGCCGCGGGTACCCACAGCAGCTCCGGCATCCGCAGGAGTGCCGTGGAGTCGCGTAGGCGAGGTAGCTATTTTGAGCTTTGTTGCACTGATTTGCTTTTACCTGCTTTACCTTTGGGTGCTGAGAGACCTTATCTTAGTTCTGAAGGCTCGACAAGGCAGATCCACGGAGGAGCTGATATTTGGAGGACAAGCTGTGGATAGGAGCAACCCTATCCCTAATCTACCAGCACCACCAAGTCAGGGCAATCCCGGGCCATTTGTTCCAGGCACGGGATAAGCATTCAGCCATGTCCACGTCCAAGAGGAAGCGGGGAGATGATTCGAATTGGAGTAAGCGGGTGACTAAGAAGAAGCCCTCGTCAGCTGGGCTGAAGAGGGCTGGAAGCAAGGCCGATAGGCCATCCCTCCAAATCCAGACACTCCAGCATGCTGGGACCACCATGATAACTGTCCCATCCGGAGGAGTATGTGACCTCATCAACACCTATGCCCGAGGATCTGACGAGGGCAACCGCCACACCAGCGAGACTCTCACGTACAAGATCGCCATCGACTACCACTTCGTTGCCGACGCGGCAGCCTGCCGCTACTCCAACACCGGAACCGGTGTAATGTGGCTGGTGTATGACACCACTCCCGGCGGACAAGCTCCGACCCCGCAAACTATATTTGCCTACCCTGACACGCTAAAAGCGTGGCCGGCCACATGGAAGGTGAGCCGGGAGCTGTGTCATCGCTTCGTGGTGAAACGGCGATGGTTGTTCAACATGGAGACCGACGGGCGGATTGGTTCGGACATTCCTCCCTCGAATGCAAGTTGGAAGCCCTGCAAGCGCAACATCTACTTCCACAAGTTCACGAGCGGGTTGGGAGTGAGAACGCAGTGGAAGAATGTAACGGACGGAGGAGTTGGTGCCATCCAGAGAGGAGCGTTGTACATGGTCATTGCCCCCGGCAATGGTCTTACATTTACTGCCCATGGGCAGACCCGTCTGTACTTTAAGAGTGTTGGCAACCAGTAATGAATAAAAACTCCCGTTTTATTATATCTGATGAATGCTGAAAGCTTACATTAATATGTCGTGCGATGGCACGAAAAAACACACGCAATCAATACAGGGGGGTAGTAGGCGGGCGGCTAAGGGTGGTGCTCGGCGGGCAGAACATCGAAAAATCAAGATCTATCTGAATGTACTGCCTCCGTAGGAGGCAGCTCAGGGGGAGAATACCACTTCTCCCCCGGCGACATAATGTAAATGACGCAGTTTGCCTCGAAATACTCCAGCTGCCCTGGAGTCATTTCCTTCATCCAATCTTCATCCGAGTTGGCGAGAATTATTGTAGGCTTAGACTTCTTCTGCACCTTCTTCTTCTTACCATACTTGGGGTTTACAATGAAATCCCTCTGACAGCCAACTAACTGTTTCCAACAAGGACAGAATTTAAACGGAATATCATCTACGATGTTGTAGATTGCGTCTTCGTTGTATGAAGACCAATCAACATTATTTTGCCAGTAATTATGAACCCCTAGGCTTCTGGCCCAAGTAGATTTTCCGGTTCTTGTTGGCCCGACGATGTAGAGGCTCTGCTTTCTTGATCTTTCATCTGATGACTGGATACAGAATCCATCCATTGGAGGTCAGAAATTGCGTCCTCGAGGGTATAACAGGTAGGTTGAAGGAGCATGTAAGCTTCGGGACTAACCTGGAAGATGTTAGGCTGGAGCCAATCATTGATTGACTCATTACAAAGCAAATCAGGTGAGGAGGGTGGATGAGGATTGGTGAACTCTTCCTGAATCTCAGGAAAAAGCTTATTTGCAGAGTATTCAAAATACTGCAATTTTGTGGACCAATCAAAGGGAAGCTCTTTCTGGATCATGGAGAGGTACTCTTCCTTGGAAGTAGCGTGTGAAATAATGTCTCGCATTATTTCATCTTTGGAAGGTTTTTTTTCCTTAACTTCTGAATCAGATTTTCCTAGGAAGGGGGACTTCCTAGGAATGAAAGTACCTCTCTCAAACACAGCCAGAGGTTCCTTGAGAATGTAATCCCTCACTCTGTTTACTGACTTGGCACTCTGAATGTTTGGGTGAAACCCATTAATATCAAAGAACCTTGAGTCGGATATCCTTACCGGCTTCTCTGTCTGAAGCAATGCATGTAAATGCAAACTTCCATCTTTATGTGCCTCTCGGGCACATAGAATATATTTGGGAATCCAACGAACAACGAGCTCCCAGATCATCTGACAGGCGATTTCAGGATTTTCTGGACACTTTGGATAGGTGAGGAACGTGTTAGCGTTCCTGTGTGAGAACTGACGGTTGGATGAGGAGGAGGCCATAGCCGACGACGGAGGATGAGGCTGAGGGATGGCAGACTGGGAGCTCCAAACTCTATACTATACCCGTGCGCCTTCGAAATCCGCCGCTCCCTTGTCTTATAGTGGTTGTAAATGGGCCGGACCGGGCCGGCCCAGCAGGAAAAGAAGGCGCGCACTAATATT-------------------------------------------------------------------------------------------------------------------------------------------------------------------------------------------------
>EF547123
ACCGCGCCTTCTTTTCCTGCGAGGGCCCGGTAGGGCCCGAGCGATTTGATGTAAAGCTTGGTCCTGCTTTGTATGATTTATCTAAAGCAGCCCAATCTAAAGAAACCGGTCCCGGGCACTATAAATTGCCTAACAAGTGCGATTCATTCATGGATCCACAGAACGCCCTGTATTATCAGCCGCGGGTACCCACAGCAGCTCCGGCATCCGCAGGAGTGCCGTGGAGTCGCGTAGGCGAGGTAGCTATTTTGAGCTTTGTTGCACTGATTTGCTTTTACCTGCTTTACCTTTGGGTGCTGAGAGACCTTATCTTAGTTCTGAAGGCTCGACAAGGCAGATCCACGGAGGAGCTGATATTTGGAGGACAAGCTGTGGATAGGAGCAACCCTATCCCTAATCTACCAGCACCACCAAGTCAGGGCAATCCCGGGCCATTTGTTCCAGGCACGGGATAAGCATTCAGCCATGTCCACGTCCAAGAGGAAGCGGGGAGATGATTCGAATTGGAGTAAGCGGGTGACTAAGAAGAAGCCCTCTTCAGCTGGGCTGAAGCGGGCTGGAAGCAAGGCCGATAGGCCATCCCTGCAAATCCAGACACTCCAGCATGCTGGGACTACCATGATAACTGTCCCATCCGGAGGAGTATGTGACCTCATCAACACCTATGCCCGAGGATCGGACGAGGGCAACCGCCACACCAGCGAGACTCTCACGTACAAGATCGCCATCGACTACCACTTCGTTGCCGACGCGGCAGCCTGCCGCTACTCCAACACCGGAACCGGTGTAATGTGGCTGGTGTATGACACCACTCCCGGCGGTCAAGCTCCGACCCCGCAAACTATATTTGCCTACCCTGACACGCTAAAAGCGTGGCCGGCCACATGGAAGGTGAGCCGGGAGCTGTGTCATCGCTTCGTGGTGAAACGGCGATGGTTGTTCAACATGGAGACCGACGGGCGGATTGGTTCGGACATTCCTCCCTCGAATGCAAGTTGGAAGCCTTGCAAGCGCAACATCTACTTCCACAAGTTCACGAGCGGGTTGGGAGTGAGAACGCAGTGGAAGAATGTAACGGACGGAGGAGTTGGTGCCATCCAGAGAGGAGCGTTGTACATGGTCATTGCCCCCGGCAATGGTCTTACATTTACTGCCCATGGGCAGACCCGTCTGTACTTTAAGAGTGTAGGCAACCAGTAATGAATAAAAACTCCCGTTTTATTATATCTGATGAATGCTGAAAGCTTACATTAATATGTCGTGCGATGGCACGAAAAAACACACGCAATCAATACAGGGGGGTAGTAGGCGGGCGGCTAAGGGTGGTGCTCGGCGGGCAAAACATCGAAAAATCAAGATCTATCTGAATGTACTGCCTCCGTAGGAGGCAGCTCAGGGGGAGAATACCACTTCTCCCCCGGCGACATAATGTAAATGACGCAGTTTGCCTCGAAATACTCCAGCTGCCCTGGAGTCATTTCCTTCATCCAATCTTCATCCGAGTTGGCGAGGATTATTGTAGGCTTAGACTTCTTCTGCACCTTCTTCTTCTTACCATACTTGGGGTTTACAATGAAATCCCTCTGACAGCCAACTAACTGTTTCCAACAAGGACAGAATTTAAACGGGATATCATCTACGATGTTGTAGATTGCGTCTTCGTTATATGAAGACCAATCAACATTATTTTGCCAGTAATTATGAACCCCTAGGCTTCTGGCCCAAGTAGATTTTCCTGTTCTTGTTGGACCGACGATGTAGAGGCTCTGCTTTCTTGATCTTTCATCTGATGACTGGATACAGAATCCATCCATTGGAGGTCAGAAATTGCATCCTCGAGGGTATAACAGGTAGGTTGAAGGAGCATGTAAGCTTCGGGACTGACCTGGAAGATGTTAGGCTGGAGCCAATCATTGATTGACTCATTACAAAGTAAATCAGGTGAGGATTGCGGATGAGGATTGGTGAACTCTTCCTGAATCTCAGGAAAAAGCTTATTTGCAGAGTATTCGAAATACTGCAATTTTGTGGCCCAATCATAGGGAAACTCTTTCTGGATCATGGAGAGGTACTCTTCCTTGGAAGTAGAGTGTGAAATAATGTCTCGCATTATTTCATCTTTGGAAGGTTTTTTTTCCTTAACTTCTGAATCAGATTTTCCTAGGAAGGGGGACTTCCTAGGAATGAAAGTACCTCTCTCAAACATAGCCAGAGGTTCCTTGAGAATGTAATCCCTCACCCTGTTTACTGACTTGGCACTCTGAATGTTTGGGTGAAACCCATTAATATCAAAGAACCTTGAGTCGGATATCCTTACCGGCTTCTCTGTCTGAAGCAATGCATGTAAATGCAAACTTCCATCTTTATGTGCCTCGCGGGCACATAGAATATATTTGGGAATCCAACGAACAACGAGCTCCCATATCATCTGACAGGCGATTTCAGGATTTTCTGGACACTTTGGATAGGTTAGGAACGTATTAGCGTTCCTGTGTGAGAACTGACGGTTGGATGAGGAGGAGGCCATATCCGACGACGGAGGATGAGGCTGTGGGATGGCAGAATGGGAGCTCTCAACTCTATACCAACCGGTGCGCCTTCGAAATCCGCCGCCCCCTGTCTTATAGTGGTTGTGAATGGGCCGGACCGGGCCGGCCCAGCAGGAAAAGAAGGCGCGCACTAATATT---------------------------------------------------------------------------------------------------------------------------------------------------------------------------------------------------
>EF547124
ACCGCGCCTTCTTTTCCTGCGAGGGCCCGGTAGGGCCCGAGCGATTTGATGTAAAGCCTGGTCCTGCTTTGTATGATTTATCTAAAGCAGCCCATTCTAAAGAAACCGGTCCCGGGCACTATAAATTGCCTAACAAGTGCGATTCATTCATGGATCCACAGAACGCCCTCTATTATCAGCCGCGGGTACCCACAGCAGCTCCGGCATCCGCAGGAGTGCCGTGGAGTCGCGTAGGCGAGGTAGCTATTTTGAGCTTTGTTGCACTGATTTGCTTTTACCTGCTTTACCTTTGGGTGCTGAGAGACCTTATCTTAGTTCTGAAGGCTCGACAAGGCAGATCCACGGAGGAGCTGATATTTGGAGGACAAGCTGTGGATAGGAGCAACCCTATCCCTAATCTACCAGCACCACCAAGTCAGGGCAATCCCGGGCCATTTGTTCCAGGCACGGGATAAGCATTCAGCCATGTCCACGTCCAAGAGGAAGCGGGGAGATGATTCGAATTGGAGTAAGCGGGTTATTAAGAAGAAGCCCTCTTCAGCTGGTCTGAAGAGGGCTGGCAGCAAGGCCGATAGGCCATCCCTCCAAATCCAGACACTCCAGCATGCTGGGACCACCATGATAACGGTCCCATCCGGAGGAGTATGTGACCTCATCAACACCTATGCCCGAGGATCTGACGAGGGCAACCGCCACACCAGCGAGACTCTCACGTACAAGATCGCCATCGACTACCACTTCGTTGCCGACGCGGCAGCCTGCCGCTACTCCAACACCGGAACCGGTGTAATGTGGCTGGTGTATGACACCACTCCCGGCGGACAAGCTCCGACCCCGCAAACTATATTTGCCTACCCTGACACGCTAAAAGCGTGGCCGGCCACATGGAAGGTGAGCCGGGAGCTGTGTCATCGCTTCGTGGTGAAACGGCGATGGTTGTTCAACATGGAGACCGACGGGCGGATTGGTTCGGACATTCCTCCCTCGAATGCAAGTTGGAAGCCTTGCAAGCGCAACATCTACTTCCACAAGTTCACGAGCGGGTTGGGAGTGAGAACGCAGTGGAAGAATGTAACGGACGGAGGAGTTGGTGCCATCCAGAGAGGAGCGTTGTACATGGTCATTGCCCCCGGCAATGGTCTTACATTTACTGCCCATGGGCAGACCCGTCTGTACTTTAAGAGTGTTGGCAACCAGTAATGAATAAAAACTCCCGTTTTATTATATCTGATGAATGCTGAAAGCTTACATTAATATGTCGTGCGATGGCACGAAAAAACACACGCAATCAATACAGGGGGGTAGTAGGCGGGCGGCTAAGGGTGGTGCTCGGCGGGCAGAACATCGAAAAATCAAGATCTATCTGAATGTACTGCCTCCGTAGGAGGCAGCTCAGGGGGAGAATACCACTTCTCCCCCGGCGACATAATGTAAATGACGCAGTTTGCCTCGAAATACTCCAGCTGCCCTGGAGTCATTTCCTTCATCCAATCTTCATCCGAGTTGGCGAGGATTATTGTAGGCTTAGACTTCTTCTGCACCTTCTTCTTCTTACCATACTTGGGGTTTACAATGAAATCCCTCTGACAGCCAACTAACTGTTTCCAACAAGGACAGAATTTAAACGGGATATCATCTACGATGTTGTAGATTGCGTCTTCGTTGTATGAAGACCAATCAACATTATTTTGCCAGTAATTATGAACCCCTAGGCTTCTGGCCCAAGTAGATTTTCCTGTTCTTGTTGGGCCGACGATGTAGAGGCTCTGCTTTCTTGATCTTTCATCTGATGACTGGATACATTATCCATCCATTGGAGGTCAGAAATTGCATCCTCGAGGGTATAACAGGTAGGTTGAAGGAGCATGTAAGCTTCGGGACTAACCTGGAAGATGTTAGGCTGGAGCCAATCATTGATTGACTCATTGCAAAGTAAATCAGGTGAGGATTGCGGATGAGGATTGGTGAACTCATCCTGAATCTCAGGAAAAAGCTTATTTGCAGAGTATTCAAAATACTGTAATTTTGTGGACCAATCATAGGGAAGCTCTTTCTGGATCATGGAGAGGTACTCTTCCTTGGAAGTAGAGTGTGAAATAATGTCTCGCATTATTTCATCTTTGGAAGGCTTTTTTTCTTTTACTTCTGAATCAGATTTTCCTAGGAAGGGGGACTTCCTAGGAATGAAAGTACCTCTCTCAAACATAGCCAGAGGTTCCTTGAGGATGTAATCCCTTACCCTGTTTACTGACTTGGCACTCTGAATGTTTGGGTGAAACCCATTAATATCAAAGAACCTTGAGTCCGATATTCTTACCGGCTTCTCTGTTTGAAGCAATGCATGTAAATGCAAACTTCCATCTTTATGTGCCTCTCGGGCACATAGAATGTACTTGGGAATCCAACGAACAACGAGCTCCCAGATCATCTGACAGGCGATTTCAGGATTTTCTGGACACTTTGGATAGGTGAGGAACGTGTTAGCGTTCCTGTGTGAGAACTGACGGTTGGATGAGGAGGAGGCCATAACCGACGACGGAGGTTGAGGCTGAGGGATGGCAGACTGGGAGCTCAAAACTCTATAGTATACCTGTGCGCCTTCGAAATCCGCCGCTCCCTTGTCTTATAGTGGTTGTAAATGGGCCGGACCGGGCCGGCCCAGCAGGAAAAGAAGGCGCGCACTAATATT-------------------------------------------------------------------------------------------------------------------------------------------------------------------------------------------------
>EU152254
ACCGCGCCTTCTTTTCCTGCGAGGGCCCGGTAGGGACCGAGCGCTTTGATTTAAAGCCTGGTCCTGCTTTGTATGATTTATCTAAAGCAGCCCAATCTAAAGAAACCGGTCCCGGGCACTATAAATTGCCTAACAAGTGCGATTCATTCATGGATCCACAGAACGCCCTGTATTATCAGCCGCGGGTACCCACAGCAGCTCCGACATCCGGAGGAGTGCCGTGGAGTCGCGTAGGCGAGGTAGCTATTTTGAGCTTTGTTGCATTGATTTGCTTTTACCTGCTTTACCTTTGGGTGCTGAGAGACCTTATCTTAGTTCTGAAGGCTCGACAAGGCAGATCCACGGAGGAGCTGATATTTGGAGGACAAGCTGTGGATAGGAGCAACCCTATCCCTAATCTACCAGCACCACCAAGTCAGGGCAATCCCGGGCCATTTGTTCCAGGCACGGGATAAGCAATCAGCCATGTCCACGTCCAAGAGGAAGCGGGGAGATGATTCGAATTGGAATAAGCGGGTGCCTAAGAAGAAGCCTTCTTCAGCTGGGCTGAAGAGGGCTGGAAGCAAGGCCGATAGGCCATCCCTCCAAATCCAGACACTCCATCATGCTGGGACCACCATGATAACGGTCCCATCCGGAGGAGTATGTGACCTCATCAACACCTATGCCCGAGGATCTGACGAGGGCAACCGCCACACCAGCGAGACTCTGACGTACAAGATCGCCGTCGACTACCACTTCGTTGCCGACGCGGCAGCCTGCCGCTACTCCAACACCGGAACCGGTGTAATGTGGCTGGTGTATGACACCACTCCCGGCGGACAAGCTCCGACCCCGCAAACTATATTTGCCTACCCTGACACGCTAAAAGCGTGGCCGGCCACATGGAAAGTTAGCCGGGAGCTGTGTCATCGCTTCGTGGTGAAACGGCGATGGTTGTTCAACATGGAGACCGACGGTCGGATTGGTTCGGATATCCCTCCCTCGAATACAAGTTGGAAGCCTTGCAAGCGCAACATCTACTTCCACAAGTTCACGAGTGGGTTGGGAGTGAGAACGCAGTGGAAGAATGTAACGGACGGAGGAGTTGGTGCCATCCAGAGAGGAGCCTTGTACATGGTCATTGCCCCCGGCAATGGCCTTACATTTACTGCCCATGGGCAGACCCGTCTGTACTTTAAGAGTGTTGGCAACCAGTAATGAATAAAAACGCCCGTTTTATTATATCTGATGAATGCTGAAAGCTTACATTAATATGTCGTGCGATGGCACGAAAAAACACACGCAAACAATACAGGGGGGTAGTCGGCGGGCGGCTAAGGGTGGTGCTCGGCGGGCAGAACATCGAAAAATCAAGATCTATATGAATTACACTTCCTCCGTAGGAGGAAGCACAGGGGGAGAATACCACTTCTCCCCCGGCGACATAATGTAAATGATGCAGTTTGCCTCGAAATACTCCAGCTGCCCTGGAGTCATTTCCTTCATCCAATCTTCATCCGAGTTGGCGAGGATTATTGTAGGCTTAGACTTCTTCTGCACCTTTTTCTTCTTACCATACTTGGGGTTTACAATGAAATCCCTCTGACAGCCAACTAACTGTTTCCAACAAGGACAGAATTTAAACGGAATATCATCTACGATGTTGTAGATTGCGTCTTCGTTGTATGAAGACCAATCAACATTATTTTGCCAGTAATTATGAACCCCTAGGCTTCTGGCCCAAGTAGATTTTCCGGTTCTTGTTGGGCCGACGATGTAGAGGCTCTGCTTTCTTGATCTTTCATCTGATGACTGGATACAGAATCCATCCATTGGAGGTCAGAAATTGCATCCTCGATGGTATAACAGGTAGGTTGAAGGAGCATGTAAGCTTCGGGACTAACCTGGAAGATGTTAGGCTGGAGCCAATCATTGATTGACTCATTACAAAGTAAATCAGGTGAGGAGGGTGGATGAGGATTGGTGAACTCTTCCTGAATCTCAGGAAAAAGTTTATTTGCAGAGTATTCAAAATACTGCAATTTTGTGGACCAATCAAAGGGAAGCTCTTTCTGGATCATGGAGAGGTACTCTGCTTTGGAAGTAGCGTGTGAAATAATGTCTCGCATTATTTCATCTTTTGAAGGCTTTTTTTCCTTTACCTCTGAATCAGATTTTCCTAGGAAGGGGGACTTCCTAGGAATGAAAGTACCTCTCTCAAACACAGCCAGAGGTTCCTTGAGAATGTAATCCCTCACCCTGTTAACTGACTTGGCACTCTGAATATTTGGGTGAAACCCATTTATATCAAAGAACCTTGAGTCAGATATCCTTACCGGCTTCTCTGTCTGAAGCAATGCATGTAAATGCAAACTTCCATCTTTATGTGCCTCTCGGGCACATAGAATGTACTTGGGAATCCAACGAACGACGAGCTCCCAGATCATCTGACAGGCGATTTCAGGATTTTCTGGACACTTTGGATAGGTTAGGAACGTGTTAGCGTTCCTGTGTGAGAACTGACGGTTGGATGAGGAGGAGGCCATAGCCGACGACGGAGGCTGAGGCTTAGGGATGGCAGACTGGGAGCTCCAAACTCTATAGTATACCTGTGCGCCTTCGAAATCCGCCGCTCCCTTGTCTTATAGTGGTTGTAAATGGGCCGGACCGGGCCGGCCCAGCAGGAAAAGAAGGCGCGCACTAATATT------------------------------------------------------------------------------------------------------------------------------------------------------------------------------------------------
>EU152255
ACCGCGCCTTCTTTTCCTGCGAGGGACCGGTAGGGACCGAGCGCTTTGATTTAAAGCTTGGTCCTGCTTTGTATGATTTATCTAAAGCAGCCCAATCTAAAGAAACCGGTCCCGGGCACTATAAATTGCCTAACAAGTGCGATTCATTCATGGATCCACAGAACGCCCTGTATTATCAGCCGCGGGTACCCACAGCAGCTCCGACATCCGGAGGAGTGCCGTGGAGTCGCGTAGGCGAGGTAGCTATTTTGAGCTTTGTTGCATTGATTTGCTTTTACCTGCTTTACCTTTGGGTGCTGAGAGACCTTATCTTAGTTCTGAAGGCTCGACAAGGCAGATCCACGGAGGAGCTGATATTTGGTGGACAAGCTGTGGATAGGAGCAACCCTATCCCTAATCTACCAGCACCACCAAGTCAGGGCATTCCCGGGCCATTTGTTCCAGGCACGGGATAAGCAATCAGCCATGTCCACGTCCAAGAGGAAGCGGGGAGATGATTCGAATTGGAATAATCGGGTGCCTAAGAAGAAGCCATCTTCAGCTGGGCTGAAGAGGGCTGGAAGCAAGGCCGATAGGCCATCCCTCCAAATCCAGACACTCCAGCATGCGGGGACCACCATGATAACGGTCCCCTCTGGAGGAGTATGTGACCTCATCAACACCTATGCCCGAGGATCTGACGAGGGCAACCGGCACACCAGCGAGACTCTGACGTACAAGATCGCCGTCGACTACCACTTCGTTGCCGACGCGGCTGCCTGCCGCTACTCCAACACCGGAACCGGTGTAATGTGGCTGGTGTATGACACCACTCCCGGCGGACAAGCTCCGACCCCGCAAACTATATTTGCCTACCCTGACACGCTAAAAGCGTGGCCGGCCACATGGAAAGTGAGCCGGGAGCTGTGTCATCGCTTCGTGGTGAAACGGCGATGGTTGTTCAACATGGAGACCGACGGTCGGATTGGTTCGGATATCCCTCCCTCGAATACAAGTTGGAAGCCTTGCAAGCGCAACATCTACTTCCACAAGTTCACGAGTGGGTTGGGAGTGAGAACGCAGTGGAAGAATGTAACGGACGGAGGAGTTGGTGCCATCCAGAGAGGAGCCTTGTACATGGTCATTGCCCCCGGCAATGGCCTTACTTTTACTGCCCATGGGCAGACCCGTCTGTACTTTAAGAGTGTTGGCAACCAGTAATGAATAAAAACTCCCGTTTTATTATATTTGATGAATGCTGAAAGCTTACATTAATATGTCGTGCGATGGCACGAAAAAACACACGCAAACAATACAGGGCGGTAGTCGGCGGGCGGCTAAGGGTGGTGCTCGGCGGGCAGAACATCGAAAAATCAAGATCTATATGAATTACACTTCCTCCGTAGGAGGAAGCACAGGGGGAGAATACCATTTCTCCCCCGGCGACATAATGTAAATGATGCAGTTTGCCTCGAAATACTCCAGCTGCCCTGGAGTCATTTCCTTCATCCAATCTTCATCCGAGTTGGCGAGGATTATTGTAGGCTTAGACTTCTTCTGCACTTTTTTCTTCTTACCATACTTGGGGTTTACAATGAAATCCCTCTGACAGCCAACTAACTGTTTCCAACAAGGACAGAATTTAAACGGAATATCATCTACGATGTTGTAGATTGCGTCTTCGTTGTATGAAGACCAATCAACATTATTTTGCCAGTAATTATGAACCCCTAGGCTTCTGGCCCAAGTAGATTTTCCGGTTCTTGTTGGGCCGACGATGTAGAGGCTCTGCTTTCTTGATCTTTCATCTGATGACTGGATAGAGAATCCATCCATTGGAGGTCAGAAATTGCATCCTCGAGGGTATAACAGGTAGGTTGAAGGAGCATGTAAGCTTCGGGACTAACCTGGAAGATGTTAGGCTGGAGCCAATCGTTGATTGACTCATTACAAAGTAAATCAGGTGAGGAGGGTGGATGAGGATTGGTGAACTCTTCCTGAATCTCAGGAAAAAGCTTATTTGCAGAGTATTCAAAATACTGCAATTTTGTGGACCAATCAAAGGGGAGCTCTTTCTGGATCATGGAGAGGTACTCTTGTTTGGAGGTAGCGTGTGAAATAATGTCTCTCATTATTTCATCTTTAGAAGGCTTTTTTTCCTTTACCTCTGAATCAGATTTTCCTAGGAAGGGTGACTTCCTAGGAATGAAAGTACCTCTCTCAAACACAGCCAGAGGTTCCTTGAGAATGTAATCCCTCACCCGGTTAACTGACTTGGCACTCTGAATATTTGGGTGAAACCCATTTATATCAAAGAACCTTGAGTCAGATATCCTTACCGCCTTCTCTGTCTGGAGCAATGCATGTAAATGCAAACTTCCATCTTTATGTGCCTCTCGGGCACATAGAATGTACTTGGGAATCCAACGAACGACGAGCTCCCAGATCATCTGACAGGCGATTTCAGGATTTTCTGGACACTTTGGATAGGTTAGGAACGTGTTAGCGTTCCTGTGTGAGAACTGACGGTTTGATGAGGAGGAGGCCATAGCCGACGACGGAGGCTGAGGCTGAGGGATGGCAGACTGGGAGGTCGAAACTCTATAGTATACCTGTGCGCCTTCGAAATCCGCCGCTCCCTTGTCTTATAGTGGTTGTAAATGGGCCGGACCGGGCCGGCCCAGCAGGAAAAGAAGGCGCGCACTAATATT------------------------------------------------------------------------------------------------------------------------------------------------------------------------------------------------
>EU152256
ACCGCGCCTTCTTTTCCTGCGAGGGCCCGGTAGGGCCCGAGCGATTTGATGTAAAGCTTGGTCCTGCTTTGTATGATTTATCTAAAGCAGCCCATTCTAAAGAAACCGGTCCCGGGCACTATAAATTGCCTAACAAGTGCGATTCATTCATGGATCCACAGAACGCCCTGTATTATCAGCCGCGGGTACCCACAGCAGCTCCGGCATCCGCAGGAGTGCCGTGGAGTCGCGTAGGCGAGGTAGCTATTTTGAGCTTTGTTGCACTGATTTGCTTTTACCTGCTTTACCTTTGGGTGCTGAGAGACCTTATCTTAGTTCTGAAGGCTCGACAAGGCAGATCCACGGAGGAGCTGATATTTGGAGGACAAGCTGTGGATAGGAGCAACCCTATCCCTAATCTACCAGCACCACCAAGTCAGGGCAATCCCGGGCCATTTGTTCCAGGCACGGGATAAGCATTCAGCCATGTCCACGTCCAAGAGGAAGCGGGGAGATGATTCGAATTGGAGTAAGCGGGTTACTAAGAAGAAGCCCTCTTCAGCTGGTCTGAAGAGGGCTGGCAGCAAGGCCGATAGGCCATCCCTCCAAATCCAGACACTCCAGCATGCTGGGACCACCATGATAACGGTCCCATCTGGAGGAGTATGTGACCTCATCAACACCTATGCCCGAGGATCTGACGAGGGCAACCGCCACACCAGCGAGACTCTCACGTACAAGATCGCCGTCGACTACCACTTCGTTGCCGACGCGGCAGCCTGCCGCTACTCCAACACCGGAACCGGTGTAATGTGGCTGGTGTATGACACCACTCCCGGCGGACAAGCTCCGACCCCGCAAACTATATTTGCCTACCCTGACACGCTAAAAGCGTGGCCGGCCACATGGAAGGTGAGCCGGGAGCTGTGTCATCGCTTCGTGGTGAAACGGCGATGGTTGTTCAACATGGAGACCGACGGGCGGATTGGTTCGGATATTCCTCCCTCGAATGCAAGTTGGAAGCCTTGCAAGCGCAACATCTACTTCCACAAGTTCACGAGCGGGTTGGGAGTGAGAACGCAGTGGAAGAATGTAACGGACGGAGGAGTTGGTGCCATCCAGAGAGGAGCTTTGTACATGGTCATTGCCCCCGGCAATGGTCTTACATTTACTGCCCATGGGCAGACCCGTCTGTACTTTAAGAGTGTTGGCAACCAGTAATGAATAAAAACTCCCGTTTTATTATATCTGATGAATGCTGAAAGCTTACATTAATATGTCGTGCGATGGCACGAAAAAACACACGCAATCAATACAGGGGGGTAGTAGGCGGGCGGCTAAGGGTGGTGCTCGGCGGGCAGAACATCGAAAAATCAAGATCTATCTGAATGTACTGCCTCCGTAGGAGGCAGCTCAGGGGGAGAATACCACTTCTCCCCCGGCGACATAATGTAAATGACGCAGTTTGCCTCGAAATACTCCAGCTGCCCTGGAGTCATTTCCTTCATCCAATCTTCATCCGAGTTGGCGAGGATTATTGTAGGCTTAGACTTCTTCTGCACCTTCTTCTTCTTACCATACTTGGGGTTTACAATGAAATCCCTCTGACAGCCAACTAACTGTTTCCAACAAGGACAGAATTTAAACGGGATATCATCTACGATGTTGTAGATTGCGTCTTCGTTGTATGAAGACCAATCAACATTATTTTGCCAGTAATTATGAACCCCTAGGCTTCTGGCCCAAGTAGATTTTCCTGTTCTTGTTGGGCCGACGATGTAGAGGCTCTGCTTTCTTGATCTTTCATCTGATGACTGGATACATTATCCATCCATTGGAGGTCAGAAATTGCATCCTCGAGGGTATAACAGGTAGGTTGAAGGAGCATGTAAGCTTCGGGACTAACCTGGAAGATGTTAGGCTGGAGCCAATCATTGATTGACTCATTACAAAGTAAATCAGGTGAGGATTGCGGATGAGGATTGGTGAACTCTTCCTGAATCTCAGGAAAAAGCTTATTTGCAGAGTATTCAAAATACTGCAATTTTGTGGACCAATCATAGGGAAGCTCTTTCTGGATCATGGAGAGGTACTCTACCTTGGAAGTAGAGTGTGAAATAATGTCTCGCATTATTTCATCTTTGGAAGGCTTTTTTTCCTTAACTTCTGAATCAGATTTTCCTAGGAAGGGGGACTTCCTAGGAATGAAAGTACCTCTCTCAAACATAGCCAGAGGTTCCTTGAGGATGTAATCCCTCACCCTGTTTACTGACTTGGCACTCTGAATGTTTGGGTGAAACCCATTAATATCAAAGAACCTTGAGTCCGATATTCTTACCGGCTTCTCTGTTTGAAGCAATGCATGTAAATGCAAACTTCCATCTTTATGTGCCTCTCGGGCACATAGAATGTACTTGGGAATCCAACGAACAACGAGCTCCCAGATCATCTGACAGGCGATTTCAGGATTTTCTGGACACTTTGGATAGGTGAGGAACGTGTTAGCGTTCCGGTGTGAGAACTGACGGTTGGATGAGGAGGAGGCCATAGCCGACGACGGAGGTTGAGGCTGAGGGATGGCAGACTGGGAGCTCCAAACTCTATAGTATACCTGTGCGCCTTCGAAATCCGCCGCTCCCTTGTCTTATAGTGGTTGTTAATGGGCCGGACCGGGCCGGCCCAGCAGGAAAAGAAGGCGCGCACTAATATT-------------------------------------------------------------------------------------------------------------------------------------------------------------------------------------------------
>EU152257
ACCGCGCCTTCTTTTCCTGCGAGGGCCCGGTAGGGCCCGAGCGATTTGATGTAAAGCTTGGTCCTGCTTTGTATGATTTATCTAAAGCAGCCCATTCTAAAGAAACCGGTCCCGGGCACTATAAATTGCCTAACAAGTGCGATTCATTCATGGATCCACAGAACGCCCTGTATTATCAGCCGCGGGTACCCACAGCAGCTCCGGCATCCGCAGGAGTGCCGTGGAGTCGCGTAGGCGAGGTAGCTATTTTGAGCTTTGTTGCACTGATTTGCTTTTACCTGCTTTACCTTTGGGTGCTGAGAGACCTTATCTTAGTTCTGAAGGCTCGACAAGGCAGATCCACGGAGGAGCTGATATTTGGAGGACAAGCTGTGGATAGGAGCAACCCTATCCCTAATATACCAGCACCACCAAGTCAGGGCAATCCCGGGCCATTTGTTCCAGGCACGGGATAAGCATTCAGCCATGTCCACGTCCAAGAGGAAGCGGGGAGATGATTCGAATTGGAGTAAGCGGGTTACTAAGAAGAAGCCCTCTTCAGCTGGTCTGAAGAGGGCTGGCAGCAAGGCCGATAGGCCATCCCTCCAAATCCAGACACTCCAGCATGCTGGGACCACCATGATAACGGTCCCATCTGGAGGTGTATGTGACCTCATCAACACCTATGCCCGAGGATCTGACGAGGGCAACCGCCACACCAGCGAGACTCTCACGTACAAGATCGCCGTCGACTACCACTTCGTTGCCGACGCGGCAGCCTGCCGCTACTCCAACACCGGAACCGGTGTAATGTGGCTGGTGTATGACACCACTCCCGGCGGACAAGCTCCGACCCCGCAAACTATATTTGCCTACCCTGACACGCTAAAAGCGTGGCCGGCCACATGGAAGGTGAGCCGGGAGCTGTGTCATCGCTTCGTGGTGAAACGGCGATGGTTGTTCAACATGGAGACCGACGGGCGGATTGGTTCGGATATTCCTCCCTCGAATGCAAGTTGGAAGCCTTGCAAGCGCAACATCTACTTCCACAAGTTCACGAGCGGGTTGGGAGTGAGAACGCAGTGGAAGAATGTAACGGACGGAGGAGTTGGTGCCATCCAGAGAGGAGCTTTGTACATGGTCATTGCCCCCGGCAATGGTCTTACATTTACTGCCCATGGGCAGACCCGTCTGTACTTTAAGAGTGTTGGCAACCAGTAATGAATAAAAACTCCCGTTTTATTATATCTGATGAATGCTGAAAGCTTACATTAATATGTCGTGCGATGGCACGAAAAAACACACGCAATCAATACAGGGGGGTAGTAGGCGGGCGGCTAAGGGTGGTGCTCGGCGGGCAGAACATCGAAAAATCAAGATCTATCTGAATGTACTGCCTCCGTAGGAGGCAGCTCAGGGGGAGAATACCACTTCTCCCCCGGCGACATAATGTAAATGACGCAGTTTGCCTCGAAATACTCCAGCTGCCCTGGAGTCATTTCCTTCATCCAATCTTCATCCGAGTTGGCGAGGATTATTGTAGGCTTAGACTTCTTCTGCACCTTCTTCTTCTTACCATACTTGGGGTTTACAATGAAATCCCTCTGACAGCCAACTAACTGTTTCCAACAAGGACAGAATTTAAACGGGATATCATCTACGATGTTGTAGATTGCGTCTTCGTTGTATGAAGACCAATCAACATTATTTTGCCAGTAATTATGAACCCCTAGGCTTCTGGCCCAAGTAGATTTTCCTGTTCTTGTTGGGCCGACGATGTAGAGGCTCTGCTTTCTTGATCTTTCATCTGATGACTGGATAAATTATCCATCCATTGGAGGTCAGAAATTGCATCCTCGAGGGTATAACAGGTAGGTTGAAGGAGCATGTAAGCTTCGGGACTAACCTGGAAGATGTTAGGCTGGAGCCAATCATTGATTGACTCATTACAAAGTAAATCAGGTGAGGATTGCGGATGAGGATTGGTGAACTCTTCCTGAATCTCAGGAAAAAGCTTATTTGCAGAGTATTCAAAGTACTGCAATTTTGTGGACCAATCATAGGGAAGCTCTTTCTGGATCATGGAGAGGTACTCTACCTTGGAAGTAGAGTGTGAAATAATGTCTCGCATTATTTCATCTTTGGAAGGCTTTTTTTCCTTAACTTCTGAATCAGATTTTCCTAGGAAGGGGGACTTCCTAGGAATGAAAGTACCTCTCTCAAACATAGCCAGAGGTTCCTTGAGGATGTAATCCCTCACCCTGTTTACTGACTTGGCACTCTGAATGTTTGGGTGAAACCCATTAATATCAAAGAACCTTGAGTCCGATATTCTTACCGGCTTCTCTGTTTGAAGCAATGCATGTAAATGCAAACTTCCATCTTTATGTGCCTCTCGGGCACATAGAATGTACTTGGGAATCCAACGAACAACGAGCTCCCAGATCATCTGACAGGCGATTTCAGGATTTTCTGGACACTTTGGATAGGTGAGGAACGTGTTAGCGTTCCGGTGTGAGAACTGACGGTTGGATGAGGAGGAGGCCATAGCCGACGACGGAGGTTGAGGCTGAGGGATGGCAGACTGGGAGCTCCAAACTCTATAGTATACCTGTGCGCCTTCGAAATCCGCCGCTCCCTTGTCTTATAGTGGTTGTTAATGGGCCGGACCGGGCCGGCCCAGCAGGAAAAGAAGGCGCGCACTAATATT-------------------------------------------------------------------------------------------------------------------------------------------------------------------------------------------------
>EU152258
ACCGCGCCTTCTTTTCCTGCGAGGGCCCGGTAGGGACCGAGCGCTTTGATTTAAAGCTTGGTCCTGCTTTGTATGATTTATCTAAAGCAGCCCAATCTAAAGAAACCGGTCCCGGGCACTATAAATTGCCTAACAAGTGCGATTCATTCATGGATCCACAGAACGCCCTGTATTATCAGCCGCGGGTACCCACAGCAGCTCCGACATCCGGAGGAGTGCCGTGGAGTCGCGTAGGCGAGGTAGCTATTTTGAGCTTTGTTGCATTGATTTGCTTTTACCTGCTTTACCTTTGGGTGCTGAGAGACCTTATCTTAGTTCTGAAGGCTCGACAAGGCAGATCCACGGAGGAGCTGATATTTGGTGGACAAGCTGTGGATAGGAGCAACCCTATCCCTAATCTACCTGCACCACCAAGTCAGGGCAATCCCGGGCCTTTTGTTCCAGGCACGGGATAAGCAATCAGCCATGTCCACGTCCAAGAGGAAGCGGGGAGATGATTCGAATTGGAGTAAGCGGGTGCCTAAGAAGAAGCCTTCTTCAGCTGGGCTGAAGAGGGCTGGAAGCAAGGCCGATAGGCCATCCCTCCAAATCCAGACCCTCCAGCATGCTGGGACCACCATGATAACGGTCCCATCCGGAGGAGTATGTGACCTCATCAACACCTATGCCCGAGGATCTGACGAGGGCAACCGCCACACCAGCGAGACTCTGACGTACAAGATCGCCGTCGACTACCACTTCGTAGCTGACGCGGCAGCCTGCCGCTACTCCAACACCGGAACCGGTGTAATGTGGCTGGTGTATGACACCACTCCCGGCGGACAAGCTCCGACCCCGCAAACTATATTTGCCTACCCTGACACGCTAAAAGCGTGGCCGGCCACATGGAAAGTGAGCCGGGAGCTGTGTCATCGCTTCGTGGTGAAACGGCGGTGGTTGTTCAACATGGAGACCGACGGTCGGATTGGTTCGGATATCCCTCCCTCGAATGCAAGTTGGAAGCCTTGCAAGCGCAACATCTACTTCCACAAGTTCACGAGTGGGTTGGGAGTGAGAACGCAGTGGAAGAATGTAACGGACGGAGGAGTTGGTGCCATCCAGAGAGGAGCTTTGTACATGGTCATTGCCCCCGGCAATGGCCTTACATTTACTGCCCATGGGCAGACCCGTCTGTACTTTAAGAGTGTTGGCAACCAGTAATGAATAAAAACGCCCGTTTTATTATATTTGATGAATGCTGAAAGCTTACATTAATATGTCGTGCGATGGCACGAAAAAACACACGCAAACAATACAGGGGGGTAGTCGGCGGGCGGCTAAGGGTGGTGCTCGGCGGGCAGAACATCGAAAAATCAAGATCTATATGAATTACACTTCCTCCGTAGGAGGAAGCACAAGGGGAGAATACCATTTCTCCCCCGGCGACATAATGTAAATGATGCAGTTTGCCTCGAAATACTCCAGCTGCCCTGGAGTCATTTCCTTCATCCAATCTTCATCCGAGTTGGCGAGGATTATTGTAGGCTTAGACTTCTTCTGCACCTTCTTCTTCTTACCATACTTGGGGTTTACAATGAAATCCCTCTGACAGCCAACTAACTGTTTCCAACAAGGACAGAATTTAAACGGAATATCATCTACGATGTTGTAGATTGCGTCTTCGTTGTATGAAGACCAATCAACATTATTTTGCCAGTAATTATGAACCCCTAGGCTTCTGGCCCAAGTAGATTTTCCGGTTCTTGTTGGGCCGACGATGTAGAGGCTCTGCTTTCTTGATCTTTCATCTGATGACTGGATAGAGAATCCATCCATTGGAGGTCAGAAATTGCATCCTCGAGGGTATAACAGGTAGGTTGAAGGAGCATGTAAGCTTCGGGACTAACCTGGAAGATGTTAGGCTGGAGCCAATCATTGATTGACTCATTACAAAGTAAATCAGGTGAGGAGGGTGGATGAGGATTGGTGAACTCTTCCTGAATCTCAGGGAAAAGCTTATTTGCAGAGTATTCAAAATACTGCAATTTTGTGGACCAATCAAAGGGAAGCTCTTTCTGGATCATGGAGAGGTACTCTTCTTTTGAAGTAGCGTGTGAAATAATGTCTCGCATTATTTCATCTTTAGAAGGCTTTTTTTCCTTTACCTCTGAATCAGATTTTCCTAGGAAGGGGGACTTCCTAGGAATGAAAGTACCTCTCTCAAACACAGCCAGAGGTTCCTTGAGAATGTAATCCCTCACCCGGTTAACTGACTTGGCACTCTGAATATTTGGGTGAAACCCATTTATATCAAAGAACCTTGAGTCAGATATCCTTACCGGCTTCTCTGTCTGGAGCAATGCATGTAAATGCAAACTTCCATCTTTATGTGCCTCTCGGGCACATAGAATGTACTTGGGAATCCAACGAACGACGAGCTCCCAGATCATCTGACAGGCGATTTCAGGATTTTCTGGACACTTTGGATAGGTTAGGAACGTGTTAGCGTTCCTGTGTGAGAACTGACGGTTGGATGAGGAGGAGGCCATAGCCGACGACGGAGGCTGAGGCTGAGGGATGGCAGACTGGGAGCTCTAAACTCTATAGTATACCTGTGCGCCTTCGAAATCCGCCGCTCCCTTGTCTTATAGTGGTTGTAAATGGGCCGGACCGGGCCGGCCCAGCAGGAAAAGAAGGCGCGCACTAATATT------------------------------------------------------------------------------------------------------------------------------------------------------------------------------------------------
>EU152259
ACCGCGCCTTCTTTTCCTGCGAGGGCCCGGTAGGGACCGAGCGCTTTGATTTAAAGCATGGTCCTGCTTTGTATGATTTATCTAAAGCAGCCCAATCTAAAGAAACCGGTCCCGGGCACTATAAATTGCCTAACAAGTGCGATTCATTCATGGATCCACAGAACGCCCTGTATTATCAGCCGCGGGTACCCACAGCAGCTCCGACATCCGGAGGAGTGCCGTGGAGTCGCGTAGGCGAGGTAGCTATTTTGAGCTTTGTTGCATTGATTTGCTTTTACCTGCTTTACCTTTGGGTGCTGAGAGACCTTATCTTAGTTCTGAAGGCTCGACAAGGCAGATCCACGGAGGAGCTGATATTTGGTGGACAAGCTGTGGATAGGAGCAACCCTATCCCTAATCTACCTGCACCACCAAGTCAGGGCAATCCCGGGCCATTTGTTCCAGGCACGGGATAAGCAATCAGCCATGTCCACGTCCAAGAGGAAGCGGGGAGATGATTCGAATTGGAGTAAGCGGGTGCCTAAGAAGAAGCCTTCTTCAGCTGGGCTGAAGAGGGCTGGAAGCAAGGCCGATAGGCCATCCCTCCAAATCCAGACCCTCCAGCATGCTGGGACCACCATGATAACGGTCCCATCCGGAGGAGTATGTGACCTCATCAACACCTATGCCCGAGGATCTGACGAGGGCAACCGCCACACCAGCGAGACTCTGACGTACAAGATCGCCGTCGACTACCACTTCGTTGCTGACGCGGCAGCCTGCCGCTACTCCAACACCGGAACCGGTGTAATGTGGCTGGTGTATGACACCACTCCCGGCGGACAAGCTCCGACCCCGCAAACTATATTTGCCTACCCTGACACGCTAAAAGCGTGGCCGGCCACATGGAAAGTGAGCCGGGAGCTGTGTCATCGCTTCGTGGTGAAACGGCGGTGGTTGTTCAACATGGAGACCGACGGTCGGATTGGTTCGGATATCCCTCCCTCGAATGCAAGTTGGAAGCCTTGCAAGCGCAACATCTACTTCCACAAGTTCACGAGTGGGTTGGGAGTGAGAACGCAGTGGAAGAATGTAACGGACGGAGGAGTTGGTGCCATCCAGAGAGGAGCCTTGTACATGGTCATTGCCCCCGGCAATGGCCTTACATTTACTGCCCATGGGCAGACCCGTCTGTACTTTAAGAGTGTTGGCAACCAGTAATGAATAAAAACGCCCGTTTTATTATATCTGATGAATGCTGAAAGCTTACATTAATATGTCGTGCGATGGCACGAAAAAACACACGCAAACAATACAGGGGGGTAGTCGGCGGGCGGCTAAGGGTGGTGCTCGGCGGGCAGAACATCGAAAAATCAAGATCTATATGAATTACACTTCCTCCGTAGGAGGAAGCACAGGGGGAGAATACCATTTCTCCCCCGGCGACATAATGTAAATGATGCAGTTTGCCTCGAAATACTCCAGCTGCCCTGGAGTCATTTCCTTCATCCAATCTTCATCCGAGTTGGCGAGGATTATTGTAGGCTTAGACTTCTTCTGCACCTTCTTCTTCTTACCATACTTGGGGTTTACAATGAAATCCCTCTGACAGCCAACTAACTGTTTCCAACAAGGACAGAATTTAAACGGAATATCATCTACGATGTTGTAGATTGCGTCTTCGTTGTATGAAGACCAATCAACATTATTTTGCCAGTAATTATGAACCCCTAGGCTTCTGGCCCAAGTAGATTTTCCGGTTCTTGTTGGGCCGACGATGTAGAGGCTCTGCTTTCTTGATCTTTCATCTGATGACTGGATAGAGAATCCATCCATTGGAGGTCAGAAATTGCATCCTCGAGGGTATAACAGGTAGGTTGAAGGAGCATGTAAGCTTCGGGACTAACCTGGAAGATGTTAGGCTGGAGCCAATCATTGATTGACTCATTACAAAGTAAATCAGGTGAGGAGGGTGGATGAGGATTGGTGAACTCTTCCTGAATCTCAGGGAAAAGCTTATTTGCAGAGTATTCAAAATACTGCAATTTTGTGGACCAATCAAAGGGAAGCTCTTTCTGGATCATGGAGAGGTACTCTTCTTTGGAAGTAGCGTGTGAAATAATGTCTCGCATTATTTCATCTTTAGAAGGCTTTTTTTCCTTTACCTCTGAATCAGATTTTCCTAGGAAGGGGGACTTCCTAGGAATGAAAGTACCTCTCTCAAACACAGCCAGAGGTTCCTTGAGAATGTAATCCCTCACCCGGTTAACTGACTTGGCACTCTGAATATTTGGGTGAAACCCATTTATATCAAAGAACCTTGAGTCAGATATCCTTACCGGCTTCTCTGTCTGGAGCAATGCATGTAAATGCAAACTTCCATCTTTATGTGCCTCTCGGGCACATAGAATGTACTTGGGAATCCAACGAACAACGAGCTCCCAGATCATCTGACAGGCGATTTCAGGATTTTCTGGACACTTTGGATAGGTTAGGAACGTGTTAGCGTTCCTGTGTGAGAACTGACGGTTGGATGAGGAGGAGGCCATAGCCGACGACGGAGGCTGAGGCTGAGGGATGGCAGACTGGGAGCTCCAAACTCTATAGTATACCTGTGCGCCTTCGAAATCCGCCGCTCCCTTGTCTTATAGTGGTTGTAAATGGGCCGGACCGGGCCGGCCCAGCAGGAAAAGAAGGCGCGCACTAATATT------------------------------------------------------------------------------------------------------------------------------------------------------------------------------------------------
>EU152260
ACCGCGCCTTCTTTTCCTGCGAGGGCCCGTAGGGACCGAGCGATTTGATTTAAAGTTCGGTTCTGCTTTGTCTGATTTATCTAAAGCAGCCCAATCTAAAGAAACCGGTCCCCTGCGACTATAAATTGTTTCACAAGTGCGATTCATTTATGGATCCACAGAACTCCTTTCTTCTACAGCCGCGGGTACCCACAGCAGCTCCGACATCCGGAGGAGTGCCGTGGAGTCGCGTCGGCGAGGTAGCTATTTTGAGCTTTGTTGGATTGATTTGCTTTTACTTGCTTTACCTTTGGGTGCTGAGAGATCTTATCTTAGTTCTGAAGGCTCGACAAGGCAGATCCACGGAGGAGCTGATATTTGGAATACAAGCTGTGGATAGGAGTAATCCTATCCCTAATACACAAGCACCACCAAGTCAGGGGAATCCCGGGCCGTTTGTTCCAGGCACGGGATAAGCAATCAGCCATGTCCACGTCCAAGAGGAAGCGCGGAGATGATGCGAACTGGAATAAGCGGACGACTAAGAAGAAGCCTTCGTCAGCTGGTCTGAAGAAGGCTGGAAGCAAGGCCGACAGGCCATCCCTTCAGATCCAGACACTCCAGCATGCTGGGTCCACCATGATAACAGTCCCCTCCGGAGGAGTATGTGACCTCATCAACACCTATGCCCGAGGATCCGACGAGGGCAACCGCCACACCAGCGAGACTCTGACGTACAAGATTGCCGTCGACTACCACTTCGTTGCAGACGCGCAAGCCTGCAAGTATTCTAACACCGGGACCGGTGTGATGTGGCTGGTGTATGACACCACTCCCGGCGGACAAGCGCCGACCCCACAAACCATATTTGCATATCCGGACACGCTGAAAGCTTGGCCGGCAACATGGAAAGTGAGCCGGGAGCTGTGTCATCGCTTCGTGGTGAAACGGCGATGGTTGTTCAACATGGAGACCGACGGTCGAATTGGTTCGGACATCCCTCCTTCGAATGCAAGTTGGAAGCCGTGCAAGCGCAACATATACTTCCACAAGTTCACGAGTGGGTTGGGAGTGAGAACGCAGTGGAAGAATGTAACGGACGGAGGAGTTGGTGCGATACAGAGAGGAGCTCTGTACATGGTCATTGCCCCTGGCAATGGCCTTACATTTACTGCCCATGGGCAGACCCGTCTGTACTTTAAGAGTGTCGGCAACCAGTAATGAATAAAAACTCCGTTTTATTATATCTGATGAATGCTCAAAGCTTACATTAATATGTCGTGCGATGGCACGAAAAACACACGCAAACAATACAGGGGGGTAGTCGGCGGGCGGCTAAGGGTGGTGCTCGGCGGGCAAAACATCGAAAAATCAAGATCTATATGAATTACACTTCCTCCGTAGGAGGAAGCACAGGGGGAGAATACCACTTCTCCCCCGGCGACATTTTATAAATCATGCAGTTTGCCTCGAAATACTCCAGCTGCCCTGGAGTCATTTCCTTCATCCAGTCTTCATCCCAGTTGGCGAGGATGATTGTAGGCTTAGACTTCATCTGAACTTTCTTCTTCTTGCCATATTTTGGATTTACAACGAACTCTTTCTGACAGCCAACTAACTGTTTCCAACAAGGACAGAATTTAAAAGGAATATCATCTACGATGTTGTAGATTGCGTCTTCGTTGTAAGAAGACCAATCAACATTATTTTGCCAATAATTATGAAGCCCTAAGCTTCTGGCCCAAGTTGATTTTCCTGTTCTTGTTGGACCGACGATGTAGAGGCTCTGCTTTCTTGTTCCTTCATCTGTTGGCTGGATAATTTATCCATCCATTCAAGGTCAGAGATAGCATCTTCGAGGGTGTAACAGGTAGGTTGAAGAAGCATGTATGATTCGGGACTAACCTGGAAGATGTTAGGCTGGAGCCAATCTTTGATTGACTCATTACAAAGAAGATCAGGTGAAGAGGGTGGATGAGGACTGATGAACTCTTCCTGAATCTCAGGGAACAATTTATTTGCAGAGTATTCAAAATACTGCAATTTTGTGGCCCAGTCATAGGGGAACTCTTTACGAATCATAGAGAGGTACTCTAGCTTTGAAGTGGAATGTGAAATAATCTCTCTCATTATTTCATCTTTGGAAGGTTTCTTTTCAGAATTTCCCTTGGAAGGATTTCCTAGGAAGCTTGACTTCCGAGGAATGAAAGTACCTCTCTCAAACAAGGCCAGAGGTTCCTTGAGAATGTAATCCCTGACCTTGTTTACAGATTTTGCACTCTGAATGTTTGGGTGGAACCCTTTGATATCAAAGAACCTTGAGTCAGTGATTCTTACCGGTTTCTCTGTCTGGATTAATGCATGTAAATGCATATCTCCATCTCTGTGTGCCTCTCGGGCACATATGATATACTTAGGGGTCCAACGACCAACGAGCTCCCAAATCATCTGACAGACGATTTCTGGATTTTCTGGACAGTGTGGATATGTTAAGAACGTGTTAACGTTCCTGTGTGAGAACTGACGGTTGGATGAGGAGGAGGCCATATCGGACGACTCCGAGCAGCTTGCGGGATGGCAGGATGGGAGCTCCAAACTCTATATCAACCGGCTGCGCCTTCGAAATCCGCCGCTCCCCCTTTTATAGTGGTTGTTTATGGGCCGGACCGGGCCGGCCCAGCAGGAAAAGAAGGCGCGCAATAATATT----------------------------------------------------------------------------------------------------------------------------------------------------------------------------------------------------
>EU152261
ACCGCGCCTTCTTTTTCTGCGAGGGCCCGAAGGGACCGAGCGATTTGATTTAAAGTTCGGTTCTGCTTTGTCTGATTTATCTAAAGCAGCCCAATCTAAAGAAACCGGTCCCCTGCGACTATAAATTGTTTCACAAGTGCGATTCATTTATGGATCCACAGAACTCCTTTCTTCTACAGCCGCGGGTACCCACAGCAGCTCCGACATCCGGAGGAGTGCCGTGGAGTCGCGTCGGCGAGGTAGCTATTTTGAGCTTTGTTGGATTGATTTGCTTTTACTTGCTTTACCTTTGGGTGCTGAGAGATCTTATCTTAGTTCTGAAGGCTCGACAAGGCAGATCCACGGAGGAGCTGATATTTGGAATAGAAGCTGTGGATAGGAGTAACCCTATCCCTAATACACAAGCACCACCAAGTCAGGGGAATCCCGGGCCGTTTGTTCCAGGCACGGGATAAGCAATCAGCCATGTCCACGTCCAAGAGGAAGCGGGGAGATGATGCGAACTGGAATAAGCGGACGACTAAGAAGAAGCCTTCTTCAGCTGGTCTGAAGAAGGCTGGAAGCAAGGCCGACAGGCCATCCCTTCAGATCCAGACACTCCAGCATGCTGGGTCCACCATGATAACAGTCCCTTCCGGAGGAGTATGTGACCTCATCAACACCTATGCCCGAGGATCCGACGAGGGCAACCGCCACACCAGCGAGACTCTGACGTACAAGATTGCCGTCGACTATCACTTCGTTGCAGACGCGCAAGCCTGCAAGTATTCTAACACCGGGACCGGTGTGATGTGGCTGGTGTACGACACCACTCCCGGCGGACAAGCGCCGACCCCACAAACCATATTTGCATATCCGGACACGCTGAAAGCTTGGCCGGCCACATGGAAAGTGAGCCGGGAGCTGTGTCATCGCTTCGTGGTGAAACGGCGATGGTTGTTCAACATGGAGACCGACGGTCGAATTGGTTCGGACATCCCTCCTTCGAATGCAAGTTGGAAGCCGTGCAAGCGCAACATCTACTTCCACAAGTTCACGAGTGGGTTGGGAGTGAGAACGCAGTGGAAGAATGTAACGGACGGAGGAGTTGGTGCGATACAGAGAGGAGCTCTGTACATGGTCATTGCCCCTGGCAATGGCCTTACATTTACTGCCCATGGGCAGACCCGTCTGTACTTTAAGAGTGTCGGCAACCAGTAATGAATAAAAACTCCGTTTTATTATATCTGATGAATGCTGAAGGCTTACATTAATATGTCGTGCGATGGCACGAAAAACACACGCAAACAATACAGGGGGGTAGTAGGCGGGCGGCTAAGGGTGGTGCTCGGCGGGCAAAACATCGAAAAATCAAGATCTATATGAATTACACTTCCTCCGTAGGAGGAAGCACAGGGGGAGAATACCATTTCTCCCCCGGCGACATTTTATAAATCATGCAGTTTGCCTCGAAATACTCCAGCTGCCCTGGAGTCATTTCCTTCATCCAGTCTTCATCCCAGTTGGCTAGGATGATTGTAGGCTTAGACTTCATCTGAACTTTCTTCTTCTTGCCATATTTTGGATTTACAACGAACTCTTTCTGACAGCCAACTAACTGTTTCCAACAAGGACAGAATTTAAAAGGAATATCATCTACGATGTTGTAGATTGCGTCTTCGTTGTAAGAAGACCAATCAACATTATTTTGCCAATAATTATGAAGCCCTAAGCTTCTGGCCCAAGTAGATTTTCCTGTTCTTGTTGGACCGACGATGTAGAGGCTCTGCTTTCTTGTTCCTTCATCTGTTGGCTGGATAATTTATCCATCCATTCAAGGTCAGAGATAGCATCTTCGAGGGTGTAACAGGTAGGTTGAAGAAGCATGTATGATTCGGGACTAACCTGGAAGATGTTAGGCTGGAGCCAATCTTTGATTGACTCATTACAAAGAAGATCAGGTGAAGAGGGTGGATGAGGACTGATGAACTCTTCCTGAATCTCAGGGAACAATTTATTTGCAGAGTATTCAAAATACTGCAATTTTGTGGCCCAGTCATATGGGAACTCTTTACGAATCATAGAGAGGTACTCTAGCTTTGAAGTGGAATGTGAAATAATCTCTCTCATTATTTCATCTTTGGAAGGTTTCTTTTCAGAATTTCCCTTGGAAGGATTTCCTAGGAAGCTTGACTTCCTAGGAATGAAAGTACCTCTCTCAAACAAGGCCAGAGGTTCCTTGAGAATGTAATCCCTGACCTTGTTTACAGATTTTGCACTCTGAATGTTTGGGTGGAACCCTTTGATATCAAAGAACCTTGAGTCAGTGATTCTTACCGGTTTCTCTGTCTGGATTAATGCATGTAAATGCATATCCCCATCTCTGTGTGCCTCTCGGGCACATATGATATACTTAGGGGTCCAACGACCAACGAGCTCCCAAATCATCTGACAGACGATTTCTGGATTTTCTGGACAGTGTGGATATGTTAAGAACGTGTTAACGTTCCTGTGTGAGAACTGACGGTTGGATGAGGAGGAGGCCATATCGGACGACTCCGAGCAGCTTGCGGGATGGCAGGATGGGAGCTCCAAACTCTATATCAACCGGCTGCGCCTTCGAAATCCGCCGCTCCCCCTTATATAGTGGTTGTTTATGGGCCGGACCGGGCCGGCCCAGCAGGAAAAGAAGGCGCGCAATAATATT----------------------------------------------------------------------------------------------------------------------------------------------------------------------------------------------------
>EU224261
ACCGCTCACACCCCATGCGAGCCGCGGCTCTGTGCGGCGAGCGGTCCCCGGATGTTCTTACCCCGGTGCGATTTCTTTAGCTGCGTCTTCTTTAGCAGCTGCCCCCACTGTCCTATAAGTTGCTCCCCCGGTGCGATTCCGCATCATGGATGCTAGCAGCTCCACTCCTTTTCCTTTCCCTCAGCCGCCTCGGGTACCCTCTGCAGCTCCGGTCGCCGGAGGCTTGCCGTGGAGTCGCGTCGGTGAGATAGTTATCTTTACCTTTGTTTCAGTGCTAGGCCTTTACCTGCTTTGGCTTTGGGTGCTCAAAGATTGTATCTTACTTCTGAAGGCTCAGCGAGGTAGATCCACGGAGGAGCTGATATTTGGCCCTGGTGAGAGGCCAGCCGTCGCTTCTGCCGACGGTTCTCGCCCCGTTCCAGATCCGTCTCCGTCCTGTCCGCCGGGACCTAGACCTTTCGTGGTCTAGAGCACTCAGCATGTCTGGAGCTTTGAAGCGCAAGCGTTCGGATGAGGTTGCCTGGAGTCGAAGGAAGCCCGTCAAGAAGCAAGCCCGGGTCCCGCCTCCCCGGGCTGGCCCCTCCGTCAGGAGAGGACTCCCTGCCCTTCAGATCCAGACGCTCATAGCGGCTGGTGACACTATGATCACGGTGCCGTCTGGCGGCATCTGCAGTCTGATTGGCACGTATGCCCGGGGTTCTGATGAAGGTAACCGCCACACCAACGAGACTCTGACGTACAAGGTTGCGCTGGACTACCACTTCGTTGCTACTGCTGCGGCCTGCAAGTACTCCAGCATTGGAGTGGGTGTCATGTGGTTGGTGTATGATGCGCAGCCGACCGGCAATTCACCGGAGGTGAAGGACATCTTCCCTCACTCCGACACGCTCTCAGCGTTCCCCTACACTTGGAAGGTTGGCAGGGAGGTCTGCCATCGCTTCGTTGTTAAACGGCGCTGGTGCTTCACCATGGAGACTAACGGCCGGATCGGTTCAGATATCCCTCCGGCCAATACCGCTTGGCCGCCATGTAAGAAGGACCTCTACTTCCACAAGTTCTGCACGGGACTCGGCGTGAAGACGGAGTGGAAGAACGTGACAGACGGGAAGGTCGGCGCTATTAAGAAGGGCGCCTTGTACATAGTCATTGCGCCTGGAAACGGGCTTGAGTTTACGGTTCACGGCCAGTGCCGTCTGTACTTTAAGTCAGTTGGTAATCAGTGATTACCACATCAATTAATAAAACAAGTTTTATTCAAGGAGCGAAGCTCATACATTACATAGTCAGCAGATGTGCTGACAGAAAACACACACATAGTGCAGCCTCGGGCTAAAGACCGAGTCTCAAACGACCCAACTTAAAAACAAATCAAAACAAGCATGATATTATTAAATATGCAGCCGCCGGCTTAAGCAGGAGTGAACCATTTCTCTCCTGCCTGCATTACGTAGATTTCGCAGTTTGCGTAGAAGTAGTCGTACTGCGCCGGAGTCATGTCCTTCAGCCAGTCCTCATCCTCGTTGGCGAGGATGATAGTTGGAATGCTCTTTGAGGCCACCTTCCGTCTCTTCCCGTACTTCGGGTTCACTATGTAGTCCTTTTGACAGCCGACGAGCTGCTTCCAGCACGGACAGAACTTGAAGGGAATGTCGTCAACGACATTGTAGACAGCTTCTTCATCATATGAAGACCAGTCGATATTGTTCTGCCAGTAGTTGTGCCGTCCGAGGCTTCTGGCCCAGGATGTTTTACCTGTCCGTGTTGGGCCGACGATGTAGAGGCTGCGCTTTCTTGCTCCTGGAGTAATCTGGTTGTTTCAGACAACCATTCTAAGTCAGCTTTGGCCTGCTCTAGGCTTAAGCAGCTAGGTTCAAGGAGCATGTATGCTTTAGGACTGACCTGGTAGATGTTAGGCTCAAGCCAGTCCTGGAGTGTTTCGTTGCAGAGGAGGTCAGGGTCAGTGGCAGGATGAGGATTGCTGTAAGGCTCTGCAATGTCCGGGAATAGGCGACTAGCTGAGTACTCAAAGTATGACAGTTTTGTGGCCCAGTCGTAAGGCAGTGAAGTCTGCACTAGTGAAAGGTACTCTGCTCTGCTAGTGGCATGTGTCATGATCTCCTTCATGACCTCATCCTTAGAAGGCTTCTTCTCAGAATTTTCCTTACCTGGAGGAACGAAGCTCTTCTTCCTTGGTATGTAAGTACCTTTCTCCCACTTGTCCTTGGGATCCTTCAGTATGTACTCACGTACCTTGTCAGTACTCTTGGCGCTCTGTATATTCGGATGATACCGATCTATGTCAAAGTACCTCTCATCACGAGTAGTGACAGGCTTGATGCACTGGAGAAGAGCATGGCAGTGCCATGTTCCATCTTGGTGAGTCTCTCTCACTACCAGGATGTATGCTGGCTCAAAGTCCTTAGTGAGCCTGAAGAGATGCTCACCGATGAACTCAGGTTCTAGTGGACACTTGCTGTATGTGAGGAAGGTGTTTGCGTTCCGGTGCCTAAAGGACCGGACGCTGTGTCTGCCATCAGAGGTGATTGACAGAGAGGTCGACATTAGCGCAGGAGGTTGGGCAATCTCAGGCTCTCCTCAGCTCTATCCCTAGACAGCTGCGAAATAATCCGCCCACCCCCCGTGCCTTTTATAGCTGCTTGGTGGGCTGGGCCGGCCGGCCCATGGGGTGTGAGCAGCATAATATT---------------------------------------------------------------------------------------------------------------------------------------------------------------------------------
>EU224262
ACCGCTCACACCCCATGCGAGCCGCGGCTCTGTGCGGCGAGCGGTCCCCGGATGTTCTTATCCCGGTGCGATTTCTTTAGCTGCGTCGTCTTTAGCAGCTGCCCCCACTGTCCTATAAGTTGCTCCCCCGGTGCGATTCCGCATCATGGATGCTAGCAGCACCACTCCTTTTCCTTTCCCTCAGCCGCCTCGGGTACCCTCTGCAGCTCCGGTCGCCGGAGGCCTGCCGTGGAGTCGCGTCGGTGAGATAGTTATCTTTACCTTTGTTTCAGTGCTAGGCCTTTACCTGCTTTGGCTTTGGGTGCTCAAAGATTGTATCTTGCTTCTGAAGGCTCAGCGAGGTAGATCCACGGAGGAGCTGATATTTGGTCCTGGTGAGAGGCCAGCCGTCGCTTCTGCCGACGGTTCTCGCTCTGTTCCAGATCCGTCTCCGTCGTGTCCGCCGGGACCTAGACCTTTCGTGGTCTAGAGCACTCAGCATGTCCGGAGCTTTGAAGCGCAAGCGTTCGGATGAGGTTGCCTGGAGTCGAAGGAAGCCCGTCAAGAAGCAAGCCCGGGTTCCCCCTCCCCGGGCTGGCCCATCCGTCAGGAGAGGACTCCCTGCCCTTCAGATCCAGACGCTCATAGCGGCTGGTGACACTATGATCACGGTGCCGTCCGGCGGCATCTGCAGTCTGATTGGCACGTATGCCCGGGGCTCTGATGAAGGTAACCGCCACACCAACGAGACTCTGACGTACAAGGTTGCGCTGGACTACCACTTCGTTGCTACCGCTGCGGCCTGCAAGTACTCCAGCATTGGAGTGGGTGTCATGTGGTTGGTGTATGATGCGCAGCCGACCGGCAATTCACCGGAGGTGAAGGACATCTTCCCTCACTCCGATACGCTCTCAGCGTTCCCCTACACTTGGAAGGTTGGCAGGGAGGTCTGCCATCGCTTCGTTGTTAAACGGCGCTGGTGCTTCACCATGGAGACTAACGGCCGGATCGGTTCGGATATCCCTCCGGCCAATACCGCTTGGCCGCCATGTAAGAAGGACCTCTACTTCCACAAGTTCTGCACGGGACTCGGCGTGAAGACGGAGTGGAAGAACGTGACAGACGGGAAGGTCGGCGCTATTAAGAAGGGCGCCTTGTACATTGTCATTGCGCCTGGAAACGGGCTCGAGTTTACGGTTCACGGCCAGTGCCGTCTGTACTTTAAGTCAGTTGGTAATCAGTGATTACCATATCAATTAATAAAACAAGTTTTATTCAAAGAGCGAAGCTCATACATTACATAGTCAGCAGATATGCTGACAGAAAACACACACATAGTGCAGCCTCGGGCTAAAGACCGAGTCTCAAACGACCCAACTTAAAAACAAATCAAAACAAGCATGATATTATTAAATATGCAGCCGCCGGCTTAAGCAGGAGTGAACCACTTCTCTCCTGCCTGCATTACGTAGATCTCGCAGTTTGCGTAGAAGTAGTCATACTGCGCCGGAGTCATGTCCTTCAGCCAGTCCTCATCCTCGTTGGCGAGGATGATAGTTGGTATGCTCTTTGAGGCCACCTTCCGTCTCTTCCCGTACTTCGGGTTCACTATGTAGTCTTTTTGGCAGCCGACGAGCTGCTTCCAGCACGGACAGAACTTGAAGGGAATGTCGTCAACGACATTGTAGACAGCTTCTTCATCATATGAAGACCAGTCGATATTATTTTGCCAGTAGTTGTGTCGTCCGAGGCTTCTGGCCCAGGATGTTTTACCTGTCCGTGTTGGGCCGACGATGTAGAGGCTGCGCTTTCTTGCTCCTGGAGTAATCTGGTTGTTTCAGACAACCATTCTAAGTCAGCTTTGGCTTGCTCTAGGCTTAAGCAGCTAGGTTCAAGGAGCATGTATGCTTTAGGACTGACCTGGTAGATGTTAGGCTCAAGCCAGTCCTGGAGTGTTTCGTTGCAGAGGAGGTCAGGATCAGTGGCAGGATGAGGATTGCTGTAAGGCTCTGCAATGTCCGGGAACAGGCGACTAGCTGAGTACTCAAAGTATGACAGTTTTGTGGCCCAGTCGTAAGGCAGTGAAGTCTGCACTAGTGAAAGGTACTCTGCTCGGCTAGTGGCATGTGTCATGATCTCCTTCATGACCTCATCCTTAGAAGGCTTCTTCTCAGAATTTTCCTTACCTGGAGGAACGAAGCTCTTCTTCCTTGGTATGTAAGTACCTTTCTCCCACTTGTCCTTGGGGTCCTTCAGTATGTACTCACGTACCTTGTCAGTACTCTTGGCGCTCTGTATATTCGGATGATACCGATCTATGTCAAAGTACCTCTCGTCACGAGTAGTGACAGGCTTGATGCACTGGAGAAGAGCATGGCAGTGCCATGTTCCGTCTTGGTGAGTCTCTCTCACTACCAGGATGTATGCTGGCTCGAAGTCCTTAGTGAGCCTGAAGAGATGCTCACCGATGAACTGTGGTTCTAGTGGACACTTGCTGTATGTGAGGAAGGTGTTCGCGTTCCGGTGCCTGAAGGACCGGACGCTGTGCCTGCCATCAGAGGTGATAGACAGAGAGGTCGACATTAGCGCAGGAGGTTGGGCAATCTCAGGCTCTCCTCAGCTCTATCCCTAGACAGCTGCGAAATAATCCGCCCACCGCCCGTGCCTTTTATAGCTGCTTGGTGGGCTGGGCCGGCCGGCCCATGGGGTGTGAGCAGCATAATATT---------------------------------------------------------------------------------------------------------------------------------------------------------------------------------
>EU224263
ACCGCTCACACCCCATGCGAGCCGCGGCTCTGTGCGGCGAGCGGTCCCCGGATGTTCTTACCCCGGTGCGATTTCTTTAGCTGCGTCTTCTTTAGCAGCTGCCCCCACTGTCCTATAAGTTGCTCCCCCGGTGCGATTCCGCATCATGGATGCTAGCAGCACCACTCCTTTTCCTTTCCCTCAGCCGCCTCGGGTACCCTCTGCAGCTCCGGTCGCCGGAGGCTTGCCGTGGAGTCGCGTCGGTGAGATAGTTATCTTTACCTTTGTTTCAGTGCTAGGCCTTTACCTGCTTTGGCTTTGGGTGCTCAGAGATTGTATCTTACTTCTGAAGGCTCAGCGAGGTAGATCCACGGAGGAGCTGATATTTGGTCCTGGTGAGAGGCCAGCCGTCGCTTGTGCCGACGGTTCTCGTCCTGTTCCAGATCCGTCTCCGTCCTGTCCACCGGGACCTAGACCTTTCGTGGTCTAGAGCACTCAGCATGTCAGGAGCTTTGAAGCGTAAGCGTTCGGATGAGGTTGCCTGGAGTCGAAGGAAGCCCGTCAAGAAGCAAGCCCGGGTTCCCCCTGCCCGGGCTGGCCCCTCTGTCAGGAGAGGACTCCCTGCCCTTCAGATCCAGACGCTCATAGCGGCTGGTGACACTATGATCACGGTGCCGTCCGGCGGCATCTGCAGTCTGATTGGCACGTATGCCCGGGGCTCTGATGAAGGTAACCGCCACACCAACGAGACTCTGACGTACAAGGTTGCGCTGGACTACCACTTCGTTGCTACTGCTGCGGCCTGCAAGTACTCCAGCATTGGAGTGGGTGTCATGTGGTTGGTGTACGATGCTCAGCCGACCGGCAATTCACCGGAGGTGAAGGACATCTTCCCTCACTCCGATACGCTCTCAGCGTTCCCCTACACTTGGAAGGTTGGCAGGGAGGTCTGCCATCGCTTCGTTGTTAAACGGCGCTGGTGCTTCACCATGGAGACTAACGGCCGGATCGGTTCAGATGTTCCTCCGGCCAATACCGCTTGGCCGCCTTGCAAGAAGGACATCTACTTCCACAAGTTCTGCACGGGACTCGGCGTGAAGACGGAGTGGAAGAACGTTACAGACGGGAAGGTCGGCGCTATTAAGAAGGGCGCCTTGTACATAGTCATTGCGCCTGGAAACGGGCTTGAGTTTACGGTTCACGGCCAGTGCCGTCTGTACTTTAAGTCAGTTGGTAATCAGTGATTACCACATCAATTAATAAAACAAGTTTTATTCAAAGAGCGAAGCTCATACATTACATAGTCAGCAGATATGCTGACAGAAAACACACACATAGTGCAGCCTCGGGCTAAAGACCGAGTCTCAAACGACCCAACTTAAAAACAAATCAAAACAAGCATGATATTATTAAATATGCAGCCGCCGGCTTAAGCAGGAGTGAACCACTTCTCTCCTGCCTGCATTACGTAGATTTCGCAGTTCGCGTAGAAGTAGTCATACTGCGCCGGAGTCATGTCCTTCAGCCAGTCCTCATCCTCGTTGGCGAGGATGATAGTTGGTATGCTCTTTGAGGCTACCTTCCGTCTCTTCCCGTACTTCGGGTTCACTATGTAGTCTTTTTGACAGCCGACGAGCTGCTTCCAGCACGGACAGAACTTGAAGGGAATGTCGTCAACGACATTGTAGACAGCTTCTTCATCATATGAAGACCAGTCGATATTATTCTGCCAGTAGTTGTGTCGTCCGAGGCTTCTGGCCCAGGATGTTTTACCTGTCCGTGTTGGGCCGACGATGTAGAGGCTGCGCTTTCTTGCTCCTGGAGTAATCTGGTTGTTTCAGACAACCATTCTAAGTCAGCTTTGGCTTGCTCTAGGCTTAAGCAGCTAGGTTCAAGGAGCATGTATGCTTTAGGACTGACCTGGTAGATGTTAGGCTCAAGCCAGTCCTGGAGTGTTTCGTTGCAGAGGAGGTCAGGATCAGTGGCAGGATGAGGATTGCTGTAAGGCTCTGCAATGTCCGGGAACAGGCGACTAGCTGAGTACTCAAAGTATGACAGTTTTGTGGCCCAGTCGTAAGGCAGTGAAGTCTGCACTAGTGAAAGGTACTCTGCTCTGCTAGTGGCATGTGTCATGATTTCCTTCATGACTTCATCCTTAGAAGGCTTCTTCTCAGTATTCTTACCTGGAGCGACGAAGCTCTTCTTCCTTGGAATGTAAGTACCTTTCTCCCACTTGTCCTTGGGATCCTTCAGTATGTACTCACGTACCTTGTCAGTGCTCTTGGCGCTCTGTATATTCGGATGATACCGATCTATGTCAAAGTACCTCTCGTCACGAGTAGTGACAGGCTTGATGCACTGGAGAAGAGCATGGCAGTGCCATGTTCCGTCTTGGTGAGTCTCTCTCACTACAAGGATGTATGCTGGCTCAAAGTCCTTAGTGAGCCTGAAGAGATGCTCACCGATGAACTCTGGTTCTAGTGGACACTTGCTGTATGTGAGGAAGGTGTTCGCGTTCCGGTGCCTGAAGGACCGGACGCTGTGCCTGCCATCAGAGGTGATTGACAGAGAGGTCGACATTAGCGCAGGAGGTTGGGCAGTCTCAGGCTCTTCTCAGCTCTACCCCTAGACAGCTGCGAAATAATCCGCCCACCGCCCGTGCCTTTTATAGCTGCTTGGTGGGCTGGGCCGGCCGGCCCATGGGGTGTGAGCAGCATAATATT------------------------------------------------------------------------------------------------------------------------------------------------------------------------------------
>EU224264
ACCGCTCACACCCCATGCGAGCCACGGCCCTGTGTGGCGAGCGGTCCCCGGATGTTCTTACCCCGGTGCGATTTCTTTAGCTGCGTCTTCTTTAGCAGCTGCCCCCACTGTCCTATAAGTTGCTCCCCCGGTGCGATTCCGCATCATGGATGCTAGCAGCACCACTCCTTTTCCTTTCCCTCAGCCGCCTCGGGTACCCTCTGCAGCTCCGTCCGCCGGAGGCCTGCCGTGGAGTCGCGTCGGTGAGATAGTCATCTTTACCTTTGTTTCGGTGCTAGGTCTTTACCTGCTTTGGCTTTGGGTGCTCAAAGATTGTATCTTACTTCTGAAGGCTCAGCGAGGTAGATCCACGGAGGAGCTGATCTTTGGTCCTGGTGAGAGGCCAGCCGTCGCTTCTGCCGACGGTTCTCGTCCTGTTCCAGATCCGTCGCCCTCCTGTCCGCCGGGACCTAGACCTTTCGTGGTCTAGAGCACTCAGCATGTCTGGAGCTTTGAAGCGCAAGCGTTCGGATGAGGTTGCCTGGAGTCGAAGGAAGCCCGTCAAGAAGCCTGCCCGCCGGCCCCCACCCCCGCGGGCTGGCCCCTCTGTCAGGAGAGGTCTCCCTGCCTTGCAGATTCAGACCTTGGTGGCTGCCGGTGACACCATGATCACTGTGCCGTCAGGCGGCATCTGCAGTCTGATTGGCACGTATGCCCGGGGCTCAGGTGAAGGTGAACGCCACACCAACGAGACTCTGACGTACAAGGTTGCTCTGGACTACCACTTCGTTGCTACCGCCGCGGCCTGCAAGTACTCCAGCATTGGAGTCGGTGTGTGCTGGTTGGTGTACGATGCGCAGCCTACCGGCACTGCCCCGACTGTGCAGGACATCTTTCCGCACCCGACTACGCTTGCCGCATTCCCGTACACCTGGAAGGTGGGGAGGGAGGTCTGCCATCGCTTCGTTGTTAAACGGCGCTGGTGCTTCACCATGGAGACTAACGGCCGGATCGGCTCAGATGTGCCACCGTCCAACACAGCGTGGCCCCCATGTAAGAAGGACATCTACTTCCACAAGTTCAGCACGGGCTTGGGCGTGAAGACGGAGTGGAAGAACGTTACAGACGGGAAGGACGGCGCCATCAAGAAGGGCGGCTTGTACATAGTCATTGCGCCCGGGAACGGGCTCGAGTTCACGTGTCACGGCCAGTGCCGTCTGTACTTTAAGTCTGTTGGGAATCAGTGATTCCCACTTCAATTCAATAAAACAAGTTTTATTCATACTGAACGGAGTTCATACATTACATAGTCAGCAGTATGCTGACAGAAAACACACACATAGTGCAGCCTCGGGCTAAAGACCGAGTCTCAAACGACCCAACTTAAAAACAAATCAAAACAAGCATGATATTATTAAACCTGCAGCCGCCGGCTTATGCAGGCGTGTACCACTTCTCCCCCGCCTGCATCACGTATATTTCGCAGTTTGCGTAGAAGTAGTCATACTGTGACGGTGTCAGCTCTTTCAGCCAGTCCTCATCCTCGTTGGCGAGGATGATGGTAGGAATGCTCTTCTTGGCTACCTTCCGCCGCTTCCCGTACTTTGGATTCACTATGTAGTCGGTCTGACAACCGACGAGCTGCTTCCAGCACGGACAGAACTTGAAGGGAATGTCGTCAACGACATTGTAGAGAGCTTCTTCATCATATGAAGACCAGTCGATATTATTCTGCCAGTAGTTGTGCCGTCCGAGGCTTCTGGCCCAGGATGTTTTACCTGTCCGTGTTGGGCCGACGATGTAGAGGCTTGTCTTTCTTGCTCCTGGAGTAATCTAGTTGTTTCAGCAAGCCAATCTAAGTCAGCTTTTGCTTGCTCTAGGCTTAAGCAGCTAGGTTCAAGGAGCATGTATGCTTTAGGACTGACCTGGTAGATGTTAGGCTCAAGCCAGTCCTGGAGTGTTTCGTTGCAGAGGAGGTCTGGGTCTGATGCAGGATGAGGACTGGTGAATGTTTCTGCAATGTCCGGGAAGAGGCGACTAGCTGAGTATTCAAAGTATGACAGTTTTGTTGCCCAGTCATACGGCAGGCTGCTCTGAACTAGAGAAAGGTACTCTTCTCTGCTAGTAGCATGTGTCATGATCTCTCTCATGACTTCATCCTTAGTAGGCTTCTTCTCAGAACTCTCCTTACCTGGCGGACTGAAGGACTTCTTCCTTGGAATGTATGTACCTTTCTCCCACTTGTCCTTCGGATCCTTCAGTATGTAGTCACGCACCTTGTCAGTGCTCTTGGCGCTCTGTATGTTCGGATGGTACCGATCTATGTCAAAGTACCTCTCGTCACGAGTAGTGACAGGCTTGATGCACTGGAGAAGAGCATGGCAGTGCCATGTCCCGTCTGCGTGTGTCTCTCTGACCACTAGTATGTAAGCTGGCTCAAAGTCCTTAGTGAGCCTGAAGAGATGCTCACCGATGAACTCTGGTTCTAGTGGACACTTGCTGTATGTGAGGAAGGTGTTCGCGTTCCGGTGCCTAAAGCTCCGGACGCTGTGCCTGCCATCAGAGGTGATTGACAGAGAGGTCGACATTAGCGCAGGAGGCTGGGCAATCTCAGGCTCTCCTCAACTCTATCCCTAGACAGCTGCGAAATAATCCGCCCACCCCCTGCTGCCTTTTATAGTGTGTTTGGTGGGCTGGGCCGGCCGGCCCAATGGGGGTGTGAGCAGCATAATATT------------------------------------------------------------------------------------------------------------------------------------------------------------------------
>EU224265
ACCGCTCACACCCCATGCGAGCCACGGCCCTGTGTGGCGAGCGGTCCTGCTCTGCCAGGCTGCCGGTGCGATTTCTTTAGCTGCGCCGTCTTTAGCAGCTGCCCACACTGTCCTATAAGTTGCTCTCCGGAGTGCGATGCGCTCATGGAGGCTAGCAGCCAGTACTCGTCCTTGCCCTATCCTCAGCCGCCACGGGTACCCGCCGCAGCTCCTTCTGCCGGAGGCCTGCCGTGGAGTCGCGTCGGTGAGATAGCTATCTTTACCTTTGTTGCAGTCCTAGCTCTTTACTTGCTTTGGCTTTGGGTCCTCAGAGATCTTATCTTGCTTGTTAAGGCTCAGCGAGGACGATCCACCGAGGAGCTGATCTTTGGTCCTGGTGAGAGGCCAGCCGTCGCCCCTGCCGACGGTTCTCGTCCTGTTCCGGATCCGTCTCCGTCCTGTCCGCCGGGTCCTAGGCCATTTGTGGCCTAGAGCTCTCAGCATGTCCGGAGCGTTGAAGCGCAAGCGTTCTGATGAGGTGGCCTGGAGTCGAAGGAAGCCAGCCAAGAAGCCAGCCCGTCAGCCCCCACCCCGGGCTGGCCCGTCCGTCAGGAGGGGACTCCCTGCCCTCCAGATTCAGACCTTGGTGGCTGCCGGTGATACTATGATCACTGTGCCGTCAGGCGGCATCTGCAGTCTGCTTGGCACCTATGCCCGCGGATCTGATGAAGGAAACCGCCACACCAACGAGACTCTAACGTACAAGGTTGCGTTAGACTACCACTTTGTTGCCACCGCTGCTGCGTGTAAATACAGCAGTATTGGTGTTGGAGTGTGCTGGTTGGTGTACGATGCGCAGCCTTCCGGCAATGCCCCGGAGGTGAAGGATATCTTCCCTCATGGAGATACGCTTTCCGCCTTCCCCTACACTTGGAAGGTTGGGAGGGAGGTCTGCCATCGCTTCGTGGTGAAGCGACGCTGGACGTTTACCATGGAGACCGACGGTCGCATTGGGTCGGATGTCCCTCCGGCTAATGCCTCTTGGCCGCCATGCAAGCGCTCCATCTACTTCCACAAGTTCTGCACTGGACTCGGAGTGAAGACGGAGTGGAAGAACGTTACAGACGGGAAGGTCGGCGCCATTAAGAAGGGCGCCTTGTACATTGTTCTTGCCCCGGGCAACGGCCTTGAGTTTACGGTTCACGGCCAAGCCCGTTTGTACTTTAAGTCTGTTGGGAATCAGTGATTCCCACTTAATTTAATAAAACTTGTTTTATTCATACTGAACGAAGTTCATACATTACATAGTCGGCAGATTTGCCGACGAAAAACACACACATAGTGCAGCCTCGGGCTAAAGACCGAGTCTCAAACGACCCAACTTAAAAACAAATCAAAACAAGCATGATATTATTAAAATTGCAGCCGCCGGCTTCACTCTGTCTGGAAGAACTTCTCTCCAGACAGCAGGATGTACTGGTCGCAGTTTGCCTCGAAGTAGCTCAGCTGCGCCGGAGTCATGTCCCTCAGCCAGTCCTCATCCTCGTTGGCGAGGATGATGGTTGGAATGCTCTTCTTTGCTACCTTCCGGCGTTTCCCGTACTTGGGATTGACTATGTAGTCTGTTTGGCAGCCGACGAGCTGCTTCCAGCACGGACAGAACTTGAAGGGAATGTCGTCAACGACATTGTAGAGAGCTTCTTCATCATATGAAGACCAGTCAATATTGTTTTGCCAGTAGTTGTGTCTTCCGAGGCTTCTGGCCCAGGTTGTTTTACCTGTCCGTGTTGGGCCGACGATGTAGAGGCTGCGTTTTCTTGTTCCTGGAGCATTCTGGTTGTTTCAGCCAACCATTCTAAGTCAGCTTTTGCTTGTTCTAGGCTTAAGCAGCTAGGTTCTAAGAGCATGTATGCTTTGGGACTGACCTGGTAGATGTTTGGCTCCAGCCAGTCCCGGATTGTCTCATTGCAGTGGAGGTCAAGCTCTGTGGCAGGATGAGGATTGGTGTAGGACTCTGCGATGTCTGGGAAGAGGCGACTAGCTGAGTATTCAAAGTAAGACAGTTTTGTTGCCCAGTCATAGGGCAGTGAAGTCTGCACCAGAGAAAGGTACTCTTCCTTGCTGGTGGCATGTGTCATGATCTCTCTCATGACTTCATCCTTGCTAGGCTTCTTCTCAGAGTTTTCCTTACCTGGAGGCACGAAGGACTTCTTCCTTGGTATGTATGTACCTTTCTCCCACTTGTCCTTGGGGTCCTTCAGTATGTAGTCACGCACCTTGTCAGTGCTCTTGGCGCTCTGTATGTTGGGATGGTACCGATCTATGTCAAAGTACCTCTCATCTCTAGTTGTGACTGGCTTGATGCATTGCAGGAGAGCATGGCAGTGCCATGTCCCATCTGTGTGTGTCTCTCTAACTACCAGTATGTAGGCTGGTTCAAAGTCCTTAGTGAGCCTGAACAGATGCTCACCGATGAACTCTGGTTCTAGTGGACACTTGCTGTATGTCAGGAAGGTGTTTGCGTTCCGGTGCCTGAAGCAACGGACGCTGTGCCTGCTCTCAGAGCTGGAACCTACGGTGGACATAGCGCTAGAGGTGGGCAGTCTCAGGCTCCTCCTCAACTCTATCCCTAGACAGCTGCGAAATAATCCGCCCACCCCCAGTGCCCTTTTATAGTTGTTTGGTGGGCTGGGCCGGCCGGCCCATGGGGTGTGAGCAGCATAATATT-------------------------------------------------------------------------------------------------------------------------------------------------------------------------------
>EU244913
ACCGCGCTTTCTCATGCGAGCCCGTTAGGGCGAGCGGTCCCCCAGGCTTTGGGAGGGCTTGTTTTTCTCAGTCGGCCCCGATATTAAAGGGCCGCGTATGAATCGCACTATAAGTAGAGCCCTAGGTGCGATCTCTGCATGGATAGCCTTGAAGGAGCGTCCCCTGCTTTGCCCGCAGTAGCTTTGCCTCGTGTCCCCCGGGCAGCTCCGTCCGCTCCTGCGTTGCCGTGGAGCCGCGTTGGTGAAATAGCTATCTTTACCTTTGTTGCAGTGCTAGCGCTTTACTTACTTTGGGTTTGGGTGCTGAGAGATCTTGTCTTCGTTTTGAAGGCTCGACGAGGCGGATCTACGGAGGAGCTGCATTTTGGGCCCAGGGAGCGGGAGTCTGTCGCTTCTGCCGACAGTTCTCGTCCAGTCGCTGCTCCGCCGGCCCCTCCTGTAAGTAACGCTAGGCCTTTCGCGGTCTAGCTGCCGTGAGCATGCCTACTACCGCCGGGAAACGGAAGAGGACAGATGATGCCGCTTGGAGTAAGAGAGCTCGACCGAAGGCCGGGCGTACATCTGCCGCCCGGCCTGGTACTGCCGTTCGTCGGGTCCGTCCAGCTCTGCAGATCCAGACGCTCCAGGCGGCTGGTACGTCAATGATCACCGTTCCCTCGGGTGGTGTTTGTGATATCCTCGGGTCCTATTCACGAGGCTCTGACGAGTGCAATCGCCACACCAACGAGACTGTCACCTACAAGGTAGCTCTGGACTACCATTTCGTTGCTAGTGCAGCAGCCTGCAAGTATTCCAGTATTGGCACTGGCGTGGTGTGGTTGGTGTACGACGCACAGCCTCAGGGCAATTGCCCTACGGTGAAAGACATCTTCCCGCATCCTGACACTTTGAGCGCCTTCCCGTATACCTGGAAGGTCGGCCGAGAGGTGTGCCATCGGTTCGTGGTGAAGCGGCGGTGGACTTTCACGATGGAAGTCAATGGACGGATTGGATCTGATGAGCCTCCCGCTAATGTCGTGTGGCCCCCGTGCCGGAAGAACATATACTTCCACAAGTTTGTCACCGGACTCGGTGTAAAAACGGAGTGGAAGAATACAACCGGCGGTGAAGTCGGAGACATTAAGAAGGGTGCCCTGTATATTGTAATTGCCCCAGGCAATGGACTCGATTTTACGGTGCATGGAAATGCCCGTTTGTACTTTAAGAGCGTTGGTAATCAGTGATTGCCAGCGAATGTAATAAAAACATTATTTCTATGATTATCACGCCGCAGGCGTTACATTACATAGTCCGCAGATAGGCGGACAGGAAGCAAACACATACAATACTCGGCGGCCAGATCGTGGCGGCTAAGGGATAGCGTAGGAAAAAAACACACAAAAAAAAACTGACATTATTGAAATTGGTCGGCGCTCAGACCCCGATAGGGGGATGGGCTGTAGCTGACACCGCGGGCCCGCCGAAGAAGCGCTCGCCTTCTTCCATTATGTAGACGACGCAGTTCTGATGAAAGTAGTCCAGCTGCCCTGGACTCATTACCTTCAGCCAGTCTTCATCCTCGTTGGCAAGAACAATTGTGGAGATGCTTTTCTTGGCTACTCTCCGTTTCTTCCCATACTTGGGATTAACGACGTAGTTCTCTTGGCAACCAATCAGTTGCTTCCAGCAAGGACAGAACTTGAAGGGGATGTCGTCAATGACGTTGTAGACTGCGTCCTCGTCGTAGCAGGACCAGTCGACGTTGTTTTGCCAGTAATTATGTCTTCCCAGGCTACGGGCCCAAGTAGATTTTCCAGTTCTTGTTGGGCCGAGGATGTAGAGGCTAAGCTTTCTTGTACCTGTATTGTTCTGGATGTAGAAGACATCCATTCTAGGTCAGAGGATGCCTCTTCCAGGCTTAAGCAATGTGGGTTACAGAGCATGTATGCTTCAGGACTAACCTGAAACAGGTTGGGTTGCACCCAGTTGTCAATGGTGGCTGGGTCCCTCAGAAGTGGCGTGGTAGTAGGATGAGGACTGGTGTACTCTTCCACAGTATCTGGGAATAGCTTAGAAGCTGAGTATTCAAAGTATTGCAGTTTCGTAGCCCAGTCGTATGGTAATGCCTTCTGAAGCATGGAAAGGTACTCTTCCTTGGAGGTGGAGTGCTCGATGATATCTCTAACGATATCATCCTTGGAGGGTTTGGAATTCTTGCTCTCGGAGGAAGAGGATACAAAGGATTGTTTGCGTGGTATAAATGTACCTTTCTCCCACTTGGCGATTGGATTTTTCAGGATGTATTCCCTGACTTTGTTGGCACTCTTTGCACTCTGAATGTTAGGGTGGAAACTCTCAATGTCGAAGAACCCTTGGTTCGTCGTTTGTACAGGCCTGACGCTCTGGACTAAGGCATGGAGGTGCCATTCTCCATCTGCGTGTGCTTCCCTGCTCACTAGAATGTATGCCGGACTCCAGTGACTAATGAGCTGCCATAGTATCAGACCCACTGCCTCTGGGTCCAGTCTGCAGCGAGAGTAAGTGAGGAAGGTGTTGGCATTCCTATGCTTGAATGGCCTGGAGGCTATGGTGGAGTCCTCTTGTGTAGGCATGGAGTCTGATTTGGGAGCTCTCCAACTCTACTACAACAGGTTTTGCGAATCGAAATCCGACCTCCCTCGGCTTTATAGACGACGTAAGTGGGCTGGGCCCAAAGGTTTTTGGGCCGCAATGAGAAAGCGCAAAACCAATAATATT--------------------------------------------------------------------------------------------------------------------------------------------------
>EU244914
ACAGCGCTTTTTTATGCGAGGCCTTTAGGCCGAGCGGTCCCCGTCTGCTGGGTGCGATCTATTTTTTAAGGCTGGCAGGTTCAGAATGCCGCCCTTGCATCGCACTATAAGTACTGCTGTTGCTGGTCCTCGACATGGATAGCTTTGGTAGAGCTCCTCCTCTTTGGTCGCAGTCAGATTTGCCTCGGGTCCCAACCTCAGCTCCGTCGTCCTCCGGATTGCCGTGGAGCCGCGTCGGTGAGATAGCTATCTTTACCTTTGTTGCTGTCCTAGGTCTTTACCTGCTTTGGAGTTGGGTGGGGAGAGATCTTCTCTTGGTCGTGAAGGCTCGCCGCGGAGGAACCACGGAGGAGCTGTCATTTGGGCCCAGGGAGCGCCAATCAGTGGCTTGTCCTGTTGCTCGGGTGGACCGTGCTGCTGTTCCCAGTGGTGCAGTGGACGCTATACCGTTCACCGGTTAGCTCGCCGTCAGCATGCCTCTCAGTGGGATGAAGCGTAAGAGGTCCGATGAGGCTGCTCGCCGTAAGAGGATGTCCGGGGCCAAACAGGGGCGTACATCTGCCGCCCGTGTTGCCCCTTCAGTTCGGAAGATTCGTCCCTCTCTGCAGATCCAGACGCTGCAGGCGGCTGGTCAGACAATGATCTCTGTCCCGTCCGGGGGCGTTTGTGAACTTCTTGGTACCTTCTCCCGTGGCTCTGACGAGGGGAACAGGCACACCAACGAGACTGTCATCTATAAGGTGTCACTGGACTACCACTTCGTTGCCACCGCCGCTTCCTGCAAGTATTCATCGATCGGCACTGGCGTGGTGTGGTTGGTGTACGACGCACAGCCTTCGGGGAATGCCCCGACAGTGAAGGATATCTTTCCTCACCCGGATACTCTGACAGCGTTCCCCTACACCTGGAAGGTTGGACGTGAAGTGTGTCATCGGTTCGTGGTGAAGAGGCGGTACACTTTTACGATGGAAGTGAACGGGCGCATCGGTAGCGATGTCCCTGGCAGCACCAGCTGTTGGCCCCCGTGCCGTAGAAATATTTACTTCCACAAGTTTGTCACCGGCTTAGGGGTAAAAACGGAGTGGAAGAACACTACCGGCGGTGATGTGGGTGACATTAAGAAGGGGGCTCTGTACATTGTAGTTGCGCCTGGCAACGGGTTGGAATTCACGGTGCATGGCAATGCCCGTTTGTACTTCAAGTCAGTCGGGAACCAGTAGGCCCCGCTTATTAATAAAAATTTGTTTTAAATGTATTGACTATCCCGAAGGAAGGGTTGTACAGGCGGCGGCTACGCCGACAGATAACATAAAACAATACAGGGCGGTCAGGACAAAGCAGGCGGATACAGGGCGCGCAAGGGGAAAACAATAAAACCGTGACTGACATTAATATAATTGGTCGGCGCTCAGACTTCGTCAGAAGGATGGGCTGTAGCTGACACCGCCGGCGGGCTGAAGAACCGTTCACCCGGTTCTAACATGTATGTTGTACAGTTTGCATTGAAATAGTCCTGCTGGGCAGGCGACATGTCTTTAAACCAGTCCTCGTCCTCATTGGCCAACACTATTGTGGGGATTGACTTGTGGGCCACCTTCTTGCGTTTGCCGTATTTTGGATTGACAATGTAATCTTTCTGGCAGCCAATCAGTTGCTTCCAGCACGGGCAGTACTTGAAGGGTATGTCGTCGATTATATTGTATTCTGCGTCCTCGTCGTAGGAGGACCCAGTCGACGTTGTTCTGCCAGTAATTATGTCTTCCCAGGCTTCTTGCCCATGTTGACTTGCCCGTTCTTGTTGGCCCGACGATGTAGAGGCTGAGCTTCCTGTTGGAATGAGAATTCTGGATGTTTCGGCCATCCAGGTTAGGTCAGACGCTGCCTCTTCTAGGGTTAAGCAACTGGGGTTTGTAAGCATGTAAGCTTGAGGGCTTACCTGGTAAAGGTTGTTCTGCAACCAGGTGTTTATCGTTGTTGTGTCAAGGAGGTTTGGAGTGGTTCGAGGGAAAGGACTGGTGTATATTTCCTGAGTGTCAGGAAACAGTTTGTTGGCTGAATACTCAAAGTATTGCAGCTTGGTTGCCCACTCGTAGGGGAGTGCCTTCTGTATCATGGAAAGGTACTCTTGCTTGTTGGTGGAGTGTTCTATGATATCTCTGACGATATCATCTTTTGATTGTTTTTTGGAATTTGGCTCAGTCGAATCTCCCTGGAAGCTAGTCTTCCTGGGTATGAATGTACCTTTCTCCCAAATACTTACCGGCTTCTTCGTGATGTATGCTTTGATCTTGTTAGCACTCTTTCCACTCTGGATGTTGGGGTGATGGTTATCAATGTCGAAGAAGGCCGGATCCGTGGTGTAGACAGGCTTGACACTCTGGGCGAGTACGTGGATATGATATCCGCCGTCCTCGTGTGTCTCTCTGACAGAGAGTATGTATGCGGGATTCCAGTGAGAGATGAGGTTCCAGATGATCAGACCTACAGCTTCAGGGTCTAGGTTGCAGCGTGGGTATGTGAGGAAGGTGTTGACGTTGCGATGTTTGAAGCGACGGACAGGAGCGGAGGACATTGAAGATCCTACGGTCGACATTGCTTTGGCTGGTCGGATTTGGAGCCTCAACCAACTCTCCTACAGGTTTGCGATTTAGAATAACGCACTCCTCCTGCCTTCTTATAGGACGTCTTGATGGGCTGGGCCGCATGTTCTTGGGCCTCAATAAAAAAGCGCAAACCAATAATATT-----------------------------------------------------------------------------------------------------------------------------------------
>EU244915
ACCGCGCTTTCTCATGCGAGGCCCACAAGGCCGAGCGGTCCCGGCTATGGTGCGTTTGCTTTTGTAGGGCTGCCCGTTTCAGAGGGCCGCGTTTGAATCGCATTATAAGTACTGTCTCCGGTGCGATCTCTGCATGGAGAGCTTTGAAGGAGCGGGTTCCTTTGTCCCCCAGGTTGCTTTGCCTCGTGTCCCCCCCGCAGCTCCGTCAGTCCCCAGTCTGCCGTGGAGTAGCGTCGGTGAGATAGCTATATTCATCTTTGTTGCAGTGCTAGCGCTTTACTTGCTTTGGATCTGGGTGGTGAGAGATTGTCTCTTCGTTGTTAAGGCTCGCCAAGGCGGATCAACGGAGGAGCTGCAGTTCGGGCCCAGGGAGCGCCCACCTGTCCCTGCTGGTGACAGGCCTCCTTTGCCTCCGGCTGTATCGGTTGCTACTACCAGTGAGACTAGACCTTTCTCGGTCTAGTCGGCCTTCAGCATGCCTCTTACCGCCGGGAAACGGAAGAGGTCAGGTGATGCGTCCAGTTCTAAGGTTGCTCGGCCGAAGCTCGGGCGTTCATCTGCCGCCCGTGCTGGTAAACCTAGTACTAGGGCTCGTCCATCCCTGCAGATCCAGACGCTTCAGGCGGCTGGACAGTCAATGATATCTGTCCCGTCTGGTGGCGTTTGTGATTTGCTTGGCTCGTTTGCCCGAGGATCCGATGAGGGCAACCGCCACACCAACGAGACTGTAACATACAAGGTAGCCCTCGACTATCATTTCGTGGCTACTGCAGGTGCCTGCAAGTATTCAAGTATCGGCACTGGCGTGGTGTGGTTGGTGTATGACGCACAGCCTCAGGGGAACTGTCCCCAGGTAAAGGATATTTTCCCGCATCCTGATTCCTTGAGCGCCTTCCCGTATACCTGGAAGGTTGGAAGAGAGGTGTGCCACCGGTTCGTGGTGAAGCGGCGATGGCTGTTCACGATGGAGACCAACGGGAGGATTGGTTCGGATACCCCTGGCCCTACCAGTTGCTGGCCCCCGTGCCGCAAGAACATTTACTTCCACAAGTTTGAAGCCGGCTTAGGGGTGAAAACGGAGTGGAAGAACACTACAGGCGGAGACGTCGGTGACATTAAGAAGGGTGCCCTGTATATTGTAATTGCCCCAGGCAATGGGCTCGAATTCACCGTGCATGGTAATGCTCGGTTGTACTTTAAGAGTGTTGGGAATCAGTGAGTCCCATGAATAATAAAACTTGTTTTAATATTTGTATGATTATTACGCCGAAGGCGTTGAATTACACAGTCCGCCGATGGGCGGACAGAAAATACACACAAACCAAAATAGGCGGTCAGATCGTGGCGGATAAGGGATAGCGAAGGAAAAAAATAAAACAAACCAAACTGACATTATTACATTGGTCGGCGCTCAGACTTCGATAGAAGGATGGGCTGTAGCTGACACCGCTGGCCCGCCGAAGAACCGTTCACCCGGTTCAAGGATGTATACAGTGCAGTTTGCATTGAAATAGTCCTGCTGTGCAGGCGTCATGTCCTTCAGCCAATCCTCATCCACATTGGCAAGCACTATTGTGGGGATGCTTTTCTTGGCCACCTTCTTGCGTTTCCCATATTTAGGGTTTACAATGTAATCTTTTTGGCAGCCAATTAACTGCTTCCAACATGGACAGAACTTGAAAGGGATGTCGTCTATGATGTTGAAGACTGCGTCCTCGTCGTATGAGGTCCAGTCGACGTTGTTCTGCCAGTAATTATGTCGTCCCAGGCTTCTGGCCCAAGTGGACTTTCCTGTTCTTGTTGGGCCGAGGATGTAGAGGCTCTGCTTCCTTGTTCCTGGAATATTCTGGATGTATGAGACATCCATTCGAGGTCAAAGGCTGCATCTTCAAGGCTTAAGCAGTCTGGATTCAGGAGCATGTATGCTTGGGGACTAACCTGGTATATGTTGGTGTAAACCCAGGACTGGATAGTTTCCCCATCTTGGAGCTGTGGTGCTGTAGGTGGATGTGGGTTGGTGTACGTTTCCTGTATCTCAGGAAACAGTCTGTTGGCTGAATACTCAAAGTATTGTAGCTTGGTTGCCCATTCGTAAGGGAGTGCCTTCTGTATCATAGAGAGGTACTCTTGCTTTGAGGTGGAGTGTTCGATGATATCTCTCACGATATCATCCTTGGATTGCTTAGTGGTGTTCCCCTCTGAGGTAGAGCCAAGGAAGGTTTTCTTCCTTGGTATGAATGTACCTCTCTCCCACACCTTCAGTGGGTTCTTCAATACGTAATCCCTTACCTTGTTAGCACTCTTTGCAGCTTGTATGTTGGGGTGGTAGTCTTCGATGTCGAAGAACCTTTCATCATGGGTGTAGACAGGCTTGACGCTCTGAGCTAAGGCATGCAGATGCCATGACCCATCTTGATGAGCTTCCCTACTCACCACGATGTATGCAGGAGTCCATGACTCTAAGAGACTCCATAGCACCAGACCTACGACTTCAGGCTCTAAGGTGCAGTGAGGGTATGTCAGGAAGGTGTTGACATTGCGGTGCTTGAAGCGACGCGTAGGAGCTGAAGGCACAGTTGATGCTATGCTCGACATCTCTACTGCTGGTCTGGAATGGAGGCTCCCAACAAACTCTCCTACGGTTTGCGAATCGAAATAACGCACAGCTGCTGCTTTATAGTACTCTAGGTGGGTTGGGCCTAATGAGTTTTTGGGCCGCAATGAGAAAGCGCAAACCAATAATATT----------------------------------------------------------------------------------------------------------------------------------------
>EU244916
ACCGCGCTTTCTCATGCGAGCCCACTAGGGCGAGCGGTCCCCAGGCTTTGGGTGCGCTTGTTTTTGTCAGTCGGTCCCGATATCAAAGGGCCGCGTATGAATCGCACTATAAGTACAGCCAAGGGTGCGATGTCGCCATGGATAGCTTTGAAGGAGCGTCCCCTCTTTTGCCCCAGGTCCCGTCGCGTCGTGTCCCCCCAGCAGCTCCGTCAGCTCCTAGCTTGCCGTGGAGTCGCGTAGGTGAAATAGCTATCTTTACCTTTGTTGCAGTGCTAGCGCTTTACTTGCTTTGGAGTTGGGTGTTGAGGGACCTCGTTTTTGTTTTGAAGGCTCAGCGCGGCGGATCTACGGAGGAGCTGCAGTTCGGGCCCAGGGAGCGCCCACCTGTACCCGCTGGTGACAGTAATCGTTCTGTCCCTGTTCCGTCGGCCCCTCCTGTAAGTGAACCTAGACCCTTTTCGGTCTAGCTGCCCTCAGCATGCCTGCTACCGCCGGGAAACGGAAGAGGTCAGATGATGCTGCCTGGAGTAAGAGAGCTCGTCCGAAGGCCGGTCGTACATCTGCCGCCCGGCCTGGTACTTCCGTTCGTCGGATCCGTCCAGCCCTGCAGATCCAGACGCTTCAGGCGGCTGGTACGTCTATGATTACCGTCCCCTCGGGGGGCGTTTGTGATATTCTTGGTTCCTACTCACGAGGCTCTGACGAGTGCAACCGTCACACCAACGAGACTGTTACCTACAAGGTGGCTCTCGACTACCATTTTGTTGCGAGTTCAGCAGCCTGCAAGTACTCGAGTATTGGCACTGGCGTGGTGTGGTTGGTGTATGATGCACAGCCTCAGGGTAATTGCCCGCAGGTTAAGGACATCTTCCCACATCCAGACACTCTGAGCGCCTTCCCGTATACCTGGAAGGTCGGCCGAGAGGTGTGCCATCGGTTCGTGGTGAAGCGGAGGTGGACTTTCACGATGGAAGTCAATGGACGCATTGGGTCTGATATTCCTCCGGCGAATGCAGTGTGGCCCCCGTGCCGGAAGAACATATACTTCCACAAGTTTGTCACCGGACTAGGGGTAAAAACGGAGTGGAAGAATACAACCGGCGGTGATGTCGGTGACATTAAGAAGGGTGCCCTCTATATTGTAATTGCCCCGGGCAATGGACTCGATTTTACGGTGCATGGTAATGCCCGTTTGTACTTTAAGAGTGTTGGTAATCAGTGATTGCCAGCCAATGTAATAAAAACATTATTTATTTGATGATTATGCCGAAGGCTTTGCATTACAAAGTCCGCAGATAGGCGGACAACAAACAACACACATACATTAAACGGCGGCCAGATCGTGGCGGCTAAGGGATAGCGAAGGAAAAAAACACACGAAAAAAAACAGACATTGGTGAAATTGGTCGGCGCTCAGACTTCGTTAGAAGGATGGGCTGTAGCTGACACCGACTCTCCTCCGAAGAAGCGCTCGCCTTCTTCCATAATGTAGACGACGCAGTTTTGATGAAAGTAGTCCAGTTGTCCTGGAGACATTACTTTCAGCCAGTCCTCATCCTCGTTGGCAAGTATAATCGACGGTATGCTTGTCTTGGCTACTCTTCGTTTCTTCCCGTACTTGGGATTGACGACGTAGTCCTTTTGGCAACCTATCAATTGTTTCCAGCAAGGACAGTACTTGAAGGGGATGTCGTCAATGACGTTGTAGACTGAGTCCTCGTCGTAGCAGGACCAGTCGACGTTGTTCTGCCAGTAATTATGTCTTCCCAGGCTACGGGCCCAAGTAGATTTTCCAGTTCTTGTTGGGCCGAGGATGTAGAGGCTAAGCTTTCTTGTACCTGTATTGTTCTGGATGTGGAAGACATCCACTCTAGGTCAGACAGTGCATCTTCTAGGCTCAGGCAATTGGGATTACATAGCATGTATGCTTCAGGACTAACCTGAAACAAGTTCGATTGAACCCAGTTGTCGATGGTGGCTGGTTCTCTCAGCAGTGGAGTTGTAGGAGGATGAGGATTGGTGTACTCCTCCACGGTATCAGGGAATAGCTTAGAAGCTGAATACTCAAGGTATTGTAGTTTCGTAGCCCACTCGTATGGTAATGCCTTCTGTAGCATAGAAAGGTATTCCTCTCTAGATGTGGAGTGCTCAATGATATCTCTAACGATATCATCTTTGGAGGGTTTGGAATTCTTGCTCTCAGAGGAAGAGGTCACGAAGCTTTGCTTGCGTGGAATGAACGTACCTTTCTCCCACTGACATACTGGGTTCTTCAGTATGTATTCTCTGACCTTGTTAGCGCTTTTAGCACTCTGAATGTTAGGGTGGAAACCCTCTATGTCAAAGAACCCCTGGTTCGTTGTGTGTACAGGCTTGACGCTCTGTGCTAAGGCATGGAGGTGCCATTCTCCATCAGCATGAGCCTCTCGGCTTACTAGAATGTAAGCAGGATTCCAGTGACCAATGAGCTCCCAGAGGTGGAGACCCACTGCCTCTGGCTCCAGACTGCAGCGAGAGTAAGTGAGGAATGTATTGGCATTTCTATGCTTGAACGGTCTTGTTGCTACCGTGGCTTGCTCTTGGCTAGGCATGGCGTCGGATTTGGGAGCTCCCAACTCTACTACAACCGGTTTTGCGAATCGAAATGCAGCGTCCCTCCTGCGGCTTTATAGCCGCCGTAAGTGGGCTAGGCCTAATGTTCTATTGGGCCGCTATGAGAAAGCGCAAAACCAATAATATT----------------------------------------------------------------------------------------------------------------------------------------------
>EU445692
ACAGCGTCCCCTTTGGCGAGGGGCCCATGCTAAACCGGGCCCCGAGCGGTCCTTTGCTGCTTTGTGTGGGGCGTGATTTAAATCCAGCCCTTGCTTTCGACCGCCGACAGGCTTTGGTGCTATAAATCGGTCCTCTGCTCTCCCTTTGTATGGAGAGCCAAGGTGCGATCTATCCTTTGCCTCAAAGTGCTTTGCCGCGGGTACCCTCTGCAGCTCCGTCATCCTCAGGACTGCCGTGGAGTCGCGTCGGTGAGATAGTTATATTCACTTTTGTTGCAGTGCTAGCGTTGTATTTGCTGTGGTTGTGGGTGCTGAGAGATCTTATCTTCATTGTTAAGGCTCGGCGAGGTAGATCTACGGAGGAGCTGCAATTCGGGGACCTTGAGCGTGCCCCGCCTGTCCCTTCTGCCGACGGTCCTCCGTCCGTTCCAGCGCCTTCTTGTCCTGCCCAGCCTAGGTCTCCCTTTCTAGGCTGAGCTGGTAGGCATGTCGTCTTCCCTTGGCAAGAGGAAGAGGTCCGATGAGGGCGCTTGGTCTAAGGGGAAGTCTAAGAAGAAGGCAATGAGAGGCTCGTCCTCTCGCAGGCCTGGCCCTGTCAGGGGGCCTCGTCCTGCTCTCCAAATTGCGCAGTACATAGCTGCGGGCACCTCTATGGTCACTGTCCCGTCCGGTGGCGTTTGTGAGCTCCTTGCGACCTACGCAAGAGGATCCGATGAGGGTAACAGGCACACCAACGAGACTGTTACGTACAAGGTCGCCCTGGATTACCACTTCGTGCTCACAGCAGAGGCCTGCCGCTACTCGTCCATCGGTGTAGGGGTGGCTTGGTTGGTGTATGACGCACAGCCCACCGGCAACGCCCCTCAGGTCTCTGACATATTCCCACACGGCGACACCCTCGCTGCATTCCCGTATACTTGGAAGGTCGGTAGGGAAGTGTGTCATCGCTTCGTGGTGAAACGGCGGTGGACTTTCACGATGGAGTCTGACGGGAGGATCGGCTCCGATATTCCTAGAACGACGGATGCTTGGCCGCCCTGCAAGCGGAGTATCTACTTCCACAAGTTTGTCACCGGACTCGGTGTAAAAACCGAGTGGAAGAACGTAGCTGACGGAGGCGTAGGGGCCATTAAGAAGGGTGCTCTGTACCTGGTCATTGCCCCCGGCAATGGTCTCACTTTCACCGCGCATGGAATTGCGCGGTTGTACTTCAAGAGTGTTGGGAATCAGTGATTCCCTCGAATAATAAAATAATTTTTATAATTTCATTGATGAGCATGCAATGCATACATTACATAGTCAGCCGATGGGCTGACGGAAAACACACATAAACAAGGCGGACAGGATAAAGGCGGGCGGCTAAGGGAAGCCGCATGGGGCAACACAACACACCCAACAGATCATTATTGAACATGCAGCCGCCGGCTTCAAACAGGGGAGAACCACTTCTCCCCTGGCGTCATAATGTATATGACGCAGTTTGCCTCGAAGTACTCCCGCTGTGCGGGAGTCATATCCTTCAGCCAGTCCTCATCTTCATTGGCGAGGACGATGGTCGGGATGCTTCTTGATGCGACCTTCTTGCGTTTGCCATACTTGGGGTTGACGATGTACTCCTTCTGACAGCCAATTAACTGCTTCCAACAAGGACAGTACTTGAAAGGAATATCGTCTACGATATTATACATAGCCTCTTCGTCATAAGAGGTCCAGTCTACGTTATTCTGCCAGTAATTGTGGCGACCTAGGCTTCTAGCCCAGGTTGATTTCCCTGTCCTTGTAGGCCCGACGATGTAGAGGCTCTGCTTTCTGTCTGAAGGTAGTTGCTGTGTGTAACGTCATCGAGCCAGACAAGGTCAGACTCTGCCTGTTCTCGGGTGCAGTTGTTAATTAGCATGTATGCATCAGGGTGTACCTGGAAGATGTTGGGTTTGAGCCAATCATCTATTGTCTCTTTGCAGTGCAGCTCAGGCTCTGTCTGAGGATGAGGATGGATGTAAGGCTCAGGAATGTCAGGGAAGAGTTTATTGGCCGAGTACTCAAAGTACTGCAGCTTAGTGGCCCACTCGTAAGGGAGTTCTTTCTGAAGCCTAAAGAGGTACTCCTGCTTGCTAGTAAAGTGCTCGATGATATCTCTAACGATATCATCCTTTGTTGGTTTAGTGGGGGGCTCATCCCCTTGGTTAGGAACGAAAGATTTCTTTCGTGGAATGAAGGTACCTCTCTCCCATAGTGCGATGGGATCTTTCAGTATGTAGGTTTTTACCTTGTCAACAAACTTAGCTGATTGGATGTTCGGATAATGATCTTCAATGTCGAAGAATCTTGAATTTCTGGTCGTGACAGGCTTGACGCTCTGTGCAAGACCATGGCAGTGCCATGTCCCGTCTTGGTGTGCCTCTCGACACACTATGATGTATGCCGGTTCCCATGGAGCTATCAAGCTCCATAGGGTGAGACCAATGGCTTCAGGCTCTAGAGGGCACTTGGGATAGGTGAGGTAGGTGTTTGCGTTCCGGTGCTTGAAGCTCCGTGACGCCACGCTGTTGGATGAAGATCCTACGGTAGCCATGAGCTCTAGCCTGGGTGCGATTTGCTCTCCCCAAACTCTATGCCTAGACAGTTCGCGTCGAAATCCCACCCACCCCATCCCCTTCTTATAGTAGGGATTGTTGGGCTGGGCCGGCTTTCAAATTTTTTGGGCCGGCCGACAAAGGGGACGCGAACAATAATATT--------------------------------------------------------------------------------------------------------------------------------------------------
>EU445693
ACAGCGTCCCCTTTGGCGAGGGGCCCATGCTAAACCGGGCCCCGAGCGGTCCTTTGCTGCTTTGTGTGGGGCGTGATTTAAATCCAGCCCTTGCTTTCGACCGCCGACAGGCTTTGGTGCTATAAATCGGTCCTCTGCTTCTCCTTTGTATGGAGAGCCAAGGTGCGATCTATCCTTTGCCTCAAAGTGCTTTGCCGCGGGTACCCTCTGCAGCTCCGTCATCCTCAGGACTGCCGTGGAGTCGCGTCGGTGAGATAGTTATATTCACTTTTGTTGCAGTGCTAGCGTTGTATTTGCTGTGGTTGTGGGTGCTGAGAGATCTTATCTTCATTGTTAAGGCTCGGCGAGGTAGATCTACGGAGGAGCTGCAATTCGGGGACCTTGAGCGTGCCCCGCCTGTCGCTTCTGCCGACGGTCCTCCGTCCGTTCCAGCGCCTTCTTGTCCTGCCCAGCCTAGGTCTCCCTTTCTAGGCTGAGCTGGTAGGCATGTCGTCTTCCCTTGGCAAGAGGAAGAGGTCCGATGAGGGCGCTTGGTCTAAGGGGAAGTCTAAGAAGAAGGCAATGAGAGGCTCGTCCTCTCGCAGGCCTGGCCCTGTCAGGGGGCCTCGTCCTGCTCTCCAAATTGCGCAGTACATAGCTGCGGGCACCTCTATGGTCACTGTCCCGTCCGGTGGCGTTTGTGAGCTCCTTGCGACTTACGCAAGAGGATCCGATGAGGGTAACAGGCACACCAACGAGACTGTTACGTACAAGGTCGCCCTGGATTACCACTTCGTGCTCACAGCAGAGGCCTGCCGCTACTCGTCCATCGGTGTAGGGGTGGCTTGGTTGGTGTATGACGCACAGCCCACCGGCAACGCCCCTCAGGTCTCTGACATATTCCCACACGGCGACACTCTCGCTGCATTCCCGTATACTTGGAAGGTCGGTAGGGAAGTGTGTCATCGCTTCGTGGTGAAACGGCGGTGGACTTTCACGATGGAGTCTGACGGGAGGATCGGCTCCGATATTCCTAGAACGACGGATGCTTGGCCGCCCTGCAAGCGGAGTATCTACTTCCACAAGTTTGTCACCGGACTCGGTGTAAAAACCGAGTGGAAGAACGTAGCTGACGGAGGCGTAGGGGCCATTAAGAAGGGTGCTCTGTACCTGGTCATTGCCCCCGGCAATGGTCTCACTTTCACCGCGCATGGAATTGCGCGGTTGTACTTCAAGAGTGTTGGGAATCAGTGATTCCCTCGAATAATAAAATAATTTTTATAATTTCATTGATGAGCATGCAATGCATACATTACATAGTCAGCCGATGGGCTGACGGAAAACACACATAAACAAGGCGGACAGGATAAAGGCGGGCGGCTAAGGGAAGCCGCATGGGGCAACACAACACACCCAACAGATCATTATTGAACATGCAGCCGCCGGCTTCACACAGGGGAGAACCACTTCTCCCCTGGCGTCATAATGTATATGACGCAGTTTGCCTCGAAGTACTCCCGCTGTGCGGGAGTCATATCCTTCAGCCAGTCCTCATCTTCATTGGCGAGGACGATGGTCGGGATGCTTCTTGATGCGACCTTCTTGCGTTTGCCATACTTGGGGTTGACGATGTACTCCTTCTGACAGCCAATTAACTGCTTCCAACAAGGACAGTACTTGAAAGGAATATCGTCTACGATATTATACATAGCCTCTTCGTCATAAGAGGTCCAGTCTACGTTATTCTGCCAGTAATTGTGGCGACCTAGGCTTCTAGCCCAGGTTGATTTCCCTGTCCTTGTAGGCCCGACGATGTAGAGGCTCTGCTTTCTGTCTGAAGGTAGTTGCTGTGTGTAACGTCATCGAGCCAGACAAGGTCAGACTCTGCCTGTTCTCGGGTGCAGTTGTTAATTAGCATGTATGCATCAGGGTGTACCTGGAAGATGTTGGGTTTGAGCCAATCATCTATTGTCTCTTTGCAGTGCAGCTCAGGCTCTGTCTGAGGATGAGGATGGATGTAAGGCTCAGGAATGTCAGGGAAGAGTTTATTGGCCGAGTACTCAAAGTACTGCAGCTTAGTGGCCCACTCGTAAGGGAGTTCATTCTGAAGCCTAGAGAGGTACTCCTGCTTGCTAGTAGAGTGTTCGATGATATCTCTAACGATATCATCCTTTGTTGGTTTAGGTGTGTGCTCATCGCCTTGGTGAGGAACGAAAGATTTCTTTCGTGGAATGAATGTACCTCTCTCCCATAGTGCGATTGGATCTTTCAGTATGTAGGCTCTTACCTTGTCTACAGACTTAGCTGATTGGATGTTCGGATGATGATCTTCTATGTCGAAGAATCTTGAATTTCTGGTCGTGACAGGCTTGACGCTCTGTGCAAGAGCATGGCAGTGCCATGTCCCGTCTTGGTGTGCCTCTCGACACACTATGATGTATGCCGGTTCCCATGGAGCTATCAAGCTCCATAGGGTGAGACCAATGGCTTCAGGCTCTAGAGGGCACTTGGGATAGGTGAGGTAGGTGTTTGCGTTCCGGTGCTTGAAGCTCCGTGACGCCACGCTGTTGGATGAAGATCCTACGGTAGCCATGAGCTCTAGCCTGGGTGCGATTTGCTCTCCCCAAACTCTATGCCTAGACAGTTCGCGTCGAAATCCCACCCACCCCATCCCCTTCGTATAGTAGGGATTGTTGGGCTGGGCCGGCTTTCAAATTTTTTGGGCCGGCCGACAAAGGGGACGCGAACAATAATATT--------------------------------------------------------------------------------------------------------------------------------------------------
>EU445694
ACAGCGTCCCCTTTGGCGAGGGGCCCATGCTAAACCGGGCCCCGAGCGGTCCTTTGCTGCTTTGTGTGGGGCGTGATTTAAATCCAGCCCTTGCTTTCGACCGCCGACAGGCTTTGGTGCTATAAATCGGTCCTCTGCTGTTCCTTTGTATGGAGAGCCAAGGTGCGATCTATCCTTTGCCTCAAAGTGCTTTGCCGCGGGTACCCTCTGCAGCTCCGTCATCCTCTGGACTGCCGTGGAGTCGCGTCGGTGAGATAGTTATATTCACTTTTGTTGCAGTGCTAGCGTTGTATTTGCTGTGGTTGTGGGTGCTGAGAGATCTTATCTTCATTGTTAAGGCTCGGCGAGGTAGATCTACGGAGGAGCTGCAATTCGGGGACCTTGAGCGTGCCCCGCCTGTCCCTTCTGCCGACGGTCCTCCGTCCGTTCCAGCGCCTTCTTGTCCTGCCCAGCCTAGGTCTCCCTTTCTAGGCTGAGCTGGTAGGCATGTCGTCTTCCCTTGGCAAGAGGAAGAGGTCCGATGAGGGCGCTTGGTCTAAGGGGAAGTCTAAGAAGAAGGCAATGAGAGGCTCGTCCTCTCGTAGGCCTGGCCCTGTCAGGGGGCCTCGTCCTGCTCTCCAAATTGCGCAGTACATAGCTGCGGGCACCTCTATGGTCACTGTCCCGTCCGGTGGCGTTTGTGAGCTCCTTGCGACCTACGCAAGAGGATCCGATGAGGGTAACAGGCACACCAACGAGACTGTTACGTACAAGGTCGCCCTGGATTACCACTTCGTGCTCACAGCAGAGGCCTGCCGCTACTCGTCCATCGGTGTAGGGGTGGCTTGGTTGGTGTATGACGCACAGCCCACCGGCAACGCCCCTCAGGTCTCTGACATATTCCCACACGGCGACACTCTCGCTGCATTCCCGTATACTTGGAAGGTCGGTAGGGAAGTGTGTCATCGCTTCGTGGTGAAACGGCGGTGGACTTTCACGATGGAGTCTGACGGGAGGATCGGCTCCGATATTCCTAGAACGACGGATGCTTGGCCGCCCTGCAAGCGGAGTATCTACTTCCACAAGTTTGTCACCGGACTCGGTGTAAAAACCGAGTGGAAGAACGTAGCTGACGGAGGCGTAGGGGCCATTAAGAAGGGTGCTCTGTACCTGGTCATTGCCCCAGGCAATGGTCTCACTTTCACCGCGCATGGAATTGCGCGGTTGTACTTCAAGAGTGTTGGGAATCAGTGATTCCCTCGAATAATAAAATAATTTTTATAATGTCATTGATGAGCATGCAATGCATACATTACATAGTCAGCCGATGGGCTGACGGAAAACACACATAAACAAGGCGGACAGGATAAAGGCGGGCGGCTAAGGGAAGCCGCATGGGGCAACACAACACACCCAACAGATCATTATTGAACATGCAGCCGCCGGCTTCAAACAGGGGAGAACCACTTCTCCCCTGGCGTCATAATGTATATGACGCAGTTTGCCTCGAAGTACTCCCGCTGTGCGGGAGTCATATCCTTCAGCCAGTCCTCATCTTCATTGGCGAGGACGATGGTCGGGATGCTTCTTGATGCGACCTTCTTGCGTTTGCCATACTTGGGGTTGACGATGTACTCCTTCTGACAGCCAATTAACTGCTTCCAACAAGGACAGTACTTGAAAGGAATATCGTCTACGATATTATACATAGCCTCTTCGTCATAAGAGGTCCAGTCTACGTTATTCTGCCAGTAATTGTGGCGACCTAGGCTTCTAGCCCAGGTTGATTTCCCTGTCCTTGTAGGCCCGACGATGTAGAGGCTCTGCTTTCTGTCTGAAGGTAGTTGCTGTGTGTAACGTCATCGAGCCAGACAAGGTCAGACTCTGCCTGTTCTCGGGTGCAGTTGTTAATTAGCATGTATGCATCAGGGTGTACCTGGAAGATGTTGGGTTTGAGCCAATCATCTATTGTCTCTTTGCAGTGCAGCTCAGGCTCTGTCTGAGGATGAGGATGGATGTAAGGCTCAGGAATGTCAGGGAAGAGTTTATTGGCCGAGTACTCAAAGTACTGCAGCTTAGTGGCCCACTCGTAAGGGAGTTCATTCTGAAGCCTAGAGAGGTACTCCTGCTTGCTAGTAGAGTGCTCGATGATATCTCTAACGATATCATCCTTTGTTGGTTTAGGTGTGTGCTCATCTCCTTGGTGAGGAACGAAAGATTTCTTTCGTGGAATGAATGTACCTCTCTCCCATAGTGCGATTGGATCCTTCAGTATGTAGGCTCTTACCTTGTCTACAGACTTAGCTGATTGGATGTTGGGATGATGATCTTCTATGTCGAAGAACCTTGAATTTCTGGTCGTGACAGGCTTGACGCTCTGTGCAAGAGCATGGCAGTGCCATGTCCCGTCCTGGTGTGCCTCTCGACACACTATGATGTATGCCGGTTCCCATGGAGCTATCAAGCTCCATAGGGTGAGACCAATGGCTTCAGGCTCTAGAGGGCACTTGGGATAGGTGAGGTAGGTGTTTGCGTTCCGGTGCTTGAAGCTCCGTGACGCCACGCTGTTGGATGAAGATCCTACGGTAGCCATGAGCTCTAGCCTGGGTGCGATTTGCTCTCCCCAAACTCTATGCCTAGACAGTTCGCGTCGAAATCCCACCCACCCCATCCCCTTCTTATAGTAGGGAATGTTGGGCTGGGCCGGCTTTCAAATTTTTTGGGCCGGCCGACAAAGGGGACGCGAACAATAATATT--------------------------------------------------------------------------------------------------------------------------------------------------
>EU445695
ACAGCGTCCCCTTTGGCGAGGGGCCCATGCTAAACCGGGCCCCGAGCGGTCCTTTGCTGCTTTGTGTGGGGCGTGATTTAAATCTAGCCCTTGCTTTCGACCGCCGACAGGCTTTGGTGCTATAAATCGGTCCTCTGCTTCTCCTTTGTATGGAGAGCCAAGGTGCGATCTATCCTTTGCCTCAAAGTGCTTTGCCGCGGGTACCCTCTGCAGCTCCGTCATCCTCAGGAGTGCCGTGGAGTCGCGTCGGTGAGATAGTTATATTCACTTTTGTTGCAGTGCTAGCGTTGTATTTGCTGTGGTTGTGGGTGCTGAGAGATCTTATCTTCATTGTTAAGGCTCGGCGAGGTAGATCTACGGAGGAGCTGCAATTCGGGGACCTTGAGCGTGCCCCGCCTGTCGCTTCTGCCGACGGTCCTCCATCCGTTCCAGCGCCTTCTTGTCCTGCCCAGCCTAGGTCTCCCTTTCTAGGCTGAGCTGGTAGGCATGTCGTCTTCCCTTGGCAAGAGGAAGAGGTCCGATGAGGGCGCTTGGTCTAAGGGGAAGTCTAAGAAGAAGGCAATGAGAGGCTCGTCCTCTCGCAGGCCTGGCCCTGTCAGGGGGCCTCGTCCTGCTCTCCAAATTGCGCAGTACATAGCTGCGGGCACCTCTATGGTCACTGTCCCGTCCGGTGGCGTTTGTGAGCTCCTTGCGACCTACGCAAGAGGATCCGATGAGGGTAACAGGCACACCAACGAGACTGTTACGTACAAGGTCGCCCTGGATTACCACTTCGTGCTGACAGCAGAGGCCTGCCGCTACTCGTCCATCGGTGTAGGGGTGGCTTGGTTGGTGTATGACGCACAGCCCACCGGCAACGCCCCTCAGGTCTCTGACATATTCCCACACGGCGACACTCTCGCTGCATTCCCGTATACTTGGAAGGTCGGTAGGGAAGTGTGTCATCGCTTCGTGGTGAAACGGCGGTGGACTTTCACGATGGAGTCTGACGGGAGGATCGGCTCCGATATTCCTAGAACGACGGATGCTTGGCCGCCCTGCAAGCGGAGTATCTACTTCCACAAGTTTGTCACCGGACTCGGTGTAAAAACCGAGTGGAAGAACGTAGCTGACGGAGGCGTAGGGGCCATTAAGAAGGGTGCTCTGTACCTGGTCATTGCCCCCGGCAATGGTCTTACTTTCACCGCGCATGGAATTGCGCGGTTGTACTTCAAGAGTGTTGGGAATCAGTGATTCCCTCGAATAATAAAATAATTTTTATAATTTCATTGATGAGCATGCAATGCATACATTACATAGTCAGCCGATGGGCTGACGGAAAACACACATAAACAAGGCGGACAGGATAAAGGCGGGCGGCTAAGGGAAGCCGCATGGGGCAACACAACACACCCAACAGATCATTATTGAACATGCAGCCGCCGGCTTCAAACAGGGGAGAACCACTTCTCCCCTGGTGTCATAATGTATATGACGCAGTTTGCCTCGAAGTACTCCCGCTGTGCGGGAGTCATATCCTTCAGCCAGTCCTCATCTTCATTGGCGAGGACGATGGTCGGGATGCTTCTTGATGCGACCTTCTTGCGTTTGCCATACTTGGGGTTGACGATGTACTCCTTCTGACAGCCAATTAACTGCTTCCAACAAGGACAGTACTTGAAAGGAATATCGTCTACGATATTATACATAGCCTCTTCGTCATAAGAGGTCCAGTCTACGTTATTCTGCCAGTAATTGTGGCGACCTAGGCTTCTAGCCCAGGTTGATTTCCCTGTCCTTGTAGGCCCGACGATGTAGAGGCTCTGCTTTCTGTCTGAAGGTAGTTGCTGTGTGTAACGTCATCGAGCCAGACAAGGTCAGACTCTGCCTGTTCTCGGGTGCAGTTGTTAATTAGCATGTATGCATCAGGGTGTACCTGGAAGATGTTGGGTTTGAGCCAATCATCTATTGTCTCTTTGCAGTGCAGCTCAGGCTCTGTCTGAGGATGAGGATGGATGTAAGGCTCAGGAATGTCAGGGAAGAGTTTATTGGCCGAGTACTCAAAGTACTGCAGCTTAGTGGCCCACTCGTAAGGGAGTTCATTCTGAAGTCTAGAGAGGTACTCCTGCTTGCTAGTAGAGTGCTCGATGATATCTCTAACGATATCATCCTTTGTTGGTTTAGGTGTGTGCTCATCGCCTTGGTGAGGAACGAAAGATTTCTTTCGTGGAATGAATGTACCTCTCTCCCATAGTGCGATTGGATCTTTCAGTATGTAGGCTCTTACCTTGTCTACAGACTTAGCTGATTGGATGTTCGGATGATGATCTTCTATGTCGAAGAATCTTGAATTTCTGGTCGTGACAGGCTTGACGCTCTGTGCAAGAGCATGGCAGTGCCATGTCCCGTCTTGGTGTGCCTCTCGACACACTATGATGTATGCCGGTTCCCATGGAGCTATCAAGCTCCATAGGGTGAGACCAATGGCTTCAGGCTCTAGAGGGCACTTGGGATAGGTGAGGTAGGTGTTTGCGTTCCGGTGCTTGAAGCTCCGTGACGCCACGCTGTTGGATGAAGATCCTACGGTAGCCATGAGCTTTAGCCTGGGTGCGATTTGCTCTCCCCAAACTCTATGCCTAGACAGTTCGCGTCGAAATCCCACCCACCCCATCCCCTTCTTATAGCAGGGATTGTTGGGCTGGGCCGGCTTTCAAATTTTTTGGGCCGGCCGACAAAGGGGACGCGAACAATAATATT--------------------------------------------------------------------------------------------------------------------------------------------------
>EU445696
ACAGCGTCCCCTTTGGCGAGGGGCCCATGCTAAACCGGGCCCCGAGCGGTCCTTTGCTGCTTTGTGTGGGGCGTGATTTAAATCCAGCCCTTGCTTTCGACCGCCGACAGGCTTTGGTGCTATAAATCGGTCCTCTGCTTCTCCTTTGTATGGAGAGCCAAGGTGCGATCTATCCTTTGCCTCAAAGTGCTTTGCCGCGGGTACCCTCTGCAGCTCCGTCATTTTCAGGACTGCCGTGGAGTCGCGTCGGTGAGATAGTTATATTCACTTTTGTTGCAGTGCTAGCGTTGTATTTGCTGTGGTTGTGGGTGCTGAGAGATCTTATCTTCATTGTTAAGGCTCGGCGAGGTAGATCTACGGAGGAGCTGCAATTCGGGGACCTTGAGCGTGCCCCGCCTGTCCCTTCTGCCGACGGTCCTCCGTCCGTTCCAGCGCCTTCTTGTCCTGCCCAGCCTAGGTCTCCCTTTCTAGGCTGAGCTGGTAGGCATGTCGTCTTCCCTTGGCAAGAGGAAGAGGTCCGATGAGGGCGCTTGGTCTAAGGGGAAGTCTAAGAAGAAGGCAATGAGAGGCTCGTCCTCTCGCAGACCTGGCCCTGTCAGGGGGCCTCGTCCTGCTCTTCAAATTGCGCAGTACATAGCTGCGGGCACCTCTATGGTCACTGTCCCGTCCGGTGGCGTTTGTGAGCTCCTTGCGACCTACGCAAGAGGATCCGATGAGGGTAACAGGCACACCAACGAGACTGTTACGTACAAGGTCGCCCTGGATTACCACTTCGTGCTCACAGCAGAGGCCTGCCGCTACTCGTCCATCGGTGTAGGGGTGGCTTGGTTGGTGTATGACGCACAGCCCACCGGCAACGCCCCTCAGGTCTCTGACATATTCCCACACGGCGACACTCTCGCTGCATTCCCGTATACTTGGAAGGTCGGTAGGGAAGTGTGTCATCGCTTCGTGGTGAAACGGCGGTGGACTTTCACGATGGAGTCTGACGGGAGGATCGGCTCCGATATTCCTAGAACGACGGATGCTTGGCCGCCCTGCAAGCGGAGTATCTACTTCCACAAGTTTGTCACCGGACTCGGTGTAAAAACCGAGTGGAAGAACGTAGCTGACGGAGGCGTAGGGGCCATTAAGAAGGGTGCTCTGTACCTGGTCATTGCCCCCGGCAATGGTCTCACTTTCACCGCGCATGGAATTGCGCGGTTGTACTTCAAGAGTGTTGGGAATCAGTGATTCCCTCGAATAATAAAATAATTTTTATAATTTCATTGATGAGCATGCAATGCATACATTACATAGTCAGCCGATGGGCTGACGGAAAACACACATAAACAAGGCGGACAGGATAAAGGCGGGCGGCTAAGGGAAGCCGCATGGGGCAACACAACACACCCAACAGATCATTATTGAATATGCAGCCGCCGGCTTCAAACAGGGGAGAACCACTTCTCCCCTGGCGTCATAATGTATATGACGCAGTTAGCCTCGAAGTACTCCCGCTGAGCGGGAGTCATATCCTTCAGCCAGTCCTCATCTTCATTGGCGAGGACGATGGTCGGGATGCTTCTTGATGCGACCTTCTTGCGTTTGCCATACTTGGGGTTGACGATGTACTCCTTCTGACAGCCAATTAACTGCTTCCAACAAGGACAGTACTTGAAAGGAATATCGTCTACGATATTATACATAGCCTCTTCGTCATAAGAGGTCCAGTCTACGTTATTCTGCCAGTAATTGTGGCGACCTAGGCTTCTAGCCCATGTTGATTTCCCTGTCCTTGTAGGCCCGACGATGTAGAGGCTCTGCTTTCTGTCTGAAGGTAGTTGCTGTGTGTAACGTCATCGAGCCAGACAAGGTCAGACTCTGCCTGTTCTCGGGTGCAGTTGTTAATTAGCATGTATGCATCAGGGTGTACCTGGAAGATGTTGGGTTTGAGCCAATCATCTATTGTCTCTTTGCAGTGCAGCTCAGGCTCTGTCTGAGGATGAGGATGGATGTAAGGCTCAGGAATGTCAGGGAAGAGTTTATTGGCCGAGTACTCAAAGTACTGCAGCTTAGTGGCCCACTCGTAAGGGAGTTCATTCTGAAGCCTAGAGAGGTACTCCTGCTTGCTAGTAGAGTGCTCGATGATATCTCTAACGATATCATCCTTTGTTGGTTTAGGTGTGTGCTCATCGCCTTGGTGAGGAACGAAAGATTTCTTTCGTGGAATGAATGTACCTCTCTCCCATAGTGCGATTGGATCCTTCAGTATGTAGGCTCTTACCTTGTCTACAGACTTAGCTGATTGGATGTTCGGATGATGATCTTCTATGTCGAAGAACCTTGAATTTCTGGTCGTGACAGGCTTGACGCTCTGTGCAAGAGCATGGCAGTGCCATGTCCCGTCTTGGTGTGCCTCTCGACACACTATGATGTATGCCGGTTCCCATGGAGCTATCAAGCTCCATAGGGTGAGACCAATGGCCTCAGGCTCTAGAGGGCACTTGGGATAGGTGAGGTAGGTGTTTGCGTTCCGGTGCTTGAAGCTCCGTGACGCCACGCTGTTGGATGAAGATCCTACGGTAGCCATGAGCTCTAGCCTGGGTGCGATTTGCTCTCCCCAAACTCTATGCCTAGACAGTTCGCGTCGAAATCCCACCCACCCCATCCCCTTCTTATAGTAGGGATTGTTGGGCTGGGCCGGCTTTCAAAATTTTTGGGCCGGCCGACAAAGGGGACGCGAACAATAATATT--------------------------------------------------------------------------------------------------------------------------------------------------
>EU445697
ACAGCGTCCCCTTTGGCGAGGGGCCCATGCTAAACCGGGCCCCGAGCGGTCCTTTGCTGCTTTGTGTGGGGCGTGATTTAAATCCAGCCCTTGCTTTCGACCGCCGACAGGCTTTGGTGCTATAAATCGGTCCTCTGCTTCTCCTTTGTATGGAGAGCCAAGGTGCGATCTATCCTTTGCCTCAAAGTGCTTTGCCGCGGGTACCCTCTGCAGCTCCGTCATCCTCAGGACTGCCGTGGAGTCGCGTCGGTGAGATAGTTATATTCACTTTTGTTGCAGTGCTAGCGTTGTATTTGCTGTGGTTGTGGGTGCTGAGAGATCTTATCTTCATTGTTAAGGCTCGGCGAGGTAGATCTACGGAGGAGCTGCAATTCGGGGACCTTGAGAGTGCCCCGCCTGTCCCTTCTGCCGACGGTCCGCCGTCCGTTCCAGCGCCTTCTTGTCCTGCCCAGCCTAGGTCTCCCTTTCTAGGCTGAGCTGGTAGGCATGTCGTCTTCCCTTGGCAAGAGGAAGAGGTCCGATGAGGGCGCTTGGTCTAAGGGGAAGTCTAAGAAGAAGGCAATGAGAGGCTCGTCCTCTCGCAGGCCTGGCCCTGTCAGGGGGCCTCGTCCTGCTCTCCAAATTGCGCAGTACATAGCTGCGGGCACCTCTATGGTCACTGTTCCGTCCGGTGGCGTTTGTGAGCTCCTTGCGACCTACGCAAGAGGATCCGATGAGGGTAACAGGCACACCAACGAGACTGTTACGTACAAGGTCGCCCTGGATTACCACTTCGTGCTCACAGCAGAGGCCTGCCGCTACTCGTCCATCGGTGTAGGGGTGGCTTGGTTGGTGTATGACGCACAGCCCACCGGCAACGCCCCTCAGGTCTCTGACATATTCCCACACGGCGACACTCTCGCTGCATTCCCGTATACTTGGAAGGTCGGTAGGGAAGTGTGTCATCGCTTCGTGGTGAAACGGCGGTGGACTTTCACGATGGAGTCTGACGGGAGGATCGGCTCCGATATTCCTAGAACGACGGATGCTTGGCCGCCCTGCAAGCGGAGTATCTACTTCCACAAGTTTGTCACCGGACTCGGTGTAAAAACCGAGTGGAAGAACGTAGCTGACGGAGGCGTAGGGGCCATTAAGAAGGGTGCTCTGTACCTGGTCATTGCCCCCGGCAATGGTCTCACTTTCACCGCGCATGGAATTGCGCGGTTGTACTTCAAGAGTGTTGGGAATCAGTGATTCCCTCGAATAATAAAATAATTTTTATAATTTCATTGATGAGCATGCAATGCATACATTACATAGTCAGCCGATGGGCTGACGGAAAACACACATAAACAAGGCGGACAGGATAAAGGCGGGCGGCTAAGGGAAGCCGCATGGGGCAACACAACACACCCAACAGATCATTATTGAACATGCAGCCGCCGGCTTTAAACAGGGGAGAACCACTTCTCCCCTGGCGTCATAATGTATATGACGCAGTTTGCCTCGAAGTACTCCCGCTGTGCGGGAGTCATATCCTTCAGCCAGTCCTCATCTTCATTGGCGAGGACGATGGTCGGGATGCTTCTTGATGCGACCTTCTTGCGTTTGCCATACTTGGGGTTGACGATGTACTCCTTCTGACAGCCAATTAACTGCTTCCAACAAGGACAGTACTTGAAAGGAATATCGTCTACGATATTATACATAGCCTCTTCGTCATAAGAGGTCCAGTCTACGTTATTCTGCCAGTAATTGTGGCGACCTAGGCTTCTAGCCCAGGTTGATTTCCCTGTCCTTGTAGGCCCGACGATGTAGAGGCTCTGCTTTCTGTCTGAAGGTAGTTGCTGTGTGTAACGTCATCGAGCCAGACAAGGTCAGACTCTGCCTGTTCTCGGGTGCAGTTGTTAATTAGCATGTATGCATCAGGGTGTACCTGGAAGATGTTGGGTTTGAGCCAATCATCTATTGTCTCTTTGCAGTGCAGCTCAGGCTCTGTCTGAGGATGAGGATGGATGTAAGGCTCAGGAATGTCAGGGAAGAGTTTATTGGCCGAGTACTCAAAGTACTGCAGCTTAGTGGCCCACTCGTAAGGGAGTTCATTCTGAAGCCTAGAGAGGTACTCCTGCTTGCTAGTAGAGTGCTCGATGATATCTCTAACGATATCATCCTTTGTTGGTTTAGGTGTGTGCTCATCGCCTTGGTGAGGAACGAAAGATTTCTTTCGTGGAATGAATGTACCTCTCTCCCATAGTGCGATTGGATCTTTCAGTATGTAGGCTCTTACCTTGTCTACAGACTTAGCTGATTGGATGTTCGGATGATGATCTTCTATGTCGAAGAATCTTGAATTTCTGGTCGTGACAGGCTTGACGCTCTGTGCAAGAGCATGGCAGTGCCATGTCCCGTCTTGGTGTGCCTCTCGACACACTATGATGTATGCCGGTTCCCATGGAGCTATCAAGCTCCATAGGGTGAGACCAATGGCTTCAGGCTCTAGAGGGCACTTGGGATAGGTGAGGTAGGTGTTTGCGTTCCGGTGCTTGAAGCTCCGTGACGCCACGCTGTTGGATGAAGATCCTACGGTAGCCATGAGCTCTAGCCTGGGTGCGATTTGCTCTCCCCAAACTCTATGCCTAGACAGTTCGCGTCGAAATCCCACCCACCCCATCCCCTTCTTATAGTAGGGATTGTTGGGCTGGGCCGGCTTTCAATTTTTTTGGGCCGGCCGACAAAGGGGACGCGAACAATAATATT--------------------------------------------------------------------------------------------------------------------------------------------------
>EU445698
ACAGCGTCCCCTTTGGCGAGGGGCCCATGCTAAACCGGGCCCCGAGCGGTCCTTTGCTGCTTTGTGTGGGGCGTGATTTAAATCCAGCCCTTGCTTTCGACCGCCGACAGGCTTTGGTGCTATAAATCGGTCCTCTGCTTCTCCTTTGTATGGAGAGCCAAGGTGCGATCTATCCTTTGCCTCAAAGTGCTTTGCCGCGGGTACCCTCTGCAGCTCCGTCATCCTCAGGATTGCCGTGGAGTCGCGTCGGTGAGATAGTTATATTCACTTTTGTTGCAGTGCTAGCGTTGTATTTGCTGTGGTTGTGGGTGCTGAGAGATCTTATCTTCATTGTTAAGGCTCGGCGAGGTAGATCTACGGAGGAGCTGCAATTCGGGGACCTTGAGCGTGCCCCGCCTGTCCCTTCTGCCGACGGTCCTCCGTCCGTTCCAGCGCCTTCTTGTCCTGCCCAGCCTAGGTCTCCCTTTCTAGGCTGAGCTGGTAGGCATGTCGTCTTCCCTTGGCAAGAGGAAGAGGTCCGATGAGGGCGCTTGGTCTAAGGGGAAGTCTAAGAAGAAGGCAATGAGAGGCTCGTCCTCTCGCAGGCCTGGCCCTGTCAGGGGGCCTCGTCCTGCTCTCCAAATTGCGCAGTACATAGCTGCGGGCACCTCTATGGTCACTGTCCCGTCCGGTGGCGTTTGTGAGCTCCTTGCGACCTACGCAAGAGGATCCGATGAGGGTAACAGGCACACCAACGAGACTGTTACGTACAAGGTCGCCCTGGATTACCACTTCGTGCTCACAGCAGAGGCCTGCCGCTACTCGTCCATCGGTGTAGGGGTGGCTTGGTTGGTGTATGACGCACAGCCCACCGGCAACGCCCCTCAGGTCTCTGACATATTCCCACACGGCGACACTCTCGCTGCATTCCCGTATACTTGGAAGGTCGGTAGGGAAGTGTGTCATCGCTTCGTGGTGAAACGGCGGTGGACTTTCACGATGGAGTCTGACGGGAGGATCGGCTCCGATATTCCTAGAACGACGGATGCTTGGCCGCCCTGCAAGCGGAGTATCTACTTCCACAAGTTTGTCACCGGACTCGGTGTAAAAACCGAGTGGAAGAACGTAGCTGACGGAGGCGTAGGGGCCATTAAGAAGGGTGCTCTGTACCTGGTCATTGCCCCCGGCAATGGTCTCACTTTCACCGCGCATGGAATTGCGCGGTTGTACTTCAAGAGTGTTGGGAATCAGTGATTCCCTCGAATAATAAAATAATTTTTATAATTTCATTGATGAGCATGCAATGCATACATTACATAGTCAGCCGATGGGCTGACGGAAAACACACATAAACAAGGCGGACAGGATAAAGGCGGGCGGCTAAGGGAAGCCGCATGGGGCAACACAACACACCCAACAGATCATTATTGAACATGCAGCCGCCGGCTTCAAACAGGGGAGAACCACTTCTCCCCTGGCGTCATAATGTATATGACGCAGTTTGCCTCGAAGTACTCCCGCTGTGCGGGAGTCATATCCTTCAGCCAGTCCTCATCTTCATTGGCGAGGACGATGGTCGGGATGCTTCTTGATGCGACCTTCTTGCGTTTGCCATACTTGGGGTTGACGATGTACTCCTTCTGACAGCCAATTAACTGCTTCCAACAAGGACAGTACTTGAAAGGAATATCGTCTACGATATTATACATAGCCTCTTCGTCATAAGAGGTCCAGTCTACGTTATTCTGCCAGTAATTGTGGCGACCTAGGCTTCTAGCCCAGGTTGATTTCCCTGTCCTTGTAGGCCCGACGATGTAGAGGCTCTGCTTTCTGTCTGAAGGTAGTTGCTGTGTGTAACGTCATCGAGCCAGACAAGGTCAGACTCTGCCTGTTCTCGGGTGCAGTTGTTAATTAGCATGTATGCATCAGGGTGTACCTGGAAGATGTTGGGTTTGAGCCAATCATCTATTGTCTCTTTGCAGTGCAGCTCAGGCTCTGTCTGAGGATGAGGATGGATGTAAGGCTCAGGAATGTCAGGGAAGAGTTTATTGGCCGAGTACTCAAAGTACTGCAGCTTAGTGGCCCACTCGTAAGGGAGTTCATTCTGAAGCCTAGAGAGGTACTCCTGCTTGCTAGTAGAGTGCTCGATGATATCTCTAACGATATCATCCTTTGTTGGTTTAGGTATGTGCTCATCGCCTTGGTGAGGAACGAAAGATTTCTTTCGTGGAATGAATGTACCTCTCTCCCATAGTGCGATTGGATCTTTCAGTATGTAGGCTCTTACCTTGTCTACAGACTTAGCTGATTGGATGTTCGGATGATGATCTTCTATGTCGAAGAATCTTGAATTTCTGGTCGTGACAGGCTTGACGCTCTGTGCAAGAGCATGGCAGTGCCATGTCCCGTCTTGGTGTGCCTCTCGACACACTATGATGTATGCCGGTTCCCATGGAGCTATCAAGCTCCATAGGGTGAGACCAATGGCTTCAGGCTCTAGAGGGCACTTGGGATAGGTGAGGTAGGTGTTTGCGTTCCGGTGCTTGAAGCTCCGTGACGCCACGCTGTTGGATGAAGATCCTACGGTAGCCATGAGCTCTAGCCTGGGTGCGATTTGCTCTCCCCAAACTCTATGCCTAGACAGTTCGCGTCGAAATCCCACCCACCCCATCCCCTTCTTATAGTAGGGATTGTTGGGCTGGGCCGGCTTTCAAATTTTTTGGGCCGGCCGACAAAGGGGACGCGAACAATAATATT--------------------------------------------------------------------------------------------------------------------------------------------------
>EU445699
ACAGCGTCCCCTTTGGCGAGGGGCCCATGCTAAACCGGGCCCCGAGCGGTCCTTTGCTGCTTTGTGTGTGGCGTGATTTAAATCCAGCCCTTGCTTTCGACCGCCGACAGGCTTTGGTGCTATAAATCGGTCCTCTGCTTCTCCTTTGTATGGAGAGCCAAGGTGCGATCTATCCTTTGCCTCAAAGTGCTTTGCCGCGGGTACCCTCTGCAGCTCCGTCATTTTCAGGACTGCCGTGGAGTCGCGTCGGTGAGATAGTTATATTCACTTTTGTTGCAGTGCTAGCGTTGTATTTGCTGTGGTTGTGGGTGCTGAGAGATCTTATCTTCATTGTTAAGGCTCGGCGAGGTAGATCTACGGAGGAGCTGCAATTCGGGGACCTTGAGCGTGCCCCGCCTGTCCCTTCTGCCGACGGTCCTCCGTCCGTTCCAGCGCCTTCTTGTCCTGCCCAGCCTAGGTCTCCCTTTCTAGGCTGAGCTGGTAGGCATGTCGTCTTCCCTTGGCAAGAGGAAGAGGTCCGATGAGGGCGCTTGGTCTAAGGGGAAGTCTAAGAAGAAGGCAATGAGAGGCTCGTCCTCTCGCAGGCCTGGCCCTGTCAGGGGGCCTCGTCCTGCTCTCCAAATTGCGCAGTACATAGCTGCGGGCACCTCTATGGTCACTGTCCCGTCCGGTGGCGTTTGTGAGCTCCTTGCGACCTACGCAAGAGGATCCGATGAGGGTAACAGGCACACCAACGAGACTGTTACGTACAAGGTCGCCCTGGATTACCACTTCGTGCTCACAGCAGAGGCCTGCCGCTACTCGTCCATCGGTGTAGGGGTGGCTTGGTTGGTGTATGACGCACAGCCCACCGGCAACGCCCCTCAGGTCTCTGACATATTCCCACACGGCGACACTCTCGCTGCATTCCCGTATACTTGGAAGGTCGGTAGGGAAGTGTGTCATCGCTTCGTGGTGAAACGGCGGTGGACTTTCACGATGGAGTCTGACGGGAGGATCGGCTCCGATATTCCTAGAACGACGGATGCTTGGCCGCCCTGCAAGCGGAGTATTTACTTCCACAAGTTTGTCACCGGACTCGGTGTAAAAACCGAGTGGAAGAACGTAGCTGACGGAGGCGTAGGGGCCATTAAGAAGGGTGCTCTGTACCTGGTCATTGCCCCCGGCAATGGTCTCACTTTCACCGCGCATGGAATTGCGCGGTTGTACTTCAAGAGTGTTGGGAATCAGTGATTCCCTCGAATAATAAAATAATTTTTATAATTTCATTGATGAGCATGCAATGCGTACATTACATAGTCAGCCGATGGGCTGACGGAAAACACACATAAACAAGGCGGACAGGATAAAGGCGGGCGGCTAAGGGAAGCCGCATGGGGCAACACAACACACCCAACAGATCATTATTGAACATGCAGCCGCCGGCTTCAAACAGGGGAGAACCACTTCTCCCCTGGCGTCATAATGTATATGACGCAGTTTGCCTCGAAGTACTCCCGCTGTGCGGGAGTCATATCCTTCAGCCAGTCCTCATCTTCATTGGCGAGGACGATGGTCGGGATGCTTCTTGATGCGACCTTCTTGCGTTTGCCATACTTGGGGTTGACGATGTACTCCTTCTGACAGCCAATTAACTGCTTCCAACAAGGACAGTACTTGAAAGGAATATCGTCTACGATATTATACATAGCCTCTTCGTCATACGAGGTCCAGTCTACGTTATTCTGCCAGTAATTGTGGCGACCTTGGCTTCTAGCCCAGGTTGATTTCCCTGTCCTTGTAGGCCCGACGATGTAGAGGCTCTGCTTTCTGTCTGAAGGTAGTTGCTGTGTGTAACGTCATCGAGCCAGACAAGGTCAGACTCTGCCTGTTCTCGGGTGCAGTTGTTAATTAGCATGTATGCATCAGGGTGTACCTGGAAGATGTTGGGTTTGAGCCAATCATCTATTGTCTCTTTGCAGTGCAGCTCAGGCTCTGTCTGAGGATGAGGATGGATGTAAGGCTCAGGAATGTCAGGGAAGAGTTTATTGGCCGAGTACTCAAAGTACTGCAGCTTAGTGGCCCACTCGTAAGGGAGTTCATTCTGAAGCCTAGAGAGGTACTCCTGCTTGCTAGTAGAGTGCTCGATGATATCTCTAACGATATCATCCTTTGTTGGTTTAGGTGTGTGCTCATCGCCTTGGTGAGGAACGAAAGATTTCTTTCGTGGAATGAATGTACCTCTCTCCCATAGTGCGATTGGATCCTTCAGTATGTAGGCTCTTACCTTGTCTACAGACTTAGCTGATTGGATGTTCGGATGATGATCTTCTATGTCGAAGAATCTTGAATTTCTGGTCGTGACAGGCTTGACGCTCTGTGCAAGAGCATGGCAGTGCCATGTCCCGTCTTGGTGTGCCTCTCGACACACTATGATGTATGCCGGTTCCCATGGAGCTATCAAGCTCCATAGGGTGAGACCAATGGCTTCAGGCTCTAGAGGGCACTTGGGATAGGTGAGGTAGGTGTTTGCGTTCCGGTGCGTGAAGCTCCGTGACGCCACGCTGTTGGATGAAGATCCTACGGTAGCCATGAGCTCTAGCCTGGGTGCGATTTGCTCTCCCCAAACTCTATGCCTAGACAGTTCGCGTCGAAATCCCACCCACCCCATCCCCTTCTTATAGTAGGGATTGTTGGGCTGGGCCGGCTTTCAAATTTTTTGGGCCGGCCGACAAAGGGGACGCGAACAATAATATT--------------------------------------------------------------------------------------------------------------------------------------------------
>EU541489
[truncated: 757,969 more chars]
