# Supplementary material for: SDT: A Virus Classification Tool Based on Pairwise Sequence Alignment and Identity Calculation
Source: PLoS One. 2014 Sep 26;9(9):e108277. doi: 10.1371/journal.pone.0108277 (PMC4178126; doi:10.1371/journal.pone.0108277)
Supplement: Dataset S2 — Full genome sequences used to assess the speed gained with parallelisation of SDT. (FAS) [file pone.0108277.s002.fas]

>a_AB007990
ACCGGATGGCCGCCGATTTTTTTTGTGGCCCCTCCCTGTCGGCTGATCCTGACCGTTCCTCAACGCTTAATTAAATACTGGTCCCCGTACGTCTTTAAGTATTTAATACTTGCGCCCTAAGCTTTATACGTGTATAATGTGGGATCCATTAGTTAACGAGTTCCCTGAAACCGTACACGGTTTTAGGTGTATGCTTGCAATTAAATACCTACAGCTTGTAGAATCTACGTATTCTCCAGATACGGTAGGTCGCGATCTTATTCGTGACCTAATACTTGTTATTCGTGCTAAGAATTATGTCGAAGCGTCCTGCAGATATAGTGATTTCCACACCCGCCTCCAAGGTACGTCGCCGTCTGAACTTCGACAGCCCGTATGTCAGCCGTGCGAATGCCCCCACTGTCCTCGTCACAAACAGAAGGAGATCATGGGCTCAACGGCCCATGTATCGGAAGCCCAGGATGTTCCGAATGTACAGAAGCCCTGATATCCCTAAGGGCTGTGAAGGCCCGTGTAAGGTCCAGTCGTTTGAGAAGAAAAATGATGTTGGTCATTCTGGTACTTTGTTATGTGTTTCTGATGTTACTCGTGGTAACGGTCTTACTCATCGTTCTGGCAAGAGATTTTGTATAAAATCTTGTTATATTATTGGTAAAATCTGGATGGATGAAAACATCAAGACTAAGAATCACACTAACACTGTCATGTTCTGGTTAGTTAGGGATAGACGTCCCCTTACAACCCCGTATGGATTTCAAGAGGCATTCAACATGTTTGATAACGAACCCAGTACAGCTACTATCAAGCAGGACCTAAGAGATCGTCTGCAGGTGTTACACAAGTTCCAGGCTACTGTCACTGGTGGACAGTATGCGTCCAAGGAACAGGCTGTGATCAAGAAGTTCTGGAAGATCAATCATCATGTTACTTACAATCATCAGGAGCAGGCTAAATATGAGAATCATACTGAGAACGCATTAATATTGTATATGGCTAGTACTCATGCCAGTAATCCCGTGTATGCAACTTTGAAAATCAGGTTCTATTTTTATGATTCTGTTCAGAATTAATAAATTTTATATTTTATATCATGAAATGTCCGTACATACAATGTTCCTTGTAATCTATTATACAATACATGATCAACTGCTCTAATTACATTATTAATTGAAATCACACCCAGACTATCTAAGTAGTTCATCACTTGTGTCCTAAAGACCCTCAAGAAATGCCATGTCTGAGGATGTAAGCGGCTCCAGATCTTGAAAATGAGGAAACACTTGTGCAAACCCAGCTGGGATCTGAGGTTGTGGTTGAACTGTATCTGTATTGTTATTACGTCTTGGTCCCTGTTGAATGATCGTTGATTGTGCCTCGTAATCTTGAAATAGAGGGGATTTGGAACCCTCCAGATATACTCTCCATTCTGTGCCTGAGCTGCAGTGATGAGTATCCCTGTGCGTGAATCCATAGTTTGCACAGTCAAGTCCCACGAAGATAGAACACCCGCAGTTTAGATCAATCCTCCTCCTGCGGTTCTTCTTCTTCGATTTGGCTATCCTGTGCTGGACTTTGATGGGAACCTGAATAGAGTGGGCTGTAGAGGGTGACGAAGGTTGCATTTTTAACTGCCCAGGCTTTTAATGCGGAATTCTTTTCTTCGTCCAGAAATTCCGTATATGAAGACGTTGGACCTGGATTGCAGAGGAAGATTGTTGGGATTCCACCTTTAATTTGAATTGGCTTCCCGTACTTCGTGTTGCTTTGCCAGTCCCTTTGGGCCCCCATGAATTCTTTAAAATGCTTTAGATAGTGGGGGTCTACATCATCAACGACGTTGTACCATGCGTCGTTGCTGTAGATCTTCGGACTCAGATCCAGATGACCGCATAGGTAGTTATGTGGACCTAACGACCTAGCCCACATCGTTTTTCCTGTCCTACTGTCACCCTCTATGACAATACTAATCGGTCTCCATGGCCGCGCAGAAGACTTCACGTTTTCTGCAGCCCATTCCTCAAGTTCTTCAGGAACTTGATCAAATGAAGAACTAGAAAAAGGACAAACAAAAACCTCCAATGGAGGAGCAAAAATCCTATCTAAATTTGAATTTAAATTATGAAATTGTAAAACAAAATCTTTGGGAGCTTTCTCCCTTAATATATTGAGTGCCGATGACTTTGATCCTGAGTTGATTGCCTCGGCATATGCGTCGTTGGCAGATTGGCAACCTCCCCTAGCTGATCTTCCATCGACTTGGAAAACTCCAAAATCAAGGATGTCTCCGTCTTTCTCCATGTAGGACTTGACATCTGACGAGCTTTTAGCCGCCTGAATGTTCGGATGGAAATGTGCTGACCTACTTGGGGATACGAGGTCGAAGAATCGTTGATTTTTGCATTGGTATTTTCCTTCGAATTGGATGAGGATGTGGAGATGAGGGCTCCCATCTTCATGTAATTCACGGCAGATTCTTATGAATTTTTTTGATATCGGTGTTTGGAGTTGCTTGATTTGTGAGAGTGCTTCTCCTTTAGTAAGAGAGCAGTGTGGGTATGTGAGGAAATAATTCTTTGCATTTATTTTAAAACGATTTGGGGCAGGCATGTTGACTGGTCAATCGGTGTCTCTCAAAGTTCTATGCAATCGGTGTCTCTGGAGTCTTATTTATAGTAGAGACTCCAAATGGCATAAATGGTAATTATTGGGGGTAGGAGCGTGTCTTTTTGAATTTCAAATCGCCAAAGCGGCCATCCGTATAATATT--------------------------------------------------------------------------------------------
>a_AB014346
ACCGGATGGCCGCGCCTTTTCCTTTTATGTGGTCCCCATGAAGGTTCCACAGACGTCACTGTCAACCAATCAAATTGCATCCTTAAACGTTAGATAAGTGTGCATTTGTCTTTATATACTTGCTCCCCAAGTAGTTTGTCTTGCAATATGTGGGATCCACTTCTAAATGAATTTCCTGAATCTGTTCACGGATTTCGTTGTATGTTAGCTATTAAATATTTGCAGTCCGTTGAGGAAACTTACGAGCCCAATACATTGGGCCACGATTTAATTAGGGATCTTATATCTGTTGTAAGGGCCCGTGACTATGTCGAAGCGACCAGGCGATATAATCATTTCCACGCCCGCCTCGAAGGTTCGCCGAAGGCTGAACTTCGACAGCCCATACAGCAGCCGTGCTGCTGTCCCCATTGTCCAAGGCACAAACAAGCGACGATCATGGACGTACAGGCCCATGTACCGGAAGCCCAGAATATACAGAATGTATCGAAGCCCTGATGTTCCCCGTGGATGTGAAGGCCCATGTAAAGTACAGTCTTATGAGCAACGGGATGATATTAAGCATACTGGTATTGTTCGTTGTGTTAGTGATGTTACTCGTGGATCTGGAATTACTCACAGAGTGGGTAAGAGGTTCTGTGTTAAATCGATATATTTTTTAGGTAAAGTCTGGATGGATGAAAATATCAAGAAGCAGAACCACACTAATCAGGTCATGTTCTTCTTGGTCCGTGATAGAAGGCCCTATGGAAACAGCCCAATGGATTTTGGACAGGTTTTTAATATGTTCGATAATGAGCCCAGTACCGCAACAGTGAAGAATGATTTGCGGGATAGGTTTCAAGTGATGAGGAAATTTCATGCTACAGTTATTGGTGGTCCCTCTGGAATGAAGGAACAGGCATTAGTTAAGAGATTTTTTAGAATTAACAGTCATGTAACTTATAATCATCAGGAGGCAGCCAAGTACGATAACCATACTGAAAACGCCTTGTTATTGTATATGGCATGTACGCATGCCTCTAATCCAGTGTATGCAACTATGAAAATACGCATCTATTTCTATGATTCAATATCAAATTAATAAAATTTATATTTTATATCATGAGTTTCTGTTACATTTATTGTGTTTTCAAGTACATCATACAATACATGATCAACTGCTCTGATTACATTGTTAATTGAAATTACACCAATACTATCTAAATACTTAAGAACTTGATGTCTAAATACTCTTAAGAAACGACCAGTCTGAGGCTGTAATGTCGTCCAAATTCGGAAGTTGAGAAAACATTTGTGAATCCCCAATACCTTCCTGATGTTGTGGTTGAATCTTATCTGAATGGAAATGATGTCGTGGTTCATTAGAAATGGCCTCTGGCTGTGTTCTGTTATCTTGAAATAGAGGGGATTGTTTATCTCCCAGATAAAAACGCCATTCTCTGCCTGAGGAGCAGTGATGAGTTCCCCTGTGCGTGAATCCATGATTGTTGCAGTTGAGGTGGAGGTAGTATGAGCAGCCACAGTCTAGGTCTACACGCTTACGCCTTATTGGTTTCTTCTTGGCTATCTTGTGTTGGACCTTGATTGATACTTGCGAACAGTGGCTCGTAGAGGGTGACGAAGGTTGCATTCTTGAGAGCCCAATTTTTCAAGGATATGTTTTTTTCTTCGTCTAGATATTCCCTATATGAGGATGTAGGTCCTGGATTGCAGAGGAAGATAGTGGGAATTCCCCCTTTAATTTGAATGGGCTTCCCGTACTTTGTGTTGCTTTGCCAGTCCCTCTGGGCCCCCATGAATTCCTTGAAGTGCTTTAAATAATGCGGGTCTACGTCATCAATGACGTTGTACCATGCATCATTACTGTACACCTTTGGGCTTAGGTCTAGATGTCCACATAAATAATTATGTGGGCCTAGAGACCTGGCCCACATTGTTTTGCCTGTTCTGCTATCACCCTCAATGACAATACTATTAGGTCTCCATGGCCGCGCAGCGGAAGACACGACGTTCTCGGACACCCATACTTCAAGTTCATCTGGAACTTGATTAAAAGATGAAGATAAAAAGGGAGAAATATAAGGAGCCGGAGGCTCCTGAAAAATTCTATCTAAATTACTATTTAAATTATGAAATTGTAAAATATAATCTTTCGGTATTAATTCTTTAATGATTCTAAGAGCCTCTGACTTACTGCCTGAGTTAAGAGCTGCGGCGTAAGCGTCATTGGCTGACTGCTGACCCCCACGTGCAGATCGTCCGTCGATCTGAAACTCACCCCAGTCGACGGTGTTTCCGTCCTTATCGACATAAGACTTGACGTCTGAACTGGATTTAGCTCCCTGAATGTTTGGATGGAAATGTGCTGCCCTGCTTGGGGATACCAGGTCGAAGAATCGCTGATTTTGGCACTTGAATTTCCCTTCAAATTGGATAAGCACATGGAGATGTGGTTCCCCATTCTCGTGGAGTTCTCTGCAAACTTTGATGTATTTTTTATTTGTGGGGGTTTCTAGGTTTTTTAATTGGGAAAGTGCTTCTTCTTTCGTTAAGGAGCACTTAGGATATGTGAGGAAATAATTTTTGCAATTTATTTGGAAGCGCTTGGGAGGAGCCATATGGTCAATGAGTACCGATTGACCAAGATTTTTACACTTATCCCTGGTGTATCGGTACTCAATATATAGTGAGTACCAAATGGCATTTTGGTAATTTTGTAAAAGTACATTGCAATTCAAAATTCAAAATTCAAAAATCAAATCATTAAAGCGGCCATCCGTATAATATT-------------------------------------------------------------------
>a_AB014347
ACCGGATGGCCGCGCCTTTAACTTTATGCCCGGTCCCCACGAGGGTTCCACAGTCTATTAACCAATCAAATTGCATCCTCAAACGTTAGATAAGTGTTCATTTGTCTTTATATACTTGGTCCCCAAGTATTTTGTCTTGCAATATGTGGGATCCACTTCTAAATGAATTTCCTGAATCTGTTCACGGATTTCGTTGTATGTTAGCTATTAAATATTTGCAGTCCGTTGAGGAAACTTACGAGCCCAATACATTGGGCCACGATTTAATTAGGGATCTTATATCTGTTGTAAGGGCCCGTGACTATGTCGAAGCGACCAGGCGATATAATCATTTCCACGCCCGCCTCGAAGGTTCGCCGAAGGCTGAACTTCGACAGCCCATACAGCAGCCGTGCTGCTGTCCCCATTGTCCAAGGCACAAACAAGCGACGATCATGGACGTACAGGCCCATGTACCGGAAGCCCAGAATATACAGAATGTATCGAAGCCCTGATGTTCCCCGTGGATGTGAAAGCCCATGTAAAGTACAGTCTTATGAGCAACGGGATGATATTAAGCATACTGGTATTGTTCGTTGTGTTAGTGATGTTACTCGTGGATCTGGAATTACTCACAGAGTGGGTAAGAGGTTCTGTGTTAAATCGATATATTTTTTAGGTAAAGTCTGGATGGATGAAAATATCAAGAAGCAGAATCACACTAATCAGGTCATGTTCTTCTTGGTCCGTGATAGAAGGCCCTATGGAAACAGCCCAATGGATTTTGGACAGGTTTTTAATATGTTCGATAATGAGCCCAGTACCGCAACAGTGAAGAATGATTTGCGGGATAGGTTTCAAGTGATGAGGAAATTTCATGCTACAGTTATTGGTGGGCCCTCTGGAATGAAGGAACAGGCATTAGTTAAGAGATTTTTTAGAATTAACAGTCATGTAACTTATAATCATCAGGAGGCAGCCAAGTACGAGAACCATACTGAAAACGCCTTGTTATTGTATATGGCATGTACGCATGCCTCTAATCCAGTGTATGCAACTATGAAAATACGCATCTATTTCTATGATTCAATATCAAATTAATAAAATTTATATTTTATATCATGAGTTTCTGTTACATTTATTGTCTTTTCAAGTACATCATACAATACATGATCAACTGCTCTGATTACATTGTTAATTGAAATTACACCAATACTATCTAAATACTTAAGAACTTGATGTCTAAATACTCTTAAGAAACGACCAGTCTGAGGCTGTAATGTCGTCCAAATTCGGAAGTTGAGAAAACATTTGTGAATCCCCAGTACCTTCCTGATGTTGTGGTTGAATCTTATCTGAATGGAAATGATGTCGTGGTTCATTAGAAATGGCCTCTGGCTGTGTTCTGTTATCTTGAAATAGAGGGGATTGTTTATCTCCCAGATAAAAACGCCATTCTCTGCTTGAGGAGCAGTGATGAGTTCCCCTGTGCGTGAATCCATGATTGTTGCAGTTGAGGTGGAGGTAGTATGAGCAGCCACAGTCTAGGTTTACACGCTTACGCCTTATTGGTTTCTTCTTGGCTATCTTGTGTTGGACCTTGATTGATACTTGCGAACAGTGGCTCGTAGAGGGTGACGAAGGTTGCATTCTTGAGAGCCCAATTTTTCAAGGATATGTTTTTTTCTTCGTCTAGATATTCCCTATATGAGGAGGTAGGTCCTGGATTGCAGAGGAAGATAGTGGGAATTCCCCCTTTAATTTGAATGGGCTTCCCGTACTTTGTGTTGCTTTGCCAGTCCCTCTGGGCCCCCATGAATTCCTTGAAGTGCTTTAAATAATGCGGGTCTACGTCATCAATGACGTTGTACCACGCATCATTACTGTACACCTTTGGACTTAGGTCTAGATGTCCACATAAATAATTATGTGGGCCTAGAGACCTGGCCCACATTGTTTTGCCTGTTCTGCTATCACCCTCAATGACAATACTATTAGGTCTCCATGGCCGCGCAGCGGAAGACACGACGTTCTCGGACACCCATACTTCAAGTTCATCTGGAACTTGATTAAAAGATGAAGATAAAAAGGGAGAAATATAAGGAGCCGGAGGCTCCTGAAAAATTCTATCTAAATTACTATTTAAATTATGAAATTGTAAAATATAATCTTTTGGTATTAATTCTTTAATGATTCTAAGAGCCTCTGACTTACTGCCTGAGTTAAGAGCTGCGGCGTAAGCGTCATTGGCTGACTGCTGACCCCCACGTGCAGATCGTCCGTCGATCTGAAACTCACCCCAGTCGACGGTGTCTCCGTCCTTATCGACATAAGACTTGACGTCTGAACTGGATTTAGCTCCCTGAATGTTTGGATGGAAATGTGCTGCCCTGCTTGGGGATACCAGGTCGAAGAATCGCTGATTTTGGCACTTGAATTTCCCTTCAAATTGGATAAGCACATGGAGATGTGGTTCCCCATTCTCGTGGAGTTCTCTGCAAACTTTGATGTATTTTTTATTTGTTGGGGTTTCTAGGTCTTTTAATTGGGAAAGTGCTTCTTCTTTCGTTAAGGAGCACTTAGGATATGTGAGGAAATAATTTTTGCAATTTATTTGGAAGCGCTTAGGGGGAGCCATATCGGTGTCTCTCCATTTAACTCTATGTATCGGTGTATCGGTGTCTTATTTATATGTAGGAGAGTTACTAAAACCCTCAGGGGTCCTCAGCAATAATATT---------------------------------------------------------------------------------------------------------------------------------------------
>a_AB017341
ACCTGAGGACCCCGCGACCGGTGTACGCTTTTGCTTATGGACCCACCTTATCTTTAGTCGTTCAATGACATGCGCTCCTCAGCGCTTACATAATTCAAATTTGAATTATAAAGAGAGCTGCTACTTTCTTTATTGGCAGCCATGTGGGATCCATTGGTGAACGACTTTCCCAAATCGTTACATGGTTTCCGTTGTATGCTTGCCATTAAGTATTTACAATACATTCAGGCGAATTATCCCTCTAATTCTCTTGGTTACGTGTATTTAACAGAGTTAATACAGGTTTTACGTATACGGAAACATGCCAAAGCGGAATTACGATCACCGCCTTCTCTACCCCGATGTCGAATGTGCGGAGGAGGCTGATCTTCGACACCCCGCTTTCCTTACCTGCCACTGCGGGAAGTGTCCCTGCCAGCGCGAAAAGGAGGAGGTGGACCAACCGACCCATGTGGAGGAAACCGAGATATTATCGGTTATACCGCTCTCCTGATGTCCCACGTGGTTGTGAAGGACCTTGTAAGGTCCAATCCTTCGAGGCGAAACATGATATTTCGCATCTCGGTAAGGTCATATGTGTCACTGATGTGACACGAGGCAATGGCATCACTCACAGAGTTGGGAAACGATTTTGTGTTAAGTCTATCTGGGTTACAGGCAAAATCTGGATGGATGAGAACATCAAGACAAAGAATCACACTAATACTGTGATGTTCAAGTTAGTGCGTGACAGACGTCCATTTGGCACGCCACAAGACTTTGGTCAAGTGTTCAACATGTATGACAATGAACCCAGTACTGCTACTGTGAAGAACGATCTTCGTGATCGTTATCAGGTCGTGCGTAAGTTTCAAGCCACAGTTACTGGTGGCCAGTATGCGAGCAAGGAGCAAGCCATAGTTAGTAAATTTTATCGTGTTAACAATTATGTTGTTTACAACCACCAAGAGGCAGCGAAGTATGAAAATCATACTGAGAATGCTTTGTTATTGTATATGGCATGTACTCATGCATCAAATCCTGTGTATGCAACACTAAAAATTCGGATCTATTTTTATGATTCGATTTCAAATTAATAAATTTTGTATTGAACATTATGCGTAAAGCTTACATCCTCCACATGGTGGTTTTTCATACAGGATATGTGAGGCGCCTTGTAATACATTGCCTATGCTAATGACGCCTAAATTATTTAAATATCTAAATAATTGTCTACTAAAAATTGATAATATCATCCCAGAAGTCGCCGTCAAATAATGGTAGAGCTTCAGATCCAGGAAGCATTTGTGCATCAGCAGTGCTTTCTTCAACCCGTGGTTGAACATGATCCGTATTTGGGTCACATACATCTGGGATTCTGGACGAATTAGACGGTGCTGCATGATCTTGAAAGAGAGGGGATTTCGCACCTCCCAAGTAAAGACGCCATTCCTGAGTTGAGCTGCAGTGATGTTGTCCCCGGTGCGAAAATCCATAGTTACGGCAGTTGATATGGATGTAATAACTACACCCACAGCTTAAATCAATTCGAGAGCGTCGAATTGCTCGCTTCTTGGCAACCTTGTGTTGCGCTTTGATCGACGGAGGAGAAAAGTGGTTCTTTGAGGGTGTAGAATTCCGCATTCTTTGAAGCCCACAATTTGAGTGCTGTATTATCAGCCTCGTCCAAGTACTCTTTATAAGAGGATTTTGGTCCAGGATTGCATAAAAAGATGGTGGGGATACCACCTTTAATATGAGTGGGCTTCCCGTACTTGACGTTAGATTGCCAGTCTCTTTGCGCGCCCATGAATTCTTTGAAATGTTTCAAATAATGGGGATCGACGTCATCAATGACGTTATACCAAGCATCGTTGGAATAGATCTTACTGTTAAGATCCAAGTGGCCGCAAAGATAATTGTGAGGACCTAACGCACGTGCCCACATTGTTTTACCCGTGCGACTATCGCCTTCAATCACAATGCTAATCGGTCTTTCCGGCGCAGCGGGATGTCTAACATTTTCTGAAGCCCATGAAGAAATGTAACTTGGGACTTTGTCAAATGCTGATAAGCTATAAGGTGACACGTAAAGTGGAACTTCATCTGAAAAAATCCGTGACAAATTACAATTTAAATTATGAAATTGTAAAATATAATCTTTAGGAGCCTTCTCCCTCAGTATATTGAGGGCCTGTAACTTGGATCCACTGTTGAGTGCCTCGGCATAAGCGTCGTTGGCAGACTGTTTACCTCCTCTAGCTGATCTGCCATCGACTTGGAAACTTCCATGGTCAACGACGTCTCCGTCTTTGTCCATGTATGACTTAACATCTGATGCGCTTTTAGCTGCCTGAACGTTCGGATGGTAATGTGCTGATCTGGTTGAGGAAACCAGGTCGAAGAACCTTTCGTTCTTCGTTTGGAACTTCCCTTCGAATTGAAGCAGAACATGGAGATGAGGTTCTCCATCTTCATGAAGTTCACGACAGACTCGGATGAACTTCTTGTTGACAGGCGTTGATAACGCTAAGAGTTCTTCAAGAGCGTCCTCCTTTCTAAGAGGACAACGGGGATAAGTGAGGAAATAGTTCTTTGCGTTTATAGCAAAACGACCGAGTCTAGGCATATTTTGGCGTCGTTTTGTATCGGTGTACACCGATTACTTCTCTATCCCCCTATCGGTGTATCGGTGTCTTATATATACTAGAGCTACTAAAAGCCCATAGGGGCACTCAGCTATAATATT----------------------------------------------------------------------------------------------------------------------------------
>a_AB020781
ACCGGATGGCCGCGCGAAATTTCGTGGTGGGCCCCCCTTGTCGGCCAATAGAGTTCGTGCCTTGAAAGTTAGATAAGTGGATGTTGACGTCACTTTTGTCTTTATATACGTCAGCCCTAATTTTAAAGGTTAAACATGTGGGATCCTTTACTTAACGATTTCCCTGAAACCGTACACGGTTTTCGGTGTATGCTAGCGGTTAAATACCTTCTTCTGGTTGAGGCTACATACTCTCCGGATACGGTGGGTTACGATCTAATACGCGATCTTATAGGTGTTGTTCGTGCGAAGAATTATGTCGAAGCGACCAGCAGATATAGGGATTTTCACTCCCGCATTCAGGGCACGTCGCCGTCTGAACTTCGACGGCCCGTATGTCAGCCGTGTGAATGTCCCCATTGCCCAAGGCACAAGCAAAGAGAGATCATGGGCTCAAAGGCCCATGTATCGGAAGCCCAGGATATACAGGATGTACAGAAGCCCTGATGTACCTAAGGGGTGTGAAGGCCCGTGTAAGGTCCAGTCTTTCGAGAAGAAAGATGATGTTGGTCACTCTGGTAAAATGTTATGTATCTCAGATATTACTCGTGGTAATGGACTTACACATCGTGTTGGGAAGAGGTTTTGTATTAAATCAGTCTATATCATTGGAAAGATATGGATGGATGAGAACATTAAGCTCAAGAATCACACTAATAACGTGATCTTCTGGCTTGTTAGAGATAGGCGCCCTGTGTCCGTTCCTTATGGTTTCCAAGAGGCGTTTAATATGTATGAAAATGAACCTAGTACGGCTACTATCAAACAGGATTTGAGAGATCGCTTGCAGGTTTTACACAAGTTCACTGGTACGGTTACAGGTGGGCAATATGCGTCTAAGGAACAAGCTATGATCAAGCGTTTCTGGAGGTTGAATCATCATGTCACATACAATCACCAAGAGGCTGCTAAATATGAGAACCATACTGAAAATGCTTTGTTATTGTATATGGCCTGTACTCATGCCAGTAATCCAGTGTATGCTACATTGAAAATCAGAGTGTATTTCTATGATTCAGTACAGAATTAATAAAGCTTGAATTTTATATCAGTAAATTGTTGTACATACTCTGTTCCATCTAATACATCGTACAATACGTGATCAACTGCCCTAATTACATTGTTAATTGAAATTACACTCAAATCATCTAAATACTTCAACACTTGTGTCCTAAATAAAATTAAGAAATGCGAGGTCTGATGATGTGAGAGAGTCCAAATCTTGAAAGTCAGGAAGCACTTGTGTAGACCCAGTTGAGATCTGAGATTGTGGTTGAATTGGATCTGTGCTGTTATTATGTCCTGATCCATGTTGAACGGTCGTTGTGCGTGGCTCGTGATTTTGAAATAAAGGGGATTTGGCACTGTCCAGATATACGCGCCACTCCTTGCCTGAGCTGCAGTGATGGTGACCCCTGTGCGTGAATCCATGATTTGCACACCCTAAACTGACGTATATAGAACACCCACAGTTCAGATCAATCCTCCGCCTGCGAGGTGCTCTCTTCTTCTCTGATCTGTGTCGCACCTTGATGGGTACTGGAGTAGAGTGGGCTGTAGAGGGTGATGAAGGTTGCATTTCTAATTGCCCAGGCCTTTAGGGCAGCATTCTTCTCCTCGTCTAAATATTCTGTGTATGATGACGTTGGGCCTGGATTGCAGAGGAAGATTGTTGGGATACCACCTTTAATTTGAATTGGTTTCCCGTACTTGGTGTTGCTTTGCCAGTCCCTTTGGGCCCCCATGAACTCTTTAAAGTGCTTTAGATAGTGGGGATCCACGTCATCAATGACGTTGTACCATGCCTCGTTGCTGTAAACCTTGGGGCTTAAGTCAAGGTGGCCGCAAAGGTAATTATGACGTGGATGTAGAGACCTGGCCCACATGGTCTTCCCTGTCCTGCTATCCCCCTCTATCACAATACTCATGGGCCTCCACGGCCGCGCAGCGGAATCCCTGACGTTCTCGGCAGCCCATTCCTCAAGTTGCTCTGGAACTTGATCAAAGGAAGAAGATAAAAAAGGAGAAACAAATTCCTCCAACGGAGGAGCAAAAATCCTATCTAAATTACTATTTAAATTATGAAATTGTAAAACAAAATCTTTGGGAGCTTTCTCCCTTAATATAGACAAGGCCGATGACTTGGACCCTGAGTTGATTGCCTCGGCATATGCGTCGTTGGCAGACTGGCAACCTCCTCTAGCTGATCTTCCATCGACCTGGAAAATTCCAAAATCAACGACGTCCCCGTCTTTTTCCATGTAGGCCTTGACGTCCGACGAGCTCTTAGCTCCCTGAATGTTCGGATGGAAATGTGCTGACCTAGTTGGGGATACGAGATCGAAGAATCGTTGATTTGTGCATCTGTATTTTCCTTCGAATTGCAGGAGGACGTGGAGATGAGGGCTCCCATCTTCGTGTAATTCTCTGCAAATTCTGATGAATAATTTATTGGTTGGTGTATCTAGGGCTTTTAATTGGGAAAGTGCCTCTTCTTTGGTAAGAGAGCAGTGTGGGTAAGTGAGGAAGTAATTTTTAGAATTTATTTGAAAACGCTTCGGAGGAGCCATACCGGATGGCCGCGCCCGAAAAAAGCAGATGGGCCCCATAATAGTCCGCGCCCGTAAAAGAAAGTGGTCCCCGCGCACGCATGTTTGTCGGCCAATAATATT---------------------------------------------------------------------------------------------------------------------------------------------------
>a_AB027465
ACCGAATGGCCGCGCGATTTTTTTATGTGGGCCCTCTACCAATGAAATTCACGCTACATGGCTTATTTATTACGTGGGGACCATTAAATAGACTTCCGCACCAAGTTTTGATCCACAACATGTGGGATCCACTTATGCACGAATTTCCTGAAAGCGTTCATGGTCTAAGGTGCATGCTAGCGGTGAAATATCTTCAGGAGGTGGAAAAAACATATTCTCCGGACACAGTCGGCTACGATCTTGTCCGCGATCTCATTCTTGTTCTCCGCGCAAAGAACTATGTCGAAGCGACCAGCCGATATTATCATTTCAACTCCCGCGTCGAAGGTACGCCGACGTCTCAACTTCGACAGCCCATATGTTTCCCGTGCAGTTGTCCCCATTGCCCGCGTCACAAAGGGAAAGGCCTGGACAAACAGGCCGATGAACAGAAAACCCAAGATGTACAGGATGTATAGAAGTCCCGATGTGCCAAGGGGATGTGAAGGCCCTTGTAAAGTTCAGTCGTTCGAATCTAGGCACGATGTCTCTCATATTGGTAAGGTGATGTGTATCAGTGATGTTACACGAGGCTCCGGACTCACACATCGCGTTGGAAAGCGATTTTGTGTGAAATCTGTTTATGTGTTGGGAAAGATATGGATGGACGGAAATATCAAAACTAAAAATCACACTAATAGTGTAATATTTTTTCTGGTTCGAGACCGTCGTCCTACAGGAACTCCACAGGACTTTGGGGAGGTTTTTAATATGTTCGACAATGAACCAAGCACTGCAACGGTGAAGAATATGCATCGTGATCGATACCAAGTTCTGCGCAAATGGCATGCCACTGTGACGGGAGGAGCATACGCATCAAGGGAGCAAGCATTAGTTAGGAAGTTTGTTAGGGTCAATAATTATGTTGTTTACAATCAACAAGAGGCCGGCAAGTATGAGAATCATACTGAAAATGCATTAATGTTGTATATGGCCTGTACTCACGCATCGAACCCTGTTTACGCGACTTTGAAAATCCGGATCTATTTTTATGATTCTGTAACAAATTAATATATATTCAATTTCACATCATATGTTGTCCATACATCAATTGTCTTTTCCAATACATTGTCCAATACATGGTAAACTGCTCTTGTTACATTATAAATACCAATCACTCCTAACATATCCAGGTACTTAAGGACCTGTGTCTTAAAGACTCTCAAGAAAATCCCAGTCGGCGGGCGTAAGCCCGTCCATATCTGGAAAGTTATCGCACATTTGTGAAGTCCCAGTGCTTTCCGCAGGTTGTGGTTGAACATTACCTGCACCTTGATTATGTCGTGTTCCTCTAGACATGGTCTGATGTCGTGTTTTAATATTTTGAAATATAGGGGATTTGGAACCGTCCAGATATACACGCCACTCTCTGCTCGATCCACAGTGATGTACTCCCCTGTGCGTGAATCCGTGATCATGGCAATTTATTGACATGTAATACGAGCATCCGCACGGTAGATCAATTCGTCTGCGTCTGATGTTCTTCTTCTTCTTCTGCGGTTGCGATGCTTTCGCGACCGGAATACAGTGGTTCTTCGATTGTGATGAAGATTGCATTCTTTAATGCCCACTGCTTTAGTGCTGCATTCTTTTCTTCATCGAGACATTCTTTGTAACTGCTGTTTGGGCCTTTATTGCGGAGGAAGATGGTGGGAATTCCACCTTTAATCATGACTGGCTTTCCGTACTTCGTGTTGCTTTGCCAGTCTCTCTGGGCCCCCATGAATTCTTTAAAATGCTTTAGATAGTGTGGATCAACGTCATCAATGACGTTGTACCAAGCATCATTATTGTACACTCTAGGGCTTAGATCCAGATGGCCGCACAAGTAATTGTGTGGTCCTAAAGAACGCGCCCACGCAGTTTTGCCCGTTCTACTATCACCCTCTAAAACTATTCCTATGGGTCTATTCGGCCGCGCAGCGGAACACCCCACGTTAACTGAAACCCAATCGACGAGTTGTTGCGGAACTCTGTCGAATGATGAAACTGAAAAAGGAGAAACATACACCTCAGCACGAGGTGGAAAAATACGATCTAAATTTGAATTCATGTTATGAAATTGCAAAACGTAATCTTTGGGTGCTAATTCTTTCAACACTTTCAATGCATCTTCCTTGGTTCCTGTATTTATTGCCCTTGCGTACGCCGTCGTTTGCTGTTTGTTGACCTCCACGAGCAGATCGACCATCGATCTGGAAGACACCCCATTCTAACACGTTCCCGTCTTTGTCGATGTATTGTTTGACGTCCGATGCCGATTTAGCTCCCTGAATGTTCGGATGGAAATGTGCTGACCCGACTTGGGGAAACCAAGTCGAAGAATCTGATATTCTTGCACTGGAACTTTCCTTCGAACTGAAATAAGAACGTGGATATGCGGAGACCCATCTTCGTGCAACTCTCTGCAAATTTTGATAAACTTCTTCGAAGTTGGAGTTTCTAGGGTTTGCAATTGGGAAAGTGCCTCTTCTTTGGTTAGAGAGCACTTTGGATATGTGAGGAAATAGTTTTTTGCATTAATTTTGAAAGACTTAGGGGGAGCCATCAAAACGCTCGTTTTGGATCGGTGTCCCTTCAAAAATATGGTATATCGGTGTATGGAGTCTCATATATAGTTTGGACACCAAATGGCAAAACGGTAATTATGTAAATATCTACTTTAATTCAAAAATGAGTAAAGCGGCCATTCGTATAATATT---------------------------------------------------------------------------------------------------------------------
>a_AB028604
ACCGGATGGCCGCCCGAAATTTCGTGGTGGGCCCCCCCTTGTCGACCAATAGAGTTCGTGCCTTGAAAGTTAGATAAGTGGATGTTGACGTCACTTTTGTCTTTATATACGTCAGCCCTAATTTTAAAGGTTAAAGATGTGGGATCCTTTACTTAATGATTTCCCTGAAACCGTACACGGTTTTAGGTGTATGTTAGCGGTTAAATACCTTCTTCTTGTTGAGTCTACATACTCTCCGGATACGGTGGGTTTCGATTTGATACGTGATCTTATACTCGTTGTTCGTGCGAAGAACTATGTCGAAGCGTCCTGCAGATATAGGGATTTTCACTCCCGTCTCCAAAGTACGGCGCCGTCTGAACTTCGACAGCCCGTATGCCAACCGTGCGAGTGCCCCCATTGCCCTCGCCACAAACAGAAGGAGATCATGGGCCCAAAGGCCCATCTATCGGAAGCCCAGGATGTACAGAATGTATCGAAGCCCTGATGTGCCCAAGGGGTGTGAAGGTCCGTGTAAGGTCCAGTCATATGAGAAGAAAAATGATGTTGGTCATTCTGGTACTCTGCTTTGTGTATCCGATATTACCCGTGGTAATGGGCTTACTCATCGTCTTGGGAAGAGATTTTGTATAAAATCTGTTTATATAATTGGTAAAATATGGATGGATGAGAATATTAAGATGAAGAATCACACTAACAACGTGTTATTCTGGTTAGTTAGAGATAGACGACCTGGTACAACTCCTTATGGATTTCAGGAGGCATTCAATATGTTTGAGAACGAGCCCAGCACAGCAACTGTTAAACAGGAATTAAGAGATCGTTTGCAGGTTTTACACAGATTCCGTGCCACTGTTACTGGTGGACAATATGCGTCTAAGGAACAAGCGATCATAAAGCGTTTTTGGAAGCTCAATCATCATGTTACTTATAATCATCAGGAGCAGGCTAAATATGAGAATCATACTGAAAATGCTTTATTATTGTATATGGCTTGTACACATGCCAGTAATCCTGTGTATGCTACTCTAAAGATCAGAGTGTATTTCTACGATTCAGTATAAAATTAATAAAGTTTGAATTTTATATCACTTGATTGTTGTACATACTGTGTTCCTCTCAATACATCGTATAATACATAATCAACTGCCCTAATTACATTGTTAATTGAAATTACACCCAAATTATCTAAATACTCTAGTACACGTTTACTAAATACATTCAAGAAATAAGAAGTCAGAGGTTGTAAGTGAGTCCAGATCTTGAAGGTCAGGAAGCACTTGTGTAGATCCAGTTGAGATCTGAGGTTGTGGTTGAACTGAATCTGTATTGTTATTATGTCCTGATCCATGTTGAACGGTCGTTGAGCGTGGTTCGTGATTTTGAAATATAGGGGATTTGGCACTGTCCAGATATACGCGCCATTCCATGCCTGAGCTGCAGTGATGGTGTCCCCTGTGCGTGAATCCATGGTTAGCACAACCTAGAGCGACGTAAATAGAACAACCGCAGTTTAAGTCAATCCTCCGTCTGCGAGGTGCTCTCTTCTTCCCTAATTTGTGCTGAACCTTGATGGGAAGTTGAGTAGAGTGGGCCGTAGAGGGTGACGAAGGACGCATTTTTAATTGCCCATGCTTTTAGTGCTGCGTTCTTGTCCTCATCTAAATACTCGGTGTATGATGACGTTGGGCCTGGATTGCAGAGGAAGATTGTTGGGATACCACCTTTAATTTGAATTGGTTTCCCGTACTTGGTGTTGCTTTGCCAGTCTCTTTGGGCCCCCATGAATTCTTTAAAGTGCTTTAGATAGTGGGGATCCACGTCATCAATCACGTTGTACCAAGCACTGTTGCTGTAAACCTTGGGGCTTAAGTCAAGATGGCCGCAAAGGTAATTGTGATGTGGGCTCAACGACCTGGCCCACATGGTCTTCCCTGTCCTGCTATCCCCTTCAATCACAATGCTTATGGGCCTCCACGGCCGCGCAGCGGAATCCCTGGCGTTCTCTGCAGCCCATTCCTCGAGTTCTTCCGGAACTCGATCAAAGGAAGAAGAAAGAAAAGGACAAACAAATTCCTCCAACGGAGGACTAAAAATCCTATCTAAATTACTATTTAAATTATGAAATTGTAAAACAAAATCTTTGGGAGCTTTCTCCCTTAATATAGACAAGGCCGCTGATTTAGAGCCTGAGTTGATTGCCTCGGCATAAGCGTCGTTGGCAGATTGGCAACCTCCTCTAGCTGATCTTCCATCGACCTGGAAAACTCCATAATCAACGACGTCTCCGTCTTTCTCCATGTAGGCTTTGACGTCTGACGAGCTCTTAGCTCCCTGAATGTTCGGATGGAAATGTGCTGACCTAGTTGGGGAGACGAGGTCGAAGAATCTTTGATTCGTGCACTTGTATTTTCCCTCGAACTGGATGAGAACGTGGAGATGAGGGCTCCCATCTTCGTGTAGTTCTCTGCAAATTCTGATGAATAATTTATTTGTTATAGTATCTAGGGCTTGTATCTGAGAGAGTGCCTCTTCTTTTGTTAAGGAGCAGTGAGGGTAAGTGAGGAAATAATTTTTGGCATTTATTTGAAATCGTTTTGGAGGAGCCATTGACTTGGTCAATTGGTACCAATTGATCTCTTCTCTGGTATCGGTACATTGGTACCAATATATAGTCTGGTACCAAATGGCATTATTGTAATTAATAAAGTAATTTGAAATTCAAAATTCAAATTGGTAAAGCGGCCATCCGTATAATATT-------------------------------------------------------------------------------------------------
>a_AB050597
ACCGTGGGCCGCGCAAATTTTTTTTATATTTGGGCCTAATGGGCCTGTTGGATGTCGGCTGCGACCAATGGAAACGCTCCCTCATCGCTTAACAATTATGTTGTCCTCTATTTATTTCTGCTGCATCAGTTTTGAATTAAGAATGTGGGATCCTCTGGTACATCCATTTCCTGAAAGCTTACACGGCTTCAGATGTATGCTTGCCATCAAATATCTTCAGAGCTTACAGAATAAATATTCTCCGGACACTGTTGGGCATGAGTTTTTGAAAGATTTTATCTGCATATTGCGAAGTAAGAATTATGCCGAAGCGTTCAATAGATACAGTAACGTCGTTGCCAATGTCTATAACACGTCGGAGGCTCAATTACGGGAGTCAGTACAGTCTCCCTGCCTCTGTCCCCACTGTCCCAGACATGTCTTACAAGCGAAGGTCATGGACTTACAGGCCCATGTTTCGGAAGCCCAAGATATACAGAATGTATAGAAGCCGTGATGTTCCTCGTGGGTGTGAAGGCCCATGTAAGGTTCAGTCTTATGAACAGCGTCATGATATAGCCCATGTGGGTAAAGTCATATGTGTTTCTGATGTCACTCGTGGTAATGGGCTCACACATCGTGTGGGAAAGAGATTTTGTGTAAAGTCTGTGTATGTGTTGGGGAAGGTCTGGATGGATGAGAACATCAAGACTAAGAATCACACAAACACTGTCATGTTTTTTTTAGTTCGTGATAGGAGACCCTATGGGACTCCCCAGGATTTTGGTCAGGTTTTTAACATGTATGATAATGAGCCTAGTACTGCAACAGTAAAAAATGATAATAGAGATCGATACCAAGTTCTTCGTAAATTTCAAGCTACAGTGACTGGAGGTCAGTATGCAAGCAAGGAGCAAGCAATAGTCAAGAGGTTCATGAAGATTAACAACCATGTTACTTACAATCATCAAGAGACTGCGAAGTACGATAACCATACAGAGAACGCTTTACTGTTGTATATGGCATGTACTCATGCCAGTAATCCAGTGTATGCTACTTTGAAAATCAGAATCTATTTCTATGATTCTGTTCAAAATTAATAAATATTGAATTTTATTATATGAGAAAATTCTACATCTATTGTTTGAATTACATTGTACATCACATGATCGACTGCCCTAATTACATTGTTTATGCTAATAACCCCTAAACTATACAAATACTTCATACACTGATATTTAAATACTCTTAAGAAATGCCAAGTCTGAGGATGTAAATGAGTCCAGATTTTGCAGATCAGAAAACATTGATGTATTCCCAACGCTTTCCTCAGGTTGTGGTTGAACTGTATTTGTACTGTTATGATATCGTGGTTTTTCAAGAACGGCATCTTGTCGTGTTGGGATATCTTGAAATAAAGGGGATTTGTTATCGTCCAGGTATATACGCCATTCTCTGCCTGAGCTGCAGTGATGGGTTCCCCTGTGCGAGAATCCATATGAAGCGCAATTAAGTCCTAGATAGTAAGAGCAGCCGCAAGGAAGATCAATTCTCCGCCTGCGTATTGGTCTCCTCTTGGCTATTTTGTGCTGGACTTTGATGGGTACCTGAGTAGAGTGGCCTCGTGAGGGTGATGAATTCTGCATTTTTTAGTGCCCAGTCTTTGAGTGGAGAATTTTTATCCTCATCCAAGTACTCTTTATACGACGATGTAGGTCCTGGATTGCATAGGAAGATTGTTGGGATCCCACCTTTAATTTGAATTGGTTTCCCGTACTTTGTGTTGCTTTGCCAGTCCCTTTGGGCCCCCATAAACTCTTTAAAATGCTTTAGATAGTGGGGGTCGACGTCATCAATGACGTTGTACCAGGCATCATTACTGTACACCTTTGGACTAAGGTCCAGATGTCCACACAAATAATTATGTGGACCCATAGACCTAGCCCACATCGTCTTCCCCGTCCTGCTATCTCCTTCTATGACAATACTCATGGGTCTCCCATTGCGCGCAGCGGCATCCCTAACATTCTCGGAAACCCAGTCTTCAAGTTCTTTTGGAACTTGGTCGAAAGAAGAAGAAAGAAAAGGACAACGAAAAACCTCTAAAGGAGGTGCAAAGATCCTATCTAAATTGGCATTTAAATTATGAAATTGTAAAACAAAATCTTTTGGAGCTAACTCCCTAATTACATTAAGAGCCTCCGACTTACTTCCTGTGTTAATTGCTTTGGCGTAAGCATCATTGGCTGATTGTTGACCCCCTCTAGCAGATCTTCCATCGATCTGAAACTCACCCCATTCGAGGGTGTCTCCGTCCTTATCAATATATGATTTGACGTCGGAGCTTGATTTAGCTCCCTGTATGTTTGGATGGTAATGTGCTGACCTTGTTGGGGATACCAGATCGAAGAATCTCTTATTCGTGCATCTGTATTTCCCTTCGAACTGGATGAGCACATGGAGATGAGGGCTCCCATCTTCGTGCAGTTCTCTGCAGATTTTGATGAATTTTTTGTTTGTTACAGTATCTAGCGTCTTTATCTGGGCAAGGGTTTCCTCTTTTGTAAGACAGCATTTGGGATATGTAAGAAAATAATTTTTGGCATTTATTTGGAATTTTCTGGGTGGTGCCATTTGACTCAGTCAATGGGTACCAATTGAGAGGATTTCATTCTACTCAGGGTATCGGTACATTGGTACCCATATATACTTGGTTACCTAATGGCATAATTGTAATTTTTTTATGGGCTTCCAAGCGGCCCACGACTATAATATT-------------------------------------------------------------------------------------------------------
>a_AB050781
ACCGGATGGCCGCGATGTCTTTAAAATGGGCCCCGCCACTAACTACTGTCGTCCACTAACAACGCTCCCTCAAAGCTTATTTAATATGTGGTCCCCTATTTAAACTTCCTCAGCAAGTAGAAACCCTAAAATGTGGGATCCACTCGTAAACGAATTCCCAGAGACTGTTCACGGTCTACGGTGTATGCTTGCTGTAAAATATCTTCAATTAGTTGAAGATACGTATTCTCCTGATACGATTGGGTACGATCTTGTACGTGATCTAATTTCAGTAATTCGTGCTCGCAATTATGTCGAAGCGACCCGCCGATATACTCATTTCCACTCCCGCCTCGAAGGTACGTCGCCGTCTGAACTTCGACACCCCCGTGATGAGCCGTGTTGCTGCCCCCACTGTCCTCGTCACCAACAAAAGAAGGACATGGACCAACAGGCCCATGTATCGCAAGCCCAGAATGTACAGAATGTACAGAAGCCCTGATGTCCCCAAAGGTTGTGAAGGCCCGTGTAAGGTCCAATCGTATGAACAGAGGCACGACATATCCCATGTTGGTAAAGTATTATGTGTTAGTGATGTTACCCGTGGTAATGGGCTTACCCATCGTGTGGGTAAGAGATTCTGTGTTAAATCTGTCTACGTGTTGGGTAAAATATGGATGGATGAAAATATCAAAACCAAGAACCACACCAACACTGTTATGTTTTATCTTGTTCGTGATAGGAGGCCCTTTGGGACTGCTATGGATTTTGGACAGGTTTTTAACATGTATGACAATGAGCCCAGCACTGCTACTATCAAGAATGATCTTCGAGATCGTTATCAAGTCTTAAGGAAATTTACTTCGACAGTCACAGGTGGTCAATATGCGTGTAAGGAGCAGGCGTTGGTTAGGAAGTTTATGAAGATTAATAATTATGTAGTTTATAATCATCAAGAAGCTGCTAAGTATGACAATCATACTGAGAATGCGTTGTTATTGTATATGGCTTGTACCCATACGAGTAATCCAGTGTATGCAACTTTGAAGATCAGGATCTATTTTTATGATTCTGTTCAGAATTAATAAAGATTGAATTTTATTATGTTAGAATGTGTTACATACTCTGTTTTTTCCAATACATCCCATAATACATGACTACATGCTCTAATTGCATTATTAATGCTAATTACACCCAAATTATCTAAATATTTCATACATTGAACCCTAAATACTCTTAAGAAACGCCAAGTCTGAGGACGTAAATGAGTCCAGATCTGGAAGCTCAGAAAACACTGGTGTATTCCCAACGCTTTCCTCAGGTTGTGGTTGAACTGTATCTGGATCGTTATGATGTCGTGGTTGGTGTTGAATGGCCTCTCGTGGTGCTTGGTTATCTTGAAATAGAGGGGATTTCTGATCGTCCAAGTATACACGCCACTCTCGCATTGAGTTGCAGTGAGTAGTTCCCCTGTGCGTGAATCCATGATTTGCGCAGTTTATGCTGAAGTAGTATGAGCACCCGCACGTTAGATCAACTCTCCGTCTGCGGACTGACCTCTTCTTGGCTATTCGGTGTTGCACTTTGATTGGTACCTGAGTACAATGGTTCCGTGAGGGTGATGAATTCTGCATTCTTTATTGCCCACGCTTTGAGTGCTGAATTCTTGTCCTCGTCCAAGTACTCTTTATATGATGACGTAGGGCCTGGATTGCAGAGGAAGATAGTGGGAATTCCACCTTTAATTTGAATTGGCTTCCCGTACTTCGTGTTGCTTTGCCAGTCCCTTTGGGCCCCCATGAATTCTTTAAAGTGCTTTAGGTAGTGGGGGTCCACGTCATCAATGACGTTGTACCACGCATCATTGCTGTACACTTTTGGACTCAGGTCGAGATGACCACATAAATAATTGTGTGGGCCCAATGATCTGGCCCACATTGTCTTCCCTGTACGACTCTCGCCCTCTATTACAATACTATTAGGTCTCCATGGCCGCGCAGCATTCCCGTACATTATCAGCAGCCCAAACTTCAAGTTCTTCCGGAACTTGATCAAAAGAAGAAGAAGAAAAAGGAGAAACATAACCTCTAAAGGAGGCGTAAAAATCCTATCTAAATTACTATTTAAATTATGAAATTGTAAAACAAAATCTTTAGGGGCTAATTCCCTAATTACATTAAGAGCCTCTGACTTACTGCCGCTGTTAAGTGCCTTGGCGTAAGCGTCGTTGGCCGATTGCTGACCCCCTCTTGCAGATCGTCCGTCGATCTGAAACTCTCCCCACTCGAGGGTGTCTCCGTCCTTGTCGATATAGGACTTGACGTCGGAGCTGGATTTAGCTCCCTGAATGTTCGGATGGAAATGTGCTGACCTGGTTGGGGATACCAAGTCGAAGAATCTGTTATTCTTGCACTGGTATTTCCCTTCGAACTGAACAAGCACGTGGAGATGAGGGCTCCCATCTTCGTGAAGCTCTCTGCAGATTTTAATATATTTCTTGTTGGTTGGGGTGTTTATGTTTTGTAATTGGGAAAGTGCTTCTTCTTTAGTAAGAGAGCACTGTGGGTATGTGAGGAAGTAATTTTTGGCATTTATTTTAAATGGTTTTGGAGGAGCCATTGACTTGGTCAATCGGTGTCTCTAGTAATTGTCTATCAATCGGTGTATTGGAGTCCTATATATAGTTAGACACCAAATGGCAATTATTGTAATTTTGAAAAGAATTTCAAAATCCAATCGCGGCCATCCGTATAATATT-------------------------------------------------------------------------------------------------------------------------
>a_AB055008
ACCGGATGGCCGCCCGAAATTTCGTGGTGGTCCCCCCCCTGTCGGCCAATGTTATGCGTTCCTGGAACGTTAGATAAGTGGAAAGTGACGTATGCTTTTGTCTTTATATACGTCAGCCCTAATTTTAAAGTTTAACCATGTGGGATCCTTTACTTAACGAGTTCCCAGAAACCGTTCACGGTTTTAGGTGTATGCTTGCGGTTAAGTACCTGTTAGCGGTTGAAGCTACATACTCTCCTGATACTATAGGTTACGATTTGCTTCGTGATCTTATAGGTGTGGTTCGTGCGAAGAACTATGTCGAAGCGTCCTGCAGATATAGGGATTTTCACTCCCGTCTCCAAAGTACGGCGCCGTCTGAACTTCGACAGCCCGTATGCCAACCGTGCGAGTGCCCCCATTGCCCTCGCCACAAACAGAAGGAGATCATGGGCCCAAAGGCCCATCTATCGGAAGCCCAGGATGTACAGAATGTATCGAAGCCCTGATGTGCCCAAGGGGTGTGAAGGTCCGTGTAAGGTCCAGTCATATGAGAAGAAAAATGATGTTGGTCATTCTGGTACTCTGCTTTGTGTATCCGATATTACCCGTGGTAATGGGCTTACTCATCGTCTTGGGAAGAGATTTTGTATAAAATCTGTTTATATAATTGGTAAAATATGGATGGATGAGAATATTAAGACGAAGAATCACACTAACAACGTGTTATTCTGGTTAGTTAGAGATAGACGACCTGGTACAACTCCTTATGGATTTCAGGAGGCATTCAATATGTTTGAGAACGAGCCCAGCACAGCAACTGTTAAACAGGAATTAAGAGATCGTTTGCAGGCTTTACACAGATTCCGTGCCACTGTTACTGGTGGACAATATGCGTCTAAGGAGCAAGCGATCATAAAGCGTTTTTGGAAGCTCAATCATCATGTTACTTATAATCATCAGGAGCAGGCTAAATATGAGAATCATACTGAAAATGCTTTATTATTGTATATGGCTTGTACACATGCCAGTAATCCTGTGTATGCTACTCTAAAGATCAGAGTGTATTTCTACGATTCAGTATAAAATTAATAAAGTTTGAATTTTATATCACTTGATTGTTGTACATACTGTGTTCCTCTCAATACATCGTATAATACATAATCAACTGCCCTAATTACATTGTTAATTGAAATTACACCCAAATTATCTAAATACTCTAATACACGTTTACTAAATACATTCAAGAAATAAGAAGTCAGAGGTTGTAAGTGAGTCCAGATCTTGAAGATCAGGAAGCACTTGTGTAGATCCAGTTGAGATCTGAGGTTGTGGTTGAACTGAATCTGTATTGTTATTATGTCCTGATCCATGTTGAACGGTCGTTGAGCGTGGTTCGTGATTTTGAAATATAGGGGATTTGGCACTGTCCAGATATACGCGCCATTCCATGCCTGAGCTGCAGTGATGGTGTCCCCTGTGCGTGAATCCATGGTTAGCACAACCTAGAGCGACGTAAATAGAACAACCGCAGTTTAAGTCAATCCTCCGTCTGCGAGGTGCTCTCTTCTTCCCTAATTTGTGCTGAACCTTGATGGGAAGTTGAGTAGAGTGGGCCGTAGAGGGTGACGAAGGACGCATTTTTAATTGCCCATGCTTTTAGTGCTGCGTTCTTGTCCTCATCTAAATACTCGGTGTATGATGACGTTGGGCCTGGATTGCAGAGGAAGATTGTTGGGATACCACCTTTAATTTGAATTGGTTTCCCGTACTTGGTGTTGCTTTGCCAGTCTCTTTGGGCCCCCATGAATTCTTTAAAGTGCTTTAGATAGTGGGGATCCACGTCATCAATCACGTTGTACCAAGCACTGTTGCTGTAAACCTTGGGGCTTAAGTCAAGATGGCCGCAAAGGTAATTGTGATGTGGGCTCAACGACCTGGCCCACATGGTCTTCCCTGTCCTGCTATCCCCTTCAATCACAATGCTTATGGGCCTCCACGGCCGCGCAGCAAATTCCCTGACGGTCTCTGCAGCCCATTCCTCGAGTTCTTCCGGAACTCGATCAAAGGAAGAAGGAGAAAAAGGACAAACAAATTCCTCCAATTGAGGACTAAAAATCCTATCTAAATTACTATTTAAATTATGAAATTGTAAAACAAAATCTTTGGGAGCTTTCTCCCTTAATATAGACAAGGCCGATGATTTAGAGCCTGAGTTGATTGCCTCGGCATAAGCGTCGTTGGCAGATTGGCAACCTCCTCTAGCTGATCTTCCATCGACCTGGAAAACTCCATAATCAATGACGTCTCCGTCTTTTTCCATATAGGTTTTGACGTCTGACGAGCTCTTAGCTCCCTGAATGTTTGGATGGAAATGTGCTGACCTAGTTGGGGAGACGAGATCGAAGAATCGTTGATTTGTGCACTGGTATTTTCCTTCGAACTGGATGAGAACGTGGAGATGAGGGCTCCCATCTTCGTGTAGTTCTCTGCAAATTCTGATGAACAATTTATTTGTTGGTGTTTCTAGGGCTTGAATCTGGGAAAGGGCTTCTTCTTTGGTTAGAGTGCAGTGTGGGTATGTGAGGAAATAATTTTTGCTATTTGTTTTAAAACGCTTTGGTGGTGCCATATTTACAAATATGCCCTTGTACCCCGATTCGGAGAGAAATCTTCTATGCAGTCAATCGGTGTAATGGGGTACAATATATACTCCTCCTTCTTTTTTATTTTGAAATTCAAAATTGAAAATTCAAATTGATAAAGCGGCCATCCGTATAATATT----------------------------------------------------------------------------------------------
>a_AB055009
ACCGGATGGCCGCCCGAAATTTCGTGGTGGTCCCCCCCTGTCGGCCAATGAGATTTGTGCCTTGAATGCTATATAAGTGGATGTTGACATCACCTTTTGTCTTTATATACGTCAGCCCTAATTTTAAAGGGTAAAGATGTGGGATCCTTTACTTAACGATTTCCCTGAAACCGTTCACGGTTTTCGTTGTATGCTAGCGGTTAAATATCTTCTACTTGTTGAGGCTACATACTCTCCGGATACGGTAGGTTACGATTTGCTTCGTGATCTCATAGGTGTGATTCGTGCGAAGAGCTATGTCGAAGCGTCCTGCAGATATAGGGATTTTCACTCCCGTCTCCAAGGTACGGCGCCGTCTGAACTTCGACAGCCCGTATGCCAACCGTGCGAGTGTCCCCATTGCCCTCGCCACAAACAAAAGGAGATCATGGGCTCAAAGGCCCATGTATCGGAAGCCCAGGATGTACAGAATGTATAGAAGTCCTGATGTGCCTAAGGGGTGTGAAGGTCCATGTAAGGTCCAGTCGTATGAGAAGAAAAATGATGTTGGTCATTCTGGTACTTTGCTCTGTGTCTCTGATATCACCCGTGGTAATGGGCTTACTCATCGTGTTGGGAAGAGATTTTGTATAAAATCTGTTTATATTATTGGTAAAATATGGATGGATGAAAATATTAAGACCAAGAATCACACTAACAACGTGTTGTTTTGGTTAGTTAGAGATAGACGTTCTGGTTCAACGCCTTATGGATTTCAAGAGGCATTCAATATGTTTGAGAATGAACCCAGTACTGCCACTGTTAAACAAGAATTAAGAGATCGCTTGCAGGTTCTACATAGGTTCAGTGCAACTGTAACTGGTGGACAGTATGCGTCTAAGGAACAAGCAATCATCAAGAGGTTCTGGAAGCTGAATCATCATGTCACTTACAATCATCAAGAGCAGGCTAAATATGAGAATCATACTGAAAATGCTTTGTTATTGTATATGGCTTGTACACATGCCAGTAATCCAGTGTATGCTACATTAAAAATCAGAGTGTATTTCTACGATTCAGTACAAAATTAATAAAGCTTGAATTTTATATCATGAGATGATTGTACATACTCTGTTTTCTCTAATACATTATACAATACATGATCAACTGCCCTAATTACATTGTTAATTGAAATTACACCCAAATTATCTAAATACTTCAACACTTGTGTCTTAAATACCCTCAAGAAATGCGAAGTCTGAGGATGTAAGTGAGTCCAAATCTTGAAACAGAGGAAGCACTTGTGTATCTCCAGTTGATTCCTGAGGTTGTGGTTGAATTGTATTTGTATAGTTATTATGTCTTGTTCCATGTTGAATGGTCGTTGGGCGTGGCTCGTGATTTTGAAATATAGGGGATTTGGCACTGTCCAGATATACGCGCCATTCCATGCCTGAGCTGCAGTGATGGTGGCCCCTGTGCGTGAATCCATGATTTGCACAGCCTAATGCGACGTAGATAGAACACCCGCAGTTTATGTCAATCCTCCTCCTGCGTGGTTGTCTCCTCTTCTCTGATCTGTGTCGCACCTTGATGGGTACCTGAGTAGAGTGGGCCGTAGAGGGTGACGAAGGTTGCATTTTTAATTGCCCAGGCCTTTAGGGCAGCATTCTTGTCCTCGTCTAAATACTCGGTGTATGATGACGTTGGGCCTGGATTGCAGAGGAAGATTGTTGGGATACCACCTTTAATTTGAATTGGTTTCCCGTACTTGGTGTTGCTTTGCCAGTCCCTCTGGGCCCCCATGAATTCCTTAAAGTGCTTTAGGTAGTGGGGATCCACGTCATCAATGACGTTGTACCAGGCCTCGTTGCTGTAAATCTTGGGGCTTAAGTCAAGATGGCCGCAAAGGTAATTATGACGTGGACTAAGAGATCTGGCCCACATAGTTTTCCCTGTCCTGCTATCACCCTCTATCACAATACTCATGGGCCTCCATGGCCGCGCAGAATCCCTGACGTTCTCGGCAGCCCATTCCTCAAGTTGCTCCGGAACTTGATCAAAAGAAGACGATAAAAAAGGAGAAATAAATTCCTCCAACGGAGGAGCAAAAATCCTATCTAAATTACTATTTAAATTATGAAATTGTAAAACAAAATCTTTGGGAGCTTTCTCCCTTAATATACAGAGTGCCGATGACTTAGATCCTGAGTTGATTGCCTCGGCATATGCGTCGTTGGCAGACTGGCAACCTCCTCTAGCCGATCTTCCATCGATTTGGAAAACTCCAAAATCAATGATGTCCCCGTCTTTTTCCATGTAGGTCTTGACATCTGAAGAGCTTTTAGCTCCCTGAATGTTTGGATGGAAATGTGCTGACCTGGTTGGGGATACGAGGTCGAAGAATCGTTGATTTGTGCATTGGTATTTCCCCTCGAATTGGATGAGGATGTGGAGATGAGGGCTCCCATCTTCGTGAAGCTCTCTGCAAATTCTGATGAATAATTTATTTGTTGGAGTTTCTAGGGCTTTAATTTGGGTAAGAGCTTCCTCTTTAGTGAGCGAGCAGTGTGGGTATGTAACGAAATAATTTTTGCTGTTTATTCTAAAACGTTTCGGTGGAGCCATATTTACAAATATGCCCTTGTACACCGATTGGGAGAGAAAACCTTTGTGCTATGAATCGGTGTATTGGTGTACATTATATAGTCCTCTATCTTTTTAATTTTGAATTTTAAAATTCAAAATTCAAATTGGTAAAGCGGCCATCCGTATAATATT--------------------------------------------------------------------------------------------------
>a_AB079689
ACCGGATGGCCGCCCGAAATTTCGTGGTGGTCCCCCCCTTGTCGGCCAATGTTGTGCGTTCCTGGAACGTTAGATAAGTGGAAAGTGACGTATGCTTTTGTCTTTATATACGTCAGCCCTAATTTTAAAGTTTAACCATGTGGGATCCTTTACTTAACGAGTTCCCAGAAACCGTTCACGGTTTTAGGTGTATGCTTGCGGTTAAGTACCTGTTAGCGGTTGAAGCTATATACTCTCCTGATACTATAGGTTACGATTTGCTTCGTGATCTTATAGGTGTGGTTCGTGCGAAGAACTATGTCGAAGCGTCCTGCAGATATAGGGATTTTCACTCCCGTCTCCAAAGTACGGCGCCGTCTGAACTTCGACAGCCCGTATGCCAACCGTGCGAGTGCCCCCATTGCCCTCGCCACAAACAGAAGGAGATCATGGGCCCAAAGGCCCATCTATCGGAAGCCCAGGATGTACAGAATGTATCGAAGCCCTGATGTGCCCAAGGGGTGTGAAGGCCCGTGTAAGGTCCAGTCATATGAGAAGAAAAATGATGTTGGTCATTCTGGTACTCTGCTTTGTGTATCCGATATTACCCGTGGTAATGGGCTTACTCATCGTGTTGGGAAGAGATTTTGTATAAAATCTGTTTATATAATTGGTAAAATATGGATGGATGAGAATATTAAGACGAAGAATCACACTAACAACGTGTTATTCTGGTTAGTTAGAGATAGACGACCTGGTACAACTCCTTATGGATTTCAGGAGGCATTCAATATGTTTGAGAACGAGCCCAGCACAGCAACTGTTAAACAGGAATTAAGAGATCGTTTGCAGGTTTTACACAGATTCAGTGCCACTGTTACTGGTGGACAATATGCGTCTAAGGAGCAAGCGATCATAAAGCGTTTTTGGAAGCTCAATCACCATGTTACTTATAATCATCAGGAGCAGGCTAAATATGAGAATCATACTGAAAATGCTTTATTATTGTATATGGCTTGTACACATGCCAGTAATCCTGTGTATGCTACTCTAAAGATCCGAGTGTATTTCTACGATTCAGTACAAAATTAATAAAGTTTGAATTTTATATCACTTGATTGTTGTACATACTGTGTTCCTCTCAATACATCGTACAATACATAATCAACTGCCCTAATTACATTGTTAATTGAAATTACACCCAAATTATCTAAATACTGTAATACACGTTTCCTAAATACATTCAAGAAATAAGAAGTCAGAGGTTGTAAGTGAGTCCAGATCTTGAAGGTCAGGAAGCACTTGTGTAGATCCAGTTGAGATCTGAGGTTGTGGTTGAACTGAATCTGTATCGTTATTATGTCCTGATCCATGTTGAACGGACGTTGAGCGTGGTTCGTGATTTTGAAATATAGGGGATTTGGCACTGTCCAGATATACGCGCCATTCCATGCCTGAGCTGCAGTGATGGTGTCCCCTGTGCGTGAATCCATGGTTAGCACAACCTAGAGCGACGTAAATAGAACAACCGCAGTTTAAGTCAATCCGCCGTCTGCGAGGTGCTCTCTTCTTCCCTAATTTGTGCTGAACCTTGATGGGAAGTTGAGTAGAGTGGGCCGTAGAGGGTGACGAAGGACGCATTTTTAATTGCCCATGCTTTTAGTGCTGCGTTCTTGTCCTCATCTAAATACTCGGTGTATGATGACGTTGGGCCTGGATTGCAGAGGAAGATTGTTGGGATACCACCTTTAATTTGAATTGGTTTCCCGTATTTGGTGTTGCTTTGCCAGTCTCTTTGGGCCCCCATGAATTCTTTAAAGTGCTTTAGATAGTGGGGATCCACGTCATCAATCACGTTGTACCAAGCACTGTTGCTGTAAACCTTGGGGCTTAAGTCAAGATGGCCGCAAAGGTAATTGTGATGTGGGCTCAACGACCTGGCCCACATGGTCTTCCCTGTCCTGCTATCCCCCTCAATCACAATGCTCATGGGCCTCCACGGCCGCGCAGAATCCCTGACGGTCTCTGCAGCCCATTCCTCGAGTTCTTCCGGAACTCGATCAAAGGAAGAAGAAGAAAATGGACAAACAAATTCCTCCAATTGAGGACTAAAAATCCTATCTAAATTACTATTTAAATTATGAAATTGTAAAACAAAATCTTTGGGAGCTTTCTCCCTTAATATAGACAAGGCCGATGATTTAGAGCCTGAGTTGATTGCCTCGGCATAAGCGTCGTTGGCAGATTGGCAACCTCCTCTAGCTGATCTTCCATCGACCTGGAAAACTCCATAATCAATGACGTCTCCGTCTTTCTCCATGTAGGTTTTGACGTCTGACGAGCTCTTAGCTCCCTGAATGTTTGGATGGAAATGTGCTGACCTAGTTGGGGAGACGAGATCGAAGAATCGTTGATTTGTGCACTGGTATTTTCCTTCGAACTGGATGAGAACGTGGAGATGAGGGCTCCCATCTTCGTGTAGTTCTCTGCAAATTCTGATGAACAATTTATTTGTTGGTGTTTCTAGGGCTTGAATCTGGGAAAGGGCTTCTCCTTTGGTTAGAGTGCAGTGTGGGTATGTGAGGAAATAATTTTTGCTATTTATTTTAAAACGCTTTGGTGGTGCCATATTTACAAATATGCCCTTGTACCCCGATTCGGAGAGAAATCTTCTATGCAGTCAATCGGTGTAATGGGGTACAATATATACTCCTCCTTCTTTTTTATTTTGAAATTCAAAATTCAAAATTCAAATTGGTAAAGCGGCCATCCGTATAATATT-------------------------------------------------------------------------------------------------
>a_AB079765
ACCGGATGGCCGCGCAAAATTTCGTGGTGGTCCCCCCTGTCGGCCAATAGAGTTCGTGCCTTGAAAGTTAGATAAGTGGATGTTGACGTCAGCTTTTGTCTTTATATACGTAAGCCCTAATTTTAAAGGTTAAAGATGTGGGATCCTTTACTTAACGATTTCCCTGAAACCGTACACGGTTTTAGGTGTATGCTAGCGGTTAAATACCTTCTACTGGTCGAGGCTACATACTCTCCGGATACGGTGGGTTACGATCTGATTCGTGATCTTATTGGTGTTGTTCGTGCGAAGAATTATGTCGAAGCGACCTGCAGATATAGGGATTTTCACTCCCGCATTCAGGGCACGTCGCCGTCTGAACTTCGACGGCCCGTATGTCAGCCGTGTGAATGTCCCCATTGCCCAAGGCACAAGCAAAAAGAGATCATGGGCTCAAAGGCCCATGTATCGGAAGCCCAGGATATACAGGATGTACAGAAGCCCTGATGTGCCTAAGGGGTGTGAAGGCCCGTGTAAGGTCCAGTCTTTCGAGAAGAAAGATGATGTTGGTCACTCTGGTAAAATGTTATGTATCTCAGATATTACCCGTGGTAATGGTCTTACACATCGTGTTGGGAAGAGATTTTGTATTAAATCGGTCTATATCATTGGAAAGATATGGATGGATGAAAACATTAAGCTCAAGAATCACACTAATAACGTGATCTTCTGGCTTGTTAGAGATAGGCGCCCTGTGTCCGTTCCTTATGGGTTCCAAGAGGCGTTTAATATGTATGAAAATGAACCTAGTACAGCTACTATCAAGCAGGATCTGAGAGATCGCTTGCAGGTTTTACACAAGTTCACTGGTACGGTTACAGGTGGACAATATGCGTCTAAAGAACAAGCTATGATCAAGCGTTTCTGGAGGTTGAATCATCATGTCACTTACAATCACCAAGAGGCTGCTAAATATGAGAACCATACTGAAAATGCATTATTATTGTATATGGCTTGTACTCATGCCAGTAATCCAGTGTATGCTACATTAAAAATTAGAGTGTATTTCTATGATTCAGTACAGAATTAATAAAGTTTGAATTTTATATCATTGAATTGTTGTACATATTCTGTTTTCTCTAATACATCATACAATACATGATCAACTGCCCTAATTACATTGTTAATTGAAATTACACCCAAATTATCTAAATATTTCAACACTTGTGTCCTAAATACCCTCAAGAAATGCGAAGTCTGAGGATGTAAGCGAGTCCAAATCCTGAAAGAGAGGAAGCACTTGTGTATCTCCAGTTGATTCCTGAGGTTGTGGTTGAATTGTATCTGTACAGTTATTATATCCTGATCCATGTTGAATGGTTGTTGGGCGTGGCTCGTGATTTTGAAATATAGGGGATTTGGCACTGTCCAGATATATACGCCATTCCTTGCCTGAGCTGCAGTGATGGTGACCCCTGTGCGTGAATCCATGATTTGCGCACCCTAATGCGACGTAGATAGAACACCCGCAGTTTATGTCAATCCTCCTCCTGCGTGGTTGTCTCCTCTTCTCTGATCTGTGTCGCACCTTGATGGGTACCTGAGTAGAGTGGGCCGTAGAGGGTGACGAAGATTGCATTTTTAATTGCCCACGCCTTTAGGGCAGCATTCTTGTCCTCGTCTAAATACTCGGTGTATGATGACGTTGGGCCTGGATTGCAGAGGAAGATTGTTGGGATACCACCTTTAATTTGAATTGGTTTCCCGTACTTGGTGTTGCTTTGCCAGTCCCTTTGGGCCCCCATGAACTCTTTAAAGTGCTTTAGGTAGTGGGGATCCACGTCATCAATGACGTTGTACCAGGCCTCGTTGCTGTAAACCTTGGGGCTTAAGTCAAGGTGGCCGCAAAGATAGTTATGACGTGGACTGAGAGACCTGGCCCACATAGTCTTACCTGTCCTGCTATCCCCCTCTATCACAATACTCATGGGCCTCCATGGCCGCGCTGCGGAATCCCTGACGTTTTCGGCAGCCCATTCTTCAAGTTGCTCTGGAACTTGATCAAAGGAAGAAGATAAAAATGGAGAAACAAATTCCTCCAACGGAGGCAGAAAAATCCTATCTAAATTACTATTTAAATTATGAAATTGTAAAACAAAATCTTTGGGAGCTTTCTCCCTTAATATACAGAGTGCCGATGACTTAGATCCTGAGTTGATTGCCTCGGCATACGCGTCGTTGGCAGACTGGCAACCTCCTCTAGCTGATCTTCCATCGACTTGGAAAACTCCAAAATCAAGGATGTCCCCGTCTTTTTCCATGTAGGTCTTGACATCTGACGAGCTTTTAGCTCCCTGAATGTTCGGATGGAAATGTGCTGACCTATTTGGGGATACGAGGTCGAAGAATCGTTGATTTCGGCATGTATATTTTCCCTCGAATTGGATGAGGATGTGGAGATGAGGGCTCCCATCTTCGTGTAATTCACGACAAATTCTGATGAACAATTTATTGGTTGGTGTTTGTAGGGCTTTTATCTGGGAGAGAGCCTCTTCTTTTGTAAGAGAGCAGTGTGGGTATGTGAGAAAATAATTCTTTGCATTTATTTTGAAACGATTTGGGGGAGGCATGTTGACTGGTCAATCGGAGGCTCTCAATCTTTCTATGCAATTGGGGGCATTGGGGGCTTATTTATATGGTAGCCTCTAATGGCATATTTGTAATTTTGAAATTCAAAATTTAAAATTCAAATTGGTAAAGCGGCCATCCGTCTAATATT----------------------------------------------------------------------------------------------------
>a_AB079766
ACCGGATGGCCGCCGATTTTTTTAATGAGCCCTCCTGTCGGTTGATCCTGACCATCCTTTGAAGCCTAATTAAATACTTGTCCCCTAAGTCTTTTTCGTATTTAAATACGTATGCCCTAGCTTTATACTTGTATAATGTGGGATCCATTGCTTAACGAATTCCCTGAAACCGTTCACGGTTTTAGGTGTATGCTTGCAATTAAATACCTACAAGGTGTCGAGTCTACGTATTCTCCAGATACGATAGGATACGATCTCATACGTGATCTTATTGCAGTCGTTCGTGCCAAGAACTATGTCGAAGCGTCCTGCCGATATAGTGATTTCCACACCCGCCTCCAAGGTACGTCGCCGGCTCAACTTCGACAGCCCGTATGTCAGCCGTGCGAATGCCCCCACTGTCCTCGTCACAAACAGAAGGAGAACATGGGCTCAAAGGCCCATGTATCGGAAGCCCAGGATGTACCGAATGTACAGAAGCCCTGATGTTCCTAAGGGTTGTGAAGGCCCGTGTAAGGTCCAGTCGTTTGAGAAGAAAAACGATGTTGGTCATTCTGGTACATTGTTATGTGTTTCTGATGTTACTCGTGGTAACGGTCTTACTCATCGTTCTGGGAAGAGATTTTGTATAAAATCTTGTTATATTATTGGTAAAATCTGGATGGATGAGAACATCAAGACTAAAAACCACACTAATACTGTCATGTTTTGGTTAGTTAGAGATAGACGTCCTGTTACTACTCCGTATGGATTTCAAGAGGCATTCAACATGTTTGATAATGAACCCAGTACAGCAACTATCAAGCAGGATCTAAGGGATCGTTTGCAGGTTCTACACAAGTTCAGTGCTACTGTCACTGGTGGACAGTATGCGTCTAAGGAACAGGCAATCGTCAAGAAGTTCTGGAAGTTGAATCATCATGTGACATACAACCATCAAGAGAGTGCTAAATATGAGAATCATACTGAGAATGCATTAATATTGTATATGGCTAGTACTCATGCCAGTAATCCCGTGTATGCAACTTTGAAAATCAGGATCTATTTTTATGATTCTGTTCAGAATTAATAAACTTTGAATTTTATATCATGAAATGTCTGTACATATATTGTTCCTTGCAATCTATTATACAAAACATGATCAACTGCTCTAATTACATTATTAATTGAAATCACACCCAAACTATCTAAGTAGTTCATTACTTGTGTCCTAAAGACCCTCAAGAAACGCCATGTCTGAGGATGTAAGCGACTCCAGATCTTGAAAATCAGGAAACACTTGTGCAAACCCAGCTGGGATCTCAGGTTGTGGTTGAACTGTATCTGTAATGTTATCACGTCCTGATCTCTGTTGAATGACTGTTGATCGTGCCTGGTGATTTTGAAATAGAGGGGATTTGGTACTGTCCAGATATACGCGCCACTCTGCGCCTGAGCTGCAGTAATGATGGTCCCTGTGCGTGAATCCATAATTTGCACAGTCTAAGCTCACGTAGACAGAACACCCGCAGCCTAGGTCAATCCTCCGCCTGCGAAGGTTCTTCTTCTTGGCTATCCTGTGCTGGACTTTGATGGGCACCTGAGTAGAGTGGGCTGTAGAGGGTGACGAAGGTTGCATTTTTTATAGCCCAGGCTTTTAATGCGGAGTTCTTTTCTTCGTCTAGAAACTCCGTATATGAAGACGTTGGTCCTGGATTGCAGAGGAAGATTGTTGGGATTCCACCTTTAATTTGAATTGGTCTCCCGTACTTCGTGTTGCTTTGCCAGTCCCTTTGGGCCCCCATGAATTCCTTGAAATGCTTTAGATAGTGGGGGTCTACATCATCAACGACGTTGTACCATGCGCCATTGCTGTAGATCTTCGGACTCAGGTCCAGATGACCACATAGATAGTTATGAGGACCCAATGACCTAGCCCACATTGTCTTGCCTGTCCTACTGTCACCCTCTATCACAATACTCATCGGTCTCCATGGCCGCGCAGCGGAAGACTTCACGTTTTCTGCAGCCCATTCCTCAATTTCCTCAGGAACTTGATCAAATGAAGAACTAGAAAAAGGACAAACAAAAACCTCCAACGGAGGAGCAAAAATCCTATCTAAATTGCTATTTAAATTATGAAACTGTAAAACATAATCTTTGGGAGCTTTCTCCCTTAATATATTGAGTGCCGATGACTTAGATCCTGAGTTGATTGCCTCGGCATATGCGTCGTTGGCATTTTGGCAACCTCCTCTAGCTGATCGTCCATCGACTTGGAAAACTCCAGAATCAAGGATGTCTCCGTCTTTCTCCATGTAGGTCTTGACATCTGACGAGCTTTTAGCCGCCTGAATGTTCGGATGGAAATGTGCTGATCTGTTTGGGGAAACGAGATCGAAGAATCTTTGATTTCTGCAGGTGTATTTGCCTTCGAACTGGATGAGGACGTGGAGATGAGGGCTCCCATCTTCGTGCAGTTCACGACAGATTCGTATAAACAATTTATTTGTTGGGGTTTGGAGTTGTTTGATCTGCGAGAGTGCTTCCTCTTTTGTAAGAGAGCAGTGTGGATATGTGAGAAAAAAGTTTTTCGCATTTATTTTAAAACGATTTGGAGTAGGCATGTTGACCGGTCAATCGGAGGCTCTCAAAGTTCTATGGAATTGGGGGCAATGGGGGCGCATTTATAGTATAGCCCCCAAATGGCATTTCCGTAATTTCTGGGGGTAGGAGCGTGTCTTTTTGAAATTCAAAATCGCCAAAGCGGCCATCCGTATAATATT---------------------------------------------------------------------------------------------
>a_AB085793
ACCGGATGGCCGCCCTTTTTTTTATGTGGGCCCTCGACCAATGAAATTCACGCTACATGGCTTCTTTATTACATGGGGACCATTAAATAGACTTCCGCACCAAGTTTTGATCACAACATGTGGGATCCACTTATGCACGAATTCCCTGAAAGTGTTCATGGTCTACGGTGCATGCTAGCTGTGAAATATCTTCAGGAGGTGGAAAAAACATATTCTCCGGACACAGTCGGCTACGATCTTGTTCGCGATCTTATTCTTGTTCTCCGCGCAAGGAACTATGTCGAAGCGACCAGCCGATATTATCATTTCAACTCCCGCGTCGAAGGTACGCCGACGTCTCAACTTCGACAGCCCCTATGTTTCCCGTGCAGTTGTCCCCATTGCCCGCGTCACAAAGGGAAAGGCCTGGACAAACAGGCCCATGAACAGAAAACCCAAGATGTACAGGATGTATAGAAGTCCCGACGTGCCAAGGGGCTGTGAAGGCCCTTGTAAAGTTCAATCGTTCGAATCTAGGCACGATGTCTCTCATATTGGGAAGGTAATGTGTATCAGCGATGTTACACGAGGAACCGGACTCACACATCGCGTTGGGAAGCGATTTTGTGTGAAATCTGTTTATGTTTTGGGAAAGATATGGATGGATGAAAATATCAAGACTAAAAATCATACTAATAGTGTCATATTTTTTCTGGTTCGAGACCGTCGTCCTACAGGGACCCCTCAGGATTTTGGGGAGGTTTTTAATATGTTCGACAATGAACCGAGCACTGCAACGGTGAAGAACATGCATCGTGATCGATACCAAGTTCTGCGCAAATGGCATGCTACTGTGACGGGAGGAGCATACGCATCAAGGGAGCAAGCATTAGTTAGGAAGTTTGTTAGAGTTAATAGTTATATTGTCTACAATCAACAAGAGGCCGGCAAGTATGAGAATCATACTGAAAATGCATTAATGTTGTATATGGCCTGTACTCATGCATCGAACCCTGTATACGCGACTTTGAAAATCCGGATCTATTTTTATGATTCGGTAACAAATTAATATATATTCAATTTCACATCATACGTTATCCATACATCAATTGTCTTTTCCAACACATTGTCCAGAACATGATAAACAGCTCTTATTACATTGTAAATACTAATCACCCCTAACATGTCCAAGTACTTAAGGACTTGGGTTTTAAAGACTCTCAAGAAAATCCCAGTCTGCGGGCGTAAGCCCGTCCAGATCTGGAACATTAGAACACATTTGTGAAGCCCCAGTGCTTTCCGCAGGTTGTGGTTGAACATGATGTGCACTTTGATTATGTCGTGTTCTTCCAGGCAAGGTCTGATGTCGTGTTTCATTATTTTGAAATAGAGGGGATTTGGAACGTCCCAGATATACACGCCACTCTCTGCTCGATCCGCAGTGATGTACTCCCCTGTGCGTGAATCCGTGATCATGGCAATTTATTGACATGTAATACGAGCATCCGCACGGTAGATCAATTCGTCTGCGCCTGATGTTCTTCTTCTTCCTCTGCGGTTGCGATTCTTTCGCGACCGGAATAGAGTGGTTCTTCGAGTGTGATAAAGATTGCATTCTTTAATGCCCACTGCTTAAGTGCTGCATTCTTATCTTCATCGAGATACTCTTTATAACTGCTGTTTGGTCCCGGATTGCAGAGGAAGATGGTGGGAATTCCACCTTTAATCATGACTGGCTTTCCGTACTTCGTGTTGCTTTGCCAGTCTCTCTGGGCCCCCATGAATTCTTTAAAATGCTTTAGATAGTGGGGGTCTACGTCATCAATGACGTTGTACCAAGCATCATTACTGTACACCTTTGGACTTAAGTCAAGTGGCCGCACAAGTAATTGTGTCCCCAAAGAACGCGCCCACGCAGTTTTGCCCGTTCTACTATCACCCTCTAAAACTATTCCTATGGGTCTAATCGGCCGCGCAGAACACACCACGTTACCTGAAACCCAATCGACGAGTTCTTGCGGAACTTTGTCGAAGGATGAAATAGAAAAAGGAGAAACATACACCTCTACAGGAGGTGCAAAAATCCTATCTAAATTATTTTTAATATTATGGTATTGAAAAATAAAATCTTTTGGTAGTTCTTCCCTAATTATTGCTAAAGCTGCTTCGGCTGAACCTGAATTTAATGCCTTTGCGGCAGTGTCGTTAGCAGACTGCTGACCGCCTCTAGCGCTTCTGCCGTCGACCTGGAATTTTCCCCATTCCAGTGTGTCCCCATCTTTGTCGATATAGGACTTGACGTCGGAGCTGGATTTAGCTCCCTGAATGTTCGGATGGAAATGTGCTGACCGACTTGGGGACACCAAGTCGAAGAATCTGTTATTCGTGCAGACGAACTTCCCTTCGAACTGGATAAGAACGTGGATATGCGGAGACCCATCTTCGTGCAACTCTCTACAAATTTTGATAAATTTCTTTGAAGTTGGAGTTTCTAGGGTTTGTAATTGGGAAAGTGCCTCTTCTTTAGTAAGAGAGCATTTGGGATAAGTGAGGAAATAGTTTTTGGCTTGTATTCTAAAACGCTTTGGAGGTGCCATGTCAGCAGAAACGAATTGGAGACAAGCAAACTTCCCATATGAATTGGAGACAGGAGCACAATATATATGGTGTCTCTAAATGGCATTTTGGTAATTATTCCAATAATTACTTTAATTCAAAATTCAAAATTGGAATTGGTAAAGCGGCCATCCGTCTAATATT-----------------------------------------------------------------------------------------------------------------------
>a_AB100304
ACCGGATGGCCGCGATTTTTTTAAAGTGTCCCCCCCACTAACAAATGTCCCCCAATCAGAACGCGCCCTCAAAGCTAAATTATTAACTGGTCCCCTATTTATACTTAGTCTCCAAGTATTATGTTAAACATGTGGGATCCCCTCGTAAACGAATTCCCAGAGACTGTTCACGGTCTACGGTGTATGCTAGCCGTAAAATATCTTCAATTAGTTGAAGCTACGTATTCTCCTGATACGATTGGGTACGATCTTGTACGCGATTTAATTTCAGTAATTCGTGCTCGCAATTATGTCGAAGCGTCCCGCCGATATAGTCATTTCCACTCCCGCCTCGAAGGTACGTCGTCGTCTGAACTTCGACACACCCGCGATGAGCCGTGCTGCTGCCCCCACTGTCCTCGTCACCAACAAAAGAAGGACATGGACCAACAGGCCCATGTATCGCAAGCCCAGAATGTACAGAATGTACAGAAGCCCTGATGTGCCCAAAGGTTGTGAAGGCCCATGTAAGGTCCAGTCTTTTGAGTCTAGACACGATGTTAGTCACGTGGGTAAGGTCTGTTGTATAACTGACGTCACTAGGGGTTTAGGTTTGACACATAGGACGGGTAAGAGGTTTTGCGTTAAGTCCGTCTACATAATGGGCAAGGTCTGGATGGATGAGAATATCAAGACCAAGAATCACACTAACACAGTTATGTTTTTTCTAGTCCGTGATCGAAGACCTTATTCAAGTCCTCAGGATTTTGGTCAGGTGTTTAACATGTATGACAATGAGCCAAGTACAGCTACTGTCAAGAACGATATGCGAGATCGTTTTCAGGTCTTACGGAAATTCACATCAACTGTTACTGGTGGTCAGTATGCATGCAAGGAGCAGTCTCTCGTCAAACGTTTTTTTAGAGTTAATAATCATGTAGTTTATAATCATCAAGAGGCGGGAAAGTATGAGAACCATACTGAGAACGCTCTTTTATTATATATGGCTTGTACTCATGCCAGTAACCCAGTGTATGCTACTTTGAAAATCAGAATCTATTTCTATGATTCTGTTCAAAATTAATAAAGATTAAATTTTATTATATGAGATTGTGTTACATATTCTGTGTTTTCCAATACATCCCATAAAACATGATCACATGCTCTAATTACATTGTTAATACTAATTACACCCAAATTATCTAAATATTTCATACATTGAACCCTAAATACTCTTAAGAAACGCCAAGTCTGAGGTTGTAAGCGAGTCCAGATCTGGAAGATCAGAAAACACTGGTGTATTCCCAACGCTTTCCTCAGGTTGTGATTGAACTGTATTCGGATCGTTATGACGTCGTGGTTGGTGTTGAATATTCTCTCGTGGTGCTTGATTATCTTGAAATAGAGGGGATTTTTGATCGTCCAGGTATACACGCCACTCTCGCATTGAGTTGCAGTGAGTAATTCCCCTGTGCGTAAATCCATGATTTGCACAGTCTATTCCGAAGTAGTAAGAACACCCGCACGTTAGATCAATTCTACGCCTGCGAACTGGCCTCCTCTTGGCTATTCTGTGTTGCACTTTGATTGGTACCTGAGTACAATGGGCTGTTGAGGGTGACGAATTCTGCATTCTTTATAGCCCACTCTTTTAATGCCGAATTCTTCTCTTCGTCCAAGTACTCTTTATATGATGATGTTGGGCCTGGATTGCAAAGGAAGATAGTTGGGATTCCACCTTTAATTTGAATTGGTTTCCCGTACTTGGTGTTGCTTTGCCAGTCCCTTTGGGCCCCCATGAATTCTTTAAAGTGCTTTAAGTAGTGGGGGTCGACGTCATCAATGACGTTGTACCAGGCATCATTGCTGTATACCTTTGGGCTCAGATCTAAATGACCGCACAAATAATTATGTGGGCCTAAAGAACGAGCCCACATCGTCTTCCCTGTACGGCTCTCACCCTCTATGACAATACTAACAGGTCTCCATGGCCGCGCAGCGGCATCCCTTACGTTTTCGGAAACCCAGCACTCAAGTTCTTCTGGAACTTGATCGAAAGAAGAAGAAAGAAATGGACAAACAAAAACCTCTGCACGAGGTGTAAAAATCCTATCTAAATTAGCTTTAATATTATGATATTGAAAAATAAAATCTTTAGGGAGCTCCTCTCTAATAATAGCTAAAGCTGCTTCGGCTGAACCTGAATTTAGGGCCTTTGCAGCTGTGTCGTTAGCCGTCTGTTGACCTCCTCGAGCACTTCTTCCGTCGACCTGGAATTCTCCCCATTCCAGTGTGTCTCCGTCCTTGTCGATATAAGACTTGACGTCGGAGCTTGATTTAGCTCCCTGAATGTTCGGATGGAAATGTGCTGACCTGGTAGGGGATGTAAGGTCGAAGAATCTGTTATTTTGGCACTTGAATTTCCCTTCGAACTGGATAAGCACGTGCAGATGAGGGCTCCCATCTTCATGGAGTTCTCTGCAGATTTTGATGAATTTTTTATTTGTTGGGGTGTTTAGGTTTTGTAATTGGGAAAGTGCTTCTTCTTTAGTGAGAGAGCACTGTGGGTATGTGAGGAAATAATTTTTGGCATTTATTAAAAAACGTTTGGGAGGTGCCATTTGACTTGGTCAATCGGGTCTCAACAAACTTGCGTTAGCAATCGGGGAATGGGTCTCAATATATAGTGAGGACCTAAATGGCATTATTGTAATTCTCGAAAGTAATTCAAATTTCAAATTTTGAATCCAATAGCGGCCATCCGTATAATATT----------------------------------------------------------------------------------------------------------
>a_AB100305
ACCGGATGGCCGCGATTTTTTTAAAGTGGTCCCCACCACTAAAAAATGTCCCCCACTCATAACGCTCCCTCAAAGCTTATTTAATTCAAATCCATTATAAATACTTGGTCCCCACGATTTCAAATTAAAGAAATGTGGGATCCTCTTTTGAACGAGTTTCCCGAAACTGTACACGGTCTTAGGTGTATGCTTGCCGTAAAATATTGTCAGTTAATCGAACAGACATACGCTCCAGATACTCTTGGTTACGATCTTATACGAGATTTAATCTCAGTAATTCGTGCACGCAATTATGTCGAAGCGACCCGCCGATATAGTCATTTCCACTCCCGCCTCGAAGGTACGTCGCCGTCTGAACTTCGACACCCCCGTGATGAGCCGTGCTGCTGTCCCCACTGTCCTCGTCACCAACAAAAGAAGGACATGGACCAACAGGCCCATGTATCGCAAGCCCAGGATGTACAGAATGTACAGAAGCCCTGATGTGCCCAAAGGTTGTGAAGGCCCATGTAAGGTCCAATCGTATGAACAGAGGCACGACATATCCCATGTTGGTAAAGTATTATGTGTTAGTGATGTCACCCGTGGTAATGGGCTTACCCATCGTGCTGGTAAGAGATTCTGTGTGAAATCCGTTTATGTATTGGGTAAAATATGGATGGATGAAAATATCAAAACCAAGAACCATACGAACACTGTTATGTTTTATCTTGTTCGTGATAGAAGACCCTTTGGTACTGCTATGGATTTTGGTCAGGTGTTTAACATGTATGATAATGAGCCCAGTACTGCTACTATCAAGAATGATCTTCGAGATCGTTATCAAGTTTTAAGGAAATTCACTTCAACAGTCACAGGTGGACAATATGCTTCTAAGGAACAGGCGTTGGTTAGGAAATTTATGAAGATTAATAATTATGTAGTTTATAATCATCAAGAAGCTGCTAAGTATGACAATCATACTGAGAATGCTTTGTTATTGTATATGGCTTGTACTCATGCCAGTAATCCAGTGTATGCTACTTTGAAAATCAGAATCTATTTCTATGATTCTGTTCAGAATTAATAAAGATTGAATTTTATTATATGAGAATTTGTTACATATTCTGTTTTTTCCAATACATCCCATAAAACATGATCACATGCTCGAATTACATTATTAATACTAATTACACCCAAATTATCTAAATATTTCATACATTGAACCCTAAATACTCTTAAGAAACGCCAAGTCTGAGGTTGTAAGCGAGTCCAGATCTGGAAGATCAGAAAACACTGGTGTATTCCCAACGCTTTCCTCAGGTTGTGGTTGAACTGTATTCGGATCGTTATGATGTCGTGTTTGGTGTTGAACGGCCTCTCGTGGTGCTTGATTATCTTGAAATATAGGGGATTGTTGATTGTCCAGGTATATACGCCACTCTCGCATTGAGTTGCAGTGAGTAATTCCCCTGTGCGAAAATCCATGATTTACACAATCTATGCCGAAGTAGTATGAACACCCGCACGTTAGATCAACTCTCCGCCTGCGAACTGGCCTCCTCTTGGCTATTTTGTGTTGCACTTTGATTGGTACCTGAGTACAATGGCCTGTTGAGGGTGACGAATTCCGCATTCTTCAGAGCCCACTCTTTTAATGCTGAATTCTTTTCTTCGTCCAAGTACTCTTTATATGATGATGTTGGCCCCGGATTGCAAAGGAAGATAGTTGGGATTCCACCTTTAATTTGAATTGGTTTCCCGTACTTGGTGTTGCTTTGCCAGTCCCTTTGGGCCCCCATGAATTCTTTAAAGTGCTTTAGGTAGTGGGGGTCGACGTCATCAATGACGTTATACCAAGCATCATTGCTGTACACTTTGGGACTCAGATCTAGATGTCCGCACAAATAATTGTGTGGTCCCAGTGATCTGGCCCACATTGTTTTGCCCGATCGACTATCACCTTCTATCACAATACTGATGGGTCTCCATGGGCCGCGGCGACCACTCACGTTCTCGGAAACCCATTCTTCAAGTTCTTCGGGAACTTGATCGAAAGAAGAAGACAAAAAAGGACAAACAAAAACCTCTAAAGGAGGTGCAAATATCCTATCTAAATTAGCATTTAAATTATGAAATTGTAAAACGAAATCTTTAGGAGCTAGCTCCTTAATTACATTAAGAGCCTCTGACTTACTGCCGCTGTTAAGTGCCTGGGCGTAAGCATCATTGGCTGTCTGTTGTCCTCCTCTTGCAGATCGTCCATCGATCTGAAACTCACCCCATTCGAGGGTGTCTCCGTCCTTGTCGATATAGGACTTGACGTCGGAGCTGGATTTAGCTCCCTGAATGTTCGGATGGAAATGTGCTGACCTGGTTGGGGATACCAAGTCGAAGAATCTGTTATTCGTGCAGACGTATTTTCCTTCGAACTGGATAAGCACGTGGAGATGAGGGCTCCCATCTTCGTGTGATTCTCTGCAGATTTTTATGTATTTCTTATTTGTTGGTGTATCTAGGGCTTGAATTTGGGAAAGTGCTTCTTCTTTTGTAAGAGAACACTGTGGATAAGTGAGGAAATAATTTTTGCCTTGTATTTTAAAACGTTTGGGAGGAACCATTGACTTGGTCAATTGGAGACATTCATAGTTCTCTGTCAATTGGAGACAGGAGACAATATATAGGTGTCTCCAAATGGCATAATTGTAATTTCTACAAGAAATTCAAATTCCAAAAGCGGCCATCCGTATAATATT---------------------------------------------------------------------------------------------------------------------------
>a_AB110217
ACCGGATGGCCGCGCCTTTTCCTTTTATGTGGTCCCCACGAGGGTTACATAGACGTCACTGTCAACCAATCAAATTGCATCCTCAAACGTTAGATAAGTGTTCATTTGTCTTTATATACTTGGTCCCCAAGTTTTTTGTCTTGCAATATGTGGGACCCACTTCTTAATGAGTTTCCTGAATCTGTTCACGGATTTCGTTGTATGTTAGCTATTAAATATTTGCAGTCCGTTGAGGAAACTTACGAGCCCAATACATTGGGCCACGATTTAATTAGGGATCTTATATCTGTTGTAAGGGCCCGTGACTATGTCGAAGCGACCAGGCGATATAATCATTTCCACGCCCGTCTCGAAGGTTCGCCGAAGGCTGAACTTCGACAGCCCATACAGCAGCCGTGCTGCTGTCCCCATTGTCCAAGGCACAAACAAGCGACGATCATGGACGTACAGGCCCATGTACCGAAAGCCCAGAATATACAGAATGTATCGAAGCCCTGATGTTCCCCGTGGATGTGAAGGCCCATGTAAAGTCCAGTCTTATGAGCAACGGGATGATATTAAGCATACTGGTATTGTTCGTTGTGTTAGTGATGTTACTCGTGGATCTGGAATTACTCACAGAGTGGGTAAGAGGTTCTGTGTTAAATCGATATATTTTTTAGGGAAAGTCTGGATGGATGAAAATATCAAGAAGCAGAATCATACTAATCAGGTCATGTTCTTCTTAGTCCGTGATAGAAGGCCCTATGGAAGCAGCCCAATGGATTTTGGACAGGTTTTTAATATGTTCGATAATGAGCCCAGTACCGCAACCGTGAAGAATGATTTGCGGGATAGGTTTCAAGTGATGAGGAAATTTCATGCTACAGTTATTGGTGGACCCTCTGGAATGAAGGAACAGGCATTAGTTAAGAGATTTTTTAAAATTAACAGTCATGTAACTTATAATCATCAGGAGGCAGCCAAGTACGAGAACCATACTGAAAACGCCTTGTTATTGTATATGGCATGTACGCATGCCTCTAATCCAGTGTATGCAACTATGAAAATACGCATCTATTTCTATGATTCAATATCAAATTAATAAAATTTATATTTTATATCATGAGTTTCTGTTACATTTATTGTGTTTTCAAGTACATCATACAATACATGATCAACTGATCTGATTACATTGTTAATGGAAATTACACCAAGACTATCTAAATACTTAAGAACTTCATATCTAAATACTCTTAAGAAATGACCAGTCTGAGGCTGTAATGTCGTCCAAATTCGGAAGTTGAGAAAACATTTGTGAATCCCCATGACCTTCCTGATGTTGTGGTTGAATCTTATCTGAATGGAAATGATGTCGTGGTTCATTAGAAATGGCCTCTGGCTGTGTTCTGTTATCTTGAAATAGAGGGGATTGTTTATCTCCCAGATAAAAACGCCATTCTCTGCCTGAGGAGCAGTGATGAGTTCCCCTGTGCGTGAATCCATGATTATTGCAGTTGAGGTGGAGGTAGTATGAGCAGCCACAGTCTAGGTCTACACGCTTACGCCTTATTGGTTTCTTCTTGGCTATCTTGTGTTGGACCTTGATTGATACTTGCGAACAGTGGCTCGTAGAGGGTGACGAAGGTTGCATTCTTGAGAGTCCAATTTTTCAAGGATATGTTTTTTTCTTCGTCTAGATATTCCCTATATGAGGAGGTAGGTCCTGGATTGCAGAGGAAGATAGTGGGAATTCCCCCTTTAATTTGAATGGGCTTCCCGTACTTTGTGTTGCTTTGCCAGTCCCTTTGGGCCCCCATGAATTCCTTGAAGTGCTTTAAATAATGCGGGTCTACGTCATCAATGACGTTGTACCACGCATCATTACTGTACACCTTTGGGCTTAGGTCTAGATGTCCACATAAATAATTATGTGGGCCTAGAGACCTGGCCCACATTGTTTTCCCTGTTCTGCTATCACCCTCAATGACAATACTTATGGGTCTCCATGGCCGCGCAGCGGAAGACACGACGTTCTCGGCGACCCACTCTTCAAGTTCATCTGGAACTTGATTAAAAGAAGAAGAAAGAAATGGAGAAACATAAACTTCTAAAGGAGGACTAAAAATCCTACCTAAATTTGAACTTAAATTATGAAATTGTAAAATATAGTCCTTTGGGGCCTTCTCTTTTAATATATTGAGGGCCTCGGATTTACTGCCTGAATTGAGTGCTTCGGCATATGCGTCGTTGGCAGATTGCTGACCTCCTCTAGCTGATCTGCCATCGATTTGGAAAACTCCAAAATCAATGAAGTCTCCGTCTTTCTCCACGTAGGTCTTGACATCTGTTGAGCTCTTAGCTGCCTGAATGTTCGGATGGAAATGTGCTGACCTGTTTGGGGATACCAGGTCGAAGAACCGTTGGTTCTTACATTGGTATTTGCCTTCGAATTGGATAAGCACATGGAGATGTGGTTCCCCATTCTCGTGGAGTTCTTTGCAAACTTTGATGTATTTTTTATTTGTTGGGGTTTCTAGGTTTTTTAATTGGGAAAGTGCTTCCTCTTTAGAGAGAGAACAATTGGGATATGTTAGGAAATAATTTTTGGCATATATATTAAATAAACGAGGCATGTTGAAATGAATCGGTGTCCCTCAAAGCTCTATGGCAATCGGTGTATCGGTGTCTTACTTATACCTGGACACCTAATGGCTATTTGGTAATTTCATGAATGTTCATTGTAATTCAAAATTCAAAAATCAAATCATTAAAGCGGCCATCCGTATAATATT------------------------------------------------------------------------------------
>a_AB110218
ACCGGATGGCCGCGCCTTTTCCTTTTATGTGGTCCCCATGAAGGTTCCACAGACGTCACTGTCAACCAATCAAATTGCATCCTTAAACGTTAGATAAGTGTGCATTTGTCTTTATATACTTGCTCCCCAAGTAGTTTGTCTTGCAATATGTGGGATCCACTTCTAAATGAATTTCCTGAATCTGTTCACGGATTTCGTTGTATGTTAGCTATTAAATATTTGCAGTCCGTTGAGGAAACTTACGAGCCCAATACATTGGGCCACGATTTAATTAGGGATCTTATATCTGTTGTAAGGGCCCGTGACTATGTCGAAGCGACCAGGCGATATAATCATTTCCACGCCCGCCTCGAAGGTTCGCCGAAGGCTGAACTTCGACAGCCCATACAGCAGCCGTGCTGCTGTCCCCATTGTCCAAGGCACAAACAAGCGACGATCATGGACGTACAGGCCCATGTACCGGAAGCCCAGAATATACAGAATGTATCGAAGCCCTGATGTTCCCCGTGGATGTGAAGGCCCATGTAAAGTACAGTCTTATGAGCAACGGGATGATATTAAGCATACTGGTATTGTTCGTTGTGTTAGTGATGTTACTCGTGGATCTGGAATTACTCACAGAGTGGGTAAGAGGTTCTGTGTTAAATCGATATATTTTTTAGGTAAAGTCTGGATGGATGAAAATATCAAGAAGCAGAACCACACTAATCAGGTCATGTTCTTCTTGGTCCGTGATAGAAGGCCCTATGGAAACAGCCCAATGGATTTTGGACAGGTTTTTAATATGTTCGATAATGAGCCCAGTACCGCAACAGTGAAGAATGATTTGCGGGATAGGTTTCAAGTGATGAGGAAATTTCATGCTACAGTTATTGGTGGTCCCTCTGGAATGAAGGAACAGGCATTAGTTAAGAGATTTTTTAGAATTAACAGTCATGTAACTTATAATCATCAGGAGGCAGCCAAGTACGATAACCATACTGAAAACGCCTTGTTATTGTATATGGCATGTACGCATGCCTCTAATCCAGTGTATGCAACTATGAAAATACGCATCTATTTCTATGATTCAATATCAAATTAATAAAATTTATATTTTATATCATGAGTTTCTGTTACATTTATTGTGTTTTCAAGTACATCATACAATACATGATCAACTGCTCTGATTACATTGTTAATTGAAATTACACCAATACTATCTAAATACTTAAGAACTTGATGTCTAAATACTCTTAAGAAACGACCAGTCTGAGGCTGTAATGTCGTCCAAATTCGGAAGTTGAGAAAACATTTGTGAATCCCCAATACCTTCCTGATGTTGTGGTTGAATCTTATCTGAATGGAAATGATGTCGTGGTTCATTAGAAATGGCCTCTGGCTGTGTTCTGTTATCTTGAAATAGAGGGGATTGTTTATCTCCCAGATAAAAACGCCATTCTCTGCCTGAGGAGCAGTGATGAGTTCCCCTGTGCGTGAATCCATGATTGTTGCAGTTGAGGTGGAGGTAGTATGAGCAGCCACAGTCTAGGTCTACACGCTTACGCCTTATTGGTTTCTTCTTGGCTATCTTGTGTTGGACCTTGATTGATACTTGCGAACAGTGGCTCGTAGAGGGTGACGAAGGTTGCATTCTTGAGAGCCCAATTTTTCAAGGATATGTTTTTTTCTTCGTCTAGATATTCCCTATATGAGGAGGTAGGTCCTGGATTGCAGAGGAAGATAGTGGGAATTCCCCCTTTAATTTGAATGGGCTTCCCGTACTTTGTGTTGCTTTGCCAGTCCCTCTGGGCCCCCATGAATTCCTTGAAGTGCTTTAAATAATGCGGGTCTACGTCATCAATGACGTTGTACCATGCATCATTACTGTACACCTTTGGGCTTAGGTCTAGATGTCCACATAAATAATTATGTGGGCCTAGAGACCTGGCCCACATTGTTTTGCCTGTTCTGCTATCACCCTCAATGACAATACTATTAGGTCTCCATGGCCGCGCAGCGGAAGACACGACGTTCTCGGACACCCATACTTCAAGTTCATCTGGAACTTGATTAAAAGATGAAGATAAAAAGGGGGAAATATAAGGAGCCGGAGGCTCCTGAAAAATTCTATCTAAATTACTATTTAAATTATGAAATTGTAAAATATAATCTTTCGGTATTAATTCTTTAATGATTCTAAGAGCCTCTGACTTACTGCCTGAGTTAAGAGCTGCGGCGTAAGCGTCATTGGCTGACTGCTGACCCCCACGTGCAGATCGTCCGTCGATCTGAAACTCACCCCAGTCGACGGTGTTTCCGTCCTTATCGACATAAGACTTGACGTCTGAACTGGATTTAGCTCCCTGAATGTTTGGATGGAAATGTGCTGCCCTGCTTGGGGATACCAGGTCGAAGAATCGCTGATTTTGGCACTTGAATTTCCCTTCAAATTGGATAAGCACATGGAGATGTGGTTCCCCATTCTCGTGGAGTTCTCTGCAAACTTTGATGTATTTTTTATTTGTGGGGGTTTCTAGGTTTTTTAATTGGGAAAGTGCTTCTTCTTTCGTTAAGGAGCACTTAGGATATGTGAGGAAATAATTTTTGCAATTTATTTGGAAGCGCTTGGGAGGAGCCATATGGTCAATGAGTACCGATTGACCAAGATTTTTACACTTATCCCTGGTGTATCGGTACTCAATATATAGTGAGTACCAAATGGCATTTTGGTAATTTTGTAAAAGTACATTGCAATTCAAAATTCAAAATTCAAAAATCAAATCATTAAAGCGGCCATCCGTATAATATT-------------------------------------------------------------------
>a_AB116629
ACCGGATGGCCGCGCCTTTTCCTTTTATGTGGTCCCCACGAGGGTTACACAGACGTCACTGTCAACCAATCAAATTGCATCCTCAAACGTTAGATAAGTGTTCATTTGTCTTTATATACTTGGTCCCCAAGTTTTTTGTCTTGCAATATGTGGGACCCACTTCTTAATGAGTTTCCTGAATCTGTTCACGGATTTCGTTGTATGTTAGCTATTAAATATTTGCAGTCCGTTGAGGAAACTTACGAGCCCAATACATTGGGCCACGATTTAATTAGGGATCTTATATCTGTTGTAAGGGCCCGTGACTATGTCGAAGCGACCAGGCGATATAATCATTTCCACGCCCGTCTCGAAGGTTCGCCGAAGGCTGAACTTCGACAGCCCATACAGCAGCCGTGCTGCTGTCCCCATTGTCCAAGGCACAAACAAGCGACGATCATGGACGTACAGGCCCATGTACCGAAAGCCCAGAATATACAGAATGTATCGAAGCCCTGATGTTCCCCGTGGATGTGAAGGCCCATGTAAAGTCCAGTCTTATGAGCAACGGGATGATATTAAGCATACTGGTATTGTTCGTTGTGTTAGTGATGTTACTCGTGGATCTGGAATTACTCACAGAGTGGGTAAGAGGTTCTGTGTTAAATCGATATATTTTTTAGGGAAAGTCTGGATGGATGAAAATATCAAGAAGCAGAATCACACTAATCAGGTCATGTTCTTCTTAGTCCGTGATAGAAGGCCCTATGGAAGCAGCCCAATGGATTTTGGACAGGTTTTTAATATGTTCGATAATGAGCCCAGTACCGCAACCGTGAAGAATGATTTGCGGGATAGGTTTCAAGTGATGAGGAAATTTCATGCTACAGTTATTGGTGGACCCTCTGGAATGAAGGAACAGGCATTAGTTAAGAGATTTTTTAAAATTAACAGTCATGTAACTTATAATCATCAGGAGGCAGCCAAGTACGAGAACCATACTGAAAACGCCTTGTTATTGTATATGGCATGTACGCATGCCTCTAATCCAGTGTATGCAACTATGAAAATACGCATCTATTTCTATGATTCAATATCAAATTAATAAAATTTATATTTTATATCATGAGTTTCTGTTACATTTATTGTGTTTTCAAGTACATCATACAATACATGATCAACTGATCTGATTACATTGTTAATGGAAATTACACCAAGACTATCTAAATACTTAAGAACTTCATATCTAAATACTCTTAAGAAATGACCAGTCTGAGGCTGTAATGTCGTCCAAATTCGGAAGTTGAGAAAACATTTGTGAATCCCCATGACCTTCCTGATGTTGTGGTTGAATCTTATCTGAATGGAAATGATGTCGTGGTTCATTAGAAATCGCCTCTGGCTGTGTTCTGTTATCTTGAAATAGAGGGGATTGTTTATCTCCCAGATAAAAACGCCATTCTCTGCCTGAGGAGCAGTGATGAGTTCCCCTGTGCGTGAATCCATGATTATTGCAGTTGAGGTGGAGGTAGTATGAGCAGCCACAGTCTAGGTCTACACGCTTACGCCTTATTGGTTTCTTCTTGGCTATCTTGTGTTGGACCTTGATTGATACTTGCGAACAGTGGCTCGTAGAGGGTGACGAAGGTTGCATTCTTGAGAGTCCAATTTTTCAAGGATATGTTTTTTTCTTCGTCTAGATATTCCCTATATGAGGAGGTAGGTCCTGGATTGCAGAGGAAGATAGTGGGAATTCCCCCTTTAATTTGAATGGGCTTCCCGTATTTTGTGTTGCTTTGCCAGTCCCTTTGGGCCCCCATGAATTCCTTGAAGTGCTTTAAATAATGCGGGTCTACGTCATCAATGACGTTGTACCACGCATCATTACTGTACACCTTTGGGCTTAGGTCTAGATGTCCACATAAATAATTATGTGGGCCTAGAGACCTGGCCCACATTGTTTTCCCTGTTCTGCTATCACCCTCAATGACAATACTTATGGGTCTCCATGGCCGCGCAGCGGAAGACACGACGTTCTCGGCGACCCACTCTTCAAGTTCATCTGGAACTTGATTAAAAGAAGAAGAAAGAAATGGAGAAACATAAACTTCTAAAGGAGGACTAAAAATCCTATCTAAATTTGAACTTAAATTATGAAATTGTAAAATATAGTCCTTTGGGGCCTTCTCTTTTAATATATTGAGGGCCTCGGATTTACTGCCTGAATTGAGTGCTTCGGCATATGCGTCGTTGGCAGATTGCTGACCTCCTCTAGCTGATCTGCCATCGATTTGGAAAACTCCAAAATCAATGAAGTCTCCGTCTTTCTCCACGTAGGTCTTGACATCTGTTGAGCTCTTAGCTGCCTGAATGTTCGGATGGAAATGTGCTGACCTGTTTGGGGATACCAGGTCGAAGGACCGTTGGTTCTTACATTGGTATTTGCCTTCGAATTGGATAAGCACATGGAGATGTGGTTCCCCATTCTCGTGGAGTTCTTTGCAAACTTTGATGTATTTTTTATTTGTTGGGGTTTCTAGGTTTTTTAATTGGGAAAGTGCTTCCTCTTTAGAGAGAGAACAATTGGGATATGTTAGGAAATAATTTTTGGCATATATATTAAATAAACGAGGCATGTTGATATGAATCGGTGTCCCTCAAAGCTCTATGGCAATCGGTGTATCGGTGTCTTATTTATACCTGGACACCTAATGGCTATTTGGTAATTTCATGAATGTTCATTGTAATTCAAAATTCAAAAATCAAATCATTAAAGCGGCCATCCGTATAATATT------------------------------------------------------------------------------------
>a_AB116630
ACCGGATGGCCGCGCCTTTTCCTTTTATGTGGTCCCCACGAGGGTTACACAGACGTCACTGTCAACCAATCAAATTGCATCCTCAAACGTTAGATAAGTGTTCATTTGTCTTTATATACTTGGTCCCCAAGTTTTTTGTCTTGCAATATGTGGGACCCACTTCTTAATGAGTTTCCTGAATCTGTTCACGGATTTCGTTGTATGTTAGCTATTAAATATTTGCAGTCCGTTGAGGAAACTTACGAGCCCAATACATTGGGCCACGATTTAATTAGGGATCTTATATCTGTTGTAAGGGCCCGTGACTATGTCGAAGCGACCAGGCGATATAATCATTTCCACGCCCGTCTCGAAGGTTCGCCGAAGGCTGAACTTCGACAGCCCATACAGCAGCCGTGCTGCTGTCCCCATTGTCCAAGGCACAAACAAGCGACGATCATGGACGTACAGGCCCATGTACCGAAAGCCCAGAATATACAGAATGTATCGAAGCCCTGATGTTCCCCGTGGATGTGAAGGCCCATGTAAAGTCCAGTCTTATGAGCAACGGGATGATATTAAGCATACTGGTATTGTTCGTTGTGTTAGTGATGTTACTCGTGGATCTGGAATTACTCACAGAGTGGGTAAGAGGTTCTGTGTTAAATCGATATATTTTTTAGGGAAAGTCTGGATGGATGAAAATATCAAGAAGCAGAATCACACTAATCAGGTCATGTTCTTCTTAGTCCGTGATAGAAGGCCCTATGGAAGCAGCCCAATGGATTTTGGACAGGTTTTTAATATGTTCGATAATGAGCCCAGTACCGCAACCGTGAAGAATGATTTGCGGGATAGGTTTCAAGTGATGAGGAAATTTCATGCTACAGTTATTGGTGGACCCTCTGGAATGAAGGAACAGGCATTAGTTAAGAGATTTTTTAAAATTAACAGTCATGTAACTTATAATCATCAGGAGGCAGCCAAGTACGAGAACCATACTGAAAACGCCTTGTTATTGTATATGGCATGTACGCATGCCTCTAATCCAGTGTATGCAACTATGAAAATACGCATCTATTTCTATGATTCAATATCAAATTAATAAAATTTATATTTTATATCATGAGTTTCTGTTACATTTATTGTGTTTTCAAGTACATCATACAATACATGATCAACTGATCTGATTACATTGTTAATGGAAATTACACCAAGACTATCTAAATACTTAAGAACTTCATATCTAAATACTCTTAAGAAATGACCAGTCTGAGGCTGTAATGTCGTCCAAATTCGGAAGTTGAGAAAACATTTGTGAATCCCCATGACCTTCCTGATGTTGTGGTTGAATCTTATCTGAATGGAAATGATGTCGTGGTTCATTAGAAATGGCCTCTGGCTGTGTTCTGTTATCTTGAAATAGAGGGGATTGTTTATCTCCCAGATAAAAACGCCATTCTCTGCCTGAGGAGCAGTGATGAGTTCCCCTGTGCGTGAATCCATGATTATTGCAGTTGAGGTGGAGGTAGTATGAGCAGCCACAGTCTAGGTCTACACGCTTACGCCTTATTGGTTTCTTCTTGGCTATCTTGTGTTGGACCTTGATTGATACTTGCGAACAGTGGCTCGTAGAGGGTGACGAAGGTTGCATTCTTGAGAGTCCAATTTTTCAAGGATATGTTTTTTTCTTCGTCTAGATATTCCCTATATGAGGAGGTAGGTCCTGGATTGCAGAGGAAGATAGTGGGAATTCCCCCTTTAATTTGAATGGGCTTCCCGTACTTTGTGTTGCTTTGCCAGTCCCTTTGGGCCCCCATGAATTCCTTGAAGTGCTTTAAATAATGCGGGTCTACGTCATCAATGACGTTGTACCACGCATCATTACTGTACACCTTTGGGCTTAGGTCTAGATGTCCACATAAATAATTATGTGGGCCTAGAGACCTGGCCCACATTGTTTTCCCTGTTCTGCTATCACCCTCAATGACAATACTTATGGGTCTCCATGGCCGCGCAGCGGAAGACACGACGTTCTCGGCGACCCACTCTTCAAGTTCATCTGGAACTTGATTAAAAGAAGAAGAAAGAAATGGAGAAACATAAACTTCTAAAGGAGGACTAAAAATCCTATCTAAATTTGAACTTAAATTATGAAATTGTAAAATATAGTCCTTTGGGGCCTTCTCTTTTAATATATTGAGGGCCTCGGATTTACTGCCTGAATTGAGTGCTTCGGCATATGCGTCGTTGGCAGATTGCTGACCTCCTCTAGCTGATCTGCCATCGATTTGGAAAACTCCAAAATCAATGAAGTCTCCGTCTTTCTCCACGTAGGTCTTGACATCTGTTGAGCTCTTAGCTGCCTGAATGTTCGGATGGAAATGTGCTGACCTGTTTGGGGATACCAGGTCGAAGAACCGTTGGTTCTTACATTGGTATTTGCCTTCGAATTGGATAAGCACATGGAGATGTGGTTCCCCATTCTCGTGGAGTTCTTTGCAAACTTTGATGTATTTTTTATTTGTTGGGGTTTCTAGGTTTTTTAATTGGGAAAGTGCTTCCTCTTTAGAGAGAGAACAATTGGGATATGTTAGGAAATAATTTTTGGCATATATATTAAATAAACGAGGCATGTTGAAATGAATCGGTGTCCCTCAAAGCTCTATGGCAATCGGTGTATCGGTGTCTTACTTATACCTGGACACCTAATGGCTATTTGGTAATTTCATGAATGTTCATTGTAATTCAAAATTCAAAAATCAAATCATTAAAGCGGCCATCCGTATAATATT------------------------------------------------------------------------------------
>a_AB116631
ACCGGATGGCCGCGCCTTTTCCTTTTATGTGGTCCCCACGAGGGTTACACAGACGTCACTGTCAACCAATCAAATTGCATCCTCAAACGTTAGATAAGTGTTCATTTGTCTTTATATACTTGGTCCCCAAGTTTTTTGTCTTGCAATATGTGGGACCCACTTCTTAATGAGTTTCCTGAATCTGTTCACGGATTTCGTTGTATGTTAGCTATTAAATATTTGCAGTCCGTTGAGGAAACTTACGAGCCCAATACATTGGGCCACGATTTAATTAGGGATCTTATATCTGTTGTAAGGGCCCGTGACTATGTCGAAGCGACCAGGCGATATAATCATTTCCACGCCCGTCTCGAAGGTTCGCCGAAGGCTGAACTTCGACAGCCCATACAGCAGCCGTGCTGCTGTCCCCATTGTCCAAGGCACAAACAAGCGACGATCATGGACGTACAGGCCCATGTACCGAAAGCCCAGAATATACAGAATGTATCGAAGCCCTGATGTTCCCCGTGGATGTGAAGGCCCATGTAAAGTCCAGTCTTATGAGCAACGGGATGATATTAAGCATACTGGTATTGTTCGTTGTGTTAGTGATGTTACTCGTGGATCTGGAATTACTCACAGAGTGGGTAAGAGGTTCTGTGTTAAATCGATATATTTTTTAGGGAAAGTCTGGATGGATGAAAATATCAAGAAGCAGAATCACACTAATCAGGTCATGTTCTTCTTAGTCCGTGATAGAAGGCCCTATGGAAGCAGCCCAATGGATTTTGGACAGGTTTTTAATATGTTCGATAATGAGCCCAGTACCGCAACCGTGAAGAATGATTTGCGGGATAGGTTTCAAGTGATGAGGAAATTTCATGCTACAGTTATTGGTGGACCCTCTGGAATGAAGGAACAGGCATTAGTTAAGAGATTTTTTAAAATTAACAGTCATGTAACTTATAATCATCAGGAGGCAGCCAAGTACGAGAACCATACTGAAAACGCCTTGTTATTGTATATGGCATGTACGCATGCCTCTAATCCAGTGTATGCAACTATGAAAATACGCATCTATTTTTATGATTCAATATCAAATTAATAAAATTTATATTTTATATCATGAGTTTCTGTTACATTTATTGTGTTTTCAAGTACATCATACAATACATGATCAACTGATCTGATTACATTGTTAATGGAAATTACACCAAGACTATCTAAATACTTAAGAACTTCATATCTAAATACTCTTAAGAAATGACCAGTCTGAGGCTGTAATGTCGTCCAAATTCGGAAGTTGAGAAAACATTTGTGAATCCCCATGACCTTCCTGATGTTGTGGTTGAATCTTATCTGAATGGAAATGATGTCGTGGTTCATTAGAAATGGCCTCTGGCTGTGTTCTGTTATCTTGAAATAGAGGGGATTGTTTATCTCCCAGATAAAAACGCCATTCTCTGCCTGAGGAGCAGTGATGAGTTCCCCTGTGCGTGAATCCATGATTATTGCAGTTGAGGTGGAGGTAGTATGAGCAGCCACAGTCTAGGTCTACACGCTTACGCCTTATTGGTTTCTTCTTGGCTATCTTGTGTTGGACCTTGATTGATACTTGCGAACAGTGGCTCGTAGAGGGTGACGAAGGTTGCATTCTTGAGAGTCCAATTTTTCAAGGATATGTTTTTTTCTTCGTCTAGATATTCCCTATATGAGGAGGTAGGTCCTGGATTGCAGAGGAAGATAGTGGGAATTCCCCCTTTAATTTGAATGGGCTTCCCGTACTTTGTGTTGCTTTGCCAGTCCCTTTGGGCCCCCATGAATTCCTTGAAGTGCTTTAAATAATGCGGGTCTACGTCATCAATGACGTTGTACCACGCATCATTACTGTACACCTTTGGGCTTAGGTCTAGATGTCCACATAAATAATTATGTGGGCCTAGAGACCTGGCCCACATTGTTTTCCCTGTTCTGCTATCACCCTCAATGACAATACTTATGGGTCTCCATGGCCGCGCAGCGGAAGACACGACGTTCTCGGCGACCCACTCTTCAAGTTCATCTGGAACTTGATTAAAAGAAGAAGAAAGAAATGGAGAAACATAAACTTCTAAAGGAGGACTAAAAATCCTATCTAAATTTGAACTTAAATTATGAAATTGTAAAATATAGTCCTTTGGGGCCTTCTCTTTTAATATATTGAGGGCCTCGGATTTACTGCCTGAATTGAGTGCTTCGGCATATGCGTCGTTGGCAGATTGCTGACCTCCTCTAGCTGATCTGCCATCGATTTGGAAAACTCCAAAATCAATGAAGTCTCCGTCTTTCTCCACGTAGGTCTTGACATCTGTTGAGCTCTTAGCTGCCTGAATGTTCGGATGGAAATGTGCTGACCTGTTTGGGGATACCAGGTCGAAGAACCGTTGGTTCTTACATTGGTATTTGCCTTCGAATTGGATAAGCACATGGAGATGTGGTTCCCCATTCTCGTGGAGTTCTTTGCAAACTTTGATGTATTTTTTATTTGTTGGGGTTTCTAGGTTTTTTAATTGGGAAAGTGCTTCCTCTTTAGAGAGAGAACAATTGGGATATGTTAGGAAATAATTTTTGGCATATATATTAAATAAACGAGGCATGTTGAAATGAATCGGTGTCCCTCAAAGCTCTATGGCAATCGGTGTATCGGTGTCTTACTTATACCTGGACACCTAATGGCTATTTGGTAATTTCATGAATGTTCATTGTAATTCAAAATTCAAAAATCAAATCATTAAAGCGGCCATCCGTATAATATT------------------------------------------------------------------------------------
>a_AB116632
ACCGGATGGCCGCGCCTTTTCCTTTTATGTGGTCCCCATGAAGGTTCCACAGACGTCACTGTCAACCAATCAAATTGCATCCTTAAACGTTAGATAAGTGTGCATTTGTCTTTATATACTTGCTCCCCAAGTAGTTTGTCTTGCAATATGTGGGATCCACTTCTAAATGAATTTCCTGAATCTGTTCACGGATTTCGTTGTATGTTAGCTATTAAATATTTGCAGTCCGTTGAGGAAACTTACGAGCCCAATACATTGGGCCACGATTTAATTAGGGATCTTATATCTGTTGTAAGGGCCCGTGACTATGTCGAAGCGACCAGGCGATATAATCATTTCCACGCCCGCCTCGAAGGTTCGCCGAAGGCTGAACTTCGACAGCCCATACAGCAGCCGTGCTGCTGTCCCCATTGTCCAAGGCACAAACAAGCGACGATCATGGACGTACAGGCCCATGTACCGGAAGCCCAGAATATACAGAATGTATCGAAGTCCTGATATTCCCCGTGGATGTGAAGGCCCATGTAAAGTACAGTCTTATGAGCAACGGGATGATATTAAGCATACTGGTATTGTTCGTTGTGTTAGTGATGTTACTCGTGGATCTGGAATTACTCACAGAGTGGGTAAGAGGTTCTGTGTTAAATCGATATACTTTTTAGGTAAAGTCTGGATGGATGAAAATATCAAGAAGCAGAACCACACTAATCAGGTCATGTTCTTCTTGGTCCGTGATAGAAGGCCCTATGGAAACAGCCCAATGGATTTTGGACAGGTTTTTAATATGTTCGATAATGAGCCCAGTACCGCAACAGTGAAGAATGATTTGCGGGATAGGTTTCAAGTGATGAGGAAATTTCATGCTACAGTTATTGGTGGTCCCTCTGGAATGAAGGAACAGGCATTAGTTAAGAGATTTTTTAGAATTAACAGTCATGTAACTTATAATCATCAGGAGGCAGCCAAGTACGATAACCATACTGAAAACGCCTTGTTATTGTATATGGCATGTACGCATGCCTCTAATCCAGTGTATGCAACTATGAAAATACGCATCTATTTCTATGATTCAATATCAAATTAATAAAATTTATATTTTATATCATGAGTTTCTGTTACATTTATTGTGTTTTCAAGTACATCATACAATACATGATCAACTGCTCTGATTACATTGTTAATTGAAATTACACCAATACTATCTAAATACTTAAGAACTTGATGTCTAAATACTCTTAAGAAACGACCAGTCTGAGGCTGTAATGTCGTCCAAATTCGGAAGTTGAGAAAACATTTGTGAATCCCCAATACCTTCCTGATGTTGTGGTTGAATCTTATCTGAATGGAAATGATGTCGTGGTTCATTAGAAATGGCCTCTGGCTGTGTTCTGTTATCTTGAAATAGAGGGGATTGTTTATCTCCCAGATAAAAACGCCATTCTCTGCCTGAGGAGCAGTGATGAGTTCCCCTGTGCGTGAATCCATGATTGTTGCAGTTGAGGTGGAGGTAGTATGAGCAGCCACAGTCTAGGTCTACACGCTTACGCCTTATTGGTTTCTTCTTGGCTATCTTGTGTTGGACCTTGATTGATACTTGCGAACAGTGGCTCGTAGAGGGTGACGAAGGTTGCATTCTTGAGAGCCCAATTTTTCAAGGATATGTTTTTTTCTTCGTCTAGATATTCCCTATATGAGGAGGTAGGTCCTGGATTGCAGAGGAAGATAGTGGGAATTCCCCCTTTAATTTGAATGGGCTTCCCGTACTTTGTGTTGCTTTGCCAGTCCCTCTGGGCCCCCATGAATTCCTTGAAGTGCTTTAAATAATGCGGGTCTACGTCATCAATGACGTTGTACCATGCATCATTACTGTACACCTTTGGGCTTAGGTCTAGATGTCCACATAAATAATTATGTGGGCCTAGAGACCTGGCCCACATTGTTTTGCCTGTTCTGCTATCACCCTCAATGACAATACTATTAGGTCTCCATGGCCGCGCAGCGGAAGACACGACGTTCTCGGACACCCATACTTCAAGTTCATCTGGAACTTGATTAAAAGATGAAGATAAAAAGGGAGAAATATAAGGAGCCGGAGGCTCCTGAAAAATTCTATCTAAATTACTATTTAAATTATGAAATTGTAAAATATAATCTTTCGGTATTAATTCTTTAATGATTCTAAGAGCCTCTGACTTACTGCCTGAGTTAAGAGCTGCGGCGTAAGCGTCATTGGCTGACTGCTGACCCCCACGTGCAGATCGTCCGTCGATCTGAAACTCACCCCAGTCGACGGTGTTTCCGTCCTTATCGACATAAGACTTGACGTCTGAACTGGATTTAGCTCCCTGAATGTTTGGATGGAAATGTGCTGCCCTGCTTGGGGATACCAGGTCGAAGAATCGCTGATTTTGGCACTTGAATTTCCCTTCAAATTGGATAAGCACATGGAGATGTGGTTCCCCATTCTCGTGGAGTTCTCTGCAAACTTTGATGTATTTTTTATTTGTGGGGGTTTCTAGGTTTTTTAATTGGGAAAGTGCTTCTTCTTTCGTTAAGGAGCACTTAGGATATGTGAGGAAATAATTTTTGCAATTTATTTGGAAGCGCTTGGGAGGAACCATATGGCCAATGAGTACCGATTGACCAAGATTTTTACACTTATCCCTGGTATATCGGTACTCAATATATAGTGAGTACCAAATGGCATTTTGGTAATTTTGTAAAAGTACATTGCAATTCAAAATTCAAAATTCAAAAATCAAATCATTAAAGCGGCCATCCGTATAATATT-------------------------------------------------------------------
>a_AB116633
ACCGGATGGCCGCGCCTTTAACTTTATGCCCGGTCCCCACGAGGTTTCCACAGTCTATTAATCAATCAAATTGCATCCTCAAACGTTAGATAAGTGTTCATTTGTCTTTATATACTTGGTCCCCAAGTATTTTGTCTTGCAATATGTGGGATCCACTTCTAAATGAATTTCCTGAATCTGTTCACGGATTTCGTTGTATGTTAGCTATTAAATATTTGCAGTCCGTTGAGGAAACTTACGAGCCCAATACATTGGGCCACGATTTAATTAGGGATCTTATATCTGTTGTAAGGGCCCGTGACTATGTCGAAGCGACCAGGCGATATAATCATTTCCACGCCCGCCTCGAAGGTTCGCCGAAGGCTGAACTTCGACAGCCCATACAGCAGCCGTGCTGCTGTCCCCATTGTCCAAGGCACAAACAAGCGACGATCATGGACGTACAGGCCCATGTACCGGAAGCCCAGAATATACAGAATGTATCGAAGCCCTGATGTTCCCCGTGGATGTGAAGGCCCATGTAAAGTACAGTTTTATGAGCAACGGGATGATATTAAGCATACTGGTATTGTTCGTTGTGTTAGTGATGTTACTCGTGGATCTGGAATTACTCACAGAGTGGGTAAGAGGTTCTGTGTTAAATCGATATATTTTTTAGGTAAAGTCTGGATGGATGAAAATATTAAGAAGCAGAATCACACTAATCAGGTCATGTTTTTCTTGGTCCGTGATAGAAGGCCCTATGGAAACAGCCCAATGGATTTTGGACAGGTTTTTAATATGTTCGATAATGAGCCCAGTACCGCAACAGTGAAGAATGATTTGCGGGATAGGTTTCAAGTGATGAGGAAATTTCATGCTACAGTTATTGGTGGGCCCTCTGGAATGAAGGAACAGGCATTAGTTAAGAGATTTTTTAGAATTAACAGTCATGTAACTAATAATCATCAGGAGGCAGCCAAGTACGAGAACCATACTGAAAACGCCTTGTTATTGTATATGGCATGTACGCATGCCTCTAATCCAGTGTATGCAACTATGAAAATACGCATCTATTTCTATGATTCAATATCAAATTAATAAAATTTATATTTTATATCATGAGTTTCTGTTACATTTATTGTCTTTTCAAGTACATCATACAATACATGATCAACTGCTCTGATTACATTGTTAATTGAAATTACACCAATACTATCTAAATACTTAAGAACTTGATGTCTAAATACTCTTAAGAAACGACCAGTCTGAGGCTGTAATGTCGTCCAAATTCGGAAGTTGAGAAAACATTTGTGAATCCCCAATACCTTCCTGATGTTGTGGTTGAATCTTATCTGAATGGAAATGATGTCGTGGTTCATTAGAAATGGCCTCTGGCTGTGTTCTGTTATCTTGAAATAGAGGGGATTGTTTATCTCCCAGATAAAAACGCCATTCTCTGCTTGAGGAGCAGTGATGAGTTCCCCTGTGCGTGAATCCATGATTGTTGCAGTTGAGGTGGAGGTAGTATGAGCAGCCACAGTCTAGGTCTACACGCTTACGCCTTATTGGTTTCTTCTTGGCTATCTTGTGTTGGACCTTGATTGATACCTGCGAACAGTGGCTCGTAGAGGGTGACGAAGGTTGCATTCTTGAGAGCCCAATTTTTCAAGGATATGTTTTTTTCTTCGTCTAGATATTCCCTATATGAGGAGGTAGGTCCTGGATTGCAGAGGAAGATAGTGGGAATTCCCCCTTTAATTTGAATGGGCTTCCCGTACTTTGTGTTGCTTTGCCAGTCCCTCTGGGCCCCCATGAATTCCTTGAAGTGCTTTAAGTAATGCGGGTCTACGTCATCAATGACGTTGTACCACGCATCATTACTGTACACCTTTGGACTTAGGTCTAGATGTCCACATAAATAATTATGTGGGCCTAGAGACCTGGCCCACATTGTTTTGCCTGTTCTGCTATCACCCTCAATGACAATACTATTAGGTCTCCATGGCCGCGCAGCGGAAGACACGACGTTCTCGGACACCCATACTTCAAGTTCATCTGGAACTTGATTAAAAGATGAAGATAAAAAGGGAGAAATATAAGGAGCCGGAGGCTCCTGAAAAATTCTATCTAAATTACTATTTAAATTATGAAATTGTAAAATATAATCTTTTGGTATTAATTCTTTAATGATTCTAAGAGCCTCTGACTTACTGCCTGAGTTAAGAGCTGCGGCGTAAGCGTCATTGGCTGACTGCTGACCCCCACGTGCAGATCGTCCGTCGATCTGAAACTCACCCCAGTCGACGGTGTCTCCGTCCTTATCGACATAAGACTTGACGTCTGAACTGGATTTAGCTCCCTGAATGTTTGGATGGAAATGTGCTGCCCTGCTTGGGGATACCAGGTCGAAGAATCGCTGATTTTGGCACTTGAATTTCCCTTCAAATTGGATAAGCACATGGAGATGTGGTTCCCCATTCTCGTGGAGTTCTCTGCAAACTTTGATGTATTTTTTATTTGTTGGGGTTTCTAGGTCTTTTAATTGGGAAAGTGCTTCTTCTTTCGTTAAGGAGCACTTAGGATATGTGAGGAAATAATTTTTGCAATTTATTTGGAAGCGCTTAGGGGGAGCCATATGGTCAATGAGTACCGATTGACCAAGATTTTTACACTTATCCCTGGTGTATCGGTACTCAATATATAGTGAGTACCAAATGGCATTTTGGTAATTTTGTAAAAGTACATTGCAATTCAAAATTCAAAATTCAAAAATCAAATCATTAAAGCGGCCATCCGTATAATATT-----------------------------------------------------------------------
>a_AB116634
ACCGGATGGCCGCGTCTTTAACTTTATGCCCGGTCCCCACGAGGGTTCCACAGTCTATTAACCAATCAAATTGCATCCTCAAACGTTAGATAAGTGTTCATTTGTCTTTATATACTTGGTCCCCAAGTATTTTGTCTTGCAATATGTGGGATCCACTTCTTAATGAATTTCCTGAATCTGTTCACGGATTTCGTTGTATGTTAGCTATTAAATATTTGCAGTCCGTTGAGGAAACTTACGAGCCCAATACATTGGGCCACGATTTAATTAGGGATCTTATATCTGTTGTAAGGGCCCGTGACTATGTCGAAGCGACCAGGCGATATAATCATTTCCACGCCCGCCTCGAAGGTTCGCCGAAGGCTGAACTTCGACAGCCCATACAGCAGCCGTGCTGCTGTCCCCATTGTCCAAGGCACAAACAAGCGACGATCATGGACGTACAGGCCCATGTACCGGAAGCCCAGAATATACAGAATGTATCGAAGCCCTGATGTTCCCCGTGGATGTGAAGGCCCATGTAAAGTACAGTCTTATGAGCAACGGGATGATATTAAGCATACTGGTATTGTTCGTTGTGTTAGTGATGTTACTCGTGGATCTGGAATTACTCACAGAGTGGGTAAGAGGTTCTGTGTTAAATCGATATATTTTTTAGGTAAAGTCTGGATGGATGAAAATATCAAGAAGCAGAATCACACTAATCAGGTCATGTTCTTCTTGGTCCGTGATAGAAGGCCCTATGGAAACAGCCCAATGGATTTTGGACAGGTTTTTAATATGTTCGATAATGAGCCCAGTACCGCAACAGTGAAGAATGATTTGCGGGATAGGTTTCAAGTGATGAGGAAATTTCATGCTACAGTTATTGGTGGGCCCTCTGGAATGAAGGAACAGGCATTAGTTAAGAGATTTTTTAGAATTAACAGTCATGTAACTAATAATCATCAGGAGGCAGCCAAGTACGAGAACCATACTGAAAACGCCTTGTTATTGTATATGGCATGTACGCATGCCTCTAATCCAGTGTATGCAACTATGAAAATACGCATCTATTTCTATGATTCAATATCAAATTAATAAAATTTATATTTTATATCATGAGTTTCTGTTACATTTATTGTCTTTTCAAGTACATCATACAATACATGATCAACTGCTCTGATTACATTGTTAATTGAAATTACACCAATACTATCTAAATACTTAAGAACTTGATGTCTAAATACTCTTAAGAAACGACCAGTCTGAGGCTGTAATGTCGTCCAAATTCGGAAGTTGAGAAAACATTTGTGAATCCCCAATACCTTCCTGATGTTGTGGTTGAATCTTATCTGAATGGAAATGATGTCGTGGTTCATTAGAAATGGCCTCTGGCTGTGTTCTGTTATCTTGAAATAGAGGGGATTGTTTATCTCCCAGATAAAAACGCCATTCTCTGCTTGAGGAGCAGTGATGAGTTCCCCTGTGCGTGAATCCATGATTGTTGCAGTTGAGGTGGAGGTAGTATGAGCAGCCACAGTCTAGGTCTACACGCTTACGCCTTATTGGTTTCTTCTTGGCTATCTTGTGTTGGACCTTGATTGATACTTGCGAACAGTGGCTCGTAGAGGGTGACGAAGGTTGCATTCTTGAGAGCCCAATTTTTCAAGGATATGTTTTTTTCTTCGTCTAGATATTCCCTATATGAGGAGGTAGGTCCTGGATTGCAGAGGAAGATAGTGGGAATTCCCCCTTTAATTTGAATGGGCTTCCCGTACTTTGTGTTGCTTTGCCAGTCCCTCTGGGCCCCCATGAATTCCTTGAAGTGCTTTAAATAATGCGGGTCTACGTCATCAATGACGTTGTACCACGCATCATTACTGTACACCTTTGGACTTAGGTCTAGATGTCCACATAAATAATTATGTGGGCCTAGAGACCTGGCCCACATTGTTTTGCCTGTTCTGCTATCACCCTCAATGACAATACTATTAGGTCTCCATGGCCGCGCAGCGGAAGACACGACGTTCTCGGACACCCATACTTCAAGTTCATCTGGAACTTGATTAAAAGATGAAGATAAAAAGGGAGAAATATAAGGAGCCGGAGGCTCCTGAAAAATTCTATCTAAATTACTATTTAAATTATGAAATTGTAAAATATAATCTTTTGGTATTAATTCTTTAATGATTCTAAGAGCCTCTGACTTACTGCCTGAGTTAAGAGCTGCGGCGTAAGCGTCATTGGCTGACTGCTGACCCCCACGTGCAGATCGTCCGTCGATCTGAAACTCACCCCAGTCGACGGTGTCTCCGTCCTTATCGACATAAGACTTGACGTCTGAACTGGATTTAGCTCCCTGAATGTTTGGATGGAAATGTGCTGCCCTGCTTGGGGATACCAGGTCGAAGAATCGCTGATTTTGGCACTTGAATTTCCCTTCAAATTGGATAAGCACATGGAGATGTGGTTCCCCATTCTCGTGGAGTTCTCTGCAAACTTTGATGTATTTTTTATTTGTTGGGGTTTCTAGGTCTTTTAATTGGGAAAGTGCTTCTTCTTTCGTTAAGGAGCACTTAGGATATGTGAGGAAATAATTTTTGCAATTTATTTGGAAGCGCTTAGGGGGAGCCATATGGTCAATGAGTACCGATTGACCAAGATTTTTACACTTATCCCTGGTGTATCGGTACTCAATATATAGTGAGTACCAAATGGCATTTTGGTAATTTTGTAAAAGTACATTGCAATTCAAAATTCAAAATTCAAAAATCAAATCATTAAAGCGGCCATCCGTATAATATT-----------------------------------------------------------------------
>a_AB116635
ACCGGATGGCCGCGCCTTTAACTTTATGCCCGGTCCCCACGAGGGTTCCACAGTCTATTAACCAATCAAATTGCATCCTCAAACGTTAGATAAGTGTTCATTTGTCTTTATATACTTGGTCCCCAAGTATTTTGTCTTGCATTATGTGGGATCCACTTCTAAATGAATTTCCTGAATCTGTTCACGGATTTCGTTGTATGTTAGCTATTAAATATTTGCAGTCCGTTGAGGAAACTTACGAGCCCAATACATTGGGCCACGATTTAATTAGGGATCTTATATCTGTTGTAAGGGCCCGTGACTATGTCGAAGCGACCAGGCGATATAATCATTTCCACGCCCGCCTCGAAGGTTCGCCGAAGGCTGAACTTCGACAGCCCATACAGCAGCCGTGCTGCTGTCCCCATTGTCCAAGGCACAAACAAGCGACGATCATGGACGTACAGGCCCATGTACCGGAAGCCCAGAATATACAGAATGTATCGAAGCCCTGATGTTCCCCGTGGATGTGAAGGCCCATGTAAAGTACAGTTTTATGAGCAACGGGATGATATTAAGCATACTGGTATTGTTCGTTGTGTTAGTGATGTTACTCGTGGATCTGGAATTACTCACAGAGTGGGTAAGAGGTTCTGTGTTAAATCGATATATTTTTTAGGTAAAGTCTGGATGGATGAAAATATCAAGAAGCAGAATCACACTAATCAGGTCATGTTCTTCTTGGTCCGTGATAGAAGGCCCTATGGAAACAGCCCAATGGATTTTGGACAGGTTTTTAATATGTTCGATAATGAGCCCAGTACCGCAACAGTGAAGAATGATTTGCGGGATAGGTTTCAAGTGATGAGGAAATTTCATGCTACAGTTATTGGTGGGCCCTCTGGAATGAAGGAACAGGCATTAGTTAAGAGATTTTTTAGAATTAACAGTCATGTAACTTATAATCATCAGGAGGCAGCCAAGTACGAGAACCATACTGAAAACGCCTTGTTATTGTATATGGCATGTACGCATGCCTCTAATCCAGTGTATGCAACTATGAAAATACGCATCTATTTCTATGATTCAATATCAAATTAATAAAATTTATATTTTATATCATGAGTTTCTGTTACATTTATTGTCTTTTCAAGTACATCATACAATACATGATCAACTGCTCTGATTACATTGTTAATTGAAATTACACCAATACTATCTAAATACTTAAGAACTTGATGTCTAAATACTCTTAAGAAACGACCAGTCTGAGGCTGTAATGTCGTCCAAATTCGGAAGTTGAGAAAACATTTGTGAATCCCCAATACCTTCCTGATGTTGTGGTTGAATCTTATCTGAATGGAAATGATGTCGTGGTTCATTAGAAATGGCCTCTGGCTGTGTTCTGTTATCTTGAAATAGAGGGGATTGTTTATCTCCCAGATAAAAACGCCATTCTCTGCTTGAGGAGCAGTGATGAGTTCCCCTGTGCGTGAATCCATGATTGTTGCAGTTGAGGTGGAGGTAGTATGAGCAGCCACAGTCTAGGTCTACACGCTTACGCCTTATTGGTTTCTTCTTGGCTATCTTGTGTTGGACCTTGATTGATACTTGCGAACAGTGGCTCGTAGAGGGTGACGAAGGTTGCATTCTTGAGAGCCCAATTTTTCAAGGATATGTTTTTTTCTTCGTCTAGATATTCCCTATATGAGGAGGTAGGTCCTGGATTGCAGAGGAAGATAGTGGGAATTCCCCCTTTAATTTGAATGGGCTTCCCGTACTTTGTGTTGCTTTGCCAGTCCCTCTGGGCCCCCATAAATTCCTTGAAGTGCTTTAAATAATGCGGGTCTACGTCATCAATGACGTTGTACCACGCATCATTACTGTACACCTTTGGACTTAGGTCTATATGTCCACATAAATAATTATGTGGGCCTAGAGACCTGGCCCACATTGTTTTGCCTGTTCTGCTATCACCCTCAATGACAATACTATTAGGTCTCCATGGCCGCGCAGCGGAAGACACGACGTTCTCGGACACCCATACTTCAAGTTCATCTGGAACTTGATTAAAAGATGAAGATAAAAAGGGAGAAATATAAGGAGCCGGAGGCTCCTGAAAAATTCTATCTAAATTACTATTTAAATTATGAAATTGTAAAATATAATCTTTTGGTATTAATTCTTTAATGATTCTAAGAGCCTCTGACTTACTGCCTGAGTTAAGAGCTGCGGCGTAAGCGTCATTGGCTGACTGCTGACCCCCACGTGCAGATCGTCCGTCGATCTGAAACTCACCCCAGTCGACGGTGTCTCCGTCCTTATCGACATAAGACTTGACGTCTGAACTGGATTTAGCTCCCTGAATGTTTGGATGGAAATGTGCTGCCCTGCTTGGGGATACCAGGTCGAAGAATCGCTGATTTTGGCACTTGAATTTCCCTTCAAATTGGATAAGCACATGGAGATGTGGTTCCCCATTCTCGTGGAGTTCTCTGCAAACTTTGATGTATTTTTTATTTGTTGGGGTTTCTAGGTCTTTTAATTGGGAAAGTGCTTCTTCTTTCGTTAAGGAGCACTTAGGATATGTGAGGAAATAATTTTTGCAATTTATTTGGAAGCGCTTAGGGGGAGCCATATGGTCAATGAGTACCGATTGACCAAGATTTTTACACTTATCCCTGGTGTATCGGTACTCAATATATAGTGAGTACCAAATGGCATTTTGGTAATTTTGTAAAAGTACATTGCAATTCAAAATTCAAAATTCAAAAATCAAATCATTAAAGCGGCCATCCGTATAATATT-----------------------------------------------------------------------
>a_AB116636
ACCGGATGGCCGCGCCTTTAACTTTATGCCCGGTCCCCACGAGGGTTCCACAGTCTATTAACCAATCAAATTGCATCCTCAAACGTTAGATAAGTGTTCATTTGTCTTTATATACTTGGTCCCCAAGTATTTTGTCTTGCAATATGTGGGATCCACTTCTAAATGAATTTCCTGAATCTGTTCACGGATTTCGTTGTATGTTAGCTATTAAATATTTGCAGTCCGTTGAGGAAACTTACGAGCCCAATACATTGGGCCACGATTTAATTAGGGATCTGATATCTGTTGTAAGGGCCCGTGACTATGTCGAAGCGACCAGGCGATATAATCATTTCCACGCCCGCCTCGAAGGTTCGCCGAAGGCTGAACTTCGACAGCCCATACAGCAGCCGTGCTGCTGTCCCCATTGTCCAAGGCACAAACAAGCGACGATCATGGACGTACAGGCCCATGTACCGGAAGCCCAGAATATACAGAATGTATCGAAGCCCTGATGTTCCCCGTGGATGTGAAGGCCCATGTAAAGTACAGTCTTATGAGCAACGGGATGATATTAAGCATACTGGTATTGTTCGTTGTGTTAGTGATGTTACTCGTGGATCTGGAATTACTCACAGAGTGGGTAAGAGGTTCTGTGTTAAATCGATATATTTTTTAGGTAAAGTCTGGATGGATGAAAATATCAAGAAGCAGAATCACACTAATCAGGTCATGTTCTTCTTGGTCCGTGATAGAAGGCCCTATGGAAACAGCCCAATGGATTTTGGACAGGTTTTTAATATGTTCGATAATGAGCCCAGTACCGCAACAGTGAAGAATGATTTGCGGGATAGGTTTCAAGTGATGAGGAAATTTCATGCTACAGTTATTGGTGGGCCCTCTGGAATGAAGGAACAGGCATTAGTTAAGAGATTTTTTAGAATTAACAGTCATGTAACTTATAATCATCAGGAGGCAGCCAAGTACGAGAACCATACTGAAAACGCCTTGTTATTGTATATGGCATGTACGCATGCCTCTAATCCAGTGTATGCAACTATGAAAATACGCATCTATTTCTATGATTCAATATCAAATTAATAAAATTTATATTTTATATCATGAGTTTCTGTTACATTTATTGTCTTTTCAAGTACATCATACAATACATGATCAACTGCTCTGATTACATTGTTAATTGAAATTACACCAATACTATCTAAATACTTAAGAACTTGATGTCTAAATACTCTTAAGAAACGACCAGTCTGAGGCTGTAATGTCGTCCAAATTCGGAAGTTGAGAAAACATTTGTGAATCCCCAATACCTTCCTGATGTTGTGGTTGAATCTTATCTGAATGGAAATGATGTCGTGGTTCATTAGAAATTGCCTCTGGCTGTGTTCTGTTATCTTGAAATAGAGGGGATTGTTTATCTCCCAGATAAAAACGCCATTCTCTGCTTGAGGAGCAGTGATGAGTTCCCCTGTGCGTGAATCCATGATTGTTGCAGTTGAGGTGGAGGTAGTATGAGCAGCCACAGTCTAGGTCTACACGCTTACGCCTTATTGGTTTCTTCTTGGCTATCTTGTGTTGGACCTTGATTGATACTTGCGAACAGTGGCTCGTAGAGGGTGACGAAGGTTGCATTCTTGAGAGCCCAATTTTTCAAGGATATGTTTTTTTCTTCGTCTAGATATTCCCTATATGAGGAGGTAGGTCCTGGATTGCAGAGGAAGATAGTGGGAATTCCCCCTTTAATTTGAATGGGCTTCCCGTACTTTGTGTTGCTTTGCCAGTCCCTCTGGGCCCCCATGAATTCCTTGAAGTGCTTTAAATAATGCGGGTCTACGTCATCAATGACGTTGTACCACGCATCATTACTGTACACCTTTGGACTTAGGTCTAGATGTCCACATAAATAATTATGTGGGCCTAGAGACCTGGCCCACATTGTTTTGCCTGTTCTGCTATCACCCTCAATGACAATACTATTAGGTCTCCATGGCCGCGCAGCGGAAGACACGACGTTCTCGGACACCCATACTTCAAGTTCATCTGGAACTTGATTAAAAGATGAAGATAAAAAGGGAGAAATATAAGGAGCCGGAGGCTCCTGAAAAATTCTATCTAAATTACGATTTAAATTATGAAATTGTAAAATATAATCTTTTGGTATTAATTCTTTAATGATTCTAAGAGCCTCTGACTTACTGCCTGAGTTAAGAGCTGCGGCGTAAGCGTCATTGGCTGACTGCTGACCCCCACGTGCAGATCGTCCGTCGATCTGAAACTCACCCCAGTCGACGGTGTCTCCGTCCTTATCGACATAAGACTTGACGTCTGAACTGGATTTAGCTCCCTGAATGTTTGGATGGAAATGTGCTGCCCTGCTTGGGGATACCAGGTCGAAGAATCGCTGATTTTGGCACTTGAATTTCCCTTCAAATTGGATAAGCACATGGAGATGTGGTTCCCCATTCTCGTGGAGTTCTCTGCAAACTTTGATGTATTTTTTATTTGTTGGGGTTTCTAGGTCTTTTAATTGGGAAAGTGCTTCTTCTTTCGTTAAGGAGCACTTAGGATATGTGAGGAAATAATTTTTGCAATTTATTTGGAAGCGCTTAGGGGGAGCCATATGGTCAATGAGTACCGATTGACCAAGATTTTTACACTTATCCCTGGTGTATCGGTACTCAATATATAGTGAGTACCAAATGGCATTTTGGTAATTTTGTAAAAGTACATTGCAATTCAAAATTCAAAATTCAAAAATCAAATCATTAAAGCGGCCATCCGTATAATATT-----------------------------------------------------------------------
>a_AB162141
ACCGGATGGCCGCGATTTTTTTAAAGTGGTCCCCCCCACTAACAAATGTCCCCCAATCAGAACGCGCCCTCAAAGCTAAATTATTAACTGGTCCCTATTTATACTTGGTTTCCAAGTATTATTTTAAACATGTGGGATCCACTCGTAAACGAATTCCCAGAGACTGTGCATGGTCTACGGTGTATGCTATCCGTAAAATATCTTCAATTAGTTGAAGCTACGTATTCTCCTGATACGATTGGGTACGATCTTGTACGCGATTTAATTTCAGTAATTCGTGCTCGCAATTATGTCGAAGCGTCCCGCCGATATAGTCATTTCCACTCCCGCCTCGAAGGTACGTCGCCGTCTGAACTTCGACACACCCGCGATGAGCCGTGCTGCTGCCCCCACTGTCCTCGTCACCAACAAAAGAAGGACATGGACCAACAGGCCCATGTATCGCAAGCCCAGACTGTACAGAATGTACAGAAGCCCTGATGTTCCTAAAGGTTGTGAAGGCCCATGTAAGGTCCAGTCTTTTGAGTCTAGGCATGATGTTAGTCATGTGGGTAAGGTCTGTTGTATAACTGACGTCACTAGGGGTTTAGGTTTGACACATAGGACCGGTAAGAGGTTTTGCGTTAAGTCAGTCTACATAATGGGCAAGGTCTGGATGGATGAGAATATCAAGACCAAGAATCACACTAACACAGTTATGTTTTTTCTAGTTCGTGATCGAAGACCCTATTCAAGTCCCCAGGATTTTGGTCAGGTGTTTAACATGTATGACAATGAGCCAAGTACAGCTACTGTCAAGAACGATATGCGTGATCGTTTTCAGGTTTTACGGAAGTTCTCATCAACTGTTACTGGTGGTCAGTATGCATGCAAGGAGCAGGCTCTCGTGAAGCGTTTTTTTAGAGTTAATAATCATGTAGTTTATAATCATCAAGAGGCTGGAAAGTATGAGAACCATACTGAGAACGCTCTGTTATTGTATATGGCTTGTACTCATGCCAGTAACCCAGTGTATGCTACTTTGAAAATCAGAATCTATTTCTATGATTCTGTTCAAAATTAATAAAGATTAAATTTTATTATATGAGATTGTGTTACATATTCTGTGTGTTCCAATACATCCCATAAAACATGATCACATGATCTAATTACATTGTTAATACTAATTACTCCCAAATTATCTAAATACTTCATACATTGAACCCTAAATACTCTTAAGAAACGCCAAGTCTGAGGTTGTAAGCGAGTCCAGATCTGGAAGATCAGAAAACACTGGTGTATTCCCAACGCTTTCCTCAGGTTGTGATTGAACTGTATTCGGATCGTTATTACGTCGTTGTTGGTGTTGAATAGCCTCTCGTGGTGCTTGATTATCTTGAAATAGAGGGGATTTTTGATCGTCCAGGTATACACGCCACTCTCGCATTGAGTTGCAGTGAGTAATTCCCCTGTGCGAAAATCCATTATTTGCACAGTCTATGCCGAAGTAGTATGAACACCCGCACGTTAAATCAACTCTACGCCTGCGAACTGGCCTCTTCTTGGCTATTCTGTGTTGGACTTTGATTGGCACCTGAGTACAATGGGCTGTTGAGGGTGACGAATTCTGCATTCTTTAGAGCCCACTCTTTTAATGCCGAATTCTTTTCTTCGTCCAAGTACTCTTTATATGATGATGTTGGGCCTGGATTGCAAAGGAAGATAGTTGGGATTCCACCTTTAATTTGAATTGGTTTCCCGTACTTGGTGTTGCTTTGCCAGTCTCTTTGGGCCCCCATGAATTCTTTAAAGTGCTTTAGGTAGTGCGGGTCTACGTCATCAATGACGTTATACCAAGCATCATTACTGTACACCTTTGGACTCAGATCTAGATGACCGCACAGATAATTATGTGGTCCCAGTGATCTGGCCCACATTGTTTTACCCGTACGACTACCACCTTCTATCACAATACTGATGGGTCTCCATGGCCGTGCAGCGGCATCCCTCACGTTCTCGGAAACCCATTCTTCAAGTTCTTCCGGAACTTGATCGAATGAAGAAGACAAAAAAGGACTAACAAAAACCTCTAAAGGAGGTGCAAAAATCCTATCTAAATTAGCATTTAAATTATGAAATTGTAAAACAAAATCTTTAGGAGCTAGCTCCTTAATTACATTAAGAGCCTCTGACTTACTGCCGCTGTTAAGTGCCTGGGCGTAAGCATCATTGGCTGTCTGTTGTCCCCCTCTTGCAGATCGTCCGTCGATCTGGAATTCTCCCCATTCGAGAGTGTCTCCGTCCTTGTCGATATAGGACTTGACGTCGGAGCTGGATTTAGCTCCCTGAATGTTTGGATGGAAATGTGCTGACCTGGTTGGGGATACCAAGTCGAAGAATCTGTTATTCGTGCAGACGTATTTCCCTTCGAACTGGATAAGCACGTGGAGATGAGGGCTCCCATCTTCGTGGGATTCTCTGCAGATTTTTATGTATTTTTTATTAGTTGGTGTATCTAGGGCTTGAATTTGGGAAAGTGCTTCTTCTTTGGTGAGAGAACATTGTGGATAAGTGAGGAAATAATTTTTGGCTTGTATTTTAAAACGTTTTGGAGGAGCCATTGACTTGGTCAATTGGAGACATTCATAGTTCTCTGGCAATTGGAGACAGGAGACAATATATAGGTGTCTCCAAATGGCATAGTTGTAATTTCTCATAGAAATTCAAAATTCAAGTTGAAATCCAAAAGCGGCCATCCGTATAATATT---------------------------------------------------------------------------------------------------------------
>a_AB178945
ACCGGATGGCCACGCGAAATTTCGTGGTGGGCCCCCCTCTGTCGGCCAATAGAATTAGTGCCTTGAAAGTTAGATAAGTGGATGTTGACGTCATCTTTTGTCTTTATATACGTCAGCCCTAATTTTAAAGGTTAAACATGTGGGATCCTTTACTTAACGATTTCCCTGAAACCGTACACGGTTTTAGGTGTATGCTAGCGGTTAAATACCTTCTTCTGGTTGAGGCTACATACTCTCCAGATACGGTGGGTTACGATCTCATACGCGATCTTATAGGTGTTGTTCGTGCGAAGAATTATGTCGAAGCGACCAGCAGATATAGGGATTTTCACTCCCGCATTCAAGGTACGTCGCCGTCTGAACTTCGACGGCCCGTATGTCAGCCGTGTGAATGTCCCCATTGCCCAAGGCACAAGCAAAAAGAGATCATGGGCTCAAAGGCCCATGTATCGGAAGCCCAGGATATACAGGATGTACAGAAGCCCTGATGTACCTAAGGGTTGTGAAGGCCCCTGTAAGGTCCAGTCTTTCGAGAAGAAAGATGATGTTGGTCACTCTGGTAAAATGTTATGTATCTCCGATATTACTCGTGGTAATGGGCTTACACATCGTGTTGTAAGAGGTTTTGGTATAAAATCAGTCTATATCATTGGAAAGATATGGATGGATGAGAACATTAAGCTCAAGAATCACACTAATAACGTGATCTTCTGGCTTGTTAGAGATAGACGCCCTGTTTCCGTTCCTTATGGTTTCCAAGAGGCGTTTAATATGTACGAAAATGAACCTAGTACAGCTACTATCAAACAGGATTTGAGAGACCGCTTGCAGGTTTTACACAAGTTCACTGGTACGGTTACAGGTGGACAATATGCGTCTAAGGAACAAGCTATGATCAAGCGTTTCTGGAGGTTGAATCACCATGTCACATACAATCACCAAGAGGCTGCTAAATATGAGAACCATACTGAAAATGCTTTGTTATTGTATATGGCCTGTACTCATGCCAGTAATCCAGTGTATGCTACATTAAAAATTAGAGTGTATTTCTACGATTCAGTACAGAATTAATAAAGCTTGAATTTAATATCAGTAAATTGTTGTACATACTCTGTTCCATCTAATACATCGTACAATACATGATCAACTGCCTTAATTACATTATTAATTGAAATTACACCCAAATCATCTAAATACTTCAACACTTGTGTCCTAAATAAAATTAAGAAATGCGAGGTCTGATGATGTGAGAGAGTCCAGATCTTGAAAGTCAGGAAGCACTTGTGTAGACCCAGTTGAGATCTGAGATTGTGGTTGAATTGGATCTGTGCTGTTATTATGTCCTGATCCATGTTGAACGGTCGTTGTGCGTGGCTCGTGATTTTGAAATAAAGGGGATTTGGCACTGTCCAGATATACGCGCCACTCTGAGCCTGAGCTGCAGTGATGATGTCCCCTGTGCGTGAATCCATGATTTGCACACCCTAAACTGACGTATATAGAACACCCGCAGTTTAGATCAATCCTCCGCCTGCGAGGTGCTCTCTTCTTCTCTGATCTGTGTCGCACTTTGATGGGTACTGGAGTAGAGTGGGCCGTAGAGGGTGATGAAGTTTGCATTTTTAATTGCCCAGGCCTTTAGGGCAGCATTCTTCTCCTCGTCTAAATACTCTGTGTATGATGACGTTGGGCCTGGATTGCAGAGGAAGATTGTTGGGATACCACCTTTAATTTGAATTGGTTTCCCGTACTTGGTGTTGCTTTGCCAGTCCCTTTGGGCCCCCATGAATTCTTTAAAGTGCTTTAGGTAGTGGGGATCCACGTCATCAATGACGTTGTACCATGCCTCGTTGCTGTAAACCTTGGGGCTTAAGTCAAGGTGGCCGCAAAGGTAATTATGACGTGGATGTATAGACCTGGCCCACATAGTCTTCCCTGTCCTGCTATCCCCTTCTATCACAATACTCATGGGCCTCCACGGCCGCGCAGCGGAATCCCTGACGTTCTCGGCAGCCCATTCCTCAAGTTGCTCTGGAACTTGATCAAATGAAGAAGATAAAAAAGGAGAAACAAATTCCTCCAACGGAGGAGCAAAAATCCTATCTAAATTACTATTTAAATTATGAAATTGTAAAACAAAATCTTTGGGAGCTTTCTCCCTTAATATAGACAAGGCCGATGACTTGGACCCTGAGTTGATTGCCTCGGCATATGCGTCGTTGGCAGACTGGCAACCTCCTCTAGCTGATCTTCCATCGACCTGGAAAACTCCAAAATCAACGAGGTCTCCGTCTTTTTCCATGTAGGCCTTGACATCTGACGAGCTCTTAGCTCCCTGAATGTTTGGATGGAAATGTGCTGACCTAGATGGGGATACGAGATCGAAGAATCGTTGATTTGTGCATTGGTATTTTCCTTCGAATTGGATGAGTATGTGGAGATGAGGGCTCCCATCTTCGTGTAGTTCTCTGCAGATTCGGATGAATAATTTTTTGGTTGGTGTTTGTAGGGCTTGAATTTGTGCAAGGGCTTCTTCTTTGGTTAGAGAGCAGTGTGGGTATGTGAGGAAATAATTTTTGCTATTTATTTTAAAACGCTTTGGTGGTGCCATATTTACAAATATGCCCTTGTACCCCGATTCGGAGAGAAACCTTCTTTGCTGTGAATCGGTGTAATGGGGTACAATATATACTCCTCCTCTTTTTACTTTTTAATTTTGAAATTCAAAATTCAAATTGGTAAAGCGGCCCATCCGTATAATATT----------------------------------------------------------------------------------------------
>a_AB178946
ACCGGATGGCCGCCGCCGAAATTTACGTGGGGCCCACCATGTCGGCCAATAGAGTTCGTGCCTTGAAAGTTAGATAAGTGGATGTTGACGTCACTTTTGTCTTTATATATGTCAGCCCTAATTTTAAGGGTTAAAGATGTGGGATCCTTTACTTAATGATTTCCCTGAAACCGTACACGGTTTTAGGTGTATGTTAGCGGTTAAATACCTTCTTCTCGTTGAGTCAACATACTCTCCGGATACGGTGGGTTTCGATTTGATACGTGATCTTATACTCGTTGTTCGTGCGAAGAATTATGTCGAAGCGACCTGCAGATATAGGGATTTTCACTCCCGCCTTCAGGGCACGTCGACGTCTGAACTTCGACGGCCCGTACGTCAGCCGTGCGAGTGCCCCCATTGCCCTCGTCACAAACAAAAGGAGATCATGGGCTCAACGGCCCATGTATCGGAAGCCCAGGATGTACAGAATGTACAGAAGTCCTGATGTTCCCAAGGGGTGTGAAGGTCCGTGTAAGGTACAGTCATTTGAGAAGAAGAATGATGTTGGGCATTCTGGTACTCTGCTCTGTGTTTCTGATATCACTCGTGGTAGTGGACTTACTCATCGTGTTGGGAAGAGATTTTGTATAAAATCTGTTTATATTATTGGTAAAATCTGGATGGATGATAGTATTAAGACGAAGAATCACACTAACAACGTGTTATTCTGGTTAGTTAGGGATAGACGTCCTGGTTCAACTCCTTATGTATTCCGAGAGGCATTCAATATGTTTGAAAATGAACCCAGTACAGCCACTATTAAACAGGAGTTGAGAGATCGTTTGCAGGTGTTACATCGGTTCAGTGCGACTGTTACAGGTGGACAATATACGTCTAAGGAACAAGCTGTCATCAAGAGGTTCTGGAAGTTGAATCATCATGTCACTTATAATCATCAGGAGCAAGCTAAATATGAGAACCATACTGAAAATGCTTTGTTATTGTATATGGCGTGTACTCATGCCAGTAATCCAGTGTATGCCACATTAAAAATCAGAGTGTATTTCTACGATTCAGTACAAAATTAATAAAGCTTAAATTTTATATCTGTAAATTGTTGTACATATTCAGTTCCTTCGAATACATTATACAGTACATGATCTACTGCTCTAATTACATTGTTAATTGATATTACACCCAAATTATCTATGTACTTCAACACTTGAGTCCTAAATACCCTCAAGAAATGCAAAGTCTGAGGATGTAAGCGAGTCCAAATCTTGAAAGAGAGGAAGCACTTGTGTATGTGCAGTTGATTCCTGAGGTTGTGGTTGAATTGTATCTGTAAAGTTATTATATCCTGATCCATGTTGAATGGCCGTTGCGCGTGTGTCGTGATTTTGAAATATAGGGGATTGGGCACTGTCCAGGTATACGCGCCATTCCTTGCCTGAGCTGCAGTGATGGTGTCCCCTGTGCGTGAATCCATGATTTGCACACCCCAATGCGACGTAAATAGAACACCCGCAGTTCAGATCAATCCTCCTCCGGCGAGGTGCTCTCCTCTTCTCTGATCTGTGTCGCACCTTGATGGGTACCTGAGTAGAGTGGGCCGTAGAGGGTGACGAAGGTTGCATTTTTAATTGCCCAGGCTTTTAGGGCAGCATTCTTGTCCTCGTCTAAATACTCGGTGTATGATGACGTTGGGCCTGGATTGCAGAGGAAGACTGTTGGGATACCTCCTTTAATTTGAATTGGTTTCCCGTACTTGGTGTTGCTTTGCCAGTCCCTTTGGGCCCCCATGAATTCTTTAAAGTGCTTTAGGTAGTGGGGATCCACGTCATCAATCACGTTGTACCAGGCGCTGTTGCTGTAAACCTTGGGGCTTAAGTCAAGATGGCCGCAAAGGTAATTGTGATGTGGGCTCAATGACCTGGCCCACATGGTCTTCCCTGTCCTGCTGTCCCCCTCGATGACAATACTCATGGGCCTCCACGGCCGCGCAGCGGAATCCCTGACGTTCTCGGCAGCCCATTCCTCGAGTTCTTCCGGAACTCGATCAAATGAAGAAGAAAGAAAAGGACAAACAGATTCCTCCAACGGAGGACTAAAAAGCCCATCTAAATTACTATTTAAATTATGAAATTGTAAAACAAAATCTTTGGGAGCTTTCTCCCTTAATATAGACAAGGCCGATGATTTAGAGCCTGAGTTGATTGCCTCGGCATATGCGTCGTTGGCAGATTGGCAACCTCCTCTAGCTGATCTTCCATCGACCTGGAAAACTCCATAATCAACGACGTCTCCGTCTTTCTCCATGTAGGTCTTGACGTCTGATGAGCTCTTAGCTCCCTGAATGTTCGGATGGAAATGTGCTGACCTAGTTGGGGATACGAGGTCGAAGAATCGTTGATTCGTGCACTGGTATTTCCCTTCGAACTGGATGAGGACGTGGAGATGAGGGCTCCCATCTTCGTGTAGCTCTCTGCAAATTCTGATAAACAGTTTGTTGGTTGGTGTTTCTAGTGCTTGAATCTGGGAAAGGGCTTCTTCTTTGGTTAGAGAGCAGTGTGGGTATGTGAGGAAATAATTTTTGCTATTTATTTTAAAACGTTTTGGTGGTGCCATATTTACAAATATGCCCTTGTACCCCGATTCGGAGAGAAATCTTCTTTGCAGTCAATCGGTGTAATGGGGTACAATATATACTCCTTCATCTTTTTAATTTTGAATTTCAAAATTCAAAATTCAAATTGGTAAAGCGGCCATCCGTATAATATT-----------------------------------------------------------------------------------------------
>a_AB178947
ACCGGATGGCCGCGCGGAATTTCGTGGTGGGCCCCCCCTGTCGGCCAATAGAATTAGTGCCTTGAAAGTTAGATAAGTGGATGTTGACGTCATCTTTTGTCTTTATATACGTCAGCCCTAATTTTAAAGGTTAAACATGTGGGATCCTTTACTTAATGATTTCCCTGAAACCGTACACGGTTTTAGGTGTATGCTAGCGGTTAAATACCTTCTTCTGGTTGAGGCTACATACTCTCCGGATACGGTGGGTTACGATCTCATACGCGATCTTATAGGTGTTGTTCGTGCGAAGAATTATGTCGAAGCGACCAGCAGATATAGGGATTTTCACTCCCGCATTCAGGGCACGTCGCCGTCTGAACTTCGACGGCCCGTATGTCAGCCGTGTGAATGTCCCCATTGCCCAAGGCACAAGCAAAAAGAGATCATGGGCTCAAAGGCCCATGTATCGGAAGCCCAGGATATACAGGATGTACAGAAGCCCTGATGTACCTAAGGGTTGTGATGGCCCTTGTAAGGTCCAGTCTTTCGAGAAGAAAGATGATGTTGGTCACTCTGGTAAAATGTTATGTATCTCCGATATTACTCGTGGTAATGGGCTTACACATCGTGTTGGTAAGAGGTTTTGTATAAAATCAGTCTATATCATTGGAAAGATATGGATGGATGAGAACATTAAGCTCAAGAATCACACTAATAACGTGATCTTCTGGCTTGTTAGAGATAGACGCCCTGTTTCCGTTCCTTATGGTTTCCAAGAGGCGTTTAATATGTATGAAAATGAACCTAGTACAGCTACTATCAAACAGGATTTGAGAGACCGCTTGCAGGTTTTACACAAGTTCACTGGTACGGTTACAGGTGGACAGTATGCGTCTAAGGAACAAGCTATGATCAAGCGTTTTTGGAGGTTGAATCACCATGTCACATACAATCACCAAGAGGCTGCTAAATATGCGAACCATACTGAAAATGCTTTGTTATTGTATATGGCCTGTACTCATGCCAGTAATCCAGTGTATGCTACATTAAAAATTAGAGTGTATTTCTACGATTCAGTACAGAATTAATAAAGCTTGAATTTTATATCAGTAAATTGTTGTACATACTCTGTTCCATCTAATACATCGTATAATATATGATCAACTGCCCTAATTACATTATTAATTGAAATTACACCCAAATCATCTAAATATTTCAACACTTGTGTCCTAAATAAAATTAAGAAATGCGAGGTCTGATGTTGTGAGAGAGTCCAAATCTTGAAAGTCAGGAAGCACTTGTGTAGACCCAGTTGAGATCTGAGGTTGTAGTTGAACTGGATCTGTGCTGTGATTATATCCTGATCCATGTTGAACGGTCGTTGTGCGTGGCTCGTGATTTTGAAATAAAGGGGATTTGGCACTGTCCAGATATACGCGCCACTCTGAGCCTGAGCTGCAGTGATGATGTCCCCTGTGCGTGAATCCATGATTTGCACACCCTAAACTGACGTATATAGAACACCCGCAGTCCAGATCAATCCTCCGCCTGCGTGGTGCTCTCTTCTTCTCTGATCTGTGTCGCACCTTGATGGGTACCGGAGTAGAGTGGGCCGTAGAGGGTGATGAAGGTTGCATTTTTAATTGCCCAGGCCTTTAGGGCAGCATTCTTCTCCTCGTCTAAATACTCTGTGTATGATGACGTTGGGCCTGGATTGCAGAGGAAGATTGTTGGGATACCACCTTTGGTGTTGCTTGGTTTCCCGTACTTGGTGTTGCTTTGCCAGTCCCTTTGGGCCCCCATGAATTCTTTAAAGTGCTTTAGGTAGTGGGGATCCACGTCATCAATGACGTTGTACCATGCCTCGTTGCTGTAAACCTTGGGGTTTAAGTCAAGGTGGCCACAAAGGTAATTATGACGTGGATGTAGAGACCTGGCCCACATAGTCTTCCCTGTCCTGCTATCCCCTTCTATCACAATACTCATGGGCCTCCACGGCCGCGCAGCGGAATCCCTGACGTTCTCTGCAGCCCATTCCTCGAGTTGCTCTGGAACTTGATCAAAGGAAGAAGATAAAAAAGGAGAAACAAATTCCTCCAACGGAGGAGCAAAAATCCTATCTAAATTACTATTTAAATTATGAAATTGTAAAACAAAATCTTTGGGAGCTTTCTCTCTTAATATAGACAAGGCCGATGACTTGGACCCTGAGTTGATTGCCTCGGCATATGCGTCGTTGGCAGACTGGCAACCTCCTCTAGCTGATCTTCCATCGACCTGGAAAACTCCAAAATCAACGACGTCTCCGTCTTTTTCCATGTAGGCCTTGACATCTGACGAGCTCTTAGCTCCCTGAATGTTTGGATGGAAATGTGCTGACCTAGATGGGGATACGAGATCGAAGAATCGTTGATTTGTGCATTGGTATTTCCCTTCGAATTGGATGAGGATGTGGAGATGAGGGCTCCCATCTTCGTGTAGTTCTCTGCAGATTCGGACGAATAATTTTTTCGTTGGTGTTTGTAGGGCTTGAATTTGTGCAAGGGCTTCTTCTTTGGTTAGAGAGCAGTGTGGGTATGTGAGGAAATAATTTTTGCTATTTATTTTAAAACGCTTCGGTGGTGCCATATTTACAAATATGCCCTTGTACCCCGATTCGGAGAGAAACCTTCTTTGCTGTGAATCGGTGTAATGGGGTACAATATATACTCCTCCTCTTTTTACTTTTTAATTTTGAAATTCAAAATTCAAATTGGTAAAGCGGCCCATCCGTATAATATT-----------------------------------------------------------------------------------------------
>a_AB178948
ACCGGATGGCCGCGCGGAAATTCGTGGTGGGCCCCCCCTGTCGGCCAATAGAATTAGTGCCTTGAAAGTTAGATAAGTGGATGTTGACGTCATCTTTTGTCTTTATATACGTCAGCCCTAATTTTAAAGGTTAAACATGTGGGATCCTTTACTTAACGATTTCCCTGAAACCGTACACGGTTTTAGGTGTATGCTAGCGGTTAAATACCTTCTTCTGGTTGAGGCTACATACTCTCCGGATACGGTGGGTTACGATCTCATACGCGATCTTATAGGTGTTGTTCGTGCGAAGAATTATGTCGAAGCGACCAGCAGATATAGGGATTTTCACTCCCGCATTCAGGGCACGTCGCCGTCTGAACTTCGACGGCCCGTATGTCAGCCGTGTGAATGTCCCCATTGCCCAAGGCACAAGCAAAAAGAGATCATGGGCTCAAAGGCCCATGTATCGGAAGCCCAGGATATACAGGATGTACAGAAGCCCTGATGTACCTAAGGGTTGTGAAGGCCCCTGTAAGGTCCAGTCTTTCGAGAAGAAAGATGATGTTGGTCACTCTGGTAAAATGTTATGTATCTCCGATATTACTCGTGGTAATGGGCTTACACATCGCGTTGGTAAGAGGTTTTGTATAAAATCAGTCTATATCATTGGAAAGATATGGATGGATGAGAACATTAAGCTCAAGAATCACACTAATAACGTGATCTTCTGGCTTGTTAGAGATAGACGCCCTGTTTCCGTTCCTTATGGTTTCCAAGAGGCGTTTAATATGTACGAAAATGAACCTAGTACAGCTACTATCAAACAGGATTTGAGAGACCGCTTGCAGGTTCTACACAAGTTCACTGGTACGGTTACAGGTGGACAATATGCGTCTAAGGAACAAGCTATGATCAAGCGTTTCTGGAGGTTGAATCACCATGTCACATACAATCACCAAGAGGCTGCTAAATATGAGAACCATACTGAAAATGCTTTGTTATTGTATATGGCCTGTACTCATGCCAGTAATCCAGTGTATGCTACATTAAAAATTAGAGTGTATTTCTACGATTCAGTACAGAATTAATAAAGCTTGAATTTTATATCAGTAAATTGTTGTACATACTCTGTTCCATCTAATACATCGTACAATACATGATCAACCGCCCTAATTACATTATTAATTGAAATTACACCCAAATCATCTAAATACTTCAACACTTGTGTCCTAAATAAAATTAAGAAATGCGAGGTCTGATGATGTGAGAGAGTCCAAATCTTGAAAGTCAGGAAGCACTTGTGTAGACCCAGTTGAGATCTGAGATTGTGGTTGAATTGGATCTGTGCTGTTATTATGTCCTGATCCATGTTGAACGGTCGTTGTGCGTGGCTCGTGATTTTGAAATAAAGGGGACTTGGCACTGTCCAGATATACGCGCCACTCTGAGCCTGAGCTGCAGTGATGATGTCCCCTGTGCGTGAATCCATGATTTGCACACCCTAAACTGACGTATATAGAACACCCGCAGTTCAGATCAATCCTCCGCCTGCGAGGTGCTCTCTTCTTCTCTGATCTGTGTCGCACCTTGATGGGTACCGGAGTAGAGTGGGCCGTAGAGGGTGGTGAAGATTGCATTTTTAATTGCCCAGGCCTTTAGGGCAGCATTCTTCTCCTCGTCTAAATACTCTGTGTATGATGACGTTGCGCCTGGATTGCAGAGGAAGATTGTTGGGATACCACCTTTAATTTGAATTGGTTTCCCGTACTTGGTGTTGCTTTGCCAGTCCCTTTGGGCCCCCATGAATTCTTTAAAGTGCTTTAGGTAGTGGGGATCCACGTCATCAATGACGTTGTACCATGCCTCGTTGCTGTAAACCTTGGGGCTTAAGTCAAGGTGGCCGCAAAGGTAATTATGACGTGGATGTAGAGACCTGGCCCACATAGTCTTCCCTGTCCTGCTATCCCCTTCTATCACAATACTCATGGGCCTCCACGGCCGCGCAGCGGAATCCCTGACGTTCTCGGCAGCCCATTCCTCAAGTTGCTCTGGAACTTGATCAAAGGAAGAAGATAAAAAAGGAGAAACAAATTCCTCCAACGGAGGAGCAAAAATCCTATCTAAATTACTATTTAAATTATGAAATTGTAAAACAAAATCTTTGGGAGCTTTCTCCCTTAATATAGACAAGGCCGATGACTTGGACCCTGAGTTGATTGCCTCGGCATATGCGTCGTCGGCACACTGGCAACCTCCTCTAGCTGATCTTCCATCGACCTGGAAAACTCCAAAATCAACGACGTCTCCGTCTTTTTCCATGTAGGCCTTGACATCTGACGAGCTCTTAGCTCCCTGAATGTTTGGATGGAAATGTGCTGACCTAGATGGGGATACGAGATCGAAGAATCGTTGATTTGTGCATTGGTATTTTCCTTCGAATTGGATGAGGATGTGGAGATGAGGGCTCCCATCTTCGTGTAGTTCTCTGCAGATTCGGATGAATAATTTATTGGTTGGTGTTTGTAGGGCTTGAATTTGTGCAAGGGCTTCTTCTTTGGTTAGAGAGCAGTGTGGGTATGTGAGGAAATAATTTTTGCTATTTATTTTAAAACGCTTTGGTGGTGCCATATTTACAAATATGCCCTTGTACCCCGATTCGGAGAGAAACCTTCCTTGCTGTGAATCGGTGTAATGGGGTACAATATATACTCCTCCTCTTTTTACTTTTTAATTTTGAAATTCAAAATTCAAATTGGTAAAGCGGCCATCCGTACAATATT------------------------------------------------------------------------------------------------
>a_AB178949
ACCGGATGGCCGCCCGAAATTTCGTAGTGGGCCCCCCTGTGTCGGCCAATGGTGTTCGTGCCTGGAACGCTAGATAAGTGGATAGTGACATCACTTTTGTCTTTATATACGTCAGCCCTAATTCTAAAGTTAAAACATGTGGGATCCTTTACTTAACGATTTCCCTGAAACCGTTCACGGTTTCAGGTGTATGCTAGCGGTTAAATACCTTCTACTCGTTGAAGCTACCTACTCTCCGGATACAATAGGTTACGATCTGATCCGTGATCTTATCAGTGTTATTCGTGCGAAGAGCTATGTCGAAGCGTCCCGCCGATATAGGGATTTTCACTCCCGCATTCAGAGCTCGTCGCCGTCTGAACTTCGACGGCCCGTATGTCAGCCGTGTGAATGTCCCCATTGCCCAAGGCACAAGCAAAAAGAGATCATGGGCTCAGAGGCCCATGTATCGGAAGCCCAGGGTGTACAGAATGTACAGGAGCTCTGATGTACCTAAGGGGTGTGAAGGCCCGTGTAAGGTCCAGTCTTTCGAGAAGAAAGACGATGTTGGTCATTCTGGTAAAATGCTCTGTATTTCTGATATCACTCGTGGCTACGGGCTTACTCACCGTGTTGGGAAGAGATTTACTATAAAATCTGTTTATATTATTGGGAAAATCTGGATGGAGGAGAATATTAAGCTGAAGAATCACACTAACAACGTTTTATTCTGGTTAGTTAGAGATAGACGCCCTGTTAGTACTCTCTATGCATTCCAAGAAGCGTTCAATATGTTTGAGATGGAACCCAGTACGGCTACTATCAAGCAGGATTTGAGAGATCGGTTGCAGGTTTTACACAAGTTCAGTGCTACTGTCACCGGTGGACAATATGCGTCTAGGGAACAAGCTCTCATTAAGCGTTTTTGGAGGTTGAATCATCATGTTACTTACAATCATGATGAGCAGGCTAAATATGAGAATCCCACTGAAAATGCTTTGTTATTGTATATGGCTTGTACTCATGCCAGTAATCCAGTGTATGCTACCCTAAAAATCAGAGTGTATTTCTACGATTCAGTACAGAATTAATAAAGTTTGAATTTTATATCAGTCAATTGTTGTACATACTCCGTTCCTTCTAATACATCATACAATACATAATCAACTGCCCTAATTACATTGTTAATTGAAATTACACCCAAATTATCTAAATACATCAACACTTGTTCCCTAAATAAATTCAAGAAATGCGAGGTCTGATGACGTGAGAGAGTCCAAATCTTGAAAGTCAGGAAGCACTTGTGTAAATCCAGCTGAGACCGTAGGTTGTGGTTGAATTGGATCTGTACTGTGATTATGTCCTGATCCATGTTGAATGGCCGTTGGGCGTGATTCGTGATTTTGAAATATAGGGGATTTGGCACTGTCCAGGTATACGCGCCACTCTGTGCCTGAGCTGCAGTGATGGTGACCCCTGTGCGTGAATCCATGATTTGCACACCCTAAGCTCACGTAGATAGAACACCCGCAGTTTAGATCAATCCTCCTCCTGCGGGGTTGTCTCTTCTTCCCGATCTTGTGCTGGACTTTGATGGGTACCTGAGTAGAGTGGGCCGTAGAGGGTGATGAAGGTTGCATTTTTAATTGCCCAGGCCTTTAGTGCAGCATTCTTGTCCTCATTTAAATACTCAGTGTATGATGACGTTGGGCCTGGATTGCAGAGGAAGATTGTTGGGATACCACCTTTAATTTGAATTGGTTTCCCGTACTTGGTGTTGCTTTGCCAGTCCCTTTGGGCCCCCATGAATTCCTTAAAGTGCTTTAGGTAGTGGGGATCCACGTCATCAATGACGTTGTACCAGGCCTCGTTGCTGTAAACCTTGGGGCTTAAGTCAAGGTGGCCGCAAAGGTAGTTGTGATGTGGGTCCAATGACCTGGCCCACATGGTCTTCCCTGTCCTGCTATCTCCCTCAATCACAATACTCATGGGCCTCCATGGCCGCGCAGCGGAATCCTTGATGTTCTCTGAAACCCAGCACTCAAGTTCTTCTGGAACTTGATCAAAAGAGGAAGATAAAAAAGGAGAAACAAATGGCTCCAAAGTAGGAGCAAAAATCCTATCTAAATTGCTATTTAAATTATGAAATTGTAAAACAAAATCTTTGGGAGCTTTCTCCCTTAATATACAGAGTGCCGATGACTTAGATCCTGAGTTGATTGCCTCGGCATACGCGTCGTTGGCAGATTGGCAACCTCCTCTAGCTGATCTTCCATCGACTTGGAAAATTCCAAAGTCAAGGATGTCTCCGTCTTTCTCCATGTAGGTCTTGACATCTGACGAGCTCTTAGCTCCCTGAATGTTTGGATGGAAATGTGCTGACCTAGTTGGGGATACGAGATCGAAGAATCTTTGATTTGTGCATTGATATTTCCCTTCGAATTGGATGAGGATGTGGAGATGAGGGCTCCCATCTTCGTGTAATTCTCTGCAGATTCGGATGAACAATTTATTTGTTGGTGTTTCTAGGGCTTGAATTTGGGAAAGTGCTTCTTCTTTGGTAAGAGAGCAGTGTGGGTATGTAAGGAAATAATTTTTGCTATTTATTCTAAAACGTTTTGGTGGTGCCATATTTACAAATATGCCCTTGTACACCGATTGGGAGAGAAAACCTCTTTGCTATGTATCGGTGTATTGGGGTACATTATATAGTTCGGTGAGAATTACTTTTGAATTTTGAAATTCAAAATTCAAATTGGTAAAGCGGCCATCCGTATAATATT------------------------------------------------------------------------------------------------
>a_AB182261
ACCCGGATGGGCCGCCCGAAATTTCGTGGGTGGTCCCCCCCTTGTCGGCCAATGAATAACGTGCCTTGAATGTTAGATAAGTGGAAAGTGACGTTTGCTTTTGTCTTTATATACGTCAGCCCTAATTTTAACGGTGTAAGATGTGGGATCCTTTAGTTAACGATTTCCCTGAAACCGTTCACGGTTTTAGGTGTATGTTAACGGGTAAATACCTCCCCCTTGTTGAATCTACGTATGCTCCGGATACGGTGGGTTTCGATTTGATACGTGATCTTATACTCGTTGTTCGTGCGAAGAATTATGTCGAGGCGACCTGCAGATATAGGGATTTTCACTCCCGCCTTCAGGGCACGTCGACGTCTGAACTTCGACGGCCCGTATGTCAACCGTGTGAGTGTCCCCATTGCCCAAGGCACAAGCAAAAAGAGATCGTGGGCTCAAAGGCCCATGTATCGGAAGCCCAGGATATACAGGATGTACAGAAGCCCTGATGTACCGAAGGGGTGTGAAGGTCCGTGTAAGGTCCAGTCTTTCGAGAAGAAAGATGATGTTGGTCACTCTGGTAAAATGTTATGTATCTCCGATATTACTCGTGGTAATGGACTTACTCATCGTGTGGGTAAGAGATTTTGTATAAAATCTGTCTATATCATTGGAAAGATATGGATGGATGAGAACATTAAGCTCAAGAATCACACTAATAACGTGATCTTCTGGCTTGTCAGAGATAGGCGCCCTGTGTCCGTTCCTTATGGGTTCCAAGAGGCGTTTAATATGTATGAAAATGAACCTAGTACAGCTACGATCAAGCAGGATCTGAGAGATCGCTTGCAGGTGTTACACAAGTTTTCTGGTACGGTTACAGGTGGACAATATGCGTCTAAGGAACAAGCTATGATCAAGCGTTTCTGGAGGTTGAATCATCATGTCACTTATAATCACCAGGAGGCTGCTAAATATGAGAACCATACTGAAAATGCATTATTATTGTATATGGCTTGTACTCATGCCAGTAATCCAGTGTATGCTACATTAAAAATCAGAGTGTATTTCTACGATTCAGTACAAAATTAATAAAGCTTGAATTTTATATCAGTAAATTGTTGTACAGATTCAGTTCCTCTCGAATACATCGTACAATACATGATCAACCGCCCTCTAATTACATTGTTAATTGAAATAACACCCAAATTATCTAAATACTCTAATACACGTTTCCTAAACACATTCAAGAAATAGGAGGTCAGAGGTTGTAAGTGAGTCCAGAGCTTGAAGGTCAGGAAGCACTTGTGTAGACCCAGTTGAGACCTCAGGTTGTGGTTGAATTGGATCTGTATCGTTATTATGTCCTGGTCCATGTTGAATGGCCGTTGAGCGTGGCTCGTGATTTTGAAATATAGGGGATTTGGCACTGTCCAGATATACGCGCCATTCCATGCCTGAGCTGCAGTGATGGTGTCCCCTGTGCGTGAATCCATTGTTAGCACAACCTAATGCGACGTAAATAGAACACCCGCAGTTTAGATCAATCCTCCGCCTGCGAGGTGCTCTCTTCTTCCCTAATCTGTGCTGAACCTTGATGGGAACCTGAGTAGAGTGGGCCGTAGAGGGTGACGAAGGACGCATTTTTTACTGCCCATGCTTTTAGTGCGGCGTTCTTGTCCTCATCTAAATACTCGGTGTATGATGACGTTGGGCCTGGATTGCAGAGGAAGATTGTTGGGATACCACCTTTAATTTGAATTGGTTTCCCGTACTTGGTGTTGCTTTGCCAGTCCCTTTGGGCCCCCATGAACTCTTTAAAGTGCTTTAGGTAGTGGGGATCCACGTCATCAATGACGTTGTACCAGGCCTCGTTGCTGTAAACCTTGGGGCTTAAGTCAAGATGGCCGCAAAGGTGGTTATGACGTGGACTCAGAGACCTGGCCCACATGGTCTTCCCTGTCCTGCTATCCCCTTCTATCACAATGCTAATGGGCCTCCATGGCCGCGCAGCGGAATCCCTGACGTTCTCGGCAGCCCATTCCTCAAGTTGCTCTGGAACTTGATCAAATGAAGAAGATAAAAAAGGAGAAACAAATTCCTCCAACGGAGGAGCAAAAATCCTATCTAAATTGCTATTTAAATTATGAAATTGTAAAACAAAATCTTTGGGAGCTTTCTCCCTTAATATACAGAGTGCCGATGACTTAGATCCTGAGTTGATTGCCTCGGCATACGCGTCGTTGGCAGACTGGCAACCTCCTCTAGCTGATCTTCCATCGACCTGGAACACTCCAAAATCACGAATGTCTCCGTCTTTCTCCATATAGGTCTTGACATCTGACGAGCTTTTAGCCGCCTGAATGTTTGGATGGAAATGTGCTGACCTGTTTGGGGATACGAGGTCGAAGAATCGTTGATTTGTGCAGTTGTATTTCCCCTCGAACTGGATGAGGACATGGAGATGAGGGCTCCCATTTTGATGTAGCTCTCTGCAGATCCTTATGAACAGAATGTTGGTTGGTGTGTTTAAATTTTGTAATTGGGTTAGGGCTTCTTCTTTGTCGATGGAGCAGTGTGGGTATGTGAGGAAATAATTTTTGGCTTTTAAAGAGAAACGCCCAGCTCTAGGCATGTTAGACTTGGTCAATTGGGGGGCACTTCAAACTCCTGCTGAATGGGGGGGCATTGGGGGGCAATTTATATTCTGGGGGGCATGGCATTATTGTAATTACTTTAATTTTAAATTCAAAATTCAAATTGGTAAACGCGGCCATCCGTATAATATT---------------------------------------------------------------------------------------
>a_AB192965
ACCGGATGGCCGCGCCTTTTCTTTTTATGTGGTCCCCACGAGGGTTCCACAGACGTCACTGTCAACCAATCAAATTGCATCCTCAAACGTTAGATAAGTGTTCATTTGTCTTTATATACTTGGTCCCCAAGTAGTCTGTCTTGCAATATGTGGGATCCACTTCTAAATGAATTTCCTGAATCTGTTCACGGATTTCGTTGTATGTTAGCTATTAAATATTTGCAGTCCGTTGAGGAAACTTACGAGCCCAATACATTGGGCCACGATTTAATTAGGGATCTTATATCTGTTGTAAGGGCCCGTGACTATGTCGAAGCGACCAGGCGATATAATCATTTCCACGCCCGCCTCGAAGGTTCGCCGAAGGCTGAACTTCGACAGCCCATACAGCAGCCGTGCTGCTGTCCCCATTGTCCAAGGCACAAACAAGCGACGATCATGGACGTACAGGCCCATGTACCGGAAGCCCAGAATATACAGAATGTATCGAAGCCCTGATGTTCCTCGTGGATGTGAAGGCCCATGTAAAGTCCAGTCTTATGAGCAACGGGATGATATTAAGCATACTGGTATTGTTCGTTGTGTTAGTGATGTTACTCGTGGATCTGGAATTACTCACAGAGTGGGTAAGAGGTTCTGTGTTAAATCGATATATTTTTTAGGTAAAGTCTGGATGGATGAAAATATCAAGAAGCAGAATCACACTAATCAGGTCATGTTCTTCTTGGTTCGTGATAGAAGGCCCTATGGAAACAGCCCAATGGATTTTGGACAGGTTTTTAATATGTTCGATAATGAGCCCAGTACCGCAACTGTGAAGAATGATTTGCGGGATAGGTTTCAAGTGATGAGGAAATTTCATGCTACAGTTATTGGTGGGCCCTCTGGAATGAAGGAACAGGCATTAGTTAAGAGATTTTTTAGAATTAACAGTCATGTAACTTATAATCATCAGGAGGCAGCCAAGTATGAGAACCATACTGAAAACGCCTTGTTATTGTATATGGCATGTACGCATGCCTCTAATCCAGTGTATGCAACTATGAAAATACGCATCTATTTCTATGATTCAATATCAAATTAATAAAATTTATATTTTATATCATGAGTTTCTGTTACATTTATTGTGTTTTCAAGTACATCATACAATACATGATCAACTGCTCTGATTACATTGTTAATTGAAATTACACCAAGACTATCTAAATACTTAAGAACTTGATATCTAAATACTCTTAAGAAACGACCAGTCTGAGGCTGTAATGTCGTCCAAATTCGGAAGTTGAGAAAACATTTGTGAATCCCCAATACCTTCCTGATGTTGTGGTTGAATCTTATCTGAATGGAAATGATGTCGTGGTTCATTAGAAATGGCCTCTGGCTGTGTTCTGTTATCTTGAAATAGAGGGGATTGTTTATCTCCCAGATAAAAACGCCATTCTCTGCTTGAGGAGCAGTGATGAGTTCCCCTGTGCGTGAATCCATGATTGTTGCAGTTGATGTGGAGGTAGTATGAGCAGCCACAGTCTAGGTCTACACGCTTACGCCTTATTGGTTTCTTCTTGGCTATCTTGTGTTGGACCTTGATTGATACTTGCGAACAGTGGCTCGTAGAGGGTGACGAAGATTGCATTCTTGAGAGCCCAATTTTTCAAGGATATGTTTTTTTCTTCGTCTAGATATTCCCTATATGAGGAGGTAGGTCCTGGATTGCAGAGGAAGATAGTGGGAATTCCCCCTTTAATTTGAATGGGCTTCCCGTACTTTGTGTTGCTTTGCCAGTCCCTCTGGGCCCCCATGAATTCCTTGAAGTGCTTTAAATAATGCGGGTCTACGTCATCAATGACGTTGTACCACACATCATTACTGTACACCTTTGGGCTTAGGTCTAGATGTCCACATAAATAATTATGTGGGCCTAGAGACCTGGCCCACATTGTTTTGCCTGTTCTGCTATCACCCTCAATGACAATACTTATGGGTCTCCATGGCCGCGCAGCGGAAGATACGACGTTCTCGGCGACCCACTCGTCAAGTTCATCTGGAACTTGATTAAAAGAAGAAGAAAGAAATGGAGAAACATAAACTTCTAAAGGAGGACTAAAAATCCTATCTAAATTTGAACTTAAATTATGAAATTGTAAAATATAGTCCTTTGGGGCCTTCTCTTTTAATATATTGAGGGCCTCGGATTTACTGCCTGAATTGAGTGCCTCGGCATATGCGTCGTTGGCAGATTGCTGACCTCCTCTAGCTGATCTGCTATCGATTTGGAAAACTCCAAAATCAATGAAGTCTCCGTCTTTCTCCACGTAGGTCTTGACATCTGTTGAGCTCTTAGCTGCCTGAATGTTCGGATGGAAATGTGCTGACCTGTTTGGGGATACCAGGTCGAAGAACCGTTGGTTCTTACATTGGTATTTGCCTTCGAATTGGATAAGCACATGGAGATGTGGTTCCCCATTCTCGTGGAGTTCTCTGCAAACTTTGATGTATTTTTTATTTGTTGGGGTTTCTAGGTTTTTTAATTGGGAAAGTGCTTCCTCTTTAGAGAGAGAACAATTGGGATATGTTAGGAAATAATTTTTGGCATATATTTTAAATAAACGAGGCATGTTGAAATGAATTGGTGTCCCTCAAAGCTCTATGGCAATCGGTGTATCGGTGTCTTACTTATACCTGGACACCTAATGGCTATTTGGTAATTTTGTAAAAGTACATTGCAATTCAAAATTCAAAATTCAAAAATCAAATCAATAAAGCGGCCATCCGTATAATATT-----------------------------------------------------------------------------
>a_AB192966
ACCGGATGGCCGCGCCTTTTCTTTTTATGTGGTCCCCACGAGGGTTCCACAGACGTCACTGTCAACCAATCAAATTGCATCCTCAAACGTTAGATAAGTGTTCATTTGTCTTTATATACTTGGTCCCCAAGTAGTCTGTCTTGCAATATGTGGGATCCACTTCTAAATGAATTTCCTGAATCTGTTCACGGATTTCGTTGTATGTTAGCTATTAAATATTTGCAGTCCGTTGAGGAAACTTACGAGCCCAATACATTGGGCCACGATTTAATTAGGGATCTTATATCTGTTGTAAGGGCCCGTGACTATGTCGAAGCGACCAGGCGATATAATCATTTCCACGCCCGCCTCGAAGGTTCGCCGAAGGCTGAACTTCGACAGCCCATACAGCAGCCGTGCTGCTGTCCCCATTGTCCAAGGCACAAACAAGCGACGATCATGGACGTACAGGCCCATGTACCGGAAGCCCAGAATATACAGAATGTATCGAAGCCCTGATGTTCCTCGTGGATGTGAAGGCCCATGTAAAGTCCAGTCTTATGAGCAACGGGATGATATTAAGCATACTGGTATTGTTCGTTGTGTTAGTGATGTTACTCGTGGATCTGGAATTACTCACAGAGTGGGTAAGAGGTTCTGTGTTAAATCGATATATTTTTTAGGTAAAGTCTGGATGGATGAAAATATCAAGAAGCAGAATCACACTAATCAGGTCATGTTCTTCTTGGTTCGTGATAGAAGGCCCTATGGAAACAGCCCAATGGATTTTGGACAGGTTTTTAATATGTTCGATAATGAGCCCAGTACCGCAACTGTGAAGAATGATTTGCGGGATAGGTTTCAAGTGATGAGGAAATTTCATGCTACAGTTATTGGTGGGCCCTCTGGAATGAAGGAACAGGCATTAGTTAAGAGATTTTTTAGAATTAACAGTCATGTAACTTATAATCATCAGGAGGCAGCCAAGTATGAGAACCATACTGAAAACGCCTTGTTATTGTATATGGCATGTACGCATGCCTCTAATCCAGTGTATGCAACTATGAAAATACGCATCTATTTCTATGATTCAATATCAAATTAATAAAATTTATATTTTATATCATGAGTTTCTGTTACATTTATTGTGTTTTCAAGTACATCATACAATACATGATCAACTGCTCTGATTACATTGTTAATTGAAATTACACCAAGACTATCTAAATACTTAAGAACTTGATATCTAAATACTCTTAAGAAACGACCAGTCTGAGGCTGTAATGTCGTCCAAATTCGGAAGTTGAGAAAACATTTGTGAATCCCCAATACCTTCCTGATGTTGTGGTTGAATCTTATCTGAATGGAAATGATGTCGTGGTTCATTAGAAATGGCCTCTGGCTGTGTTCTGTTATCTTGAAATAGAGGGGATTGTTTATCTCCCAGATAAAAACGCCATTCTCTGCTTGAGGAGCAGTGATGAGTTCCCCTGTGCGTGAATCCATGATTGTTGCAGTTGATGTGGAGGTAGTATGAGCAGCCACAGTCTAGGTCTACACGCTTACGCCTTATTGGTTTCTTCTTGGCTATCTTGTGTTGGACCTTGATTGATACTTGCGAACAGTGGCTCGTAGAGGGTGACGAAGATTGCATTCTTGAGAGCCCAATTTTTCAAGGATATGTTTTTTTCTTCGTCTAGATATTCCCTATATGAGGAGGTAGGTCCTGGATTGCAGAGGAAGATAGTGGGAATTCCCCCTTTAATTTGAATGGGCTTCCCGTACTTTGTGTTGCTTTGCCAGTCCCTCTGGGCCCCCATGAATTCCTTGAAGTGCTTTAAATAATGCGGGTCTACGTCATCAATGACGTTGTACCACACATCATTACTGTACACCTTTGGGCTTAGGTCTAGATGTCCACATAAATAATTATGTGGGCCTAGAGACCTGGCCCACATTGTTTTGCCTGTTCTGCTATCACCCTCAATGACAATACTTATGGGTCTCCATGGCCGCGCAGCGGAAGATACGACGTTCTCGGCGACCCACTCGTCAAGTTCATCTGGAACTTGATTAAAAGAAGAAGAAAGAAATGGAGAAACATAAACTTCTAAAGGAGGACTAAAAATCCTATCTAAATTTGAACTTAAATTATGAAATTGTAAAATATAGTCCTTTGGGGCCTTCTCTTTTAATATATTGAGGGCCTCGGATTTACTGCCTGAATTGAGTGCCTCGGCATATGCGTCGTTGGCAGATTGCTGACCTCCTCTAGCTGATCTGCTATCGATTTGGAAAACTCCAAAATCAATGAAGTCTCCGTCTTTCTCCACGTAGGTCTTGACATCTGTTGAGCTCTTAGCTGCCTGAATGTTCGGATGGAAATGTGCTGACCTGTTTGGGGATACCAGGTCGAAGAACCGTTGGTTCTTACATTGGTATTTGCCTTCGAATTGGATAAGCACATGGAGATGTGGTTCCCCATTCTCGTGGAGTTCTCTGCAAACTTTGATGTATTTTTTATTTGTTGGGGTTTCTAGGTTTTTTAATTGGGAAAGTGCTTCCTCTTTAGAGAGAGAACAATTGGGATATGTTAGGAAATAATTTTTGGCATATATTTTAAATAAACGAGGCATGTTGAAATGAATTGGTGTCCCTCAAAGCTCTATGGCAATCGGTGTATCGGTGTCTTACTTATACCTGGACACCTAATGGCTATTTGGTAATTTTGTAAAAGTACATTGCAATTCAAAATTCAAAATTCAAAAATCAAATCAATAAAGCGGCCATCCGTATAATATT-----------------------------------------------------------------------------
>a_AB236321
ACCGGATGGCCGCCCGAAATTTCGTGGTGGTCCCCCCTTGTCGGCCAATGAATAACGTGCCTTGAATGTTAAATAAATGGAAAGTGACGTTGCTTTTGTCTTTAAATACGTCAGCCCTAATTTTAACGGTGTAAGATGTGGATCCCTTTAGTTAACGATTTCCCTGAAACCGTTCACGGTTTTAGGTGTATGTTAGCGGTTAAATACCTCCTACTTGTTGAATCTACGTATGCTCCAGATACTGTAGGGTACGATCTTGTACGCGATCTTATTGGAGTTGTTCGAGCTAAGAACTATGTCGAAGCGTCCTGCAGATATAGGAATTTTCACACCCGTCTCCAAGGTACGGCGACGTCTGAACTTCGACAGCCCGTATGCCAACCGTGCGAGTGCCCCCATTGCCCTCGTCACAAACAAAAGGAGATCATGGGCTCAGCGGCCCATGTATCGGAAGCCCAGGATGTACAGAATGTACAGAAGTCCTGATGTTCCCAAGGGGTGTGAAGGTCCGTGTAAGGTACAGTCATTTGAGAAGAAGAATGATGTTGGGCATTCTGGTACTCTGATCTGTGTTTCTGATATCACTCGTGGTAATGGACTTACTCATCGTGTTGGGAAGAGATTTTGTATAAAATCTGTTTATATTATTGGTAAATTCTGGATGGACGAGAATATTAAGACGAAGAATCACACTAACAACGTGTTATTCTGGTTAGTTAGGGATAGACGTCCTGGTTCAACTCCTTATGGATTCCAAGAGGCATTCAATATGTTTGAATATGAACCCAGTACAGCCACTGTTAAACAGGAGTTGAGAGATCGTTTGCAGGTGTTACATAGGTTCAGTGCGACTGTTACAGGTGGACAATATGCGTCCAAGGAACAAGCTGTCATCAAGAGGTTCTGGAAGTTGAATCATCATGTCACTTACAATCATCAGGAGCAAGCTAAATATGAGAACCATACTGAAAATGCTTTGTTATTGTATATGGCGTGTACTCATGCCAGTAATCCAGTGTATGCCACATTAAAAATCAGAGTGTATTTCTACGATTCAGTACAAAATTAATAAAGCTTAAATTTTATATCTGTAAATTGTTGTACATATTCAGTTCCTTCGAATACATTATACAATACATGATCTACTGCTCTAATTACATTGTTAATTGAAATTACACCCAAATTATCTAAGTACTTCAACACTTGTGTCCTAAATACCCTCAAGAAATGCAAAGTCTGAGGATGTAAGCGAGTCCAAATCTTGAAAGAGAGGAAGCACTTGTGTATGTCCAGTTGATTCCTGAGGTTGTGGTTGAATTGTATCTGTAAAGTTATTATATCCTGATCCATGTTGAATTGCCGTTGCGCGTGTGTCGTGAGTTTGAAATATAGGGGATTGGGCACTGTCCAGGTATACGCGCCATTCCTTGCCTGAGCTGCAGTGATGGTGTCCCCTGTGCGTGAATCCATGATTTGCACACCCCAATGCGACGTAAATAGAACACCCGCAGTTCAGATCAATCCTCCTCCGGCGAGGTGCTCTCCTCTTCTCTGATCTGTGTCGCACCTTGATGGGTACCTGAGTAGAGTGGGCCGTAGAGGGTGACGAAGGTTGCATTTTTTATTGCCCAGGCTTTTAGGGCAGCATTCTTGTCCTCGTCTAAATACTCAGTGTATGATGACGTTGGGCCTGGATTGCAGAGGAAGATTGTTGGGATACCACCTTTAATTTGAATTGGTTTCCCGTACTTGGTGTTGCTTTGCCAGTCCCTTTGGGCCCCCATGAACTCTTTAAAGTGCTTTAGATAGTGGGGATCCACGTCATCAATGACGTTGTACCAGGCCTCATTGCTGTAAACCTTGGGGCTTAAGTCAAGATGGCCGCAAAGGTAGTTATGACGTGGACTCAGAGACCTGGCCCACATGGTCTTCCCTGTCCTGCTATCCCCTTCTATCACAATGCTAATGGGCCTCCATGGCCGCGCAGCGTAATCCCTGACGTTCTCGGCAGCCCATTCCTCAAGTTGCTCTGGAACTTGATCAAATGAAGAAGATAAAAAAGGAGAAACAAATTCCTCCAACGGAGGAGCAAAAATCCTATCTAAATTGCTATTTAAATTATGAAATTGTAAAACAAAATCTTTGGGAGCTTTCTCCCTTAATATACAGAGTGCCGATGACTTAGATCCTGAGTTGATTGCCTCGGCATACGCGTCGTTGGCAGACTGGCAACCTCCTCTAGCTGATCTTCCATCGACCTGGAACACTCCAAAATCAACGATGTCTCCGTCTTTCTCCATATAGGTCTTGACATCTGACGAGCTTTTAGCCGCCTGAATGTTTGGATGGAAATGTGCTGACCTGTTTGGGGATACGAGGTCGAAGAATCGTTGATTTGTGCAGTTGTATTTCCCCTCGAACTGGATGAGGACATGGAGATGAGGGCTCCCATCTTGATGTAGCTCTCTGCAGATCCTTATGAATTTAATGTTAGTTGGTGTGTTTAATTTTTGTAATTGGGTTAGGGCTTCTTCTTTGTCGATGGAGCATTGTGGGTATGTGAGGAAATAATTTTTGGCTTTTAAAGAAAAACGCCCAGCTCTAGGCATGTTGACTTGGTCAATTGGGGGGCACTTCAAACTCCTGCTGAATGGGGGGGCATTGGGGGGCAATTTATATTCTGGGGGGCATGGCATTATTGTAATTACTTTAATTTTAAATTCAAAATTCAAATTGGTAAAGCGGCCATCCGTATAATATT-------------------------------------------------------------------------------------------------
>a_AB236323
ACCGGATGGGCGCCCGAAATTTCGTATTGGGCCCCCCTTGTCGGCCAATGATGTTCGTGCCTTGAACGCTAGATAAGTGGATAGTGACATCACTTTTGTCTTTATATACGTCAGCCCTAATTTTAAAGGTATAACATGTGGGATCCTTTACTTAACGATTTCCCTGAAACCGTTCACGGTTTCAGGTGTATGCTAGCGGTTAAGTACCTTCTACTCGTTGAAGCTACCTACTCTCCGGATACTATAGGTTACGATCTGATTCGTGATCTTGTGGGTGTTGTTCGTGCCAAGAACTATGTCGAAGCGTCCTGCAGATATAGGAATTTTCACTCCCGTCTCCAGAGCACGACGCCGTCTGAACTTCGACAGCCCGTTGCTCAGCCGTGCGAGTGCCCCCATTGCCCTCGTCACAAACAAAAAGAGATCATGGGCTCAGAGGCCCATGTATCGGAAGCCCAAGATGTACAGAATGTACAGAAGTCCTGATATCCCCAAGGGGTGTGAAGGCCCGTGTAAGGTCCAGTCTTTCGAGAAGAAAGACGATGTTGGTCATTCTGGTAAAATGCTCTGTATTTCTGATATCACCCGTGGCAACGGACTTAATCACCGTGTTGGGAAGAGATTTGGTATAAAATCTGTTTACATTATGGGAAAGATCTGGATGGATGAGAATATTAAGCTTAAAAATCACACTAACAACGTTTTATTTTGGTTAGTTAGAGATAGACGCCCTGTTACTACCCCTTATGCATTCCAAGAGGCATTTAATATGTTTGAGATGGAACCCAGTACGGCTACTATCAAGCAGGATTTGAGAGATCGGTTGCAGGTCTTACACAAGTTCAGTGCTACTGTCACTGGTGGACAGTATGCGTCCAGGGAGCAAGCTCTTATCAAGAGATTCTGGAAGTTGAATCATCATGTCACTTACAATCATCAAGAAGCTGCTAAATATGAGAATCACACTGAAAATGCTTTGTTATTGTATATGGCTTGCACTCATGCCAGTAATCCAGTGTATGCAACATTAAAAATTAGAGTGTATTTCTATGATTCAGAACAGAATTAATAAAGTTTGAATTTTATATCAGTAAATTGTTGAACAAACTCCGTTCCTTCTAATACATCATACAATACATATTCAACTGCCCTTATTACATTGTTAATTGAAATAACACCCAAGTTATCTAAATACATCAACACATGTTCCCTAAATAAATTCAAGAAATGCGAGTTCTGATGATGTGAGAGAGTCCAAATCTTGAAAGTCAGGAAGCACTTGTGTAAATCCAGCTGAGATCGGAGGTTGTGGTTGAATTGTATCTGTACTGTGATTATGTCCTGATTCATGTTGAATGGCCGTTGGGCGTGATTCGTGATTTTGAAATATAGGGGATTTGGCACTGTCCAAGTATACGCGCCACTCTGTGCCTGAGCTGCAGTGATGGTGACCCCTGTGCGTGAATCCATAATTTGCACACCCTAAGCTAACGTATATAGAACACCCGCAGTTTAGATCAATCCTCCTCCTGCGGGGTTGTCTCTTCTTCCCTATCTTGTGCTGGACTTTGATGGGTACCTGAGTAGAGTGGGCCGTAGAGGGTGACGAAGGTTGCATTTTTAATTGCCCAGTGTTTCAAAGATGCATTCTTCTCCTCGTTTAAATACTCAGTGTATGATGACGTTGGGCCTGGATTGCAGAGGAAGATTGTTGGGATACCACCTTTAATTTGAATTGGTTTCCCGTACTTGGTGTTGCTTTGCCAGTCTCTCTGGGCCCCCATGAATTCTTTAAAGTGTTTTAGGTAGTGGGGATCCACGTCATCAATGACGTTGTACCAGGCCTCGTTGCTGTAAACCTTGGGGCTTAAGTCAAGGTGGCCGCAAAGGTAGTTATGACGTGGATGTAGAGATCTGGCCCACATAGTCTTCCCTGTCCTGCTATCCCCTTCAATCACAATACTCATGGGCCTCCACGGCCGCGCAGCGGAATCCCTGACGTTCTCGGCAGCCCATTCTTCAAGTTGCTCTGGAACTTGATCAAAGGAAGAAGATAAAAAAGGAGAAACAAATTCCTCCAACAGAGGAGCAAAAATCCTATCTAAATTACTATTTAAATTATGAAATTGTAAAATATAATCTTTGGGAGCTTTCTCCCTTAATATAGACAAGGCCGATGACTTGGACCCTGAGTTGATTGCCTCGGCATATGCGTCGTTGGCAGACTGGCAACCTCCTCTAGCTGATCTTCCATCGACTTGGAAAACTCCAAAATCAAGGATGTCCCCGTCTTTTTCCATGTAGGTCTTGACATCTGACGAGCTCTTAGCTCCCTGAATGTTCGGATGGAAATGTGCTGACCTAGTTGGGGATACGAGATCGAAGAATCGTTGATTTCGGCATGTATATTTTCCTTCGAATTGGATGAGGACGTGGAGATGAGGGCTCCCATCTTCGTGTAGTTCACGACAAATTCGGATGAATAATTTATTAGTTGGGGTTTGTAGGGCTTGTATTTGGGAGAGAGCCTCTTCTTTTGTAAGAGAGCAGTGTGGGTATGTGAGAAAATAATTCTTGGCATTTATTTTAAAACGATTTGGGGTAGGCATGTTGACTGGTCAATCGGGAGGCTCTCAATCTTTCTATGCAATTGGGGGCATTGGGGGCTTATTTATATGGTAGCCTCTAATGGCATATTTGTAATTTTGAAATTCAAATTCAAAATTCAAATTGGTAAAGCGGCCATCCCGTATAATATT---------------------------------------------------------------------------------------------------
>a_AB236325
ACCGGATGGCCGCCCGAAATTTCGTGGTGGTCCCCCCTCTGTCGGCCAATGAATATCGTGCATTGAATGTTAGATAAGTGGAAAGTGACATGTGCTTTTGTCTTTATATACGTCAGCCCTAATTTTAAGGGTGTAAGATGTGGGATCCTTTAGTTAACGATTTCCCTGAAACCGTTCACGGTTTTAGGTGTATGTTAGCGGTTAAGTATCTCTTACTTGTTGAATCTACGTATTCTCCGGATACCGTTGGTTACGATCTAATACGCGATCTTATCGGGGTTGTTCGTGCCAAGAACTATGTCGAAGCGTCCTGCAGATATAGGAATTTTCACACCCGTCTCCAAGGTACGGCGCCGTCTGAACTTCGACAGCCAGTCTGCCAACCGTGCGAGTGTCCCCATTGCCCTCGCCACAAACAAAAAGAGATCATGGGCTCAAAGGCCCATGTATCGGAAGCCCAGGATGTACAGAATGTACAGAAGCCCTGATGTGCCTAGGGGGTGTGAAGGCCCTTGTAAGGTCCAGTCGTATGAGAAGAAAAATGATGTAGGTCATTCTGGCACTTTGCTTTGTGTCTCTGATATTACCCGTGGCAACGGGCTCACTCATCGTGTTGGGAAGAGATTTTGTATAAAGTCCGTTTATATTATTGGTAAAATATGGATGGATGAAAATATTAAGACGAAGAATCACACGAACAACGTGTTATTCTGGTTAGTTAGAGATAGACGTCCCGGTTCAACGCCTTATGGCTTTCAGGAGGCATTCAATATGTTTGAGAATGAACCCAGCACGGCTACTGTCAAACAAGAATTAAGAGATCGCTTGCAAGTCTTACATAGGTTTAGTGCAACTGTTACTGGTGGACAATATGCATCTAAAGAACAAGCCGTCATCAAGAGGTTCTGGAAGTTGAATCATCATGTGACTTACAATCATCAGGAGCAAGCTAAATATGAGAATCATACTGAAAATGCCTTGTTATTGTATATGGCCTGTACTCATGCCAGTAATCCAGTGTATGCTACATTAAAAATCAGAGTGTATTTCTACGATTCAGTACAAAATTAATAAAGCTTGAATTTTATATCAGTAAATTGTTGTACATACTCAGTTCCCTCTAATACATCATACAATACATGATCAACTGCCCTAATTACATTGTTAATTGAAATTACACCCAAATTATCTAAGTACTTCAACACTTGTGTCCTAAATACCCTCAAGAAATGCAAAGTCTGAGGATGTAAGCGAGTCCAAATCTTGAAAGAGAGGAAGCACTTGTGTATGTCCAGTTGATTCCTGAGGTTGTGGTTGAATTGTATCTGTAAAGTTATTATATCCTGATCCATGTTGAATGGCCGTTGAGCGTGTGTCGTGATTTTGAAATATAGGGGATTGGGCACTGTCCAGGTATACGCGCCATTCCTTGCCTGAGCTGCAGTGATGGTGTCCCCTGTGCGTGAATCCATGATTTGCACACCCTAATGCGACGTAAATAGAACACCCGCAGTTCAGATCAATTCTCCTCCGGCGAGGTGCTCTCCTCTTCTCTGATCTGTGTCGCACCTTGATGGGTACCTGAGTAGAGTGGGCCGTAGAGGGTGACGAAGGTTGCATTTTTAATTGCCCAGGCTTTTAGGGCAGCATTCTTTTCCTCGTCTAAATACTCGGTGTATGATGACGTTGGGCCTGGATTGCAGAGGAAGATTGTTGGGATACCGCCTTTAATTTGAATTGGTTTCCCGTACTTGGTGTTGCTTTGCCAGTCCCTTTGGGCCCCCATGAACTCTTTAAAGTGCTTTAGATAGTGGGGATCCACGTCATCAATGACGTTGTACCACGCCTCATTACTGTAAACCTTGGGGCTTAAGTCAAGATGGCCGCAAAGGTAGTTATGACGTGGACTCAGAGACCTGGCCCACATAGTCTTCCCTGTCCTGCTATCCCCTTCTATCACAATACTCATGGGCCTCCACGGCCGCGCAGCGGAATCCCTGACGTTCTCGGCAGCCCATTCCTCAAGTTCATCTGGAACTTGATCAAAGGAAGAAGAAGAAAAAGGAGAAACAAATTCCTCCAACGGAGGAGCAAAAATCCTATCTAAATTACTATTTAAATTATGAAATTGTAAAACAAAATCTTTGGGAGCTTTCTCCCTCAATATAGACAAGGCCGATGACTTAGATCCTGAATTGATTGCCTCGGCATATGCGTCGTTGGCAGACTGGCAACCTCCTCTAGCTGATCTTCCATCGACTTGGAAAACTCCAAAATCAATGACGTCTCCGTCTTTCTCCATGTAGGCCTTGACATCTGATGAGCTCTTAGCTCCCTGAATGTTTGGATGGAAATGTGCTGACCTAGATGGGGATACGAGATCGAAGAATCGTTGATTTGTGCATTGGTATTTTCCTTCGAATTGGATGAGGACGTGGAGATGAGGGCTCCCATCTTCGTGTAGTTCTCTGCAGATTCTAATGAATAATTTATTTGTTGGTGTTTCTAGGGCTTGAATCTGGGAAAGGGCTTCTTCTTTGGTTAGAGAGCAGTGTGGGTATGTGAGGAAATAATTTTTGCTATTTATTTTAAAACGTTTCGGTGGTGCCATATTTACAAATATGCCCTTGTACCCCGATTCGGAGAGAAAACTTCTTTGCTGTGAATCGGTGTAATGGGGTACAATATATACTCCTCCTTCTTTTTAATTTTGAATTTCAAAATTCAAAATTCAAATTGGTAAAGCGGCCATCCGTATAATATT----------------------------------------------------------------------------------------------
>a_AB267834
ACCGAGTGCCGCGAAAATTTTTTAAAGGTGGTCCCACGAGCCAACCTTCTGACTGACCAATGGCGTTGCTTCTGAAAAGCTTAATTAGTGGGTCGCCCACTATAAAGATAGGGACCACGCTCCACTACTCAAGGATGTGGGATCCGCTCGTTCATCCTTTTCCAGAAACCCTACACGGGTTTCGATGCATGTTGGCAATCAAATATCTGCAAAGCTTAGAGGCTACGTATTCTCCTGATACGGTCGGAGGTGAATTTGTGAAGGATTTAATCTGCCTGTTGCGTTGTAAAAACTATGCCGAAGCGTTCCATCGATACAGTGTCGTCGTTGCCAATGTCTATAACACGCCGGAGACTAAACTACGCGAGTCAGTACAGTCTCCCTGCTGCTGCCCCCACTGCCCCAGGCATGTCTTACAAACGAAGAGCATGGGTAAATCGGCCTATGAATCGGAAACCCAGATTCTACAGGGGTCGAAGGACCAGTGATGTTCCACGGGGTTGTGAAGGACCTTGTAAGGTCCAATCCTTTGAACAGAGACATGACGTAACACATACTGGGAAGGTCCTTTGCGTTTCCGATGTCACTAGAGGTAATGGTATTACGCATAGAGTAGGGAAAAGATTCTGTGTGAAATCTGTATATATTATTGGCAAAGTATGGATGGACGAGAACATCAAGTCGAAGAACCACACTAATAACGTCATGTTTTGGCTTGTTCGTGACCGGCGACCAGTTACAACTCCTTATGGCTTCGGCGAGTTGTTCAACATGTATGATAATGAACCCAGCACAGCAACTATCAAGAACGATCTTCGTGATCGTGTTCAGGTGTTACATCGTTTCTCAGCCACGGTGACAGGTGGTCAGTATGCAAGCAAAGAACAAGCAATCGTGAAGAGATTTTTTAGAGTTAACAATTATGTTGTTTACAATCATCAAGAAGCAGCAAAATATGAAAATCACACTGAAAATGCATTGTTGTTGTATATGGCATGTACTCATGCATCTAATCCTGTGTACGCTACATTGAAAATTCGTATATACTTCTACGACAATGTAACAAATTAATAAAGGTTAAATTTTATTATATGCAACTGCTTTGCGTACACTGTATGTTCAAGTACATCCCACAAAACATAATTCACAGCTCTAATTACATTGTTTATCGACACAATTCCTAAATTGGATAAATAGCTAATTACATTGTTCTTAAATACTCTTAAGAAATGCCAAGTCTGAGGACGTAAACGAGTCCAAATGTGGAAGATTAAAAAACACTTGTGAATCCCCAGCGCTTTCCTCAAGTTGTGGTTGAATTGGATTTGCACTTCCATGTAGTCCATGTCGGTGTTGAACGGTCTGGTGCTGTGCCTCAGCACCTTGAAATAGAGGGGATTTGGAACCTTCCAAATATAGACGCCATTCTGCGCCTGAGCTGCAGTGATGTACTCCCCTGTGCGAAAATCCATACCCATGACAGTTGATACTGAGATAATATGAGCAGCCGCAGTCTAAGTCAATACGTCTCCTGCGGATTATTTTCTTCTTCGCAATTTGGTGCAGTATCTTCTGTGGAACTTGAGTAGAGTGGCCCGTTGATGGTGACGAAGGTCGCATTTTTTAGTGCCCAAGATTTCAATGCATTATTTTTGTCCTCGTCAAGGTATTCTTTATATGACGAGGTAGGACCAGGATTGCAGAGGAAGATAGTGGGAATTCCGCCTTTAATTTGAATTGGCTTGCCGTATTTTGTGTTGCTTTGCCAGTTCCTCTGGGCCCCCATAAACTCTTTAAAGTGCTTTAGATAGTGGGGGTCGACGTCATCAATGACGTTGTACCAGGCGTCATTGTTGTATACCTTGGGGCTCAAGTCTAGATGTCCACAGAGATAATTATGGAGGCCCAATGATCTAGCCCACATTGTTTTGCCTGTACGACTCTCACCTTCTAACACAATACTAATGGGCCTCCATGGCCGCGCAGCGGCATCCTTCACATTTTCACTAGCCCATTCTCGTAGTTCCTCTGGAACTTGGTCAAACGACGACGACGGATATGGTGAAACAAATGCATCTACAGGTTTAGCAAATATTTTATCGAAATTAACATTTAAATTGTGGTACTGTAGAACGTAGTCTTTTGGAGCAAGCTCTTTAATCAATTGAAGAGCATCGGACTTACTTCCACAATTTAGGGCCTGCGCATAAACATCGTTGACGGTGTGTTGACCACCTCGTGCAGATCTGCCATCTATCTGAAATTCTCCCCATTCGATTGAATCACCGTCTTTGTCCATGTACGCCTTGACATCGGAACTTGACTTAGCTCCCTGAATGTTCGGATGGAAATGTGCTGCCCTGGTTGAGGATAGCAGGTCGAAGAATCTGTTGTTGGTGCAGACGTATTTTCCTTCGAATTGTATGAGCACATGGAGATGAGGGCTCCCATCTTCGTGAAGTTCTCTACAGATCTTGACAAACAGCTTGTTGACAGGAGTGTTAAAAGATTTTAATTGTTCCAGTGCTTCTTCTTTTGTTAGAGAACAGTGTGGATATGTTAAGAAATAGTTTTTGCTCTGCAACTTAAAACGACGTGGTGGAGGCATTTGGAGTGTCGTTTTGTATTGGAGACAATCACTTCTATCCCTATGTATTGGAGACAGGAGACAATATATAGATAAGTTCTATAAGGGCTTCTAGGTAATTTTGTACACCCTTGAATGATTAAAGCGGCACTCGTATAATATT------------------------------------------------------------------------------------------------------------
>a_AB267836
ACCGAGTGCCGCGAAAATTTTTAAATGTGGTCCCACAAGCCAGCCTTTTGACTGACCAATCACGTTGTATCTACAAAGCTTAGTTAGTGCGTCCCGCACTATAAAGATATGGACCACCTTCCACTATCCAAGGATGTGGGATCCGCTTGTTCATCCTTTTCCTGAAACCCTACACGGGTTTCGATGCATGTTGGCGATCAAGTATCTGCAAAGCTTAGAGGCTACGTATTCTCCTGATACGGTTGGAGGTGAATTCGTGAAGGATTTAATCTGTCTGTTGCGGTGTAAAAATTATGCCGAAGCGTTCCATCGATACAGTGTCGTCGTTGCCAATGTCTATAACACGCCGGAGACTAAACTACGCGAGTCAGTACAGTCTCCCTGCTGCTGCCCCCACTGCCCCAGGCATGTCTTACAAACGAAGAGCATGGGTAAATCGGCCTATGTATCGGAAACCGAGATTCTACAGGGGTCGAAGGACCAGTGATGTTCCAAGGGGTTGTGAAGGACCTTGTAAGGTCCAATCCTTTGAACAGAGACATGACATAACACATACTGGGAAGGCCCTTTGTGTTTCTGATGTCACAAGAGGTAATGGTATTACACACAGAGTTGGTAAAAGATTCTGTGTAAAATCTGTATATATTATAGGCAAAGTATGGATGGACGAAAACATCAAGTCAAAGAACCACACGAACAATGTCATGTTTTGGCTTGTTCGCGACCGGCGTCCGGTTACTACGCCGTATTGCTTCGGCGAGTTGTTCAATATGTATGATAATGAACCCAGTACAGCAACTATCAAGAACGATCTTCGTGATCGTGTGCAGGTGTTACATCGTTTTTCAGCTACGGTGACCGGGGGTCAGTACGCAAGCAAGGAACAAGCAATCGTGAAGCGTTTTTTCAGAGTTAACAACTATGTTGTTTACAATCATCAGGAAGCAGCAAAATATGAAAATCACACTGAAAATGCGTTGTTGTTGTACATGGCATGTACTCATGCATCTAATCCTGTATACGCGACATTGAAAATACGTATTTATTTCTACGACAATGTAACAAATTAATAAAGTTTGAATTTTATTATGTGCAACTGCTTTGCGTACACTGTCTGTTCAAGTACATCCCATAAAACATAATTGACCGCTCTAATTACATTGTTAATTGACACGACGCCTATATTGGACAGATATCTAATGACATTGTGCTTAAATACTCTTAAGAAATGCCAAATCTGAGGACGTAAACGAGTCCAAATGTGGAAGATTAAAAAACACTTGTGAATCTCCAGCGCTTTCCTGAGGTTGTGGTTGAATTGGACTTGTACTTCTATGTAGTCCATGTTGGTGTTGTACCCTCTGCTGCTGTGCCTCAGCACCTTGAAATAGAGGGGATTTGGAACCTTCCAAATATAGACGCCATTCTGCGCCTGAGCTGCAGTGATGTACTCCCCGGTGCGAAAATCCATATCCATGACAGTTAATACTGAGATAATATGAGCAGCCGCAGTCTAAGTCAATTCGTCTCCGACGGATTATTTTCTTCTTCGCAAGTCTGTGCTGAATCTTCTGTGGAATTGGAGTAGAGTGGCTCGTGGATGGTGACGAAGGTCGCATTTTTTAGTGCCCAATATTGTAATGCATTATTTTTGTCCTCGGCAAGATATTCTTTATATGAGGAAGCAGGACCTGGATTGCAGAGGAAGATAGTGGGAATCCCACCTTTAATTTGAATTGGCTTGCCGTACTTCGTGTTGCTTTGCCAGTTCCGCTGGGCCCCCATGAACTCTTTAAAATGCTTTAGATAGTGGGGGTCGACGTCATCAATGACGTTGTACCAAGAGTCATTGTTGTATACCTTGGGGCTCAAGTCAAGATGTCCGCAAAGATAATTATGGGGGCCCAATGATCTAGCCCACATAGTTTTGCCTGTACGACTCTCACCTTCTATGACAATGCTAATGGGCCTCCATGGCCGCGCAGCGGCATCTTTCACATTTTCAGCAGCCCATTGTCGTAGTTCTTCTGGAATTTGGTCAAACGACGACGACGGATATGGTGAAACAAATCTATCTACAGGTTTTGCAAATATTTTATCGAAATTAACACTTAAATTGTGATACTGTAGAACATAATCTTTTGGAGCAAGCTCTTTAATCAATTGAAGAGCATCTGACTTACTTCCACAATTTAGGGCCTGCGCATAAACATCGTTTACTGCCTGCTGACCACCTCGTGCAGATCTGCCATCTATCTGAAAGTCTCCCCATTCGATTGAATCACCGTCTTTGTCCATGTACGACTTGACATCGGAACTTGACTTAGCTCCCTGAATGTTCGGATGGAAATGTGCTGACCTGGTTGGGGATACCAGGTCGAAGAATCTGTTGTTGGTGCAGACGTATTTCCCTTCGAATTGTATGAGCACATGGAGATGAGGGCTCCCATCTTCGTGAAGTTCTCTACAGACCTTGACAAACAGCTTGTTGACAGGAGTGTTAAGGGATTTTAATTGGTCGAGTGCTTCTTCTTTGGTTAGAGAACAGTGTGGATATGTTAAGAAATAGTTTTTGCTCTGTAACTTAAAACGACGTGGTGGAGGCATTTGGAGTGTCGTTTTGTATTGGAGACAATCACTTCTATCCCTATGTATTGGAGACAGGAGACAATATATATGAGTCCTATAATGGCTTTTAAGTAATTTTGTACACCCTTGAATGGTTAAAGCGGCACTCGTATAATATT---------------------------------------------------------------------------------------------------------------
>a_AB267838
ACCGAGTGCCGCGAAATTTTTTTAAATGTGGTCCCACAAGCCAGCCTTTTGACTGACCAATCGCGTTGCGTCTGAAAAGCTTAGTTAGTGCGTCCCGCACTATAAAGATAGGGACCACCCTCCACTAACCAAAGATGTGGGATCCGCTTGTTCATCCTTTTCCAGAAACCCTACACGGGTTTCGATGCATGTTGGCTATCAAGTATCTGCAAAGCTTAGAGGCTACGTATTCTCCTGATACGGTTGGAGGTGAATTCGTGAGGGATTTAATCTGTCTGTTGCGGTGTAAAAATTATGCCGAAGCGTTCCATCGATACAGTGTCGTCGTTGCCAATGTCTATAACACGCCGGAGACTAAACTACGCGAGTCAGTACAGTCTCCCTGCTGCTGCCCCCACTGCCCCAGGCATGTCGTACAAACGAAGAGCATGGGTAAATCGGCCTATGAATCGGAAACCCAGATTCTACAGGGGTCGAAGGAGCAGTGATGTTCCACGGGGTTGTGAGGGACCTTGTAAGGTCCAATCCTTTGAACAGAGACATGACATAACACATACTGGGAAGGCCCTTTGCGTTTCCGATGTCACAAGAGGTAGCGGTATTACGCACAGAGTTGGCAAAAGATTCTGTGTGAAATCTGTATATATTATAGGCAAAGTATGGATGGACGAAAACATCAAGTCGAAGAACCACACAAACAATGTCATGTTTTGGCTGGTACGTGACCGGCGACCTGTTACTACGCCGTTTGGCTTCGGCGAGTTGTTCAACATGTATGATAATGAACCCAGTACAGCAACTATCAAGAACGATCTTCGTGATCGTGTGCAGGTGTTACATCGTTTTTCAGCTACAGTGACGGGTGGACAGTACGCAAGCAAAGAACAAGCAATCGTGAAGAGATTTTTCAGAGTCAACAACTATGTTGTGTACAATCATCAGGAAGCAGCAAAATATGAAAATCACACTGAAAATGCATTATTATTGTATATGGCATGTACTCATGCATCCAATCCTGTATACGCGACATTGAAAATTCGTATTTACTTCTACGACAATGTAACAAATTAATAAAGCTTGAATTTTATTATGTGCAACTGCTTTGCGTACACTGTCTGTTCAAGTACATCCCACAAAACATAATTTACTGATCTAATTACATTGTTTATTGACACAACGCCTAAATTGGACAGATATCTAAGTACATTGTTCTTAAATACTCTTAAGAAATGCCAAATCTGAGGACGTAAACGAGTCCAAATGTGGAAGATTAAAAAACACTTGTGAATCCCCAGCGCTTTCCTCAGGTTGTGGTTGAATTGGATTTGTATTTCCATGTAGTCCATGTTGGTGTTGTACCCTCTGCTGCTGTGCCTCAGCACCTTGAAATAGAGGGGATTTGGAACCTTCCAAATATAGACGCCATTCTGCGCCTGAGCTGCAGTGATGTACTCCCCGGTGCGAAAATCCATATCCATGACAGTTAATACTGAGGTAATATGAGCAGCCGCAGTCTAAGTCAATTCGTCTCCTGCGGATTAGTTTCTTCTTCGCAAGTTTGTGCTGTATCTTCTGTGGAATTTGAGTAGAGTGGCTCGTTGATGGTGACGAAGGTCGCATTTTTTAGTGCCCAAGATCGTAATGCAGTATTTTTGTCCTCTGCAAGATATTCTTTATATGAGGAAGCAGGACCAGGATTGCAGAGGAAGATAGTGGGAATTCCACCTTTAATTTGAATTGGTTTGCCGTACTTTGTGTTGCTTTGCCAGTTCCTCTGGGCCCCCATGAACTCTTTAAAATGCTTTAGATAGTGGGGGTCAACGTCATCAATGACGTTGTACCAGGAGTCATTGTTGTATACCTTGGGGCTCAAGTCAAGATGTCCGCAAAGATAATTATGGGGGCCCAATGATCTAGCCCACATAGTTTTGCCTGTACGACTCTCACCTTCTATGACAATACTAATGGGCCTCCATGGCCGCGCAGCGGCATCCTTCACATTTTCACCAGCCCATTGTCGTAGTTCCTCTGGAACTTGGTCAAACGACGACGACGGATATGGTGAAACAAATGTATCTACAGGTGTTGTAAAGATTTTATCAAAATTAACACTTAAATTGTGGTACTGTAGAACATAGTCTTTTGGAGCAAGCTCTTTAATCAATTGAAGAGCGTCGGACTTACTTCCAGAATTTAGGGCCTGCGCATAAACTTCGTTTACTGCGTGCTGACCACCTCGTGCAGATCTCCCATCTATCTGAAATTCTCCCCATTCGATTGAATCACCGTCCTTGTCCATGTACGCCTTGACATCGGAACTTGATTTAGCTCCCTGAATGTTCGGATGGAAATGTGCTGACCTGGCTGGGGATACCAGGTCGAAGAATCGGTTGTTGGTGCAGACGTATTTCCCTTCGAATTGTACGAGCACATGGAGATGAGGGCTCCCATCTTCGTGAAGTTCTCTACAGATCTTGACAAACAACTTGTTGACAGGAGTGCTGAGGGATTTTAATTGTTCCAGTGCTTCTTCTTTGGTTAGAGAACACTTTGGATATGTAAGGAAATAGTTTTTACTCTGTAACTTAAAACGACGTGGTGGAGGCATTTGGAGCGTCGTTTTGTATTGGAGACAATCCTTCTATCCCTATGTATTGGAGACAGGAGACAATATATACAAGTTCTATCTACAAGTTCTATAAGGGTGTTTAGGTAATTGTGTACACCCTTGAATGATTAAAGCGGCACTCGTATAATATT--------------------------------------------------------------------------------------------------
>a_AB287439
ACCGGATGGCCGCCCGAAATTTCGTGGTGGGCCCCCCCTTGTCGGCCAATGATATTCGTCTCTCGAATCCTAGATAAGTGGATAGTGACGTATGCTTTTGTCTTTATATACGTCAGCCCTAATTTTAAACTTTAACCATGTGGGATCCTTTACTTAACGAATTTCCTGAAACCGTTCACGGTTTTAGGTGTATGCTTGCGGTTAAGTACTTGTTATCGGTAGAAGCTACATACTCTCCGGATACCATAGGTTATGATTTGATTCGTGATCTTATAGGTGTCATTCGTGCCAAGAACTATGTCGAAGCGTCCTGCAGATATAGGGATTTTCACTCCCGTCTCCAAGGTACGGCGCCGTCTGAACTTCGACAGCCCGTATGCCAACCGTGTGAGTGCCCCCATTGCCCTCGCCACAAACCGAAGGAGAGCATGGGCTCAAAGGCCCATGTATCGGAAGCCCAGGATGTACAGAATGTACAGAAGCCCTGATGTGCCTAAGGGGTGTGAAGGCCCGTGTAAGGTCCAGTCATTCGAGAAGAAAAATGATGTTGGTCATTCTGGTACTCTGCTCTGTGTATCTGATATTACCCGTGGTAATGGGCTTACTCATCGTGTTGGGAAGAGATTTTGTATAAAATCAGTTTATATAATTGGTAAAATATGGATGGATGAAAATATTAAGACCAAGAATCACACTAACAACGTGTTATTCTGGTTGGTTAGAGATAGACGACCTGGTTCAACCCCTTATGGATTTCAGGAGGCATTCAATATGTTTGAGAATGAACCCAGCACGGCGACTGTTAAGCAAGAATTAAGAGATCGTTTGCAGGTTTTACACAGATTTAGTGCGACTGTTACTGGTGGACAATATGCGTCTAAGGAACAAGCGATCATAAAACGGTTTTGGAAGTTGAATCATCATGTCACTTACAATCATCAAGAGCAGGCTAAATATGAGAATCATACTGAAAATGCTTTATTATTGTATATGGCTGCTACTCATGCCAGTAATCCTGTGTATGCTACTTTAAAGATCAGAGTGTATTTCTATGATTCAGTGCAAAATTAATAAAGTTTGAATTTTATATCATTTAATTGCTGTACATATTCCGTTCCTCCCAATACATCGTACAATACATGATCAACTGCCCTAATTACATTGTTTATTGAAATTACACCCAAATTATCTAAATAATCTAATACATTTGTCCTAAATGTATTCAAGAAATAGGAGGTCAGAGGTTGTAAGTGAGTCCAGATCTTGAAGGTCAGGAAGCACTTGTGTAGATCCAGTTGAGACCTGAGGTTGTGGTTGAACTGTATCTGTATCGTTATTATGTCCTGATCCATGTTGAATGGCCGTTGAGCGTGGTTCGTGATTTTGAAATATAGGGGATTTGGTACTGTCCAGATATACGCGCCATTCCATGCCTGAGCTGCAGTGATGGTGTCCCCTGTGCGTGAATCCATGGTTTGCACAATCCAGAGCGACGTAAATAGAACAACCGCAGTTTAGGTCAATCCTCCGTCTGCGAGGTGCTCTCGTCTTCCCTATTTTGTGCTGAACCTTGATGGGAACCTGAGTAGAGTGGGCCGTAGAGGGTGATGAAGGTCGCATTTTTAATTGCCCATGCCTTTAGTGCGCCGTTCTTGTCCTCATCTAAATACTCGGTGTACGATGACGTTGGTCCTGGATTGCAGAGGAAGATTGTTGGGATACCACCTTTAATTTGAATTGGTTTCCCGTACTTTGTGTTGCTTTGCCAGTCCCTTTGGGCCCCCATGAATTCCTTAAAGTGCTTTAGGTAGTGGGGATCCACGTCATCAATCACGTTGTACCAGGCGCTGTTGTTGTAAACCTTGGGGCTTAAGTCAAGATGGCCGCAAAGATAGTTATGATGTGGGCTCAACGACCTGGCCCACATGGTCTTCCCTGTTCTGCTATCCCCCTCAATCACAATACTCATGGGCCTCCATGGCCGCGCAGCGGAATCCCTGACGTTCTCTGCCGCCCATTCTTCGAGTGCTTCCGGAACTCGATCAAAGGAAGAAGATAAAAAAGGAGAAACAAAAACCTCCAACGGAGGAGTAAAAATCCTATCTAAATTACTGTTTAAATTATGAAATTGTAAAACAAAATCTTTGGGAGCTTTCTCCCTTAATATATTGAGTGCCGATGACTTAGATCCTGAGTTGATTGCCTCGGCATATGCGTCGTTGGCAGACTGGCAACCTCCTCTAGCTGATCTTCCATCGATCTGGAACACTCCAAAATCAGCGACGTCTCCGTCTTTCTCCATGTAGGTCTTAACATCTGACGAGCTCTTAGCCGCCTGAATGTTCGGATGGAAATGTGCTGACCTAGTTGGGGAGACGAGGTCGAAGAATCGTTGATTTGTGCATTGGTATTTTCCCTCGAACTGGATGAGCACGTGGAGATGAGGGCTCCCATCTTCATGTAGTTCACGACAGATTCGGATAAACAATTTATTTGTTGGTGTTTGTAAGGATTGAATTTGGGAAAGTGCTTCTTCTTTGGTTAGAGAGCAGTGTGGATATGTGAGAAAATAATTTTTGCTATTTATTCGAAAACGATTTGGTGGTGCCATATTTACAAATATGCCCTTGTACACCGATTGGGAGAGAAAAACTCTTTGCTATGAATCGGTGTATTGGTGTACAATATATACTCCTCTATCTTTTGAAAAGTAATTTGAAAATTCAAAATTCAAATTGGTAAAGCGGCCATCCGTATAATATT-----------------------------------------------------------------------------------------------
>a_AB287440
ACCGGATGGCCGCCCGAAATTTCGTAGTGGGCCCCCTATGTCGGCCAATAGAGTTCGTGCCTTGAAAGTTAGATAAGTGGATGTTGACGTCACTTTTGTCTTTATATACGTCAGCCCTAATTTTAAAGGTTAAAGATGTGGGATCCTTTACTTAATGATTTCCCTGAAACCGTACACGGTTTTAGGTGTATGCTAGCGGTTAAATACCTTCTTCTTGTTGAGTCTACCTACTCTCCGGATACGGTGGGTTACGATCTTATACGTGATCTTATACTTGTTGTTCGTGCGAAGAATTATGTCGAAGCGACCTGCAGATATAGGGATTTTCACTCCCGCCTTCAGGGCACGTCGGCGTCTGAACTTCGACGGCCCGTATGTCAACCGTGTGAGTGTCCCCATTGCCCAAGGCACAAGCAAAAAGAGATCATGGGCTCAAAGGCCCATGTATCGGAAGCCCAGGATATACAGGATGTACAGAAGCCCTGATGTACCGAAGGGGTGTGAAGGTCCGTGTAAGGTCCAGTCTTTCGAGAAGAAAGATGATGTTGGTCACTCTGGTAAAATGTTATGTATCTCCGATATTACTCGTGGTAATGGACTTACTCATCGTGTGGGTAAGAGATTTTGTATAAAATCTGTCTATATCATTGGAAAGATATGGATGGATGAGAACATTAAGCTTAAGAATCACACTAATAACGTGATCTTCTGGCTTGTTAGAGATAGGCGCCCTGTGTCCGTTCCTTATGGGTTCCAAGAGGCGTTTAATATGTATGAAAATGAACCTAGTACAGCTACTATCAAGCAGGATCTGAGAGATCGCTTGCAGGTGTTACACAAGTTCAGTGGTACGGTTACAGGTGGACAATATGCGTCTAAGGAACAAGCTATGATCAAGCGTTTCTGGAGGTTGAATCATCATGTCACGTACAATCACCAGGAGGCTGCTAAATATGAGAACCATACTGAAAATGCATTATTATTGTATATGGCTTGTACTCATGCCAGTAATCCAGTGTATGCTACATTAAAAATTAGAGTGTATTTCTACGATTCAGTACAAAATTAATAAAGTTTGAATTTTATATCTTGAGATTGCTGTACATACTCTGTTCCTCTCAATACATCGTACAATACATGATCAACTGCCCTAATTACATTGTTAATTGAAATTACACCCAAATTATCTAAATACTCTAATACACGTTTCCTAAATACATTCAAGAAATAAGAGGTCAGAGGTTGTAAGTGAGTCCAGATCTTGAAGGTCAGGAAGCACTTGTGTAGACCCAGTTGAGACCTCAGGTTGTGGTTGAACTGAATCTGTAACGTTATTATGTCCTGATCCATGTTGAATGGCCGTTGAGCGTGGCTCGTGATTTTGAAATATAGGGGATTTGGCACTGTCCAGATATACGCGCCATTCCATGCCTGAGCTGCAGTGATGGTGTCCCCTGTGCGTGAATCCATTGTTAGCACAGCCTAATGCGACGTAAATAGAACACCCGCAGTTTAAGTCAATCCTCCGCCTGCGAGGTGCTCTCTTCTTCCCTATTCTGTGCTGAACCTTGATGGGAACCTGAGTAGAGTGGGCCGTAGAGGGTGACGAAGGACGCATTTTTAATTGCCCATGCCTTTAGTGCGGCGTTCTTGTCCTCATCTAAATACTCGGTGTATGATGACGTTGGGCCTGGATTGCAGAGGAAGATTGTTGGGATACCACCTTTAATTTGAATTGGTTTCCCGTACTTGGTGTTGCTTTGCCAGTCCCTTTGGGCCCCCATGAATTCCTTAAAGTGCTTTAGATAGTGGGGATCCACGTCATCAATCACGTTGTACCAGGCGCTGTTGCTGTAAACCTTGGGGCTTAAGTCAAGATGGCCGCAAAGGTAATTGTGATGTGGGCTCAACGACCTGGCCCACATGGTCTTCCCTGTCCTGCTATCCCCCTCAATCACAATACTCATGGGCCTCCACGGCCGCGCAGCGGATTCCCTTACGTTTTCTGCAGCCCATTCCTCGAGTTCTTCTGGAACTCGATCAAAAGAAGAAGAAAGAAAAGGACAAACAAATGCCTCCAACGGAGGAGTAAAAATCCTATCTAAATTACTATTTAAATTATGAAATTGTAAAACAAAATCTTTGGGAGCTTTCTCCCTTAATATAGACAAGGCCGATGACTTAGATCCTGAGTTGATTGCCTCGGCGTATGCGTCGTTGGCAGACTGGCAACCTCCTCTAGCTGATCTTCCATCGACCTGGAAAAGTCCAAAATCAAGGACGTCTCCGTCTTTCTCCATGTAGGTCTTAACATCTGACGAGCTCTTAGCTCCCTGAATGTTCGGATGGAAATGTGCTGACCTAGTTGGGGAGACGAGATCGAAGAATCGTTGATTGGTGCATTGGTATTTGCCCTCGAACTGGATGAGAACATGGAGATGAGGGCTCCCATCTTCATGAAGTTCTCGACAAATTCGGATGAACAATTTATTGGTGGGTGTTTCTAGGGCTTGAATCTGTGAAAGGGCTTCTTCTTTAGTGAGAGAGCAGTGTGGGTATGTGAGGAAATAATTTTTGCTATATATTCTAAAACGTTTCGGTGGAGCCATATTTACAAATATGCCCTTGTACACCGATTGGGAGAGAAAACTTCTTTGCAGTCAATCGGTGTATTGGTGTGCATTATATACTCCTCTATCTTTTTAAGTTTGAATTTCAAAATTCAAAATTCAAATTGGTAAAGCGGCCATCCGTATAATATT------------------------------------------------------------------------------------------------
>a_AB287441
ACCGGATGGCCGCCCGAAATTTCGTGGTGGGCCCCCCCTTGTCGACCAATAGAGTTCGTGCCTTGAAAGTTAGATAAGTGGATGTTGACGTCACTTTTGTCTTTATATACGTCAGCCCTAATTTTAAAGGTTAAAGATGTGGGATCCTTTACTTAATGATTTCCCTGAAACCGTACACGGTTTTAGGTGTATGTTAGCGGTTAAATACCTTCTTCTTGTTGAGTCTACATACTCTCCGGATACGGTGGGTTTCGATTTGATACGTGATCTTATACTCGTTGTTCGTGCGAAGAATTATGTCGAAGCGACCTGCAGATATAGGGATTTTCACTCCCGCCTTCAGGGCACGTCGACGTCTGAACTTCGACGGCCCGTATGTCAACCGTGTGAGTGTCCCCATTGCCCAAGGCACAAGCAAAAAGAGATCGTGGGCTCAAAGGCCCATGTATCGGAAGCCCAGGATATACAGGATGTACAGAAGCCCTGATGTACCGAAGGGGTGTGAAGGTCCGTGTAAGGTCCAGTCTTTCGAGAAGAAAGATGATGTTGGTCACTCTGGTAAAATGTTATGTATCTCCGATATTACTCGTGGTAATGGACTTACTCATCGTGTGGGTAAGAGATTTTGTATAAAATCTGTCTATATCATTGGAAAGATATGGATGGATGAGAACATTAAGCTCAAGAATCACACTAATAACGTGATCTTCTGGCTTGTCAGAGATAGGCGCCCTGTGTCCGTTCCTTATGGTTTCCAAGAGGCGTTTAATATGTATGAAAATGAACCTAGTACAGCTACGATCAAGCAGGATCTGAGAGATCGCTTGCAGGTGTTACACAAGTTTTCTGGTACGGTTACAGGTGGACAATATGCGTCTAAGGAACAAGCTATGATCAAGCGTTTCTGGAGGTTGAATCATCATGTCACCTACAATCACCAGGAGGCTGCTAAATATGAGAACCATACTGAAAATGCATTATTATTGTATATGGCTTGTACTCATGCCAGTAATCCAGTGTATGCTACATTAAAAATCAGAGTGTATTTCTACGATTCAGTACAAAATTAATAAAGATTGAATTTTATATCAGTAAATTGCTGTACAGATTCAGTTCCTCTCAATACATCGTACAATACATGATCAACTGCCCTAATTACATTGTTAATTGAAATTACACCCAAATTATCTAAATACTCTAATACACGTTTTCTAAATACATTCAAGAAATAGGAGGTCAGAGGTTGTAAGTGAGTCCAGATCTTGAAGGTCAGGAAGCACTTGTGTAGACCCAGTTGAGACCTCAGGTTGTGGTTGAATTGGATCTGTATCGTTATTATGTCCTGGTCCATGTTGAATGGCCGTTGAGCGTGGCTCGTGATTTTGAAATATAGGGGATTTGGCACTGTCCAGATATACGCGCCATTCCATGCCTGAGCTGCAGTGATGGTGTCCCCTGTGCGTGAATCCATTGTTAGCACAGCCTAATGCGACGTAAATAGAACACCCGCAGTTTAGATCAATCCTCCGCCTGCGAGGTGCTTTCCTCTTCCCTAATCTGTGCTGAACCTTGATGGGAACTTGAGTAGAGTGGGCCGTAGAGGGTGACGAAGGACGCATTTTTAATTGCCCATGCTTTTAGTGCGGCGTTCTTGTCCTCATCTAAATACTCGGTGTATGATGACGTTGGGCCTGGATTGCAGAGGAAGATTGTTGGGATACCACCTTTAATTTGAATTGGTTTCCCGTATTTGGTGTTGCTTTGCCAGTCCCTTTGGGCCCCCATGAATTCTTTAAAGTGCTTTAGGTAGTGGGGATCCACGTCATCAATCACGTTGTACCAGGCGCTGTTGCTGTAAACCTTGGGGCTTAAGTCAAGATGGCCGCAAAGGTAATTGTGATGTGGGCTCAACGACCTGGCCCACATGGTCTTTCCTGTCCTGCTGTCCCCCTCAATCACAATACTCATGGGCCTCCACGGCCGCGCAGCGGAATCCCTGACGTTCTCTGCAGCCCATTCCTCGAGTTCTTCCGGAACTCGATCAAAGGAAGAAGAAAGAAAAGGACAAACAAATTCCTCCAACGGAGGACTAAAAATCCTATCTAAATTACTATTTAAATTATGAAATTGTAAAACAAAATCTTTGGGAGCTTTCTCCCTTAATATAGACAAGGCCGCTGATTTAGAGCCTGAGTTGATTGCCTCGGCATAAGCGTCGTTGGCAGATTGGCAACCTCCTCTAGCTGATCTTCCATCGACCTGGAAAACTCCATAATCAACGACGTCTCCGTCTTTCTCCATGTAGGCTTTGACGTCTGACGAGCTCTTAGCTCCCTGAATGTTCGGATGGAAATGTGCTGACCTAGTTGGGGAGACGAGGTCGAAGAATCTTTGATTCGTGCACTTGTATTTTCCCTCGAACTGGATGAGAACGTGGAGATGAGGGCTCCCATCTTCGTGTAGTTCTCTGCAAATTCTGATGAATAATTTATTTGTTATAGTATCTAGGGCTTGTATCTGAGAGAGTGCCTCTTCTTTTGTTAGGGAGCAGTGAGGGTAAGTGAGGAAATAATTTTTGGCATTTATTTGAAATCGTTTTGGAGGAGCCATTGACTTGGTCAATTGGTACCAATTGATCTCTTCTCTGGTATCGGTACATTGGTACCAATATATAGTCTGGTACCAAATGGCATTATTGTAATTAATAAAGTAATTTGAAATTCAAAATTCAAATTGGGTAAAGCGGCCATCCGTATAATATT------------------------------------------------------------------------------------------------
>a_AB300463
ACCGGATGGCCGCCGATTTTTTTGTGGCCCCTCCTTGTCGGCTAATCCTGACCGTTCCTCAACGCCTAATTAAATACTGGTCCCCGTACGTCTTTTAGTATTTAATACTTGCGCCCTAAGCTTTATACGTGTATAATGTGGGATCCATTAGTTAACGAGTTTCCTGAAACCGTACACGGTTTTAGGTGTATGCTTGCAATTAAATACCTACAGCTTGTAGAATCTACGTATTCTCCAGATACGGTAGGTCGCGATCTTATTCGTGACCTAATACTTGTTATTCGTGCTAAGAACTATGTCGAAGCGTCCTGCCGATATTGTGATTTCCACACCCGCCTCCAAGGTACGTCGCCGTCTGAACTTCGACAGCCCGTATGTCAGCCGTGCGAATGCCCCCACTGTCCTCGTCACAAACAGAAGGAGATCATGGGCTCAACGGCCCATGTATCGGAAGCCCAGAATGTTCCGAATGTACAGAAGCCCTGATATCCCTAAGGGCTGTGAAGGCCCGTGTAAGGTCCAGTCGTTTGAGAAGAAAAATGATGTTGGTCATTCTGGTACTTTGTTATGTGTTTCTGATGTTACTCGTGGTAACGGTCTTACTCATCGTTCTGGCAAGAGATTTTGTATAAAATCTTGTTATATTATTGGTAAAATCTGGATGGATGAAAACATCAAGACTAAGAACCACACTAACACTGTCATGTTCTGGTTAGTTAGAGATAGACGTCCCCTTACAACTCCCTACGGATTTCAAGAGGCATTCAACATGTTTGATAATGAACCCAGTACAGCTACTATCAAGCAGGACCTAAGAGATCGTCTGCAGGTGTTACACAAGTTCCAGGCCACCGTCACTGGTGGACAGTATGCGTCCAAGGAACAGGCTGTGATCAAGAAGTTCTGGAAGATCAATCATCATGTTACTTACAATCATCAAGAGCAGGCTAAATATGAGAATCATACTGAGAACGCATTAATATTGTATATGGCTAGTACTCATGCCAGTAATCCCGTGTATGCTACTTTGAAAATCAGGATCTATTTTTATGATTCTGTTCAGAATTAATAAATTTTATATTTTATATCATGAAATGTCTGTACATATAATGTTCCTTGTAATCTATTATACAATACATGATCAACTGCCCTAATTACATTATTAATCGAAATCACACCCAAACTATCTAAGTAATTCATCACTTGTGTCCTAAAGACCCTCAAGAAACGCCATGTCTGAGGATGTAAGCGGCTCCAGATCTTGAAAATGAGGAAACACTTGTGCAAACCCAGCTGGGATCTGAGGTTGTGGTTGAACTGTATCTGTATTGTTATTACGTCTTGGTCCCTGTTGAATGATTGTTGATCGTGCCTCGTAATCTTGAAATAGAGGGGATTTGGAACCCTCCAGATATACTCTCCATTCTGTGCCTGAGCTGCAGTGATGAGTATCCCTGTGCGTGAATCCATAGTTTGCACAGTCAAGTCCCACGAAGATAGAACACCCGCAGTTTAGATCAATCCTCCTCCTGCGGTTCTTCTTCTTCGATTTGGCTATCCTGTGCTGGACTTTGATGGGAACCTGAATAGAGTGGGCTGTAGAGGGTGACGAAGGTTGCATTTTTTACTGCCCAATTCTTTAATGCGGAATTCTTTTCTTCGTCTAGAAATTCCGTATATGAAGACGTTGGTCCTGGATTGCAGAGGAAGATTGTTGGGATTCCACCTTTAATTTGAATTGGTTTCCCGTACTTCGTGTTGCTTTGCCAGTCCCTTTGGGCCCCCATAAATTCTTTAAAATGCTTTAGGTAGTGGGGGTCTACATCATCAACGACGTTGTACCAGGCGTCGTTGCTGTAGATCTTCGGACTCAGGTCCAGGTGTCCGCATAGATAGTTATGTGGCCCCAATGACCTAGCCCACATTGTCTTACCTGTCCTACTGTCACCTTCTATCACAATACTAATCGGTCTCCATGGCCGCGCAGAAGACTTCACATTTTCTGAAGCCCATTCCTCAAGTTCTTCCGGAACTTGATCAAATGATGAACTAGAAAAAGGACAAACAAAAACCTCCAACGGAGGAGCAAAAATCCTATCTAAATTGCTATTTAAATTATGAAACTGTAAAACAAAATCTTTAGGAGCTTTCTCCCTTAATATATTGAGTGCCGATGACTTAGATCCTGAGTTGATTGCCTCGGCATATGCGTCGTTGGCAGATTGGCAACCTCCTCTAGCTGATCGTCCATCGACTTGGAAAACTCCAAAATCAAGGATGTCTCCGTCTTTCTCCATGTAGGACTTGACATCTGACGAGCTTTTAGCTGCCTGAATGTTCGGATGGAAATGTGCTGACCTACTTGGGGATACGATGTCGAAGAATCTTTGATTTGTACATTTGAATTTTCCTTCGAATTGGATGAGGATGTGCAGGTGAGGGCTCCCATCTTCGTGTAATTCTCTGCAGATTCTGATGAACAATTTATTTGTTGGTGTTTCTAGGTTTTTGATTTGAGAGAGGGCTTCTTCTTTTGTTAAAGAGCAGTGTGGATATGTGAGGAAGTAATTTTTTGCATTTATTTGGAACCGCTTTGGAGGAGCCATTGACTTGGTCAATTGGTACCAATTGATCTATCTCATGGTATCGGTACATTGGTACCAATATATAGGTGGTACCTAATGGCATTATTGTAATTTGGGAAAGTGGGAGCGTGCTTTTGAAATTCAAAATTGCCAAAGCGGCCATCCGTCTAATATT--------------------------------------------------------------------------------------------------
>a_AB306314
ACCGGATGGCCGCGATTTTTTTTTAAAGTGGTCCCTACCACGAACAAAAATCCCCCACTCAGAACGCTCCCTCAAAGTTAAATTATTAAGTGGTCCCCTATTTATACTTATTCTCCAAGTATTATTTTAAACATGTGGGATCCTCTTTTGAACGAGTTTCCTGAAACTGTTCACGGTTTTAGGTGTATGCTTGCCGTAAAATATCTTCAATTAGTTGAACAGACATACTCTCCTGATACGATTGGTCACGATCTTATACGCGATTTAATTTCAGTAATTCGTGCTCGCAATTATGTCGAAGCGTCCCGCAGATATTGTCATTTCCACTCCCGCCTCGAAGGTACGTCGCCGTCTGAACTTCGACACCCCCGTGATGAGCCGTGCTGCTGCCCCCACTGTCCTCGTCACCAACAGAAGAAGGACATGGACCAACAGGCCCATGTACCGCAAGCCCAGACTGTACAGAATGTACAGAACCCCTGATGTGCCCAAAGGTTGTGAAGGCCCATGTAAGGTCCAATCCTATGAACAGAGGCACGACATATCCCATGTAGGTAAAGTATTATGTGTTAGTGATGTCACCCGTGGTAATGGGCTTACCCATCGTGTTGGTAAGAGATTCTGTGTTAAGTCCGTTTATGTATTGGGTAAAATATGGATGGATGAAAATATCAAAACTAAGAACCATACGAACACTGTGATGTTTTATCTTGTTCGTGACAGAAGGCCCTTTGGTACTGCTATGGATTTCGGTCAGGTGTTTAACATGTATGATAATGAGCCTAGTACTGCTACTATCAAGAATGATCTTCGAGACCGTTATCAAGTTCTAAGGAAATTCACTTCAACAGTCACAGGTGGTCAATATGCTTCTAAGGAACAGGCGTTGGTCAAGAAATTTATGAAGATTAATAATTATGTAGTTTATAATCATCAAGAAGCTGCTAAGTATGACAATCATACTGAGAATGCCTTGTTATTGTATATGGCTTGTACTCATGCCAGTAATCCAGTGTATGCTACTTTGAAGATCAGAATCTATTTCTATGATTCTGTTCAGAATTAATAAAGATTGAATTTTATTATATGAGAATTTGTTACATATTCTGTATTTTCCAATACATCCCATAATACATGATCACATGCTCTAATTACATTGTTAATACTAATTACACCCAAATTATTTAAATATTTCATACATTGAACCCTAAATACTCTTAAGAAACGCCAAGTCTGAGGTTGTAAGCGAGTCCAGATCTGGAAGATCAGAAAACACTGGTGTATTCCCAACGCTTTCCTCAGGTTGTGATTGAACTGTATTCTGATCGTTATGATGTCGTGGTTGGTGTTGAATGGCCTCTCGTGGTGCTTGATTATCTTGAAATATAGGGGATTTTTGATTGTCCAGGTATATACGCCACTCTCGCATTGAGTTGCAGTGAGTAATTCCCCTGTGCGAAAATCCATGATTTGCACAATCTATGCCGAAGTAGTATGAACACCCGCACGTTAGATCAACTCTACGCCTGCGAACTGGCCTCCTCTTCGCTATTCTGTGCTGCACTTTGATTGGTACCTGAGTACAATGGCCTGTTGAGGGTGATGAATTCCGCATTCTTTATAGCCCACTCTTTTAATGCTGAATTCTTTTCTTCGTCCAAGTACTCTTTATATGATGATGTTGGGCCTGGATTGCAAAGGAAGATAGTTGGGATTCCACCTTTAATTTGAATTGGTTTCCCGTATTTAGTGTTGCTTTGCCAGTCCCTTTGGGCCCCCATGAATTCTTTAAAGTGCTTTAGATAGTGGGGGTCTACGTCATCAATGACGTTATACCAAGCATCATTACTGTATACCTTTGGACTCAGATCTAGATGACCGCACAGATAATTATGTGGTCCCAGTGATCTGGCCCACATTGTTTTACCAGTACGACTATCACCTTCTATCACAATACTGATGGGTCTCCATGGCCGCGCAGCGGCACCACTCACATTTTCAGAAACCCACTCTTCAAGTTCTTCTGGAACTTGATCAAATGAAGAAGATAAAAAAGGACAAACAAAAACCTCTAAAGGAGGTGCAAAAATCCTATCTAAATTAGCATTTAAATTATGAAATTGTAAAACATAATCTTTAGGAGCTAACTCCTTAATTACATTAAGAGCCTCTGACTTACTGCCGCTGTTAAGTGCCTGGGCGTAAGCGTCATTGGCTGTCTGTTGTCCTCCTCTTGCAGATCGTCCATCGATCTGAAACTCACCCCATTCGAGGGTGTCTCCGTCCTTGTCGATATAGGACTTGACGTCGGAGCTGGATTTAGCTCCCTGAATGTTCGGATGGAAATGTGCTGACCTGGAAGGGGATATAAGGTCGAAGAATCTGTTATTCTTGCACTGGTATTTCCCTTCGAACTGGATAAGCACGTGGAGATGAGGGCTCCCATCTTCGTGCAATTCTCTGCAGATTTTTATGTATTTTTTATTAGTTGGTGTATCTAGGGCTTGAATTTGGGAAAGTGTTTCTTCTTTAGTAAGAGAGCACTGTGGATAAGTGAGGAAATAATTTTTGGCATTTATTTTAAATGGTCTTGGAGGAGCCATTGACTTGGTCAATCGGTGTCTCTACTAATGCTCTAGCAATCGGTGTACTGGAGTCCTATATATAGTTAGACACCAAATGGCAATTATGTAATTTTGAAAAGAAATTCATACTTTAATTTGAAATCCAAAAGCGGCCATCCGTATAATATT---------------------------------------------------------------------------------------------------------
>a_AB307731
ACCGGATGGCCGCGATTTTTTTTGGTGGTCCCTCTCCACTAACTTCTGTCGGCCAATAGAAACGCTCCCTCAAAGCTTATTTATTAATTGGTCCCCTATTTAACCCTTGGTGGCTACGTTTTTCTTTAAAAATGTGGGATCCTCTGGTACATCCCTTTCCTGAAAGCTTACACGGCTTCAGATGTATGCTTGCCATCAAATATCTTCAGAGCTTACAGAATAAATATTCTCCTGATACTGTTGGGCATGAGTTTTTGAAAGATTTTATATGCATATTGCGAAGTAAGAATTATGCCGAAGCGTTCAATAGATACAGTAACGTCGTTGCCAATGTCTATAACACGTCGGAGGCTCAATTACGGGAGTCAGTACAGTCTCCCTGCCTCTGTCCCCACTGTCCCAGACATGTCTTACAAGCGAAGGTCATGGACTTACAGGCCCATGTTTCGCAAGCCCAAGATGTACAGAATGTATAGAAGCCGTGATGTTCCTCGTGGGTGTGAAGGCCCATGTAAGGTTCAGTCTTATGAACAGCGTCATGATATAGCCCATGTGGGTAAGGTCATATGTGTGTCTGATGTTACTCGTGGTAATGGGCTCACACATCGTGTTGGAAAGAGGTTCTGTGTAAAGTCTGTGTATGTGTTGGGGAAGGTCTGGATGGATGAGAACATCAAGACTAAGAATCACACTAACACTGTCATGTTTTTTTTAGTTCGTGATAGGAGACCCTATGGGACTCCCCAGGATTTTGGTCAGGTTTTTAACATGTATGATAATGAGCCTAGTACTGCAACTGTTAAAAATGATAATAGAGATCGATATCAAGTTCTTCGTAAATTTCAAGCTACCGTGACTGGAGGTCAGTATGCAAGCAAGGAGCAAGCAATAGTCAAGAGGTTCATGAAGATTAACAATCATGTTACTTACAATCATCAAGAGGCTGCGAAGTATGATAACCATACAGAGAACGCTTTACTGTTGTATATGGCTTGTACTCATGCTAGTAACCCAGTGTATGCTACGTTGAAAATCAGAATCTATTTTTATGATTCTGTTCAGAATTAATAAATATTGAATTTTATTATATGAGAAATTTGTACATCTATTGTTTGAATTACAACGTACAGTACATGCTTGATAGCCCTAATTACATTGTTAATACTAATTACACCCAAATTATCTAAATATTTCATACACTGATATTTAAATACTCTTAAGAAACGCCAAGTCTGAGGATGTAAATGAGTCCAGATTTTGCAGATCAGAAAACATTGATGAATTCCCAACGCTTTCCTCAGGTTGTGGTTGAACTGTATCTGTACTGTTATGATGTCGTGGTTTTTCAAGAACGGCATCTTGTCGTGTTGGGATATCTTGAAATAAAGGGGATTTGTTATCGTCCAGGTATATACGCCATTCTCTGCCTGAGCTGCAGTGATGGGTTCCCCTGTGCGAGAATCCATACGAAGCACAATTAAGTCCTAAATAGTAAGAGCAGCCGCAAGGAAGATCAATTCTACGCCTGCGTATTGGTCGCCGCTTGGCTATTTTGTGTTGGACTTTGATGGGTACCTGAGTACAATGGTTGTGCGATGGTGATGAATTCTGCATTCTTTAGCGCCCAGTCTTTGAGTGGAGAATTCTTATCCTCATCCAAGTACTCTTTATACGACGACGTAGGTCCTGGATTGCAGAGGAAGATTGTTGGGATTCCACCTTTAATTTGAATTGGTTTCCCGTACTTCGTGTTGCTTTGCCAGTCTCTTTGGGCCCCCATAAACTCTTTAAAATGCTTTAGGTAGTGGGGGTCGACGTCATCAATGACGTTGTACCAAGCATCGTTACTGTAGACCTTTGGACTGAGGTCCAGATGTCCACATAAATAATTATGTGGTCCCAGAGTTCTAGCCCACATCGTCTTCCCCGTTCGACTATCGCCCTCTATCACAATGCTTTTAGGTCTCCAAGGCCGCGCAGCGGCATCCCTTACATTCTCGGACACCCATTCTTCAAGTTCTTTTGGAACTTGATTGAAAGATGAAGAAGGAAAAGGACTAACAAAAACCTCTAAAGGAGGTGCAAAAATCCTATCTAAATTGGCATTTAAATTATGAAATTGTAAAACAAAATCTTTTGGTGCTAATTCCCTAATTACATTAAGAGCCTCCGACTTACTTCCAGTGTTAAGCGCCTGGGCGTAAGCGTCATTGGCCGATTGTTGTCCCCCTCTGGCAGATCTTCCATCGACCTGAAACTCACCCCATTCGAGGGTGTCTCCGTCCTTGTCGATATAGGACTTGACGTCGGAGCTTGATTTAGCTCCCTGAATGTTCGGATGGAAATGTGCTGACCTGGTTGGGTATACCAGATCGAAGAATCTGTTATTCGTGCAGACGTATTTGCCCTCGAACTGGATAAGCACGTGGAGATGAGGGCTCCCATCTTCGTGTAATTCTCGACAGATCTTTATGAATTTTTTATTTGTTGGTGTATTTAGGTTTTGTAATTGGGAAAGTGCATCTTCTTTAGTAAGAGAGCACTGTGGATAAGTGAGGAAATAATTTTTGGCTTGTATTTTAAAACGTTTGGGTGGTGCCATTTGACTTGGTCAATTGGAGACACTCAAACTTGCTGAATGAATTGGAGACTGGAGTACAATATATAGTGTGTCTCCAAATGGCATTATCGTAATTCCCAAAAGAAATTCAAAATTCGAATTTCGAATCCTAAAGCGGCCATCCGTATAATATT--------------------------------------------------------------------------------------------------------
>a_AB330078
ACCGAATGGCCGCGCGATTTTTTATGTGGGCCCTCGACCAATGAAATTCACGCTACATGGCTTATTTATTACGTGGGGACCATTAAATAGACTTCCGCACCAAGTTTTGATCCACAACATGTGGGATCCACTTATGCACGAATTCCCTGAAAGCGTTCATGGTCTAAGGTGCATGCTAGCGGTGAAATATCTTCAGGAAGTGGAAAAGACATATTCCCCGGACACAGTCGGCTACGATCTTGTCCGCGATCTCATTCTGGTTCTCCGCGCAAAGAACTATGTCGAAGCGACCAGCCGATATTATCATTTCAACTCCCGCGTCGAAGGTACGCCGACGTCTCAACTTCGACAGCCCATATGCTTCCCGTGCAGTTGTCCCCATTGCCCGCGTCACAAAGGGAAAGGCCTGGACAAACAGGCCGATGAACAGAAAACCAAAGATGTACAGGATGTATAGAAGTCCCGACGTGCCAAGGGGCTGTGAAGGCCCTTGTAAAGTTCAGTCGTTTGAGTCTAGGCACGATGTCTCTCATATTGGAAAGCTGATGTGTATCAGCGATGTTACACGAGGAACCGGACTCACACATCGCGTTGGGAAGCGATTTTGTGTGAAATCTGTTTATGTTTTGGGAAAGATATGGATGGACGAAAATATGAAGACTAAAAATCACACTAATAGCGTCATGTTTTTTCTGGTTCGAGACCGTCGTCCTACAGGAACTCCACAGGATTTTGGGGAGGTTTTTAATATGTTCGACAATGAACCGAGCACTGCAACGGTGAAGAACATGCATCGTGACCGATACCAAGTGTTGCGCAAATGGCATGCCACTGTGACAGGAGGAACATACGCATCAAGGGAGCAAGCATTAGTTAGGAAGTTTGTTAGGGTCAATAATTATGTTGTCTACAATCAACAAGAGGCCGGCAAGTATGAGAATCATACTGAAAATGCATTAATGTTGTATATGGCCTGTACTCACGCATCGAACCCTGTATATGCGACTTTGAAAATCCGGATCTATTTTTATGATTCGGTAACAAATTAATATATATTCAATTTCACATCATATGTTGTCCATACATCAATCGTCTTTTCTAATACATTGTCCAATACATGATAAACTGCTCTTATTACATTATAAATACCAATCACCCCTATCATGTCCAGGTACTTAAGGACCTGGGTTTTAAAGACTCTCAAGAAAATCCCAGTCGGCGGGCGTAAGCCCGTCCAGATCTGGAAAGTTATCGCACATTTGTGAAGCCGCAGTGCTCTCCGCAGGTTGTGGTTGAACATTACCTGCACCTTGATTATGTCGTGTTCTTCTAGACACGGTCTGATGTCGTGCTTTAATATTTTGAAATAGAGGGGATTTGGAACCTCCCAGATATACACGCCACTCTCTGCTCGATCCACAGTGATGTACTCCCCTGTGCGTGAATCCGTGATCATGGCAATTTATTGACATGTAATACGAGCATCCGCACGGTAGATCAATTCGTCTGCGCCTGATGTGCCTCTTCTTCTTCTGCGGTTGCGATTCTTTCGCGACCGGAATAGAGTGGTTCCTCGATGGTGACGAAGATTGCATTCTTTAATGCCCACTGCTTCAGTGCTGCATTCTTTTCTTCATCGAGATATTCTTTGTAACTGCTGTTCGGTCCTTTATTGCAGAGGAAGATGGTGGGAATTCCACCTTTAATCATGACTGGCTTTCCGTACTTCGTGTTGCTTTGCCAGTCTCTCTGGGCCCCCATGAATTCTTTAAAATGCTTTAGATAGTGGGGATCAACGTCATCAATGACGTTGTACCAAGCATCATTATTGTACACTCTCGGGCTTAGATCCAAATGGCCGCACAAGTAATTGTGTGGTCCTAAAGAACGCGCCCACGCAGTTTTGCCCGTTCTACTATCACCCTCTAAGACTATTCCTATGGGTCTAATCGGCCGCGCAGCGGAACACCCCACATTACCTGAAACCCAATCGACGAGTTCTTGCGGAACTCTGTCGAAGGATGAAACTGAAAAAGGAGAAACATACACCTCAGCACGAGGTGGAAAAATACGATCTAAATTGGAAATCATATTATGAAATTGCAAAACGTAATCTTTGGGTGCTAATTCTTTCAATACTTTCAATGCATCCTCCTTGTTCCCTGTATTTATTGCTCTTGCGTACGCGTCGTTAGCTGTTTGTTGACCTCCACGAGCAGATCGGCCATCGATCTGGAAAACACCCCATTCTAGAACGTCTCCGTCTTTGTCGATGTATTTCTTGACGTCCGATGCCGATTTAGCTCCCTGAATGTTCGGATGGAAATGTGCTGACCGACTTGGGGACACCAAGTCGAAGAATCTGTTATTCTTGCATTGGAACTTTCCTTCGAACTGGATAAGAACGTGGATATGCGGAGACCCATCTTCGTGCAGCTCTCTGCAAATCTTGATGAATTTCTTCGATGTTGGAGTTTCTAGGGTTTTTAATTGGGAAAGTGCCTCTTCTTTAGTTAGAGAGCACTTTGGATATGTGAGGAAATAGTTCTTTGCACTTATTTTGAAAGCCCTAGGAGGAGCCATCAAAACGCGCGTTTTGAATCGGGGTCTCTCCAAAACTATGGTATATTGGGGTATGGGGTCTCATATATACTTTGGACACCAAATGGCAAAATGGTAATTATGCAAATAATTACTTTAATTCAAAATGAAAAAAGCGGCCATTCGTATAATATT--------------------------------------------------------------------------------------------------------------------------
>a_AB330079
ACCGAATGGCCGCGCAAATTTTTAGGTGGGCCCTCAACGAATGAAATTGACGGTACATTGCTTATATAGTGCGGGGGGACCAATAAATAGACTTGCTCACGAAGTTTGGATCCACAAACATGTGGGATCCATTATTGCACGAATTTCCAGAAAGCGTTCATGGTCTACGGTGCATGCTAGCTGTAAAATATCTCCAAGAGATCGAAAAGACCTATTCCCCAGACACAGTCGGCTACGATCTTGTCCGAGATCTCATTCTTGTCCTTCGAGCGAAGAACTATGGCGAAGCGACCAGCAGATATCATCATTTCAACGCCCGCATCGAAGGTACGCCGACGACTCAACTTCGACAGCCCCTATGGAACTCGTGCAGTTGTCCCCATTGCCCGCGTCACAAAAGCAAAGGCCTGGACCAACAGGCCGATGAACAGAAAACCCAGAATGTACAGAATGTATAGAAGTCCCGACGTGCCAAGGGGCTGTGAAGGCCCTTGTAAGGTGCAGTCTTTTGAATCTAGGCACGACGTATCGCATATTGGCAAGGTCATGTGTGTCAGTGACGTTACACGAGGAACTGGACTCACACATCGCGTAGGGAAGCGATTCTGTGTGAAATCCGTCTATATTCTGGGCAAGATATGGATGGATGAAAACATCAAGACAAAAAATCATACTAACAGTGTCATGTTTTTTTTGGTTCGTGACCGTCGTCCTACAGGAACACCCCAAGATTTCGGGGAAGTTTTTAACATGTTTGACAATGAACCGAGCACAGCAACGGTGAAGAACATGCATCGTGACCGTTATCAAGTGTTACGGAAGTGGCATGCGACTGTGACGGGAGGAACCTACGCATCTAGGGAGCAAGCATTAGTTAGGAAGTTTGTTAGGGTTAATAATTATGTTGTTTATAATCAACAAGAGGCCGGCAAGTATGAGAATCATACTGAAAACGCATTAATGTTGTATATGGCCTGTACTCACGCATCAAATCCTGTATATGCTACTTTGAAAATCCGGATCTATTTCTATGATTCGGTAACAAATTAATAAATATCGAGCTTTATATCATATGAAGTCCATACATCAATCGTTTGTTCCAATACATTATCCAATACATGATAAACTGCCCTTATTACATTATAAATTCCTATGACACCCAACCTATCCAGGTACTTAAGGACCTGGGTTTTGAAGACTCGCAAGAAAATCCCAATCGGAGGGCGTAAGCCCGTCCAGATTTGGAAAGTTAGAAAACACTTGTGAAGTCCCAGGGCTTTCCGCAGGTTGTGGTTGAACTGTATTTGAATCTTGATTATGTCGTGCTGTGTTAGGAAGGGTCTGCTGTCGTGTTTCAAAATTTTGAAATACAGGGGATTTCGAATTTCCCAGGTATATACGCCACTCTCTGCTCGATCCGCAGTGATGTACTCCCCTGTGCGTGAATCCGTGATCATGGCAGTTGATTGATATATAATACGTGCACCCACAATGCAAATCAACTCGCCTCCTGCGAATGCTCTTCTTCTTCTTCTGTGGGAGCGATGTTTTCGCGACCGGAATAGAGTGGTTCTTCGAGTGTGATGAAGACTGCATTCTTGATTGCCCACTGCTTCAGTGCTGCATTTTTTTCTTCGTCCAGATATTCCTTATAGCTGCTATTTGGACCTTTATTGCACAGGAAGATAGTGGGAATTCCTCCTTTAATCATGACAGGCTTTCCGTACTTCGTGTTGCTTTGCCAGTCACGCTGGGCCCCCATGAATTCTTTAAAGTGCTTTAGATAGTGCGGATCGACGTCATCAATGACGTTGTACCATGCATCATTGCTATACACCTTTGGGCTCAGATCGAGATGTCCACACAAGTAATTGTGTGGGCCTAAGCACCGAGCCCACATTGTTTTGCCTGTTCTACTATCCCCCTCAATTACTATGCTTATGGGCCTAAAAGGCCGCGCAGCGGCACAGACAACATTGGACGACACCCAATCGACGAGTTCAGGAGGAACTCTGTCGAAGGATGAAATTAAAAATGGAGACGCATAAACCTCAGAAGGAGGTTGGAAAATGCGATCTAAATTGCTAATTAAATTATGAAACTGCAGAACATAATCTTTTGGGGCTAATTCCTTTAACACTTTCAATGCATCTTCTTTATTCCCCGTGTTAATCGCCTTAGCATATGCATCGTTGGCCGTCTGCTGACCACCACGAGCAGATCGTCCATCAATCTGGAAAACACCCCATTCTAGAACGTCTCCGTCTTTGTCGATGTATGCTTTCACATCTGACGCTGATTTAGCTCCCTGAATGTTCGGATGGAAATGTGCTGACCGACTTGGGGAAACCAAGTCGAAGAATCTGTTATTCTTGCACTGGAATTTCCCTTCGAATTGGATGAGAACATGGATATGCGGAGACCCATCCTCGTGAAGTTCTCGACAGATTTTGATGAATTTCTTCGCAGTCGGGGTTTCTAGGGTTTGCAATTGGGAAAGTGTCTCTTCTTTAGTTAGAGAGCACTTTGGATATGTTAGGAAATAGTTTTTGGCATCTATTCTGAAACGACGTGGCGGAGCCATAAAACTTGTCGTTTTGATTCGGCGTCCCTCAACTTCCTCTATGTAATTGGCGTCTGGCGTCCCATATATAGGTAGGACGCTAAATGGCAGAATTGTAATTTTGGAAAGAAAATTACTTTAATTCAAAACCCTCATAGCGGCCATTCGTTAATATT-----------------------------------------------------------------------------------------------------------------------
>a_AB363566
ACCGGATGGCCGCGCCTTTTCTTTTTATGTGGTCCCCATGAGGGTTCCACAGACGTCACTGTCAACCAATCAAATTGCATCCTCAAACGTTAGATAAGTGTTTATTTGTCTTTATATACTTGGTCCCCAAGTAGTTTGTCTTGCACTATGTGGGATCCACTTCTAAATGAATTTCCTGAATCTGTTCACGGATTTCGTTGTATGTTAGCTATTAAATATTTGCAGGCCGTTGAGGAAACTTACGAGCCCAATACATTGGGCCACGATTTAATTAGGGATCTTATATCTGTTGTAAGGGCCCGTGACTATGTCGAAGCGACCAGGCGATATAATCATTTCTACGCCCGTCTCGAAGGTTCGCCGAAGGCTGAACTTCGACAGCCCATACAGCAGCCGTGCTGCTGTCCCCATTGTCCAAGGCACAAACAAGCGACGATCATGGACGTACAGGCCCATGTACCGGAAGCCCAGAATATACAGAATGTATCGAAGCCCTGATGTTCCTCGTGGATGTGAAGGCCCATGTAAAGTCCAGTCTTATGAGCAACGGGATGATATTAAGCATACTGGTATTGTTCGTTGTGTTAGTGATGTTACTCGTGGATCTGGAATTACCCACAGAGTGGGTAAGAGGTTCTGTGTTAAATCGATATATTTTTTAGGTAAAGTCTGGATGGATGAAAATATTAAGAAGCAGAATCACACTAATCAGGTCATGTTCTTCTTGGTTCGTGATAGAAGGCCCTATGGAAACAGCCCAATGGATTTTGGACAGGTTTTTAATATGTTCGATAATGAGCCCAGTACCGCAACCGTGAAGAATGATTTGCGGGATAGGTTTCAAGTGATGAGGAAATTTCATGCTACAGTTATTGGTGGGCCCTCTGGAATGAAGGAACAGGCATTAGTTAAGAGATTTTTTAGAATTAACAGTCACGTAACTTATAATCATCAGGAGGCAGCCAAGTATGAGAACCATACTGAAAACGCCTTGTTATTGTATATGGCATGTACGCATGCCTCTAATCCAGTGTATGCAACTATGAAAATACGCATCTATTTCTATGATTCAATATCAAATTAATAAAATTTATATTTTATATCATGAGTTTCTGTTACATTTATTGTGTTTTCAAGTACATTATACAATACATGATCAACTGCTCTGATTACATTATTAATTGAAATTACACCAAGACTATCTAAATACTTAAGAACTTGATATCTAAATACTCTTAAGAAACGACCAGTCTGAGGCTGTAATGTCGTCCAAATTCGGAAGTTGAGAAAACATTTGTGAATCCCCAATACCTTCCTGATGTTGTGGTTGAATCTTATCTGAATGGAAATGATGTCGTGGTTCATTAGAAATGGCCTCTGGCTGTGTTCTGTTATCTTGAAATGGAGGGGATTGTTTATCTCCCAGATAAAAACGCCATTCTCTGCTTGAGGAGCAGTGATGAGTTCCCCTGTGCGTGAATCCATGATTGTTGCAGTTGATGTGGAGGTAGTATGAGCAGCCACAGTCTAGGTCTACACGCTTACGCCTTATTGGTTTCTTCTTGGCTATCTTGTGTTGGACCTTGATTGAAACTTGTGAACAGTGGTTCGTAGAGGGTGACGAAGGTTGCATTCTTGAGAGCCCAATTTTTCAAGGATATGTTTTTTTCTTCGTCTAGATATTCCCTATATGAGGAGGTAGGTCCTGGATTGCAGAGGAAGATAGTGGGAATTCCCCCTTTAATTTGAATGGGCTTCCCGTACTTTGTGTTGCTTTGCCAGTCCCTCTGGGCCCCCATGAATTCCTTGAAGTGCTTTAAATAATGCGGGTCTACGTCATCAATGACGTTGTACCACGCATCATTACTGTACACCTTTGGGCTTAGGTCTAGATGTCCACATAAATAATTATGTGGGCCTAGAGACCTGGCCCACATTGTTTTGCCTGTTCTGCTATCACCCTCAATGACAATACTTATGGGTCTCCATGGCCGCGCAGCGGAAGATACGACGTTCTCGGCGACCCACTCTTCAAGTTCATCTGGAACTTGATTAAAAGAAGAAGAAAGAAATGGAGAAACATAAACTTCTAAAGGAGGACTAAAAATCCTATCTAAATTTGAACTTAAATTATGAAATTGTAAAATATAGTCCTTTGGGGCCTTCTCTTTTAATATATTGAGGGCCTCGGATTTACTGCCTGAATTGAGTGCCTCGGCATATGCGTCGTTGGCAGATTGCTGACCTCCTCTAGCTGATCTGCCATCGATTTGGAAAACTCCAAAATCAATGAAGTCTCCGTCTTTTTCCACGTAGGTCTTGACATCTGATGAGCTCTTAGCTGCCTGAATGTTCGGATGGAAATGTGCTGACCTGTTTGGGGATACCAGGTCGAAGAACCGTTGGTTCTTACATTGGTATTTGCCTTCGAATTGGATAAGCACATGGAGATGTGGTTCCCCATTCTCGTGGAGTTCTCTGCAAACTTTGATGTATTTTTTATTTGTTGGGGTTTCTAGGTTTTTTAATTGGGAAAGGGCTTCCTCTTTAGAGAGAGAACAATTGGGATATGTTAGGAAATAATTTTTGGCATATATTTTAAATAAACGAGGCATGTTGAAATGAATTGGTGTCTCCAAAGCTCTATGGCAATCGGTGTATCGGTGTCTTACTTATACCTGGACACCTAATGGTTATTTGGTAATTTTGTAAAAGTACAATTCAATTCAAAATTCAAAATTCAAAAATCAAATCATTAAAGCGGCCATCCGTATAATATT------------------------------------------------------------------------------
>a_AB368447
ACCGAATGGCCGCGCAAATTTTTAGGTGGGCCCTCAACGAATGAAATTGACGGTACATTGCTTATATAGTGCGGGGGGACCAATAAATAGACTTGCTCACGAAGTTTGGATCCACAAACATGTGGGATCCATTATTGCACGAATTTCGAGAAAGCGTTCATGGTCTACGGTGCATGCTAGCTGTAAAATATCTCCAAGAGATCGAAAAGACCTATTCCCCAGACACAGTCGGCTACGATCTTGTCCGAGATCTCATTCTTGTCCTTCGAGCGAAGAACTATGGCGAAGCGACCAGCAGATATCATCATTTCAACGCCCGCATCGAAGGTACGCCGACGACTCAACTTCGACAGCCCCTATGGAACTCGTGCAGTTGTCCCCATTGCCCGCGTCACAAAAGCAAAGGCCTGGACCAACAGGCCGATGAACAGAAAACCCAGAATGTACAGAATGTATAGAAGTCCCGACGTGCCAAGGGGCTGTGAAGGCCCTTGTAAGGTGCAGTTTTTTGAATCTAGGCACGACGTATCGCATATTGGCAAGGTCATGTGTGTCAGTGACGTTACACGAGGAACTGGACTCACACATCGCGTAGGGAAGCGATTCTGTGTGAAATCCGTCTATATTCTGGGCAAGATATGGATGGATGAAAACATCAAGACAAAAAATCATACTAACAGTGTCATGTTTTTTTTGGTTCGTGACCGTCGTCCTACAGGAACACCCCAAGATTTCGGGGAAGTTTTTAACATGTTTGACAATGAACCGAGCACAGCAACGGTGAAGAACATGCATCGTGACCGTTATCAAGTGTTACGGAAGTGGCATGCGACTGTGACGGGAGGAACCTACGCATCTAGGGAGCAAGCATTAGTTAGGAAGTTTGTTAGGGTTAATAATTATGTTGTTTATAATCAACAAGAGGCCGGCAAGTATGAGAATCATACTGAAAACGCATTAATGTTGTATATGGCCTGTACTCACGCATCAAATCCTGTATATGCTACTTTGAAAATCCGGATCTATTTCTATGATTCGGTAACAAATTAATAAATATCGAGCTTTATATCATATGAAGTCCATACATCAATCGTTTGTTCCAATACATTATCCAATACATGATAAACTGCCCTTATTACATTATAAATTCCTATGACACCCAACCTATCCAGGTACTTAAGGACCTGGGTTTTGAAGACTCGCAAAAAAATCCCAATCGGAGGGCGTAAGCCCGTCCAGATTTGGAAAGTTAGAAAACACTTGTGAAGTCCCAGGGCTTTCCGCAGGTTGTGGTTGAACTGTATTTGAATCTTGATTATGTCGTGCTGTGTTAGGAAGGGTCTGCTGTCGTGTTTCAAAATTTTGAAATACAGGGGATTTCGAATTTCCCAGGTATATACGCCACTCTCTGCTCGATCCGCAGTGATGTACTCCCCTGTGCGTGAATCCGTGATCATGGCAGTTGATTGATATATAATACGTGCACCCACAATGCAAATCAACTCGCCTCCTGCGAATGCTCTTCTTCTTCTTCTGTGGGAGCGATGTTTTCGCGACCGGAATAGAGTGGTTCTTCGAGTGTGATGAAGACTGCATTCTTGATTGCCCACTGCTTCAGTGCTGCATTTTTTTCTTCGTCCAGATATTCCTTATAGCTGCTATTTGGACCTTTATTGCACAGGAAGATAGTGGGAATTCCTCCTTTAATCATGACAGGCTTTCCGTACTTCGTGTTGCTTTGCCAGTCACGCTGGGCCCCCATGAATTCTTTAAAGTGCTTTAGATAGTGCGGATCGACGTCATCAATGACGTTGTACCATGCATTATTGCTATACACCTTTGGGCTCAGATCGAGATGTCCACACAAGTAATTGTGTGGGCCTAAGCACCGAGCCCACATTGTTTTGCCTGTTCTACTATCCCCCTCAATTACTATGCTTATGGGCCTAAAAGGCCGCGCAGCGGCACAGACAACATTGGACGACACCCAATCGACGAGTTCAGGAGGAACTCTGTCGAAGGATGAAATTAAAAATGGAGACGCATAAACCTCAGAAGGAGGTTGGAAAATGCGATCTAAATTGCTAATTAAATTATGAAACTGCAGAACATAATCTTTTGGGGCCAATTCCTTTAACACTTTCAATGCATCTTCTTTATTCCCCGTGTTAATCGCCTTAGCATATGCATCGTTGGCCGTCTGCTGACCACCACGAGCAGATCGTCCATCAATCTGGAAAACACCCCATTCTAGAACGTCTCCGTCTTTGTCGATGTATGCTTTGACATCTGACGCTGATTTAGCTCCCTGAATGTTCGGATGGAAATGTGCTGACCGACTTGGGGAAACCAAGTCGAAGAATCTGTTATTCTTGCACTGGAATTTCCCTTCGAATTGGATGAGAACATGGATATGCGGAGACCCATCCTCGTGAAGTTCTCGACAGATTTTGATGAATTTCTTCGCAGTCGGGGTTTCTAGGGTTTGCAATTGGGAAAGTGTCTCTTCTTTAGTTAGAGAGCACTTTGGATATGTTAGGAAATAGTTTTTGGCATCTATTCTGAAACGACGTGGCGGAGGCATAAAACTTGTCGTTTTGATTCGGCGTCCCTCAACTTCCTCTATGTAATTGGCGTCTGGCGTCCCATATATAGGTAGGACGCTAAATGGCAGAATTGTAATTTTGGAAAGAAAATTACTTTAATTCAAAACCCTCATAGCGGCCATTCGTTAATATT-----------------------------------------------------------------------------------------------------------------------
>a_AB368448
ACCGAATGGCCGCGCAAATTTTTAGGTGGGCCCTCAACGAATGAAATTGACGCTACATTGCTTATATAGTGCGGGGGGACCAATAAATAGACTTGCTCACGAAGTTTGGATCCACAAACATGTGGGATCCATTATTGCACGAATTTCCAGAAAGCGTTCATGGTCTACGGTGCATGCTAGCTGTAAAATATCTCCAACAGATCGAAAAGACCTATTCCCCAGACACAGTCGGCTACGATCTTGTCCGAGATCTCATTCTTGTCCTTCGAGCGAAGAACTATGGCGAAGCGACCAGCAGATATCATCATTTCAACGCCCGCATCGAAGGTACGCCGACGACTCAACTTCGACAGCCCCTATGGAACTCGTGCAGTTGTCCCCATTGCCCGCGTCACAAAAGCAAAGGCCTGGACCAACAGGCCGATGAACAGAAAACCCAGAATGTACAGAATGTATAGAAGTCCCGACGTGCCAAGGGGCTGTGAAGGCCCTTGTAAGGTGCAGTCTTTTGAATCTAGGCACGACGTATCGCATATTGGCAAGGTCATGTGTGTCAGTGACGTTACACGAGGAACTGGACTCACACATCGCGTAGGGAAGCGATTCTGTGTGAAATCCGTCTATATTCTGGGCAAGATATGGATGGATGAAAACATCAAGACAAAAAATCATACTAACAGTGTCATGTTTTTTTTGGTTCGTGACCGTCGTCCTACAGGAACACCCCAAGATTTCGGGGAAGTTTTTAACATGTTTGACAATGAACCGAGCACAGCAACGGTGAAGAACATGCATCGTGACCGTTATCAAGTGTTACGGAAGTGGCATGCGACTGTGACGGGAGGAACCTACGCATCTAGGGAGCAAGCATTAGTTAGGAAGTTTGTTAGGGTTAATAATTATGTTGTTTATAATCAACAAGAGGCCGGCAAGTATGAGAATCATACTGAAAACGCATTAATGTTGTATATGGCCTGTACTCACGCATCAAATCCTGTATATGCTACTTTGAAAATCCGGATCTATTTCTATGATTCGGTAACAAATTAATAAATATCGAGCTTTATATCATATGAAGTCCATACATCAATCGTTTGTTCCAATACATTATCCAATACATGATAAACTGCCCTTATTACATTATAAATTCCTATGACACCCAACCTATCCAGGTACTTAAGGACCTGGGTTTTGAAGACTCGCAAGAAAATCCCAATCGGAGGGCGTAAGCCCGTCCAGATTTGGAAAGTTAGAAAACACTTGTGAAGTCCCAGGGCTTTCCGCAGGTTGTGGTTGAACTGTATTTGAATCTTGATTATGTCGTGCTGTGTTAGGAAGGGTCTGCTGTCGTGTTTCAAAATTTTGAAATACAGGGGATTTTGAATTTCCCAGGTATATACGCCACTCTCTGCTCGATCCGCAGTGATGTACTCCCCTGTGCGTGAATCCGTGATCATGGCAGTTGATTGATATATAATACGTGCACCCACAATGCAGATCAACTCGCCTCCTGCGAATGCTCTTCTTCTTCTTCTGTGGGAGCGATGTTTTCGCGACCGGAATAGAGTGGTTCTTCGAGTGTGATGAAGACTGCATTCTTGATTGCCCACTGCTTCAGTTCTGCATTTTTTTCTTCGTCCAGATATTCCTTATAGCTGCTATTTGGACCTTTATTGCACAGGAAGATAGTGGGAATTCCTCCTTTAATCATGACAGGCTTTCCGTACTTCGTGTTGCTTTGCCAGTCACGCTGGGCCCCCATGAATTCTTTAAAGTGCTTTAGATAGTGCGGATCGACGTCATCAATTACGTTGTACCATGCATTATTGCTATACACCTTTGGGCTCAGATCGAGATGTCCACACAAGTAATTGTGTGGGCCTAAGCACCGAGCCCACATTGTTTTGCCTGTTCTACTATCCCCCTCAATTACTATGCTTATGGGCCTAAAAGGCCGCGCAGCGGCACAGACAACATTGGACGACACCCAATCGACGAGTTCAGGAGGAACTCTGTCGAAGGATGAAATTAAAAATGGAGACGCATAAACCTCAGAAGGAGGTTGGAAAATGCGATCTAAATTGCTAATTAAATTATGAAACTGCAGAACATAATCTTTTGGAGCTAATTCCTTTAACACTTTCAATGCATCTTCTTTATTCCCCGTGTTAATCGCCTTAGCATATGCATCGTTGGCCGTCTGCTGACCACCACGAGCAGATCGTCCATCAATCTGGAAAACACCCCATTCTAGAACGTCTCCGTCTTTGTCGATGTATGCTTTGACATCTGACGCTGATTTAGCTCCCTGAATGTTCGGATGGAAATGTGCTGACCGACTTGGGGAAACCAAGTCGAAGAATCTGTTATTCTTGCACTGGAATTTCCCTTCGAATTGGATGAGAACATGGATATGCGGAGACCCATCCTCGTGAAGTTCTCGACAGATTTTGATGAATTTCTTCGCAGTCGGGGTTTCTAGGGCTTGCAATTGGGAAAGTGTCTCTGCTTTAGTTAGAGAGCACTTTGGATATGTTAGGAAATAGTTTTTGGCATCTATTCTGAAACGACGTGGCGGAGCCATAAAACTTGTCGTTTTGATTCGGCGTCCCTCAACTTCCTCTATGTAATTGGCGTCTGGCGTCCCATATATAGGTAGGACGCTAAATGGCAGAATTGTAATTTTGGAAAGAAAATTACTTTAATTCAAAACCCTCATAGCGGCCATTCGTTAATATT-----------------------------------------------------------------------------------------------------------------------
>a_AB377111
ACCGTGGGCCGCGCAAATTTTTTTTATATTGGGCCTAATGGGCCTGTTGGAAGTCGGCCGCGACCAATGGAAACGTTCCCTCATCGCTTAACAATCATGTTGTCCTCTATTTATTTCTGCTGCATCAGTTTTGTACTAAAAATGTGGGATCCTCTGGTACATCCTTTTCCTGAAAGCTTACACGGCTTCAGATGTATGCTTGCCATCAAATATCTTCAGAGCTTACAGAATAAATATTCTCCTGATACTGTTGGACATGAGTTTTTGAAAGATTTTATATGCATATTGCGAAGTAAGAATTATGCCGAAGCGTTCAATAGATACAGTAACGTCGTTGCCAATGTCTATAACACGTCGGAGGCTCAATTACGGGAGTCAGTACAGTCTCCCTGCCTCTGTCCCCACTGTCCCAGACATGTCTTACAAGCGAAGGTCATGGACTTACAGGCCCATGTTTCGCAAGCCCAAGATGTACAGAATGTATAGAAGCCGTGATGTTCCTCGTGGGTGCGAAGGCCCATGTAAGGTTCAGTCTTATGAACAGCGTCATGATATAGCCCATGTGGGTAAGGTCATATGTGTGTCTGATGTCACTCGTGGTAATGGGCTCACACATCGTGTTGGAAAGAGGTTTTGTGTAAAGTCTGTGTATGTGTTGGGGAAGGTCTGGATGGATGAGAACATCAAGACTAAGAATCACACAAACACTGTCATGTTTTTTTTAGTTCGTGATAGGAGACCCTATGGGACTCCCCAGGATTTTGGTCAGGTTTTTAACATGTATGATAATGAGCCTAGTACTGCAACTGTTAAAAATGATAATAGAGATCGATATCAAGTTCTTCGTAAATTTCAAGCTACCGTGACTGGAGGTCAGTATGCAAGCAAGGAGCAAGCAATAGTCAAGAGGTTCATGAAGATTAACAACCATGTTACTTACAATCATCAAGAGGCTGCGAAGTATGATAATCATACAGAGAACGCTTTACTGTTGTATATGGCTTGTACTCATGCTAGTAACCCAGTGTATGCTACGTTGAAAATCAGAATCTATTTTTATGATTCTGTTCAGAATTAATAAATATTGAATTTTATTATATGAGAAATTTGTACATCTATTGTTTGAATTACAGCGTACAGTACATGCTTGATAGCCCTAATTACATTGTTTATGCTAATAACTCCTAAACTATACAAATACTTCATACACTGATATTTAAATACTCTTAAGAAATGCCAAGTCTGAGGATGTAAACGAGTCCAGATTTTGCAGATCAGAAAACATTGATGCATTCCCAACGCTTTCCTCAGGTTGTGGTTGAACTGTATTTGTACTGTTATGATATCGTGGTTTTTCAAGAACGGCATCTTGTCGTGTTGGGATATCTTGAAATAAAGGGGATTTGTTATCGTCCAGGTATATACGCCATTCTCTGCCTGAGCTGCAGTGATGGGTTCCCCTGTGCGAGAATCCATATGAAGCGCAATTAAGTCCTAGATAGTAAGAGCAGCCGCAAGGAAGATCAATTCTCCGCCTGCGTATTGGTCTCCTCTTGGCTATTTTGTGCTGGACTTTGATGGGTACCTGAGTAGAGTGGCCTCGTGAGGGTGATGAATTCTGCATTCTTTAGTGCCCAGTCTCTGAGTGGAGAATTTTTATCCTCATCCAAGTACTCTTTATACGACGATGTAGGTCCTGGATTGCAGAGGAAGATTGTTGGGATCCCACCTTTAATTTGAATTGGTTTCCCGTACTTTGTGTTGCTTTGCCAGTCCCTTTGGGCCCCCATAAACTCTTTAAAATGCTTTAGATAGTGGGGGTCGACGTCATCAATGACGTTGTACCAAGCATCATTACTGTACACCTTTGGACTAAGGTCCAGATGTCCACACAAATAATTATGTGGTCCCAGAGATCTAGCCCACATCGTCTTCCCCGTCCTGCTATCTCCTTCTATGACAATACTTATGGGTCTCCATGGCCGCGCAGCGGCATCCCGAACATTCTCGGAAACCCAGTCATCAAGTTCTTTTGGAACTTGGTCGAAAGAAGAAGAAAGAAAAGGACAACGAAAAACCTCTAAAGGAGGTGCAAAGATCCTATCTAAATTGGCATTTAAATTATGAAATTGTAAAACAAAATCTTTTGGAGCTAACTCCCTAATTACATTAAGAGCCTCCGACTTACTTCCTGTGTTAATTGCTTTGGCGTAAGCATCATTGGCTGATTGTTGACCCCCTCTAGCAGATCTTCCATCGATCTGAAACTCACCCCATTCGAGGGTGTCTCCGTCTTTATCAATATATGATTTGACGTCGGAGCTTGATTTAGCTCCCTGTATGTTTGGATGGTAATGTGCTGACCTGGTTGGGGACACCAGGTCGAAGAATCTCTTATTCGTGCATCTGAATTTCCCCTCGAACTGGATGAGCACATGGAGATGAGGGCTCCCATCTTCGTGCAGTTCTCTGCAGATTTTGATGAATTTTTTGTTTGTTACAGTATCTAGTGTTTTTATCTGGGCAAGGGTTTCCTCTTTTGTAAGACAACATTTGGGATATGTAAGAAAATAATTTTTGGCATTTATTTGGAATTTTCTGGGTGGTGCCATTTGACTCAGTCAATGGGTACCTATTGAGAGGATTTCATTCTACTCAGGGTATCGGTACATTGGTACCCATATATACTTGGTTACCTAATGGCATAATTGTAATTTTTTTATGGGCTTCCAAGCGGCCCACGACTATAATATT--------------------------------------------------------------------------------------------------------
>a_AB377112
ACCGTGGGCCGCGCAAATTTTTTTTATATTGGGCCTAATGGGCCTGTTGGAAGTCGGCCGCGACCAATGGAAACGTTCCCTCATCGCTTAACAATCATGTTGTCCTCTATTTATTTCTGCTGCATCAGTTTTGTACTAAAAATGTGGGATCCTCTGGTACATCCTTTTCCTGAAAGCTTACACGGCTTCAGATGTATGCTTGCCATCAAATATCTTCAGAGCTTACAGAATAAATATTCTCCTGATACTGTTGGACATGAGTTTTTGAAAGATTTTATATGCATATTGCGAAGTAAGAATTATGCCGAAGCGTTCAATAGATACAGTAACGTCGTTGCCAATGTCTATAACACGTCGGAGGCTCAATTACGGGAGTCAGTACAGTCTCCCTGCCTCTGTCCCCACTGTCCCAGACATGTCTTACAAGCGAAGGTCATGGACTTACAGGCCCATGTTTCGCAAGCCCAAGATGTACAGAATGTATAGAAGCCGTGATGTTCCTCGTGGGTGCGAAGGCCCATGTAAGGTTCAGTCTTATGAACAGCGTCATGATATAGCCCATGTGGGTAAGGTCATATGTGTGTCTGATGTCACTCGTGGTAATGGGCTCACACATCGTGTTGGAAAGAGGTTTTGTGTAAAGTCTGTGTATGTGTTGTGGAAGGTCTGGATGGATGAGAACATCAAGACTAAGAATCACACTAACACTGTCATGTTTTTTTTAGTTCGTGATAGGAGACCCTATGGGACTCCCCAGGATTTTGGTCAGGTTTTTAACATGTATGATAATGAGCCTAGTACTGCAACTGTTAAAAATGATAATAGAGATCGATATCAAGTTCTTCGTAAATTTCAAGCTACCGTGACTGGAGGTCAGTATGCAAGCAAGGAGCAAGCAATAGTCAAGAGGTTCATGAAGATTAACAATCATGTTACTTACAATCATCAAGAGGCTGCGAAGTATGATAACCATACAGAGAACGCTTTACTGTTGTATATGGCTTGTACTCATGCTAGTAACCCAGTGTATGCTACGTTGAAAATCAGAATCTATTTTTATGATTCTGTTCAGAATTAATAAATATTGAATTTTATTATATGAGAAATTTGTACATCTATTGTTTGAATTACAACGTACAGTACATGCTTGATAGCCCTAATTACATTGTTAATACTAATTACACCCAAATTATCTAAATATTTCATACACTGATATTTAAATACTCTTAAGAAACGCCAAGTCTGAGGATGTAAATGAGTCCAGATTTTGCAGATCAGAAAACATTGATGAATTCCCAACGCTTTCCTCAGGTTGTGGTTGAACTGTATCTGTACTGTTATGATGTCGTGGTTTTTCAAGAACGGCATCTTGTCGTGTTGGGATATCTTGAAATAAAGGGGATTTGTTATCGTCCAGGTATATACGCCATTCTCTGCCTGAGCTGCAGTGATGGGTTCCCCTGTGCGAGAATCCATATGAAGCGCAATTAAGTCCTAGATAGTAAGAGCAGCCGCAAGGAAGATCAATTCTCCGCCTGCGTATTGGTCTCCTCTTGGCTATTTTGTGCTGGACTTTGATGGGTACCTGAGTAGAGTGGCCTCGTGAGGGTGATGAATTCTGCATTCTTTAGTGCCCAGTCTCTGAGTGGAGAATTTTTATCCTCATCCAAGTATTCTTTATACGACGATGTAGGTCCTGGATTGCAGAGGAAGATTGTTGGGATCCCACCTTTAATTTGAATTGGTTTCCCGTACTTTGTGTTGCTTTGCCAGTCCCTTTGGGCCCCCATAAACTCTTTAAAATGCTTTAGATAGTGGGGGTCGACGTCATCAATGACGTTGTACCAAGCATCATTACTGTACACCTTTGGACTAAGGTCCAGATGTCCACACAAATAATTATGTGGTCCCAGAGATCTAGCCCACATCGTCTTCCCCGTCCTGCTATCTCCTTCTATGACAATACTTATGGGTCTCCATGGCCGCGCAGCGGCATCCCGAACATTCTCGGAAACCCAGTCTTCAAGTTCTTTTGGAACTTGGTCGAAAGAAGAAGAAAGAAAAGGACAACGAAAAACCTCTAAAGGAGGTGCAAAGATCCTATCTAAATTGGCATTTAAATTATGAAATTGTAAAACAAAATCTTTTGGAGCTAACTCCCTAATTACATTAAGAGCCTCCGACTTACTTCCTGTGTTAATTGCTTTGGCGTAAGCATCATTGGCTGATTGTTGACCCCCTCTAGCAGATCTTCCATCGATCTGAAACTCACCCCATTCGAGGGTGTCTCCGTCTTTATCAATATATGATTTGACGTCGGAGCTTGATTTAGCTCCCTGTATGTTTGGATGGTAATGTGCTGACCTGGTTGGGGACACCAGGTCGAAGAATCTCTTATTCGTGCATCTGAATTTCCCCTCGAACTGGATGAGCACATGGAGATGAGGGCTCCCATCTTCGTGCAGTTCTCTGCAGATTTTGATGAATTTTTTGTTTGTTACAGTATCTAGTGTTTTTATCTGGGCAAGGGTTTCCTCTTTTGTAAGACAACATTTGGGATATGTAAGAAAATAATTTTTGGCATTTATTTGGAATTTTCTGGGTGGTGCCATTTGACTCAGTCAATGGGTACCTATTGAGAGGATTTCATTCTACTCAGGGTATCGGTACATTGGTACCCATATATACTTGGTTACCTAATGGCATAATTGTAATTTTTTTATGGGCTTCCAAGCGGCCCACGACTATAATATT--------------------------------------------------------------------------------------------------------
>a_AB377113
ACCGTGGGCCGCGCAAATTTTTTTTTTATATTGGGCCTAATGGACCTTTAGGATGTCGGTCTCGACCAATGGAAACGTTCCCTCATCGCTTATTTATTAATTGGTCCCCTATTTAACCCTTGGTGGCTACGTTTTTCTTTAAAAATGTGGGATCCTCTGGTACATCCCTTTCCTGAAAGCTTACACGGCTTCAGATGTATGCTTGCCATCAAATATCTTCAGAGCTTACAGAATAAATATTCTCCTGATACTGTTGGGCATGAGTTTTTGAAAGATTTTATATGCATATTGCGAAGTAAGAATTATGCCGAAGCGTTCAATAGATACAGTAACGTCGTTGCCAATGTCTATAACACGTCGGAGGCTCAATTACGGGAGTCAGTACAGTCTCCCTGCCTCTGTCCCCACTGTCCCAGACATGTCTTACAAGCGAAGGTCATGGACTTACAGGCCCATGTTTCGCAAGCCCAAGATGTACAGAATGTATAGAAGCCGTGATGTTCCTCGTGGGTGTGAAGGCCCATGTAAGGTTCAGTCTTATGAACAGCGTCATGATATAGCCCATGTGGGTAAGGTCATATGTGTGTCTGATGTTACTCGTGGTAATGGGCTCACACATCGTGTTGGAAAGAGGTTTTGTGTAAAGTCTGTGTATGTGTTGGGGAAGGTCTGGATGGATGAGAACATCAAGACTAAGAATCACACTAACACTGTCATGTTTTTTTTAGTTCGTGATAGGAGACCCTATGGGACTCCCCAGGATTTTGGTCAGGTTTTTAACATGTATGATAATGAGCCTAGTACTGCAACTGTTAAAAATGATAATAGAGATCGATATCAAGTTCTTCGTAAATTTCAAGCTACCGTGACTGGAGGTCAGTATGCAAGCAAGGAGCAAGCAATAGTCAAGAGGTTCATGAAGATTAACAATCATGTTACTTACAATCATCAAGAGGCTGCGAAGTATGATAACCATACAGAGAACGCTTTACTGTTGTATATGGCTTGTACTCATGCTAGTAACCCAGTGTATGCTACGTTGAAAATCAGAATCTATTTTTATGATTCTGTTCAGAATTAATAAATATTGAATTTTATTATATGAGAAATTTGTACATCTATTGTTTGAATTACAGCGTACAGTACATGCTTGATAGCCCTAATTACATTGTTTATGCTAATAACTCCTAAACTATACAAATACTTCATACACTGATATTTAAATACTCTTAAGAAACGCCAAGTCTGAGGATGTAAATGAGTCCAGATTTTGCAGATCAGAAAACATTGATGAATTCCCAACGCTTTCCTCAGGTTGTGGTTGAACTGTATCTGTACTGTTATGATGTCGTGGTTTTTCAAGAACGGCATCTTGTCGTGTTGGGATATCTTGAAATAAAGGGGATTTGTTATCGTCCAGGTATATACGCCATTCTCTGCCTGAGCTGCAGTGATGGGTTCCCCTGTGCGAGAATCCATACGAAGCACAATTAAGTCCTAAATAGTAAGAGCAGCCGCAAGGAAGATCAATTCTACGCCTGCGTATTGGTCGCCGCTTCGCTATTTTGTGTTGGACTTTGATGGGTATTTGAGTACAATGGTTGTGCGATGGTGATGAATTCTGCATTCTTTAGCGCCCAGTCTTTGAGTGGAGAATTTTTATCCTCATCCAAGTACTCTTTATACGACGACGTAGGTCCTGGATTGCAGAGGAAGATTGTTGGGATTCCACCTTTAATTTGAATTGGTTTCCCGTACTTCGTGTTGCTTTGCCAGTCTCTTTGGGCCCCCATAAACTCTTTAAAATGCTTTAGGTAGTGGGGGTCGACGTCATCAATGACGTTGTACCACGAATCATTACTGTAGACCTTTGGACTGAGGTCCAGATGTCCACATAAATAATTATGTGGTCCCAGAGATCTAGCCCACATCGTCTTCCCCGTTCGACTATCGCCCTCTATTACAATACTTTTAGGTCTCCAAGGCCGCGCAGCGGCATCCCTTACATTCTCGGACACCCATTCTTCAAGTTCTTTTGGAACTTGATTGAAAGATGAAGAAGGAAAAGGACTAACAAAAACCTCTAAAGGAGGTGCAAAAATCCTATCTAAATTTGCACTTAAATTATGAAATTGTAAAACAAAATCTTTTGGTGCTAATTCCCTAATTACATTAAGAGCCTCCGACTTACTTCCTGCGTTAATTGCTTTGGCGTAAGCGTCATTGGCCGATTGTTGACCCCCTCTTGCAGATCTTCCATCGACCTGAAACTCACCCCATTCGAGGGTGTCTCCGTCCTTGTCGATATAGGACTTGACGTCGGAGCTTGATTTAGCTCCCTGAATGTTCGGATGGTAATGTGCTGACCTGGTTGGGGATACCAAGTCGAAGAATCGCTGATTCTGGCACTGGTATTTTCCCTCGAATTGGATAAGCACGTGGAGATGAGGGCTCCCATCTTCGTGTAATTCTCGACAGATCTTTATGAATTTTTTATTTGTTGGTGTATTTAGGTTTTGTAATTGGGAAAGTGCATCTTCTTTAGTAAGAGAGCACTGTGGATAAGTGAGGAAATAATTTTTGGCATTTATTTTAAATGGTCTTGGAGGAGCCATTGACTTGGTCAATCGGTGTCTCTACTAATTCTCTAGCAATCGGTGTATTGGTGTCCTATATATAGTTAGACACCAAATGGCAAAAGTGTAATTTTTTTATGGGCTTACAAGCGGCCCACGACTATAATATT----------------------------------------------------------------------------------------------------------------
>a_AB433786
ACCGGTGCCCGCCGCGCCCTTAAAAAGTGGGCCCCACAAGGGGACCACGCGTCTTTTCCGTACTGTCTTTAATGATGACATTGCTTTATAAGGACCAATCAGGTTTCAGCCCTTGGCGCCCAAGTATGGCTGAATTGTGGGACCCTTTGCAGAACCCACTCCCAGATACTTTATACGGTTTTAGGTGTATGCTATCCGTAAAATACTTGCAGAGTATTTTGAAGAAATACGAGCCAGGAACCTTAGGGTTCGAGCTCTGTTCGGAGTTAATCCGTATATTCAGGGTCAGGCAGTATGACAGGGCGAATTCCCGTTTCGCGGAGATTTCATCCATATGGGGGGAGACCGGTAAGACGGAGGCTGAACTTCGAGACAGCTATCGTGCCCTACACTGGGAATGCTGTCCCAATTGCTGCCCGAAGCTATGTCCCGGTTTCAAGAGGCGTCCGGATGAAGAGAAAGAGGGGTGACCGCATCCCGAAGGGATGTGTTGGTCCCTGTAAGGTCCAGGACTATGAGTTCAAGATGGACGTTCCCCACACGGGAACGTTTGTCTGTGTCTCGGATTTTACTAGGGGGACTGGGCTTACCCATCGCCTGGGTAAGCGTGTTTGTGTGAAGTCAATGGGTATAGATGGGAAGGTCTGGATGGATGACAATGTGGCCAAGAGAGATCACACCAATATCATCACGTATTGGTTGATTCGTGACAGAAGGCCCAATAAGGATCCGCTGAACTTTGGCCAAGTCTTCACTATGTATGACAATGAGCCCACTACTGCTAAGATCCGAATGGATCTGAGGGATAGAATGCAGGTATTGAAGAAGTTCTCTGTTACAGTTTCAGGAGGCCCATACAGTCACAAGGAGCAGGCTTTGGTTAGAAAGTTTTTTAAGGGTTTGTATAACCATGTTACTTACAATCACAAGGAGGAAGCTAAGTACGAGAATCATTTAGAGAATGCTTTGATGTTGTATTCTGCTAGTAGTCATGCTAGTAATCCTGTATATCAGACCTTGCGTTGCAGGGCTTATTTCTATGATTCGCACAATAATTAATAAAATTATATTTTATTAATAGAGTAATATCTTGACATCATCATTACAATCTACCGTATCTACTTCGTCTATCCAAGGACAAACTCTTGGAAGATATTTAATAACAAAAACTAAATTAACTAAACTAAAAAACCCTATGTTAGCTAATTCATTACATATACGCCATTTAAGGCGTTCCAAAATACCAGTCCAACTGTGAATAGCACCAGTTAGACGGGTCGTCAAGATCCGGAATTGGAGGTAGATCTTCTGGAATCCAATTTCCCTCCTGTTCCTGTAGTTGACTTGAAGCTGCAGCTTGATGATCTTCTTTGTGTTTAGGTTGTTGGTATGGACATACAACAACCGTAGATGGAATGGAGCAGTCTGACCCACAGACATGGGGTTGATGGAGAATTCTGCTGCTCTCGTAGTCTGTGCATGACTTAGTGAATCCCCTGTGCGTGAATCCATGCTGGTACTTACAGTCGTTGGTGATGAAGGCTGAACAGCCGCAACCCTTCCACACTATCCTAGTCCTCGGCTCAGGAGCTTTCCTCTTCCTCTTGGCCGCTGTGTGCAGAGGCTCCTGGTTGGGACACTTCCTCTTGAATCCAGAAGGGACTGTCGACATCACAGAAGATGGCGTTTGCTGTTGACCAATTTTTGAGTGCTCCTTGCTCTGGTTTGTCTAACCAGAGTTTAAATGAAGAGCCCTCTCCTGGATTGCAGAGGAAGATAGTGGGAATTCCGCCTTTAATTTGAACTGGCTTTCCGTATTTACAGTTGGATTGCCAGTCCTTCTGGGCCCCCATGTATTCCTTAAAGTGCTTTAGGTATTGGGGGTTGACGTCATCAATGACGTTATACCAAGCACTGTTGCTGTACACTTTAGGGCTTAGATCTAAATGCCCACACAAATAATTGTGAGGGCCCAAAGACCTGGCCCATACTGTTTTGCCTATTCTGCTTGGGCCTTCAATAACAATGGATATGGGTCTATCCGGCCGCGCAGCGGAATCCATGACATTTTCAGCGGCCCAGTCGCTGATAATGTCAGGAACGGCATTGAAAGAAGAAGAAGAAAAAGGGGAAGAATATACAGAAGGAGGAGGAGAAAAAATCCTATCTAAATTACTAACTAAATTATGATATTGAAATAAATATTTTTCAGGGAGTTTCTCCCTGATTATTTGCAACGCAGCTTCTTTAGAACCTGCGTTTAGCGCCTCTGCGGCTGCGTCGTTAGCAGTCTGCTGACCTCCTCTAGCAGATCTGCCGTCGACCTGGAACTCACCCCATTCGATTGTGTCGCCGTCCTTATCGACGTAGGACTTGACATCGGAGCTGGATTTAGCTCTCTGGATGTTGGGGTGAAAGTGAGACGACCTTGATGGGGAAACAAGGTCGAAGAATCTCTGATTCGTGCATTGGTAGTTCCCTTCGAACTGCAATAGCACGTGGAGATGAGGTTCCCCATTTTCATGCAGCTCTCTGCATATTTTAATGAATTTTTTGTTGGTGGGGGTGTTGAGATTAATAAGCTGGTCGAGAGCTTCTTCTTTGGTTAGAGAGCATTGGGGATACGTAAGAAAATAGTTTTTGGCTTTTATATTAAAACGCCCTGCTCTGGGCATGGTGAAAAAGCAAATGGTGGAACACAAACTTGCTGAATGAATTGGTGGAACGGTGGACAATTTATATGTGTCCACCAAATGGCATTATGGTAATTTAGAAGATCCTTTTAGCTTTAATTCAAATTCCGACAACTCTGGGCCCACAAATGGCGGGCACCGTATTAATATT--------------
>a_AB433787
ACCGGTGCCCGCCGCGCCCTTAAAAAGTGGGCCCCACAAGGGGACCACGCGTCTTTTCCGTACTGTCTTTAATGATGACATTGCTTTATAAGGACCAATCAGGTTTCAGCCCTTGGCGCCCAAGTATGGCTGAATTGTGGGACCCTTTGCAGAACCCACTCCCAGATACTTTATACGGTTTTAGGTGTATGCTATCCGTAAAATACTTGCAGAGTATTTTGAAGAAATACGAGCCAGGAACCTTAGGGTTCGAGCTCTGTTCGGAGTTAATCCGTATATTCAGGGTCAGGCAGTATGACAGGGCGAATTCCCGTTTCGCGGAGATTTCATCCATATGGGGGGAGACCGGTAAGACGGAGGCTGAACTTCGAGACAGCTATCGTGCCCTACACTTGGAATGCTGTCCCAATTGCTGCCCGAAGCTATGTCCCGGTTTCAAGAGGCGTCCGGATGAAGAGAAAGAGGGGTGACCGCATCCCGAAGGGATGTGTTGGTCCCTGTAAGGTCCAGGACTATGAGTTCAAGATGGACGTTCCCCACACGGGAACGTTTGTCTGTGTCTCGGATTTTACTAGGGGGACTGGGCTTACCCATCGCCTGGGTAAGCGTGTTTGTGTGAAGTCAATGGGTATAGATGGGAAGGTCTGGATGGATGACAATGTGGCCAAGAGAGATCACACCAATATCATCACGTATTGGTTGATTCGTGACAGAAGGCCCAATAAGGATCCGCTGAACTTTGGCCAAGTCTTCACTATGTATGACAATGAGCCCACTACTGCTAAGATCCGAATGGATCTGAGGGATAGAATGCAGGTATTGAAGAAGTTCTCTGTTACAGTTTCAGGAGGCCCATACAGTCACAAGGAGCAGGCTTTGGTTAGAAAGTTTTTTAAGGGTTTGTATAACCATGTTACTTACAATCACAAGGAGGAAGCTAAGTACGAGAATCATTTAGAGAATGCTTTGATGTTGTATTCTGCTAGTAGTCATGCTAGTAATCCTGTATATCAGACCTTGCGTTGCAGGGCTTATTTCTATGATTCGCACAATAATTAATAAAATTATATTTTATTAATAGAGTAATATCTTGACATCATCATTACAATCTACCGTATCTACTTCATCTATCCAAGAACAAACTCTTGGAAGATATTTAATAACAAAAACTAAATTAACTAAACTAAAAAACCCTATGTTAGCTAATTCATTACATATACGCCATTTAAGGCGTTCCAAAATACCAGTCCAACTGTGAATAGCACCAGTTAGACGGGTCGTCAAGATCCGGAATTGGAGGTAGATCTTCTGGAATCCAATTTCCCTCCTGTTCCTGTAGTTGACTTGAAGCTGCAGCTTGATGATCTTCTTTGTGTTTAGGTTGTTGGTATGGACATACAACAACCGTAGATGGAATGGAGCAGTCTGACCCACAGACATGGGGTTGATGGAGAATTCTGCTGCTCTCGTAGTCTGTGCATGACTTAGTGATTCCCCTGTGCGTGAATCCATGCTGGTACTTACAGTCGTTGGTGATGAAGGCTGAACAGCCGCAACCCTTCCACACTATCCTAGTCCTCGGCTCAGGAGCTTTCCTCTTCCTCTTGGCCGCTGTGTGCAGAGGCTCCTGGTTGGGACACTTCCTCTTGAATCCAGAAGGGACTGTCGACATCACAGAAGATGGCGTTTGCTGTTGACCAATTTTTGAGTGCTCCTTGCTCTGGTTTGTCTAACCAGAGTTTAAATGAAGAGCCCTCTCCTGGATTGCAGAGGAAGATAGTGGGAATTCCGCCTTTAATTTGAACTGGCTTTCCGTATTTACAGTTGGATTGCCAGTCCTTCTGGGCCCCCATGAATTCCTTAAAGTGCTTTAGGTATTGGGGGTTGACGTCATCAATGACGTTATACCAAGCACTGTTGCTGTATACTTTAGGGCTTAGATCTAAATGCCCACACAAATAATTGTAAGGGCCCAAAGACCTGGCCCATACTGTTTTGCCTATTCTGCTTGGGCCTTCAATAACAATGGATATGGGTCTATCCGGCCGCGCAGCGGAATCCATGACATTTTCAGCGGCCCAGTCGCTGATAATGTCAGGAACGGCATTGAAAGAAGAAGAAGAAAAAGGGGAAGAATATACAGAAGGAGGAGGAGAAAAAATCCTATCTAAATTACTAACTAAATTATGAAATTGAAATAAATATTTTTCAGGGAGTTTCTCCCTGATTATTTGCAACGCAGCTTCCTTAGAACCTGCGTTTAGAGCCTCTGCGGCTGCGTCGTTAGCAGTCTGCTGACCTCCTCTAGCAGATCTGCCGTCGACCTGGAATTCACCCCAGGTGAGGGTATCCCCGTCCTTGTCAACGTAGGACTTGACATCGGACGAGGATTTAGCTCCCTGGATGTTGGGGTGAAAGTGATTCGACCTTGTGGGTGAGACAAGGTCGAAGAATCTGCTATTTGTGCAGACGAATTTACCTTCGAACTGCACCAGCACATGGAGGTGAGGTTCCCCATCCTCGTGCAGTTCTTTGGCGATGTGTATGTATTTTTTGTTGGTGGGTGTTTGGATATTTAGGAGTTGGGCTAGGCAGTCCTCTTTTGAGAGAGAACAGCGTGGATAAGTAATAAAATAATTTTTTGCCTGAATTTTAAAACGTTTTGGAGGAGCCATTTGGAGACACGCATAAGTTCAAATGAATTGGAGACTGGAGACAATATATAGTATGTCTCCAAATGGCATTCTGGTAATTTAGAAGATCCTTTTAGCTTTAATTCAAATTCCGACAACTCTAGGTCCACTAATAGGCGGGCACCGTATTAATATT-----------------------------
>a_AB433788
ACCGGTGCCCGCCGCGCCCTTTTAAAGTGGGCCCCACAAGGGGACCACGCGTCTTTTCCGTACTCTCTTTAATGATGACATTGCTTTATAAGGACCAATCAGGTTTCCACCCTTGGCGCCCAAGTATGGCTGAATTGTGGGACCCTTTGCAGAACCCACTACCAGATACTTTATACGGTTTTAGGTGTATGCTATCCATAAAATACTTGCAGAGTATTTTGAAGAAATACGAGCCAGGAACCTTAGGGTTCGAGCTCTGTTCGGAGTTAATCCGTATATTCAGAGTCCGGCAGTATGACAGGGCGAATTCCCGTTTCGCGGAGATTTCATCCCTATGGGGGGAGACCGGTAAGACGGAGGCTGAACTTCGAGACAGCTATCGTGCCCTACACTGGGAATGCTGTCCCAATTGCTGCCCGAAGCTATGTCCCGGTTTCAAGAGGCGTTCGGATGAAGAGAAGGAGGGGTGACCGCATCCCGAAGGGATGCGTTGGTCCCTGTAAGGTCCAGGACTATGAGTTCAAGATGGACGTTCCTCACACGGGAACGTTTGTGTGTGTCTCGGACTTTACAAGGGGAACTGGGCTTACCCATCGCCTGGGAAAGCGTGTTTGTGTGAAGTCCATGGGTATAGATGGGAAGGTCTGGATGGACGACAATGTGGCCAAGAGAGATCACACCAATATCATCACATATTGGTTGATTCGTGACAGAAGGCCCAATAAGGATCCGCTGAACTTTGGGCAGATCTTCACCATGTACGACAATGAGCCCACTACTGCTAAGATCCGAATGGATCTGAGGGATAGAATGCAGGTCTTGAAGAAGTTCTCTGTTACAGTTTCAGGAGGTCCATACAGCCACAAGGAGCAGGCCTTAATTAGGAAGTTTTTTAAGGGTTTGTATAACCATGTTACTTACAATCATAAGGAAGAAGCTAAGTATGAGAATCAGTTAGAAAATGCTTTGATGTTGTATAGTGCTAGCAGTCATGCGAGTAATCCTGTGTATCAGACCCTGCGTTGCAGGGCTTATTTCTATGATTCGCACAATAATTAATAAAATTATATTTTATTAATACAATAATATCTTTACATCATCATTACAATCTACAGTATCTACTTCATCTATCCAAGAACATACTCTTGGAAGATATCTAATAACAAAAACTAAATTAACTAAACTAAAAAAACCTAAATTTGCTAATTCATTACAGATGCGCCATTTAAGGCGTTCCAAAATACCAGTCCAACTGTGAATAGCACCAGTTAGACGGGTCGTCAAGATCCGGAATTGGAGGAAGATCTTGCGGAATCCCAGTTGCCTCCTTTCCCTGTAGTTGACCCTCATCTGGAATTTGAGGATGGTTCTCCCCTGTGTGCTCTCGTGGACATACAGGATTCTGAGATGGAACGGTGCAGTCCGACCCACAGACATGGGGTTGGTGTCGAATTCGAGTGCTCTCGTAGTCTGAGCATGACTTAGTGATTCCCCTGTGCGTGAATCCATGCTGGTACTTGCAGTTTGGGGTGATGAAGGCTGAACAGCCGCAACCCTTCCACACTATCCTCGTCCTCTGTTCAGGAACTTTCCTCTTGGCCTTCTTCGCCTCTGCGTGCAGTGGCTCCTGTATGGGACACTTCCTCTTGTACCCAGAAAGGGGATTGGACATCGCAGAATATAGCGTTTGCTGTTGCCCAATTTTTGAGTGCTCCTTGCTCTGGTTTGTCCAACCAGAGTTTAAATGAGGAGCCCTCTCCTGGATTGCAGAGGAAGATAGTGGGAATTCCGCCTTTAATTTGAACTGGCTTTCCGTATTTACAGTTGGATTGCCAGTCCCTCTGGGCCCCCATGAATTCCTTAAAGTGCTTTAGGTATTGGGGGTTGACGTCATCAATTACGTTATACCAAGCACTGTTGCTGTACACTTTAGGGCTTAGATCTAAATGCCCACACAAATAATTGTGAGGGCCCAAAGACCTGGCCCATACTGTTTTGCCTATTCTGCTTGGGCCTTCAATAACAATGGATATGGGTCTATCCGGCCGCGCAGCGGAATCCATGACATTTTCAGCGGCCCAGTCGCTGATAATGTCAGGAACGGCATTGAAAGAAGAAGAAGAAAAAGGGGAAGAATATACAGAAGGAGGAGGAGAAAAAATCCTATCTAAATTACTAACTAAATTATGAAATTGAAATAAATATTTTTCAGGGAGTTTCTCCCTGATTATTTGCAACGCAGCTTCCTTAGAACCTGCGTTTAAAGCCTCTGCGGCTGCGTCGTTAGCAGTCTGCTGACCTCCTCTAGCAGATCTGCCGTCGACCTGGAATTCACCCCAGGTGAGGGTATCTCCGTCCTTGTCAACGTAGGACTTGACGTCGGACGAGGATTTAGCTCCCTGGATGTTGGGGTGAAAGTGATTCGACCTTGTGGGTGAGACAAGGTCGAAGAATCTGCTATTTGTGCAGACGAATTTACCTTCGAACTGCACCAGCACATGGAGGTGAGGTTCCCCATCCTCGTGCAGTTCTTTGGCTATGTGAATGTATTTTTTGTTGGTCGGTGTTTGGATATTTAGAAGTTGGGCTAGGCAGTCCTCTTTAGAGAGAGAACAGCGTGGGTAAGTAATAAAATAATTTTTGGCCTGAATTTTAAAACGTTTGGGAGGAGCCATTTGGAGACACGCATAAGTTCAAATGAATTGGAGACTGGAGACAATATATAGTATGTCTCCAAATGGCATTCTGGTAATTTAGAAGATCCTTTTAGCTTTAATTTAAATTCCGACTATTGTGGGCCCCCAAAAGGCGGGCACCGTATTAATATT------------------------------
>a_AB433979
ACCGGATGGCCGCCGATTTTTTTAATGGGCCCTCCCTGTCGGCTGATCCTGACCATCCTTTGAAGCCTAATTAAATACTTGTCCCCTAAGTCTTTTCCTTATTTAAATACGTATGCCCTAGCTTATACTTGTATAATGTGGGATCCATTGCTTAACGAATTTCCTGAAACCGTTCACGGTTTTAGGTGTATGCTTGCAATTAAATACCTACAAGGTGTCGAGTCTACGTATTCTCCAGATACGATAGGATACGATCTCATACGTGATCTTATTGCCGTTATACGTGCCAAGAACTATGTCGAAGCGTCCTGCCGATATAGTGATTTCCACACCCGCCTCCAAGGTACGTCGCCGGCTCAACTTCGACAGCCCGTATGTCAGCCGTGCGAATGCCCCCACTGTCCTCGTCACAAACAGAAGGAGAACATGGGCTCAAAGGCCCATGTATCGGAAGCCCAGGATGTACCGAATGTACAGAAGCCCTGATGTTCCTAAGGGCTGTGAAGGCCCGTGTAAGGTCCAGTCGTTTGAGAAGAAAAACGATGTTGGTCATTCTGGTACTTTGTTATGTGTTTCTGATGTTACTCGTGGTAACGGTCTTACTCATCGTTCTGGGAAGAGATTTTGTATAAAATCTTGTTATATTATTGGTAAAATCTGGATGGATGAGAACATCAAGACTAAAAACCACACTAATACTGTCCTGTTTTGGTTAGTTAGAGATAGACGTCCTGTTACTACTCCGTATGGATTTCAAGAGGCATTCAACATGTTTGATAACGAACCCAGTACAGCAACTATCAAGCAGGATCTAAGAGATCGTTTGCAGGTTCTTCACAAGTTTAGTGCTACTGTCACTGGTGGACAGTATGCGTCTAAGGAACAGGCAATCGTCAAGAAGTTCTGGAAGATTAATCATCATGTTACATACAATCATCAAGAGAGTGCTAAATATGAGAACCATACTGAGAATGCGTTAATTTTGTATATGGCTAGTACTCATGCCAGTAATCCCGTGTATGCAACTTTAAAAATCAGGATCTATTTTTATGATTCTGTTCAGAATTAATAAATTTTATATTTTATATCATGAAATGTCTGTACATACATTGTTCCTTGCAATCTATTATACAATACATGATCAACTGCCCTAATTACATTATTAATTGAAATCACACCCAAACTATGTAAGTAATTCATCACTTGTGTCCTAAAGACCCTCAAGAAACGCCATGTCTGAGGATGTAAGCGACTCCAGATCTTGAAAATGAGGAAACACTTGTGCAAACCCAGCTGGGATCTGAGGTTGTGGTTGAATTGTATCTGCATCGTTATTACGTCTTGATCCTTGTTGAATGACCGTTGATCGTGCCTGGTGATTTTGAAATAGAGGGGATTTGGTACCGTCCAGATATACGCGCCACTCTGCGCCTGAGCTGCAGTAATGATGGTCCCTGTGCGTGAATCCATAATTTGCACAGTCCAAGCTCACGTAGACAGAACACCCGCAGCCTAGGTCAATCCTCCGTCTGCGATGGTTCTTCTTCTTGGCTCTCCTGTGCTGGACTTTGAAGGGTACCTGAGTAGAGTGGGCTGTAGAGGGTGACGAAGGTTGCATTTTTAACTGCCCAGGCTTTTAATGCGGAATTCTTTTCTTCGTCCAGAAATTCCGTATATGAAGACGTTGGACCTGGATTGCAGAGGAAGATTGTTGGGATTCCACCTTTAATTTGAATTGGCTTCCCGTACTTCGTGTTGCTTTGCCAGTCCCTTTGGGCCCCCATGAATTCTTTAAAATGCTTTAGATAGTGGGGGTCTACATCATCAACGACGTTGTACCATGCGTCGTTGCTGTAGATCTTCGGACTCAGGTCCAGATGACCACATAGGTAGTTATGAGGACCTAATGACCTAGCCCACATTGTCTTACCTGTTCTACTATTACCCTCTATGACAATACTCATGGGTCTCCATGGCCGCGCAGCGGAAGACATTACATTTTCAGCAGCCCATTCCTCAAGTTCTTCTGGAACTTGATCAAACGAAGAAGCTGTGAAAGGACAAACAAAAACCTCCAACGGAGGATCAAAAATCCTATCTAAATTGCTATTTAAATTATGAAACTGTAAAACATAATCTTTGGGAGCCTTCCTCCTTAATATATTGAGGGCCGATGATTTAGATCCTGAGTTGATTGCCTCGGCATATGCGTCGTTGGCAGATTGGCAACCTCCTCTAGCTGATCTTCCATCGACTTGGAAAATTCCAAAATCAAGGATGTCTCCGTCTTTCTCCATGTAGGCTTTGACATCTGACGAGCTTTTAGCTCCCTGAATGTTCGGATGGAAATGTGCTGACCTGGTTGGGGATACCAGGTCGAAGAATCTTTGATTCGTGCACCTGTATTTTCCTTCGAACTGGATGAGGATGTGGAGATGAGGGTTTCCATCTTCGTGTAATTCCCTGCAGATCCTGATGAATAATTTATTTGTAGGTGTTTCTAGGTTTTTAATCTGAGATAGTGCCTCTTCTTTTGTTAGAGAGCACTGAGGATAGGTGAGGAAGTAATTCTTGGAGTTTATTTGAAAACGCTTTGGAGGAGCCATTGACTTGGTCAATTGGTACCAATTGATCTATCTCATGGTATCGGTACATTGGTACCAATATATAGGTGGTACCGAATGGCATAATTGTAATTTGGGAAAGTGGGAGCGTCCAATAGAAATTCAAATTTCAAAATTGCCAAAGCGGCCATCCGTTTAATATT-------------------------------------------------------------------------------------------
>a_AB439841
ACCGGATGGCCGCGCCTTTTCTTTTTATGTGGTCCCCATGAGGGTTCCACAGACGACACTGTCAACCAATCAAATTGCATCCTCAAACGTTAGATAAGTGTTTATTTGTCTTTATATACTTGGTCCCCAAGTAGTTTGTCCTGCAATATGTGGGATCCACTTCTAAATGAATTTCCTGAATCTGTTCACGGATTTCGTTGTATGTTAGCTATTAAATATTTGCAGGCCGTTGAGGAAACTTACGAGCCCAATACATTGGGCCACGATTTAATTAGGGATCTTATATCTGTTGTAAGGGCCCGTGACTATGTCGAAGCGACCAGGCGATATAATCATTTCCACGCCCGTCTCGAAGGTTCGCCGAAGGCTGAACTTCGACAGCCCATACAGCAGCCGTGCTGCTGTCCCCATTGTCCAAGGCACAAACAAGCGACGATCATGGACGTACAGGCCCATGTACCGGAAGCCCAGAATATACAGAATGTATCGAAGCCCTGATGTTCCTCGTGGATGTGAAGGCCCATGTAAAGTCCAGTCTTATGAGCAACGGGATGATATTAAGCATACTGGTATTGTTCGTTGTGTTAGTGATGTTACTCGTGGATCTGGAATTACCCACAGAGTGGGTAAGAGGTTCTGTGTTAAATCGATATATTTTTTAGGTAAAGTCTGGATGGATGAAAATATTAAGAAGCAGAATCACACTAATCAGGTCATGTTCTTCTTGGTTCGTGATAGAAGGCCCTATGGAAACAGCCCAATGGATTTTGGACAGGTTTTTAATATGTTCGATAATGAGCCCAGTACCGCAACCGTGAAGAATGATTTGCGGGATAGGTTTCAAGTGATGAGGAAATTTCATGCTACAGTTATTGGTGGGCCCTCTGGAATGAAGGAACAGGCATTAGTTAAGAGATTTTTTAGAATTAACAGTCACGTAACTTATAATCATCAGGAGGCAGCCAAGTATGAGAACCATACTGAAAACGCCTTGTTATTGTATATGGCATGTACGCATGCCTCTAATCCAGTGTATGCAACTATGAAAATACGCATCTATTTCTATGATTCAATATCAAATTAATAAAATTTATATTTTATATCATGAGTTTCTGTTACATTTATTGTGTTTTCAAGTACATCATACAATACATGATCAACCGCTCTGATTACATTATTAATTGAAATTACACCAAGACTATCTAAATACTTAAGAACTTGATATCTAAATACTCTTAAGAAACGACCAGTCTGAGGCTGTAATGTCGTCCAAATTCGGAAGTTGAGAAAACATTTGTGAATCCCCAATACCTTCCTGATGTTGTGGTTGAATCTTATCTGAATGGAAATGATGTCGTGGTTCATTAGAAATGGCCTCTGGCTGTTTTCTGTTATCTTGAAATAGAGGGGATTGTTTATCTCCCAGATAAAAACGCCATTCTCTGCTTGAGGAGCAGTGATGAGTTCCCCTATGCGTGAATCCATGATTGTTGCAGTTGATGTGGAGGTAGTATGAGCAGCCACAGTCTAGGTCTACACGCTTACGCCTTATTGGTTTCTTCTTGGCTATCTTGTGTTGGACCTTGATTGATACTTGTGAACAGTGGCTCGTAGAGGGTGACGAAGGTTGCATTCTTGAGAGCCCAATTTTTCAAGGATATGTTTTTTTCTTCGTCTAGATATTCCCTATATGAGGAGGTAGGTCCTGGATTGCAGAGGAAGATAGTGGGAATTCCCCCTTTAATTTGAATGGGCTTCCCGTACTTTGTGTTGCTTTGCCAGTCCCTCTGGGCCCCCATGAATTCCTTGAAGTGCTTTAAATAATGCGGGTCTACGTCATCAATGACGTTGTACCACGCATCATTACTGTACACCTTTGGGCTTAGGTCTAGATGTCCACATAAATAATTATGTGGGCCTAGAGACCTGGCCCACATTGTTTTGCCTGTTCTGCTATCACCCTCAATGACAATACTTATGGGTCTCCATGGCCGCGCAGCGGAAGATACGACGTTCTCGGCGACCCACTCTTCAAGTTCATCTGGAACTTGATTAAAAGAAGAAGAAAGAAATGGAGAAACATAAACTTCTAAAGGAGGACTAAAAATCCTATCTAAATTTGAACTTAAATTATGAAATTGTAAAATATAGTCCTTTGGGGCCTTCTCTTTTAATATATTGAGGGCCTCGGATTTACTGCCTGAATTGAGTGCCTCGGCATATGCGTCGTTGGCAGATTGCTGACCTCCTCTAGCTGATCTGCCATCGATTTGGAAAACTCCAAAATCAATGAAGTCTCCGTCTTTTTCCACGTAGGTCTTGACATCTGTTGAGCTCTTAGCTGCCTGAATGTTCGGATGGAAATGTGCTGACCTGTTTGGGGATACCAGGTCGAAGAACCGTTGGTTCTTACATTGGTATTTGCCTTCGAATTGGATAAGCACATGGAGATGTGGTTCCCCATTCTCGTGGAGTTCTCTGCAAACTTTGATGTATTTTTTATTTGTTGGGGTTTCTAGGTTTTTTAATTGGGAAAGGGCTTCCTCTTTAGAGAGAGAACAATTGGGATATGTTAGGAAATAATTTTTGGCATATATTTTAAATAAACGAGGCATGTTGAAATGAATTGGTGTCCCTCAAAGCTCTATGGCAATCGGTGTATCGGTGTCTTACTTATACCTGGACACCTAATGGCTATTTGGTAATTTTGTAAAAGTACAATTCAATTCAAAATTCAAAATTCAAAAATCAAATCATTAAAGCGGCCATCCGTATAATATT-----------------------------------------------------------------------------
>a_AB439842
ACCGGATGGCCGCGCCTTTAACTTTATGCCCGGTCCCCACGAGGGTTCCACTGTCTATTAACCAATCAAATTGCATCCTCAAACGTTAGATAAGTGTTCATTTGTCTTTATATACTTGGTCCCCAAGTATTTTGTCTTGCAATATGTGGGATCCACTTCTAAATGAATTTCCTGAATCTGTTCACGGATTTCGTTGTATGTTAGCTATTAAATATTTGCAGTCCGTTGAGGAAACTTACGAGCCCAATACATTGGGCCACGATTTAATTAGGGATCTTATATCTGTTGTAAGGGCCCGTGACTATGTCGAAGCGACCAGGCGATATAATCATTTCCACGCCCGCCTCGAAGGTTCGCCGAAGGCTGAACTTCGACAGCCCATACAGCAGCCGTGCTGCTGTCCCCATTGTCCAAGGCACAAACAAGCGACGATCATGGACGTACAGGCCCATGTACCGGAAGCCCAGAATATACAGAATGTATCGAAGCCCTGATGTTCCCCGTGGATGTGAAGGCCCATGTAAAGTACAGTCTTATGAGCAACGGGATGATATTAAGCATACTGGTATTGTTCGTTGTGTTAGTGATGTTACTCGTGGATCTGGAATTACTCACAGAGTGGGTAAGAGGTTCTGTGTTAAATCGATATATTTTTTAGGTAAAGTCTGGATGGATGAAAATATCAAGAAGCAGAATCACACTAATCAGGTCATGTTCTTCTTGGTCCGTGATAGAAGGCCCTATGGAAACAGCCCAATGGATTTTGGACAGGTTTTTAATATGTTCGATAATGAGCCCAGTACCGCAACAGTGAAGAATGATTTGCGGGATAGGTTTCAAGTGATGAGGAAATTTCATGCTACAGTTATTGGTGGGCCCTCTGGAATGAAGGAACAGGCATTAGTTAAGAGATTTTTTAGAATTAACAGTCATGTAACTTATAATCATCAGGAGGCAGCCAAGTACGAGAACCATACTGAAAACGCCTTGTTATTGTATATGGCATGTACGCATGCCTCTAATCCAGTGTATGCAACTATGAAAATACGCATCTATTTCTATGATTCAATATCAAATTAATAAAATTTATATTTTATATCATGAGTTTCTATTACATTTATTGTCTTTTCAAGTACATCATACAATACATGATCAACTGCTCTGATTACATTGTTAATTGAAATTACACCAATACTATCTAAATACTTAAGAACTTGATGTGTAAATACTCTTAAGAAACGACCAGTCTGAGGCTGTAATGTCGTCCAAATTCGGAAGTTGAGAAAACATTTGTGAATCCCCAATACCTTCCTGATGTTGTGGTTGAATCTTATCTGAATGGAAATGATGTCGTGGTTCATTAGAAATGGCCTCTGGCTGTGTTCTGTTATCTTGAAATAGAGGGGATTGTTTATCTCCCAAATAAAAACGCCATTCTCTGCTTGAGGAGCAGTGATGAGTTCCCCTGTGCGTGAATCCATGATTGTTGCAGTTGAGGTGGAGGTAGTATGAGCAGCCACAGTCTAGGTCTACACGCTTACGCCTTATTGGTTTCTTCTTGGCTATCTTGTGTTGGACCTTGATTGATACTTGCGAACAGTGGCTCGTAGAGGGTGACGAAGGTTGCATTCTTGAGAGCCCAATTTTTCAAGGATATGTTTTTTTCTTCGTCTAGATATTCCCTATATGAGGAGGTAGGTCCTGGATTGCAGAGGAAGATAGTGGGAATTCCCCCTTTAATTTGAATGGGCTTCCCGTACTTTGTGTTGCTTTGCCAGTCCCTCTGGGCCCCCATGAATTCCTTGAAGTGCTTTAAATAATGCGGGTCTACGTCATCAATGACGTTGTACCACGCATCATTACTGTACACCTTTGGACTTAGGTCTAGATGTCCACATAAATAATTATGTGGGCCTAGAGACCTGGCCCACATTGTTTTGCCTGTTCTGCTATCACCCTCAATGACAATACTATTAGGCCTCCATGGCCGCGCAGCGGAAGACACGACGTTCTCGGACACCCATACTTCAAGTTCATCTGGAACTTGATTAAAAGATGAAGATAAAAAGGGAGAAATATAAGGAGCCGGAGGCTCCTGAAAAATTCTATCTAAATTACTATTTAAATTATGAAATTGTAAAATATAATCTTTTGGTACTAATTCTTTAATGATTCTAAGAGCCTCTGACTTACTGCCTGAGTTAAGAGCTGCGGCGTAAGCGTCATTGGCTGACTGCTGACCCCCACGTGCAGATCGTCCGTCGATCTGAAACTCACCCCAGTCGACGGTGTCTCCGTCCTTATCGACATAAGACTTGACGTCTGAACTGGATTTAGCTCCCTGAATGTTTGGATGGAAATGTGCTGCCCTGCTTGGGGATACCAGGTCGAAGAATCGCTGATTTTGGCACTTGAATTTCCCTTCAAATTGGATAAGCACATGGAGATGTGGTTCCCCATTCTCGTGGAGTTCTCTGCAAACTTTGATGTATTTTTTATTTGTTGGGGTTTCTAGGTCTTTTAATTGGGAAAGTGCTTCTTCTTTCGTTAAGGAGCACTTAGGATATGTGATGAAATAATTTTTGCAATTTATTTGGAAGCGCTTAGGGGGAGCCATATGGTCAATGAGTACCGATTGACCAAGATTTTTACACTTATCCCTGGTACATCGGTACTCAATATATAGTGAGTACCAAATGGCATTTTGGTAATTTTGTAAAAGTACATTGCAATTTAAAATTCAAAATTCAAAAATCAAATCATTAAAGCGGCCATCCGTATAATATT-----------------------------------------------------------------------
>a_AB613208
ACCGGATGGCCGCGCCTTTTCTTTTTATGTGGTCCCCATGAGGGTTCCACAGACGTCACTGTCAACCAATCAAATTGCATCCTCAAACGTTAGATAAGTATTTATTTGTCTTTATATACTTGGTCCCCAAGTAATTTGTCTTGCACTATGTGGGATCCACTTCTAAATGAATTTCCTGAATCTGTTCACGGATTTCGTTGTATGTTAGCTATTAAATATTTGCAGGCCGTTGAGGAAACTTACGAGCCCAATACATTGGGCCACGATTTAATTAGGGATCTTATATCTGTTGTAAGGGCCCGTGACTATGTCGAAGCGACCAGGCGATATAATCATTTCCACGCCCGTCTCGAAGGTTCGCCGAAGGCTGAACTTCGACAGCCCATACAGCAGCCGTGCTGCTGTCCCCATTGTCCAAGGCACAAACAAGCGACGATCATGGACGTACAGGCCCATGTACCGGAAGCCCAGAATATACAGAATGTATCGAAGCCCTGATGTTCCTCGTGGATGTGAAGGCCCATGTAAAGTCCAGTCTTATGAGCAACGGGATGATATTAAGCATACTGGTATTGTTCGTTGTGTTAGTGATGTTACTCGTGGATCTGGAATTACCCACAGAGTGGGTAAGAGGTTCTGTGTTAAATCGATATATTTTTTAGGTAAAGTCTGGATGGATGAAAATATTAAGAAGCAGAATCACACTAATCAGGTCATGTTCTTCTTGGTTCGTGATAGAAGGCCCTATGGAAACAGCCCAATGGATTTTGGACAGGTTTTTAATATGTTCGATAATGAGCCCAGTACCGCAACCGTGAAGAATGATTTGCGGGATAGGTTTCAAGTGATGAGGAAATTTCATGCTACAGTTATTGGTGGGCCCTCTGGAATGAAGGAACAGGCATTAGTTAAGAGATTTTTTATAATTAACAGTCATGTAACTTATAATCATCAGGAGGCAGCCAAGTATGAGAACCATACTGAAAACGCCTTGTTATTGTATATGGCATGTACCCATGCCTCTAATCCAGTGTATGCAACTATGAAAATACGCATCTATTTCTATGATTCAATATCAAATTAATAAAATTTATATTTTATATCATGAGTTTCTGTTACATTTATTGTGTTTTCAAGTACATCATACAATACATGATCAACTGCTCTGATTACATTATTAATTGAAATTACACCAAGACTATCTAAATACTTAAGAATTTGATATCTAAATACTCTTAAGAAACGACCAGTCTGAGGCTGTAATGTCGTCCAAATTCGGAAGTTGAGAAAACATTTGTGAATCCCCAATACCTTCCTGATGTTGTGGTTGAATCTTATCTGAATGGAAATGATGTCGTGGTTCATTAGAAATGGCCTCTGGCTGTGTTCTGTTATCTTGAAATAGAGGGGATTGTTTATCTCCCAGATAAAAACGCCATTCTCTGCTTGAGGAGCAGTGATGAGTTCCCCTGTGCGTGAATCCATGATTGTTGCAGTTGATGTGGAGGTAGTATGAGCAGCCACAGTCTAGGTCTACACGCTTACGCCTTATGGGTTTCTTCTTGGCTATCTTGTGTTGGACCTTGATTGATACTTGTGAACAGTGGCTCGTAGAGGGTGACGAAGGTTGCATTCTTGAGAGCCCAATTTTTCAAGGATATGTTTTTTTCTTCGTCTAGATATTCCCTATATGAGGAGGTAGGTCCTGGATTGCAGAGGAAGATAGTGGGAATTCCCCCTTTAATTTGAATGGGCTTCCCGTACTTTGTGTTGCTTTGCCAGTCCCTCTGGGCCCCCATGAATTCCTTGAAGTGCTTTAAATAATGCGGGTCTACGTCATCAATGACGTTGTACCACGCATCATTACTGTACACCTTTGGGCTTAGGTCTAGATGTCCACATAAATAATTATGTGGGCCTAGAGACCTGGCCCACATTGTTTTGCCTGTTCTGCTATCACCCTCAATGACAATACTTATGGGTCTCCATGGCCGCGCAGCGGAAGATACGACGTTCTCGGCGACCCACTCTTCAAGTTCATCTGGAACTTGATTAAAAGAAGAAGAAAGAAATGGAGAAACATAAACTTCTAAAGGAGGACTAAAAATCCTATCTAAATTTGAACTTAAATTATGAAATTGTAAAATATAGTCCTTTGGGGCCTTCTCTTTTAATATATTGAGGGCCTCGGATTTACTGCCTGAATTGAGTGCCTCGGCATATGCGTCGTTGGCAGATTGCTGACCTCCTCTAGCTGATCTGCCATCGATTTGGAAAACTCCAAAATCAATGAAGTCTCCGTCTTTTTCCACGTAGGTCTTGACATCTGTTGAGCTCTTAGCTGCCTGAATGTTCGGATGGAAATGTGCTGACCTGTTTGGGGATACCAGGTCGAAGAACCGTTGGTTCTTACATTGGTATTTGCCTTCGAATTGGATAAGCACATGTAGATGTGGTTCCCCATTCTCGTGGAGTTCTCTGCAAACTTTGATGTATTTTTTATTTGTTGGGGTTTCTAGGTTTGTTAATTGGGAAAGGGCTTCCTCTTTAGAGAGAGAACAATTGGGATATGTTAGGAAATAATTTTTGGCATATATTTTAAATAAACGAGGCATGTTGAAATGAATTGGTGTCCCTCAAAGCTCTATGGCAATCGGTGTATCGGTGTCTTACTTATACCTGGACACCTAATGGCTATTTGGTAATTTTGTAAAAGTACAATTCAATTCAAAATTCAAAATTCAAAAATCAAATCATTAAAGCGGCCATCCGTATAATATT-----------------------------------------------------------------------------
>a_AB613209
ACCGGATGGCCGCGCCTTTTCTTTTTATGTGGTCCCCGCGAGGGTTACACAGACGTCACCGTCAACCAATCAAATTGCATCCTCAAACGTTAGATAAGTGTTCATTTGTCTTTATATACTTGGTCCCCAAGTTTTTTGTCTTGCAATATGTGGGACCCACTTCTTAATGAGTTTCCTGAATCTGTTCACGGATTTCGTTGTATGTTAGCTATTAAATATTTGCAGTCCGTTGAGGAAACTTACGAGCCCAATACATTGGGCCACGATTTGATTAGGGATCTTATATCTGTTGTAAGGGCCCGTGACTATGTCGAAGCGACCAGGCGATATAATCATTTCCACGCCCGTCTCGAAGGTTCGCCGAAGGCTGAACTTCGACAGCCCATACAGCAGCCGTGCTGCTGTCCCCATTGTCCAAGGCACAAACAAGCGACGATCATGGACGTACAGGCCCATGTACCGAAAGCCCAGAATATACAGAATGTATCGAAGCCCTGATGTTCCCCGTGGATGTGAAGGCCCATGTAAAGTCCAGTCTTATGAGCAACGGGATGATATTAAGCATACTGGTATTGTTCGTTGTGTTAGTGATGTTACTCGTGGATCTGGAATTACTCACAGAGTGGGTAAGAGGTTCTGTGTTAAATCGATATATTTTTTAGGGAAAGTCTGGATGGATGAAAATATCAAGAAGCAGAATCACACTAATCAGGTCATGTTCTTCTTAGTCCGTGATAGAAGGCCCTATGGAAGCAGCCCAATGGATTTTGGACAGGTTTTTAATATGTTCGATAATGAGCCCAGTACCGCAACCGTGAAGAATGATTTGCGGGATAGGTTTCAAGTGATGAGGAAATTTCATGCTACAGTTATTGGTGGACCCTCTGGAATGAAAGGACAGGCATTAGTTAAGAGATTTTTTAAAATTAACAGTCATGTAACTTATAATCATCAGGAGGCAGCCAAGTATGAGAACCATACTGAAAACGCCTTGTTATTGTATATGGCATGTACGCATGCCTCTAATCCAGTGTATGCAACTATGAAAATACGCATCTATTTCTATGATTCAATATCAAATTAATAAAATTTATATTTTATATCATGAGTTTCTGTTACATTTATTGTGTTTTCAAGTACATCATACAATACATGATCAACTGCTCTGATTACATTATTAATTGAAATTACACCAAGACTATCTAAATACTTAAGAATTTGATATCTAAATACTCTTAAGAAACGACCAGTCTGAGGCTGTAATGTCGTCCAAATTCGGAAGTTGAGAAAACATTTGTGAATCCCCAATACCTTCCTGATGTTGTGGTTGAATCTTATCTGAATGGAAATGATGTCGTGGTTCATTAGAAATGGCCTCTGGCTGTGTTCTGTTATCTTGAAATAGAGGGGATTGTTTATCTCCCAGATAAAAACGCCATTCTCTGCTTGAGGAGCAGTGATGAGTTCCCCTGTGCGTGAATCCATGATTGTTGCAGTTGATGTGGAGGTAGTATGAGCAGCCACAGTCTAGGTCTACACGCTTACGCCTTATGGGTTTCTTCTTGGCTATCTTGTGTTGGACCTTGATTGATACTTGTGAACAGTGGCTCGTAGAGGGTGACGAAGGTTGCATTCTTGAGAGCCCAATTTTTCAAGGATATGTTTTTTTCTTCGTCTAGATATTCCCTATATGAGGAGGTAGGTCCTGGATTGCAGAGGAAGATAGTGGGAATTCCCCCTTTAATTTGAATGGGCTTCCCGTACTTTGTGTTGCTTTGCCAGTCCCTCTGGGCCCCCATGAATTCCTTGAAGTGCTTTAAATAATGCGGGTCTACGTCATCAATGACGTTGTACCACGCATCATTACTGTACACCTTTGGGCTTAGGTCTAGATGTCCACATAAATAATTATGTGGGCCTAGAGACCTGGCCCACATTGTTTTGCCTGTTCTGCTATCACCCTCAATGACAATACTTATGGGTCTCCATGGCCGCGCAGCGGAAGATACGACGTTCTCGGCGACCCACTCTTCAAGTTCATCTGGAACTTGATTAAAAGAAGAAGAAAGAAATGGAGAAACATAAACTTCTAAAGGAGGACTAAAAATCCTATCTAAATTTGAACTTAAATTATGAAATTGTAAAATATAGTCCTTTGGGGCCTTCTCTTTTAATATATTGAGGGCCTCGGATTTACTGCCTGAATTGAGTGCCTCGGCATATGCGTCGTTGGCAGATTGCTGACCTCCTCTAGCTGATCTGCCATCGATTTGGAAAACTCCAAAATCAATGAAGTCTCCGTCTTTTTCCACGTAGGTCTTGACATCTGTTGAGCTCTTAGCTGCCTGAATGTTCGGATGGAAATGTGCTGACCTGTTTGGGGATACCAGGTCGAAGAACCGTTGGTTCTTACATTGGTATTTGCCTTCGAATTGGATAAGCACATGGAGATGTGGTTCCCCATTCTCGTGGAGTTCTCTGCAAACTTTGATGTATTTTTTATTTGTTGGGGTTTCTAGGTTTGTTAATTGGGAAAGGGCTTCCTCTTTAGAGAGAGAACAATTGGGATATGTTAGGAAATAATTTTTGGCATATATTTTAAATAAACGAGGCATGTTGAAATGAATTGGTGTCCCTCAAAGCTCTATGGCAATCGGTGTATCGGTGTCTTACTTATACCTGGACACCTAATGGCTATTTGGTAATTTTGTAAAAGTACAATTCAATTCAAAATTCAAAATTCAAAAATCAAATCATTAAAGCGGCCATCCGTATAATATT-----------------------------------------------------------------------------
>a_AB613825
ACCGAATGGCCGCGCAAATTTTTATGTGGGCCCTCAACTAATGAAATTGACGCTGCAATGCTTAGTTAGTGCGGGGGGACCATTAAATAGACTTGCTCACCAAGTTTGGATCCACAAACATGTGGGATCCATTATTGCACGAATTTCCCGAAAGCGTTCATGGTCTAAGGTGCATGCTAGCTGTGAAATATCTGCAAGAGATAGAAAAGAACTATTCCCCAGACACAGTTGGGTACGATCTTGTCCGAGATCTCATCCTTGTCCTTCGAGCGAAGAACTATGGCGAAGCGACCAGCAGATATCATCATTTCAACGCCCGCATCGAAGGTACGCCGACGTCTCAACTTCGACAGCCCCTATGGAGCTCGTGCAGTTGTCCCCATTGCCCGCGTCACAAAAGGAAGGGCTTGGACCAACAGGCCGATGAACAGAAAACCCAGAATGTACAGAATGTATAGAAGTCCCGACGTTCCAAGGGGCTGTGAAGGCCCTTGTAAGGTTCAGTCTTTCGAATCTAGGCACGATGTATCGCACATTGGCAAGGTCATGTGTGTTAGTGACGTTACACGAGGAACTGGACTCACACATCGCGTAGGGAAGCGATTCTGTGTGAAATCCGTCTATGTGCTGGGGAAGATATGGATGGATGAAAACATCAAGACGAAAAACCATACTAACAGTGTCATGTTTTTTTTAGTTCGTGATCGTCGTCCTACAGGAACACCCCAAGATTTCGGGGAAGTTTTTAACATGTTTGACAATGAACCGAGCACAGCAACGGTGAAGAACATGCATCGTGATCGTTATCAGGTGTTACGGAAGTGGCATGCGACTGTGACGGGAGGAACTTATGCATCGAGGGAGCAAGCATTAGTTAGAAAGTTTGTTAGGGTTAATAATTATGTTGTTTATAATCAACAAGAGGCCGGCAAGTATGAAAATCATACTGAAAACGCTTTAATGTTGTATATGGCCTGTACTCACGCATCAAATCCTGTATATGCTACTTTGAAAATCCGGATCTATTTCTATGATTCGGTAACAAATTAATAAATATCGAGCTTTATATCATGTGAAGTGCATACATCAATCGTCTCTTCCAAAACATTATCCAAGACATGATAAACTGCCCTTATTACATTATAAATTCCTATCACACCCAACATATCCAGGTACTTAAGGACCTGGGTTTTGAAGACTCGCAAGAAAATCCCAATCGGAGGGCGTAAGCCCGTCCAGATTTGAAAAGTTAGAAAACACTTGTGAAGTCCCAGGGCTTTCCGCAGGTTGTGGTTGAACTGTATTTGAATCTTGATTATGTCGTGCTGTGTTAGGAAGGGCCTGGTGTCGTGTTTCAAAATTTTGAAATACAGGGGATTTCGAATTTTCCAGATATATACGCCATTCTCTGCTCGATCCGCAGTGATGTACTCCCCTGTGCGTGAATCCGTGATCATGGCAGTTGATTGATATGTAATACGTGCACCCACACTGCAGATCAACTCGCCTCCTGCGAATGCTCTTCTTCTTCTTCTGTGGGAGCGATGTTTTCGCGACAGGAATAGAGTGGTTCTTCGAGTGTGATGAAGACTGCATTCTTGATTGCCCACTGCTTCAGTGCTGAATTTTTTTCTTCATCCAGATATTCCTTATAGCTGCTATTTGGACCTTTATTGCACAGGAAGATAGTGGGAATTCCTCCTTTAATCATGACAGGCTTTCCGTACTTCGTGTTGCTTTGCCAGTCACGCTGGGCCCCCATGAATTCTTTAAAGTGCTTTAGGTAGTGCGGATCAACGTCATCAATGACGTTGTACCATGCATCATTGCTATACACCTTTGGGCTGAGATCTAGATGTCCACACAAGTAATTGTGTGGTCCTAAGCACCGTGCCCACATTGTTTTCCCCGTTCTACTATCACCCTCTACTACTATGCTTATGGGTCTTAAAGGCCGCGCAGAGGCACACACAACATTCGACGAAACCCAATCGACGAGTTGAGGAGGAACTCTGTCGAAGGATGAAATTGAAAATGGAGACGCATAAACCTGAGAAGGAGGTTGAAAAATGCGATCTAAATTATTAGTTAAATTATGAAACTGCAAGACATAATCTTTTGTGCCTAATTCCTTTAACACTTTCAACGCATCTTCTTTATTCCCCGTGTTAATCGCCTTAGCATATGCATCGTTGGCCGTCTGCTGACCACCACGAGCAGATCGTCCATCGATCTGGAACAGACCCCATTCTATAACATCTCCGTCTTTGTCGATGTATGTTTTGACATCTGACGCTGATTTAGCACCCTGAATGTTCGGATGGAAATGTGCTGACCGACTTGGGGAAACCAAGTCGAAGAATCTGTAATTTTTGCACTGAAATTTCCCTTCGAATTGGATGAGAACATGGATATGCGGAGACCCATCCTCATGAAGTTCCCGACATATTTTGATGAATTTCTTCGCAGTCGGGGTTTCTAGGGTCTGCAATTGGGAAAGTGCCTCTTCTTTAGTTAGCGAACACTTTGGATATGTGAGGAAATAGTTTTTGGCATCTATTCTGAAACGACGTGGAGGAGCCATGAAAATTGTCGTTTTGATTCAGCGTCCCTCAACTTCCTCTATGTAATTGGCGTCTGGCGTCCCATATATAGGTTGGACGCTAAATGGCAGAATTGTAATTTTTAAAAGCAAATAACTTTAATTCAAAATCGTCATAGCGGCCATTCGTTAATATT-----------------------------------------------------------------------------------------------------------------------
>a_AB636264
ACCGGATGGCCGCGCCTTTTCTTTTTATGTGGTCCCCATGAGGGTTCCACAGACGTCACTGTCAACCAATCAAATTGCATCCTCAAACGTTAGATAAGTATTTATTTGTCTTTATATACTTGGTCCCCAAGTAATTTGTCTTGCACTATGTGGGATCCACTTCTAAATGAATTTCCTGAATCTGTTCACGGATTTCGTTGTATGTTAGCTATTAAATATTTGCAGGCCGTTGAGGAAACTTACGAGCCCAATACATTGGGCCACGATTTAATTAGGGATCTTATATCTGTTGTAAGGGCCCGTGACTATGTCGAAGCGACCAGGCGATATAATCATTTCCACGCCCGTCTCGAAGGTTCGCCGAAGGCTGAACTTCGACAGCCCATACAGCAGCCGTGCTGCTGTCCCCATTGTCCAAGGCACAAACAAGCGACGATCATGGACGTACAGGCCCATGTACCGGAAGCCCAGAATATACAGAATGTATCGAAGCCCTGATGTTCCTCGTGGATGTGAAGGCCCATGTAAAGCCCAGTCTTATGAGCAACGGGATGATATTAAGCATACTGGTATTGTTCGTTGTGTTAGTGATGTTACTCGTGGATCTGGAATTACCCACAGAGTGGGTAAGAGGTTCTGTGTTAAATCGATATATTTTTTAGGTAAAGTCTGGATGGATGAAAATATTAAGAAGCAGAATCACACTAATCAGGTCATGTTCTTCTTGGTTCGTGATAGAAGGCCCTATGGAAACAGCCCAATGGATTTTGGTCAGGTTTTTAATATGTTCGATAATGAGCCCAGTACCGCAACCGTGAAGAATGATTTGCGGGATAGGTTTCAAGTGATGAGGAAATTTCATGCTACAGTTATTGGTGGGCCCTCTGGAATGAAGGAACAGGCATTAGTTAAGAGATTTTTTATAATTAACAGTCATGTAACTTATAATCATCAGGAGGCAGCCAAGTATGAGAACCATACTGAAAACGCCTTGTTATTGTATATGGCATGTACGCATGCCTCTAATCCAGTGTATGCAACTATGAAAATACGCATCTATTTCTATGATTCAATATCAAATTAATAAAATTTATATTTTATATCATGAGTTTCTGTTACATTTATTGTGTTTTCAAGTACATCATACAATACATGATCAACTGCTCTGATTACATTATTAATTGAAATTACACCAAGACTATCTAAATACTTAAGAATTTGATATCTAAATACTCTTAAGAAACGACCAGTCTGAGGCTGTAATGTCGTCCAAATTCGGAAGTTGAGAAAACATTTGTGAATCCCCAATACCTTCCTGATGTTGTGGTTGAATCTTATCTGAATGGAAATGATGTCGTGGTTCATTAGAAATGGCCTCTGGCTGTGTTCTGTTATCTTGAAATAGAGGGGATTGTTTATCTCCCAGATAAAAACGCCATTCTCTGCTTGAGGAGCAGTGATGAGTTCCCCTGTGCGTGAATCCATGATTGTTGCAGTTGATGTGGAGGTAGTATGAGCAGCCACAGTCTAGGTCTACACGCTTACGCCTTATGGGTTTCTTCTTGGCTATCTTGTGTTGGACCTTGATTGATACTTGTGAACAGTGGCTCGTAGAGGGTGACGAAGGTTGCATTCTTGAGAGCCCAATTTTTCAAGGATATGTTTTTTTCTTCGTCTAGATATTCCCTATATGAGGAGGTAGGTCCTGGATTGCAGAGGAAGATAGTGGGAATTCCCCCTTTAATTTGAATGGGCTTCCCGTACTTTGTGTTGCTTTGCCAGTCCCTCTGGGCCCCCATGAATTCCTTGAAGTGCTTTAAATAATGCGGGTCTACGTCATCAATGACGTTGTACCACGCATCATTACTGTACACCTTTGGGCTTAGGTCTAGATGTCCACATAAATAATTATGTGGGCCTAGAGACCTGGCCCACATTGTTTTGCCTGTTCTGCTATCACCCTCAATGACAATACTTATGGGTCTCCATGGCCGCGCAGCGGAAGATACGACGTTCTCGGCGACCCACTCTTCAAGTTCATCTGGAACTTGATTAAAAGAAGAAGAAAGAAATGGAGAAACATAAACTTCTAAAGGAGGACTAAAAATCCTATCTAAATTTGAACTTAAATTATGAAATTGTAAAATATAGTCCTTTGGGGCCTTCTCTTTTAATATATTGAGGGCCTCGGATTTACTGCCTGAATTGAGTGCCTCGGCATATGCGTCGTTGGCAGATTGCTGACCTCCTCTAGCTGATCTGCCATCGATTTGGAAAACTCCAAAATCAATGAAGTCTCCGTCTTTTTCCACGTAGGTCTTGACATCTGTTGAGCTCTTAGCTGCCTGAATGTTCGGATGGAAATGTGCTGACCTGTTTGGGGATACCAGGTCGAAGAACCGTTGGTTCTTACATTGGTATTTGCCTTCGAATTGGATAAGCACATGTAGATGTGGTTCCCCATTCTCGTGGAGTTCTCTGCAAACTTTGATGTATTTTTTATTTGTTGGGGTTTCTAGGTTTGTTAATTGGGAAAGGGCTTCCTCTTTAGAGAGAGAACAATTGGGATATGTTAGGAAATAATTTTTGGCATATATTTTAAATAAAGGAGGCATGTTGAAATGAATTGGTGTCCCTCAAAGCTCTATGGCAATCGGTGTATCGGTGTCTTACTTATACCTGGACACCTAATGGCTATTTGGTAATTTTGTAAAAGTACAATTCAATTCAAAATTCAAAATTCAAAAATCAAATCATTAAAGCGGCCATCCGTATAATATT-----------------------------------------------------------------------------
>a_AB636409
ACCGGATGGCCGCGCCTTTTCTTTTTATGTGGTCCCCACGAGGGTTACACAGACGTCACTGTCAACCAATCAAATTGCATCCTCAAACGTTAGATAAGTGTTCATTTGTCTTTATATACTTGGTCCCCAAGTTTTTTGTCTTGCAATATGTGGGACCCACTTCTTAATGAGTTTCCTGAATCTGTTCACGGATTTCGTTGTATGTTAGCTATTAAATATTTGCAGTCCGTTGAGGAAACTTACGAGCCCAATACATTGGGCCACGATTTAATTAGGGATCTTATATCTGTTGTAAGGGCCCGTGACTATGTCGAAGCGACCAGGCGATATAATCATTTCCACGCCCGTCTCGAAGGTTCGCCGAAGGCTGAACTTCGACAGCCCATACAGCAGCCGTGCTGCTGTCCCCATTGTCCAAGGCACAAACAAGCGACGATCATGGACGTACAGGCCCATGTACCGAAAGCCCAGAATATACAGAATGTATCGAAGCCCTGATGTTCCCCGTGGATGTGAAGGCCCATGTAAAGTCCAGTCTTATGAGCAACGGGATGATATTAAGCATACTGGTATTGTTCGTTGTGTTAGTGATGTTACTCGTGGATCTGGAATTACTCACAGAGTGGGTAAGAGGTTCTGTGTTARATCGATATATTTTTTAGGGAAAGTCTGGATGGATGAAAATATCAAGAAGCAGAATCACACTAATCAGGTCATGTTCTTCTTAGTCCGTGATAGAAGGCCCTATGGAAGCAGCCCAATGGATTTTGGACAGGTTTTTAATATGTTCGATAATGAGCCMAGTACCGCAACCGTGAAGAATGATTTGCGGGATAGGTTTCAAGTGATGAGGAAATTTCATGCTACAGTTATTGGTGGACCCTCTGGAATGAAGGAACAGGCATTAGTTAAGAGATTTTTTAWAATTAACAGTCATGTAACTTATAATCATCAGGAGGCAGCCAAGTACGAGAACCATACTGAAAACGCCTTGTTACTGTATATGGCATGTACGCATGCCTCGAATCCAGTGTATGCAACTATGAAAATACGCATCTATTTCTATGATTCAATATCAAATTAATAAAATTTATATTTTATATCATGAGTTTCTGTTACATTTATTGTGTTTTCAAGTACATCATACAATACATGATCAACTGATCTGATTACATTGTTAATGGAAATTACACCAAGACTATCTAAATACTTAAGAACTTCATATCTAAATACTCTTAAGAAATGACCAGTCTGAGGATGTAATGTCGTCCAAATTCGGAAGTTGAGAAAACATTTGTGAATCCCCATGACCTTCCTGATGTTGTGGTTGAATCTTATCTGAATGGAAATGATGTCGTGGTTCATTAGAAATGGCCTCTGGCTGTGTTCTGTTATCTTGAAATAGAGGGGATTGTTTATCTCCCAGATAAAAACGCCATTCTCTGCCTGAGGAGCAGTGATGAGTTCCCCTGTGCGTGAATCCATGATTATTGCAGTTGAGGTGGAGGTAGTATGAGCAGCCACAGTCTAGGTCTACACGCTTACGCCTTATCGGTTTCTTCTTGGCTATCTTGTGTTGGACCTTGATTGATACTTGCGAACAGTGGCTCGTAGAGGGTGACGAAGGTTGCATTCTTGAGAGTCCAATTTTTCAAGGATATGTTTTTTTCTTCGTCTAGATATTCCTTATATGAGGAGGTAGGTCCTTGATTGCAGAGGAAGATAGTGGGAATTCCCCCTTTAATTTGAATGGGCTTCCCGTACTTTGTGTTGCTTTGCCAGTCCCTTTGGGCCCCCATAAATTCCTTGAAGTGCTTTAAATAATGCGGGTCTACGTCATCAATGACGTTGTACCACGCATCATTGCTGTACACCTTTGGGCTTAGGTCTAGATGTCCACATAAATAATTATGTGGGCCTAGAGACCTGGCCCACATTGTTTTGCCTGTTCTGCTATCACCCTCAATGACAATACTTATGGGTCTCCATGGCCGCGCAGCGGAAGACACGACGTTCTCGGCGACCCACTCTTCAAGTTCATCTGGAACTTGATTAAAAGAAGAAGAAAGAAATGGAGAAACATAAACTTCTAAAGGAGGACTAAAAATCCTATCTAAATTTGAACTTAAATTATGAAATTGTAAAATATAGTCCTTTGGGGCCTTCTCTTTTAATATATTGAGGGCCTCGGATTTACTGCCTGAATTGAGTGCTTCGGCATATGCGTCGTTGGCAGATTGCTGACCTCCTCTAGCTGATCTGCCATCGATTTGGAAAACTCCAAAATCAATGAAGTCTCCGTCTTTCTCCACGTAGGTCTTGACATCTGTTGAGCTCTTAGCTGCCTGAATGTTCGGATGGAAATGTGCTGACCTGTTTGGGGATACCAGGTCGAAGAACCGTTGGTTCTTACATTGGTATTTGCCTTCGAATTGGATAAGCACATGGAGATGTGGTTCCCCATTCTCGTGGAGTTCTTTGCAAACTTTGATGTATTTTTTATTTGTTGGGGTYTCTAGGTTTTTTAATTGGGAAAGTGCTTCCTCTTTAGAGAGAGAACAATTGGGATATGTTAGGAAATAATTTTTGGCATATATATTAAATAAACGAGGCATGTTGAAATGAATCGGTGTCCCTCAAAGCTCTATGGCAATCGGTGTATCGGTGTCTTACTTATACCTGGACACCTAATGGCTATTTGGTAATTTCATGAATGTTCATTGTAATTCAAAATTCAAAAATCAAATCATTAAAGCGGCCATCCGTATAATATT------------------------------------------------------------------------------------
>a_AB636410
ACCGGATGGCCGCGCCTTTTCTTTTTATGTGGTCTCCATGAGGGTTCCACAGACGTCACTGTCAACCAATCAAATTGCATCCTCAAACGTTAGATAAGTGTTTATTTGTCTTTATATACTTGGTCCCCAAGTAATTTGTCTTGCACTATGTGGGATCCACTTCTAAATGAATTTCCTGAATCTGTTCACGGATTTCGTTGTATGTTAGCTATTAAATATTTGCAGGCCGTTGAGGAAACTTACGAGCCCAATACATTGGGCCACGATTTAATTAGGGATCTTATATCTGTTGTAAGGGCCCGTGACTATGTCGAAGCGACCAGGCGATATAATCATTTCCACGCCCGTCTCGAAGGTTCGCCGAAGGCTGAACTTCGACAGCCCATACAGCAGCCGTGCTGCTGTCCCCATTGTCCAAGGCACAAACAAGCGACGATCATGGACGTACAGGCCCATGTACCGGAAGCCCAGAATATACAGAATGTATCGAAGCCCTGATGTTCCTCGTGGATGTGAAGGCCCATGTAAAGTCCAGTCTTATGAGCAACGGGATGATATTAAGCATACTGGTATTGTTCGTTGTGTTAGTGATGTTACTCGTGGATCTGGAATTACCCACAGAGTGGGTAAGAGGTTCTGTGTTAAATCGATATATTTTTTAGGTAAAGTCTGGATGGATGAAAATATTAAGAAGCAGAATCACACTAATCAGGTCATGTTCTTCTTGGTTCGTGATAGAAGGCCCTATGGTAACAGCCCAATGGATTTTGGACAGGTTTTTAATATGTTCGATAATGAACCGAGTACCGCAACCGTGAAGAATGATTTGCGGGATAGGTTTCAAGTGATGAGGAAATTTCATGCTACAGTTATTGGTGGGCCCTCTGGAATGAAGGAACAGGCATTAGTTAAGAGATTTTTTAGAATTAACAGTCACGTAACTTATAATCATCAGGAGGCAGCCAAGTATGAGAACCATACTGAAACGCCTTGGTTATTGTATATGGCATGTACGCATGCCTCTAATCCAGTGTATGCAACTATGAAAATACGCATCTATTTCTATGATTCAATATCAAATTAATAAAATTTATATTTTATTTCATGAGTTTCTGTTACATTTATTGTGTTTTCAAGTACATCATACAATACATGATCAACTGCTCTGATTACATTATTAATTGAAATTACACCAAGACTATCTAAATACTTAAGAACTTGATATCTAAATACTCTTAAGAAACGACCAGTCTGAGGCTGTAATGTCGTCCAAATTCGGAAGTTGAGAAAACATTTGTGAATCCCCAATACCTTCCTGATGTTGTGGTTGAATCTTATCTGAATGGAAATGATGTCGTGGTTCATTAGAAATGGCCTCTGGCTGTGTTCTGTTATCTTGAAATAGAGGGGATTGTTTATCTCCCAGATAAAAACGCCATTCTCTGCTTGAGGAGCAGTGATGAGTTCCCCTGTGCGTGAATCCATGATTGTTGCAGTTGATGTGGAGGTAGTATGAGCAGCCACAGTCTAGGTCTACACGCTTACGCCTTATGGGTTTCTTCTTGGCTATCTTGTGTTGGACCTTGATTGATACTTGTGAACAGTGGCTCGTAGAGGGTGACGAAGGTTGCATTCTTGAGAGCCCAATTTTTCAAGGATATGTTTTTTTCTTCGTCTAGATATTCCCTATATGAGGAGGTAGGTCCTGGATTGCAGAGGAAGATAGTGGGAATTCCCCCTTTAATTTGAATGGGCTTCCCGTACTTTGTGTTGCTTTGCCAGTCCCTCTGGGCCCCCATGAATTCCTTGAAGTGCTTTAAATAATGCGGGTCTACGTCATCAATGACGTTGTACCACGCATCATTACTGTACACCTTTGGGCTTAGATCTAGATGTCCACATAAATAATTATGTRGGCCTAGAGACCTGGCCCACATTGTTTTGCCTGTTCTGCTATCACCCTCAATGACAATACTTATGGGTCTCCATGGCCGCGCAGCGGAAGATACGACGTTCTCGGCGACCCACTCTTCAAGTTCATCTGGAACTTGATTAAAAGAAGAAGAAAGAAATGGAGAAACATAAACTTCTAAAGGAGTACTAAAAATCCTATCTAAATTTGAACTTAAATTATGAAATTGTAAAATATAGTCCTTTGGGGCCTTCTCTTTTAATATATTGAGGGCCTCGGATTTACTGCCTGAATTGAGTGCCTCGGCATATGCGTCGTTGGCAGATTGCTGACCTCCTCTAGCTGATCTGCCATCGATTTGGAAAACTCCAAAATCAATGAAGTCTCCGTCTTTTTCCACGTAGGTCTTGACATCTGTTGAGCTCTTAGCTGCCTGAATGTTCGGATGGAAATGTGCTGACCTGTTTGGGGATACCAGGTCGAAGAACCGTTGGTTCTTACATTGGTATTTGCCTTCGAATTGGATAAGCACATGGAGATGTGGTTCCCCATTCTCGTGGAGTTCTCTGCAAACTTTGATGTATTTTTTATTTGTTGGGGTTTCTAGGTTTTTTAATTGGGAAAGGGCTTCCTCTTTAGAGAGAGAACAATTGGGATATGTTAGGAAATAATTTTTGGCATATATTTTAAATAAACGAGGCATGTTGAAATGAATTGGTGTCCCTCAAAGCTCTATGGCAATCGGTGTATCGGTGTCTTACTTATACCTGGACACCTAATGGCTATTTGGTAATTTTGTAAAAGTACAATTCAATTCAAAATTCAAAATTCAAAAATCAAATCATTAAAGCGGCCATCCGTATAATATT-----------------------------------------------------------------------------
>a_AB636411
ACCGGATGGCCGCGCCTTTTCTTTTTATGTGGTCCCCGCGAGGGTTACACAGACGTCACCGTCAACCAATCAAATTGCATCCTCAAACGTTAGATAAGTGTTCATTTGTCTTTATATACTTGGTCCCCAAGTTTTTTGTCTTGCAATATGTGGGACCCACTTCTTAATGAGTTTCCTGAATCTGTTCACGGATTTCGTTGTAYGTTAGCTATTAAATATTTGCAGTCCGTTGAGGAAACTTACGAGCCCAATACATTGGGCCACGATTTGATTAGGGATCTTATATCTGTTGTAAGGGCCCGTGACTATGTCGAAGCGACCAGGCGATATAATCATTTCCACGCCCGTCTCGAAGGTTCGCCGAAGGCTGAACTTCGACAGCCCATACAGCAGCCGTGCTGCTGTCCCCATTGTCCAAGGCACAAACAAGCGACGATCATGGACGTACAGGCCCATGTACCGAAAGCCCAGAATATACAGAATGTATCGAAGCCCTGATGTTCCCCGTGGATGTGAAGGCCCATGTAAAGTCCAGTCTTATGAGCAACGGGATGATATTAAGCATACTGGTATTGTTCGTTGTGTTAGTGATGTTACTCGTGGATCTGGAATTACTCACAGAGTGGGTAAGAGGTTCTGTGTTAAATCGATATATTTTTTAGGGAAAGTCTGGATGGATGAAAATATCAAGAAGCAGAATCACACTAATCAGGTCATGTTCTTCTTAGTCCGTGATAGAAGGCCCTATGGAAGCAGCCCAATGGATTTTGGACAGGTTTTTAATATGTTCGATAATGAGCCCAGTACCGCAACCGTGAAGAATGATTTGCGGGATAGGTTTCAAGTGATGAGGAAATTTCATGCTACAGTTATTGGTGGACCCTCTGGAATGAAGGAACAGGCATTAGTTAAGAGATTTTTTAAAATTAACAGTCATGTAACTTATAATCATCAGGAGGCAGCCAAGTACGAGAACCATACTGAAAACGCCTTGTTACTGTATATGGCATGTACGCATGCCTCGAATCCAGTGTATGCAACTATGAAAATACGCATCTATTTCTATGATTCAATATCAAATTAATAAAATTTATATTTTATATCATGAGTTTCTGTTACATTTATTGTGTTTTCAAGTACATCATACAATACATGATCAACTGATCTGATTACATTGTTAATGGAAATTACACCAAGACTATCTAAGTACTTAAGAACTTCATATCTAAATACTCTTAAGAAATGACCAGTCTGAGGATGTAATGTCGTCCAAATTCGGAAGTTGAGAAAACATTTGTGAATCCCCATGACCTTCCTGAGGTTGTGGTTGAATCTTATCTGAATGGAAATGATGTCGTGGTTCATTAGAAATGGCCTCTGGCTGTGTTCTGTTATCTTGAAATAGAGGGGATTGTTTATCTCCCAGATAAAAACGCCATTCTCTGCCTGAGGAGCAGTGATGAGTTCCCCTGTGCGTGAATCCATGATTATTGCAGTTGAGGTGGAGGTAGTATGAGCAGCCACAGTCTAGGTCTACACGCTTACGCCTTATTGGTTTCTTCTTGGCTATCTTGTGTTGGACCTTGATTGATACTTGCGAACAGTGGCTCGTAGAGGGTGACGAAGGTTGCATTCTTGAGAGTCCAATTTTTCAAGGATATGTTTTTTTCTTCGTCTAGATATTCCTTATATGAGGAGGTAGGTCCTTGATTGCATAGGAAGATAGTGGGAATTCCCCCTTTAATTTGAATGGGCTTCCCGTACTTTGTGTTGCTTTGCCAGTCCCTTTGGGCCCCCATAAATTCCTTGAAGTGCTTTAAATAATGCGGGTCTACGTCATCAATGACGTTGTACCACGCATCATTGCTGTACACCTTTGGGCTTAGGTCTAGATGTCCACATAAATAATTATGTGGGCCTAGAGACCTGGCCCACATTGTTTTCCCTGTTCTGCTATCACCCTCAATGACAATACTTATGGGTCTCCATGGCCGCGCAGCGGAAGACACGACGCTCTCGGCGACCCACTCTTCAAGTTCATCTGGAACTTGATTAAAAGAAGAAGAAAGAAATGGAGAAACATAAACTTCTAAAGGAGGACTAAAAATCCTATCTAAATTTGAACTTAAATTATGAAATTGTAAAATATAGTCCTTTGGGGCCTTCTCTTTTAATATATTGAGGGCCTCGGATTTACTGCCTGAATTGAGTGCTCCGGCATATGCGTCGTTGGCAGATTGCTGACCTCCTCTAGCTGATCTGCCATCGATTTGGAAAACTCCAAAATCAATGAAGTCTCCGTCTTTCTCCACGTAGGTCTTGACATCTGTTGAGCTCTTAGCTGCCTGAATGTTCGGATGGAAAAGTGCTGACCTGTTTGGGGATACCAGGTCGAAGAACCGTTGGTTCTTACATTGGTATTTGCCTTCGAATTGGATAAGCACATGGAGATGTGGTTCCCCATTCTCGTGGAGTTCTTTGCAAACTTTGATGTATTTTTTATTTGTTGGGGTTTCTAGGTTTTTTAATTGGGAAAGTGCTTCCTCTTTAGAGAGAGAACAATTGGGATATGTTAGGAAATAATTTTTGGCATATATATTAAATAAACGAGGCATGTTGAAATGAATCGGTGTCCCTCAAAGCTCTATGGCAATCGGTGTATCGGTGTCTTACTTATACCTGGACACCTAATGGCTATTTGGTAATTTCATGAATGTTCATTGTAATTCAAAATTCAAAAATCAAATCATTAAAGCGGCCATCCGTATAATATT------------------------------------------------------------------------------------
>a_AB636412
ACCGGATGGCCGCGCCTTTTCTTTTTATGTGGTCTCCATGAGGGTTCCACAGACGTCACTGTCAACCAATCAAATTGCATCCTCAAACGTTAGATAAGTGTTTATTTGTCTTTATATACTTGGTCCCCAAGTAATTTGTCTTGCACTATGTGGGATCCACTTCTAAATGAATTTCCTGAATCTGTTCACGGATTTCGTTGTATGTTAGCTATTAAATATTTGCAGGCCGTTGAGGAAACTTACGAGCCCAATACATTGGGCCACGATTTAATTAGGGATCTTATATCTGTTGTAAGGGCCCGTGACTATGTCGAAGCGACCAGGCGATATAATCATTTCCACGCCCGTCTCGAAGGTTCGCCGAAGGCTGAACTTCGACAGCCCATACAGCAGCCGTGCTGCTGTCCCCATTGTCCAAGGCACAAACAAGCGACGATCATGGACGTACAGGCCCATGTACCGGAAGCCCAGAATATACAGAATGTATCGAAGCCCTGATGTTCCTCGTGGATGTGAAGGCCCATGTAAAGTCCAGTCTTATGAGCAACGGGATGATATTAAGCATACTGGTATTGTTCGTTGTGTTAGTGATGTTACTCGTGGATCTGGAATTACCCACAGAGTGGGTAAGAGGTTCTGTGTTAAATCGATATATTTTTTAGGTAAAGTCTGGATGGATGAAAATATTAAGAAGCAGAATCACACTAATCAGGTCATGTTCTTCTTGGTTCGTGATAGAAGGCCCTATGGTAACAGCCCAATGGATTTTGGACAGGTTTTTAATATGTTCGATAATGAACCGAGTACCGCAACCGTGAAGAATGATTTGCGGGATAGGTTTCAAGTGATGAGGAAATTTCATGCTACAGTTATTGGTGGGCCCTCTGGAATGAAAGAACAGGCATTAGTTAAGAGATTTTTTAGAATTAACAGTCACGTAACTTATAATCATCAGAAGGCAGCCAAGTATGAGAACCATACTGAAAACGCCTTGTTATTGTATATGGCATGTACGCATGCGTCTAATCCAGTGTATGCAACTATGAAAATACGCATCTATTTCTATGATTCAATATCAAATTAATAAAATTTATATTTTATTTCATGAGTTTCTGTTACATTTATTGTGTTTTCAAGTACATCATACAATACATGATCAACTGCTCTGATTACATTATTAATTGAAATTACACCAAGACTATCTAAATACTTAAGAACTTGATATCTAAATACTCTTAAGAAACGACCAGTCTGAGGCTGTAATGTCGTCCAAATTCGGAAGTTGAGAAAACATTTGTGAATCCCCAATACCTTCCTGATGTTGTGGTTGAATCTTATCTGAATGGAAATGATGTCGTGGTTCATTAGAAATGGCCTCTGGCTGTGTTCTGTTATCTTGAAATAGAGGGGATTGTTTATCTCCCAGATAAAAACGCCATTCTCTGCTTGAGGAGCAGTGATGAGTTCCCCTGTGCGTGAATCCATGATTGTTGCAGTTGATGTGGAGGTAGTATGAGCAGCCACAGTCTAGGTCTACACGCTTACGCCTTATGGGTTTCTTCTTGGCTATCTTGTGTTGGACCTTGATTGATACTTGTGAACAGTGGCTCGTAGAGGGTGACGAAGGTTGCATTCTTGAGAGCCCAATTTTTCAAGGATATGTTTTTTTCTTCGTCTAGATATTCCCTATATGAGGAGGTAGGTCCTGGATTGCAGAGGAAGATAGTGGGAATTCCCCCTTTAATTTGAATGGGCTTCCCGTACTTTGTGTTGCTTTGCCAGTCCCTCTGGGCCCCCATGAATTCCTTGAAGTGCTTTAAATAATGCGGGTCTACGTCATCAATGACGTTGTACCACGCATCATTACTGTACACCTTTGGGCTTAGATCTAGATGTCCACATAAATAATTATGTGGGCCTAGAGACCTGGCCCACATTGTTTTGCCTGTTCTGCTATCACCCTCAATGACAATACTTATGGGTCTCCATGGCCGCGCAGCGGAAGATACGACGTTCTCGGCGACCCACTCTTCAAGTTCATCTGGAACTTGATTAAAAGAAGAAGAAAGAAATGGAGAAACATAAACTTCTAAAGGAGGACTAAAAATCCTATCTAAATTTGAACTTAAATTATGAAATTGTAAAATATAGTCCTTTGGGGCCTTCTCTTTTAATATATTGAGGGCCTCGGATTTACTGCCTGAATTGAGTGCCTCGGCATATGCGTCGTTGGCAGATTGCTGACCTCCTCTAGCTGATCTGCCATCGATTTGGAAAACTCCAAAATCAATGAAGTCTCCGTCTTTTTCCACGTAGGTCTTGACATCTGTTGAGCTCTTAGCTGCCTGAATGTTCGGATGGAAATGTGCTGACCTGTTTGGGGATACCAGGTCGAAGAACCGTTGGTTCTTACATTGGTATTTGCCTTCGAATTGGATAAGCACATGGAGATGTGGTTCCCCATTCTCGTGGAGTTCTCTGCAAACTTTGATGTATTTTTTATTTGTTGGGGTTTCTAGGTTTTTTAATTGGGAAAGGGCTTCCTCTTTAGAGAGAGAACAATTGGGATATGTTAGGAAATAATTTTTGGCATATATTTTAAATAAACGAGGCATGTTGAAATGAATTGGTGTCCCTCAAAGCTCTATGGCAATCGGTGTATCGGTGTCTTACTTATACCTGGACACCTAATGGCTATTTGGTAATTTTGTAAAAATACAATTCAATTCAAAATTCAAAATTCAAAAATCAAATCATTAAAGCGGCCATCCGTATAATATT-----------------------------------------------------------------------------
>a_AB669434
ACCGGATGGCCGCGCCTTTTCTTTTTATGTGGTCCCCATGAGGGTTCCACATACGTCACTGTCAACCAATCAAATTGCATCCTCAAACGTTAGATAAGTATTTATTTGTCTTTATATACTTGGTCCCCAAGTAATTTGTCTTGCACTATGTGGGATCCACTTCTAAATGAATTTCCTGAATCTGTTCACGGATTTCGTTGTATGTTAGCTATTAAATATTTGCAGGCCGTTGAGGAAACTTACGAGCCCAATACATTGGGCCACGATTTAATTAGGGATCTTATATCTGTTGTAAGGGCCCGTGACTATGTCGAAGCGACCAGGCGATATAATCATTTCCACGCCCGTCTCGAAGGTTCGCCGAAGGCTGAACTTCGACAGCCCATACAGCAGCCGTGCTGCTGTCCCCATTGTCCAAGGCACAAACAAGCGACGATCATGGACGTACAGGCCCATGTACCGGAAGCCCAGAATATACAGAATGTATCGAAGCCCTGATGTTCCTCGTGGATGTGAAGGCCCATGTAAAGTCCAGTCTTATGAGCAACGGGATGATATTAAGCATACTGGTATTGTTCGTTGTGTTAGTGATGTTACTCGTGGATCTGGAATTACCCACAGAGTGGGTAAGAGGTTCTGTGTTAAATCGATATATTTTTTAGGTAAAGTCTGGATGGATGAAAATATTAAGAAGCAGAATCACACTAATCAGGTCATGTTCTTCTTGGTTCGTGATAGAAGGCCCTATGGAAACAGCCCAATGGATTTTGGACAGGTTTTTAATATGTTCGATAATGAGCCCAGTACCGCAACCGTGAAGAATGATTTGCGGGATAGGTTTCAAGTGATGAGGAAATTTCATGTTACAGTTATTGGTGGGCCCTCTGGAATGAAGGAACAGGCATTATTTAAGAGATTTTTTAGAATTAACAGTCACGTAACTTATAATCATCAGGAGGCAGCCAAGTATGAGAACCATACTGAAAACGCCTTGTTATTGTATATGGCATGTACACATGCCTCTAATCCAGTGTATGCAACTATGAAAATACGCAACTATTTCTATGATTCAATATCAAATTAATAAAATTTATATTTTATATCATGAGTTTCTGTTACATTTATTGTGTTTTCAAGTACATCATACGATACATGATCAACTGCTCTGATTACATTATTAATTGAAATTACACCAAGACTATCTAAATACTTAAGAATTTGATATCTAAATACTCTTAAGAAACGACCAGTCTGAGGCTGTAATGTCGTCCAAATTCGGAAGTTGAGAAAACATTTGTGAATCCCCAATACCTTCCTGATGTTGTGGTTGAATCTTATCTGAATGGAAATGATGTCGTGGTTCATTAGAAATGGCCTCTGGCTGTGTTCTGTTATCTTGAAATAGAGGGGATTGTTTATCTCCCAGATAAAAACGCCATTCTCTGCTTGAGGAGCAGTGATGAGTTCCCCTGTGCGTGAATCCATGATTGTTGCAGTTGATGTGGAGGTAGTATGAGCAGCCACAGTCTAGGTCTACACGCTTACGCCTTATGGGTTTCTTCTTGGCTATCTTGTGTTGGACCTTGATTGATACTTGTGAACAGTGGCTCGTAGAGGGTGACGAAGGTTGCATTCTTGAGAGCCCAATTTTTCAAGGATATGTTTTTTTCTTCGTCTAGATATTCCCTATATGAGGAGGTAGGTCCTGGATTGCAGAGGAAGATAGTGGGAATTCCCCCTTTAATTTGAATGGGCTTCCCGTACTTTGTGTTGCTTTGCCAGTCCCTCTGGGCCCCCATGAATTCCTTGAAGTGCTTTAAATAATGCGGGTCTACGTCATCAATGACGTTGTACCACGCATCATTACTGTACACCTTTGGGCTTAGGTCTAGATGTCCACATAAATAATTATGTGGGCCTAGAGACCTGGCCCACATTGTTTTGCCTGTTCTGCTATCACCCTCAATGACAATACTTATGGGTCTCCATGGCCGCGCAGCGGAAGATACGACGTTCTCGGCGACCCACTCTTCAAGTTCATCTGGAACTTGATTAAAAGAAGAAGAAAGAAATGGAGAAACATAAACTTCTAAAGGAGGACTAAAAATCCTATCTAAATTTGAACTTAAATTATGAAATTGTAAAATATAGTCCTTTGGGGCCTTCTCTTTTAATATATTGAGGGCCTCGGATTTACTGCCTGAATTGAGTGCCTCGGCATATGCGTCGTTGGCAGATTGCTGACCTCCTCTAGCTGATCTGCCATCGATTTGGAAAACTCCAAAATCAATGAAGTCTCCGTCTTTTTCCACGTAGGTCTTGACATCTGTTGAGCTCTTAGCTGCCTGAATGTTCGGATGGAAATGTGCTGACCTGTTTGGGGATACCAGGTCGAAGAACCGTTGGTTCTTACATTGGTATTTGCCTTCGAATTGGATAAGCACATGGAGATGTGGTTCCCCATTCTCGTGGAGTTCTCTGCAAACTTTGATGTATTTTTTATTTGTTGGGGTTTCTAGGTTTGTTAATTGGGAAAGGGCTTCCTCTTTAGAGAGAGAACAATTGGGATATGTTAGGAAATAATTTTTGGCATATATTTTAAATAAACGAGGCATGTTGAAATGAATTGGTGTCCCTCAAAGCTCTATGGCAGTCGGTGTATCGGTGTCTTACTTATACCTGGACACCTAATGGCTATTTGGTAATTTTGTAAAAGTACAATTCAATTCAAAATTCAAAATTCAAAAATCAAATCATTAAAGCGGCCATCCGTATAATATT-----------------------------------------------------------------------------
>a_AF012300
ACCGGATGGCCGCGCGAAATTTCCCCCCTTTTTCGGGTTTGGGCTCTCTTTAATTTGCACGACCAATCATAATGCGTCTTCTAGGCTTAGTTATGTACAACAACTTGGGCCTGAAGTTGTTGGGCCTTTATAAATTAAAGAGTATTCGGCCCACTATCTTTAATTCAAAATGCCTAAGCGCGATCGTACATGGCGTTCTATCGCGGGAACCTCAAAGGTTAGCCGCAATGCTAACTACTCGCCTCGTACAGGAAGTGGGCCGATAGGTAACAAGGCATCCGAATGGGTTAATAGGCCCATGTACAGGAAGCCCAAGATCTACCGGATGATGAGGACCCCCGATGTGCCCAGAGGATGTGAAGGCCCATGTAAGGTCCAGTCCTACGAACAGCGCCATGATATTTCACATGTCGGGAAGGTCATGTGTGTCTCTGACGTGACACGTGGTAATGGCATTACCCATCGTGTGGGCAAGCGCTTCTGTGTTAAGTCTGTGTATATTCTAGGCAAGATATGGATGGATGAGAACATCAAACTGAAGAACCACACGAACAGCGTCATGTTTTGGCTAGTACGAGACCGGAGACCTTATGGAACTCCCATGGATTTCGGACAGGTGTTCAACATGTACGACAACGAGCCCAGTACTGCCACTGTGAAGAACGACCTCCGGGATCGTTACCAAGTTATGCACAGGTTCCATACTAAGGTGACTGGTGGTCAGTATGCGAGCAACGAGCAGGCTCTGGTTCGACGGTTCTGGAAAGTGAACAACCACGTGGTGTACAATCACCAGGAAGCCGCGAAGTACGAGAATCATACGGAGAACGCCCTATTATTGTATATGGCATGTACTCATGCCTCTAATCCTGTATATGCAACGCTTAAGATCCGGATCTATTTTTATGATTCGATCTTGAATTAATAAAATTTGAATTTTATTGAATGATTCTCCAGTACATAATTTACATATGCTCTGTTTGTTGCGAATCGAACAGCTCTAATTACATTGTTAATTGAAATGACGCCTATCTGATCTAAATACATATTAACTAAAAATCTAAACCTAGCTAAATATGTTGATCCAGAAGCTGTCGTCGATGTCGTCCAGACTTGGAAGTTCAGGTAGGCTTTGTGGAGATGCAACGCTCTCCTCAGGTTGTGGTTGAATCGTATTTGTGCGTGGTATACCCTGGTTCTGGTGAACAGCAAGTCCTCTACTCTGTACATCTTGAAATAAAGGGGATTTTGTATTTCCCAGATATACACGCCATTCTCCGCCTGATGTGCAGTGATGAGTTCCCCTGTGCGTGAATCCATGTCCCGCACAGTTTAAGTGGAAGTATATGGAGCACCCGCACTGCAGATCAACACGCCGTCTCCTGATTGCCCTCTTCTTGCCTTGCCTGTGTGCTATCTTGATAGAGGGGGGTTGTGAGGGTGATGAACATCGCATTCTTGATAGTCCAGTCTCTGAGAGATGTGTTCTCGTCTTTGCTGAGGAAGTCTTTATAGCTGGCACCCTCACCAGGATTGCAAAGCACGATTGCTGGGATTCCGCCTTTAATTTGAACTGGCTTACCGTACTTGCAGTTTGATTGCCAATCTCTCTGGGCCCCCAGCAATTCTTTCCAGTGCTTTAGCTTTAGATAATGCGGTGCGATGTCATCAATGACGTTATACTGCACGTCGTTTGAATAGACCCTGGTATTGAAGTCCAAATGTCCACTCAGATAATTATGTGGGCCTAACGCACGCGCCCACATCGTCTTCCCTGTCCTTGAATCACCTTCTATGACAATACTCATGGGTCTATTTGGCCGCGCAGCGGAACCAGCTCCAAAATAAACATCCGCCCACTCTTGCATCTCATCGGGAACGTTAGTGAAAGACGAGAGGGGAAACGGAGGAACCCATGGTTCCGGAGCCTTGGCGAATATTCTTTCTAGATTTGAGCGGATGTTATGATTATGCAGGACAAAATCTTTTGGCTGTTCTTCTTTTAAAACTGCCATGGCAGACTGAACATTTCCTGCATTTAACGCCTTTGCATATGAATCGTTAGCTGATTGTTGACCTCCCCTAGCAGACCTACCGTCGATCTGGAATTCTCCCCATTCCAGTGTGTCTCCGTCCTTGGTAATGTATGTTTTGACGTCGGAGCTGGATTTAGCTCCCTGTATGTTCGGATGGAAATGTGCTGACCTGGTTGGGGAGACCACATCGAAGAATCTGTTATTCGTGCAGTTGTATTTGCCTTCGAATTGGACAAGCACGTGGAGATGAGGTTCCCCATTTTCATGCAACTCTCTGCAGATCTTGATGAATTTCTTGTCTACTGGTGTGTTTAGGTTTTGTATTTGGGAAAGTGCTTCTTCTTTACTAAGGGAACACTGTGGATACGTGAGGAAATAATTTTTGGCTTTAACTGAGAAAGAACCCTTCCGTGGCATATTTGTAAATATATGATGTTCCCCCAATTGCTCTCTCTCACAAAACTCATATCAATTGGGGGAACTGGGGGAACATTTATACTACAACCCTCTATAGAACTTTTAATCTCATTCATACACGTGGCGGCCATCCGCTATAATATT---------------------------------------------------------------------------------------------------------------------------------------------------------------------------------------------------------------------------------------------------------------------
>a_AF014881
ACCGGTGGGCGCGAAAAAAAAAAGTGGTCCCCGCCACGTGAACATGTCGCGCGATGCTGTCCAATCAAAACGCGCGCTGTACTTATTATAATTTGAAATTTGAAATAAAAACTTGGTCCCTAAGTAGTTGAAATTAAAATGTGGGATCCTTTGGTGAATGATTTCCCGGCAACCGTGCACGGTTTTCGGTGTATGTTAGCTATAAAATATATTCAGGCGGTTAGGTCCGAATACGATCCCGGTAGTTTAGGGTTTGATTTATTGTCTGATTTAATAGGTGTTCTTCGTGCCGGGAATTATGTCGAAGCGACCGGCAGATATCATAATTTCCACTCCCGCCTCGAAGGTACGACGTCGTCTGAACTTCGACAGCCCAATGCAGTCCGGTGTTCGTGCCCCCACTGTCCTCGTCACAAACAAACGCCGAGCGTGGTCCAACAGACCCAATTACAGGAAGCCCAGAATGTACAGAATGTATCGGAACCCAGATGTCCCAAAGGGGTGTGAAGGTCCATGTAAGGTCCAGTCCTATGAACAGCGTGATGATGTGAAGCATACTGGTATTGTTCGTTGTGTTTCAGATGTGACCAAGGGAACTGGGCTTACGCATCGTACTGGTAAACGGTTTACTGTGAAGTCCATTTACATATTGGGGAAAATATGGATGGATGAAAATATCAAGAAGCAGAATCATACTAACAATGTTATGTTTTTCTTGGTCCGAGATAGAAGGCCCTATGGTAATAGTCCTATGGATTTTGGACAGGTTTTTAATATGTTTGATAATGAGCCCAGTACTGCTACTATAAAGAATGATTATCGAGATCGTTTCCAGGTGATGCGTAAGTTTAGTGCAACGGTAACTGGTGGTCCTTCTGGGATGAAGGAACAGGCTCTTGTTCGTAGGTTTTTTAAGATTAATAGTCATACAGTTTATAATCACCAGGAAGCTGCGAAGTATGAGAACCATACTGAGAATGCTTTGTTGTTGTATATGGCATGTACTCATGCTTCTAATCCTGTGTATGCTACGTTGAAAATACGTATCTATTTCTATGACTCTGTATCGAATTAATAAATATTGAATTTTATATATGTACTTGAATGGACTTCAATTGTCGTTTTTAATACATTCCATAATACATGATTAACTGCTCTAATGACATTATTAAGAGAAATTACACCAAGGGTATTCAAATATTTGTACACTTGTTTCCTAAATGCGGTTAAGAAAAGACCATTCGGAGGGCGTGAAATCGTCCAGATTCGGAAGTTGAGAAAACATTTGTGAATCCCCAATGCCTTCCTGAGGTTGTGATTGAACCGGATCTGGATGTCTATGACTTTCCCTTTCGAAGAACTCGTCCAGATTTCTTGTTGGGTTTTGAAAAAAAGGGGATTGTTGATTGTCCAGATAAGAACGCCATTCTCTGCTTGATGCGCAGTGATGATTTCCCCTGTGCGTGAATCCATTGTCTCTGCACGTGAAGGCTACGTATACCGTGCAACCACAAGGGATGTCAATCCTGCGTCTCCTGATTGCTCTCTTCTTGGCCTCCCGATGCTTGACTTTGATTGGTACCTGAGTACAGCTGATTTGAGAGGGTGATGAAGGTCGCATTCTTTAATGCCCAGGATTTGAGATGCGCGTTCTTTTCCTCGTCTAAATACTCTTTATAGGAGGAATTGGGACCTGGATTGCAGAGGAAGATTGTTGGGATGCCCCCTTTAATTTGAACTGGCTTCCCGTATTTTGTGTTGCTTTGCCAGTCCTTTTGTGCCCCCATGAACTCCTTAAAGTGTTTCAGATAATGCGGGTCAACATCATCTATGACGTTATACCATGCGTCATTACTGAACACCTTTGGGCTCAGATCAAGATGACCGCACAGATAATTGTGAGGCCCAAGACTTCTGGCCCATACGGTCTTTCCTGTTCTGCTTTCCCCTTCAATCACTATACTAATCGGTCTACTTGGCCGCGCAGCGGCCTCAACGACGTTCTCCGCCGCCCATTCTTCAAGTTCTTCTGGAAGTTGGTCGAACGAAGAAGACAAAAAAGGAGAAACATAAGGAGCTGGAGGCTCCTGAAAAATCCTATCTAAATTACTAGTTAAATTATGAAATTGTAAAACAAAATCTTTGGGAGCTAACTCCCTTATAACCCTAAGAGCCTCTGACTTACTTCCTGCGTTAAGCGCTGCGGCGTAAGCGTCATTGGCGGTCTGTTGTCCCCCTCTTGCAGATCTTGCATCGATCTGAAACTCTCCCCATTCGAGGGTGTCTCCGTCCTTCTCCAGATAGGACTTGACGTCGGAGCTTGATTTAGCTCCCTGAATGTTCGGATGGAAATGTGTTGATCTGCTTGGGGATACCAGGTCGAAGAATCTTTTATTCGTGCACTGGTACTTTCCCTCGAATTGAATAAGGGCATGCAGATGAGGTTCCCCATTCTCGTGAAGCTCTCTGCAAATTTTGATGTATAGTTTGTTAACTGGTGTTTGTAGGGTTTTCAATTGGGAAAGGGTTTCTGATAGGGAAAGAGAACAGTGGGGATAAGTGAGAAAATAATTTTTGGCATATATTTTAAAACGTTTTGGGGGAGCCATTTGGTCAATGTACACCGATTGACTTGGATTTCATTTGGTGCCTGCTATCGGTGTAATGGTGTACAATATATAGTTGTACACCAAATGGCATTTTGGTAAAAATCCCAATAATTTTGAATCCCCATAGCGCCCACCGTTCTAATATT-------------------------------------------------------------------------------------------------------
>a_AF024715
ACCGGATGGCCGCGCCTTTTCCTTTTATGTGGTCCCCACGAGGGTTACACAGACGTCACTGTCAACCAATCAAATTGCATCCTCAAACGTTAGATAAGTGTTCATTTGTCTTTATATACTTGGTCCCCAAGTATTTTGTCTTGCAATATGTGGGACCCACTTCTAAATGAATTTCCTGAATCTGTTCACGGATTTCGTTGTATGTTAGCTATTAAATATTTGCAGTCCGTTGAGGAAACTTACGAGCCCAATACATTGGGCCACGATTTAATTAGGGATCTTATATCTGTTGTAAGGGCCCGTGACTATGTCGAAGCGACCAGGCGATATAATCATTTCCACGCCCGTCTCGAAGGTTCGCCGAAGGCTGAACTTCGACAGCCCATACAGCAACCGTGCTGCTGTCCCCATTGTCCAAGGCACAAACAAGCGACGATCATGGACGTACAGGCCCATGTACCGAAAGCCCAGAATATACAGAATGTATCGAAGCCCTGATGTTCCCCGTGGATGTGAAGGCCCATGTAAAGTCCAGTCTTATGAGCAGCGGGATGATATTAAGCACACTGGTGTTGTTCGTTGTGTTAGTGATGTTACTCGTGGATCTGGAATTACTCACAGAGTCGGTAAGAGGTTCTGTGTTAAATCGATATATTTTTTAGGTAAAGTCTGGATGGATGAAAATATCAAGAAGCAGAATCACACTAATCAGGTCATGTTCTTTTTGGTCCGTGATAGAAGGCCCTATGGAAGCAGTCCAATGGATTTTGGACAGGTTTTTAATATGTTCGATAATGAGCCCAGTACCGCAACTGTGAAGAATGATTTGCGTGATAGGTTTCAAGTGATGAGGAAATTTCATGCTACAGTTATTGGTGGGCCCTCTGGAATGAAGGAACAGGCATTAGTTAAGAGATTTTTTAAAATTAACAGTCATGTAACTTATAATCATCAGGAGGCAGCCAAGTACGAGAACCATACTGAAAACGCCTTGTTATTGTATATGGCATGTACGCATGCCTCTAATCCAGTGTATGCAACTATGAAAATACGCATCTATTTCTATGATTCAATATCAAATTAATAAAATTTATATTTTATATCATGAGTTTCTGTTACATTTATTGTGTTTTCAAGTACATCATACAATACATGATCCACTGCTCTGATTACATTGTTAATGGAAATTACACCAAGACTATCTAAATACTTAAGAACTTCATATCTAGATACTCTTAAGAAACGACCAGTCTGAGGCTGTAATGTCGTCCAAATTCGGAAGTTGAGAAAACATTTGTGAATCCCCATTACCTTCCTGATGTTGTGGTTGAATCTTATCTGAATGGAAATGATGTCGTGGTTCATTAGAAATGGCCTCTGGCTGTGGTCTGTTATCTTGAAATAGAGGGGATTGTTTATCTCCCAGATAAAAACGCCATTCTCTGCCTGAGGAGCAGTGATGAGTTCCCCTGTGCGTGAATCCATGATTATTGCAGTTGAGGTGGAGGTAGTATGAGCAGCCACAGTCTAGGTCTACACGCTTACGCCTTATTGGTTTCTTCTTGGCTATCTTGTGTTGGACCTTGATTGATACTTGCGAACAGTGGCTCGTAGAGGGTGACGAAGGTTGCATTCTTGAGAGCCCAATTTTTCAAGGATATGTTTTTTTCTTCGTCTAGATATTCCCTATATGAGGAGGTAGGTCCTGGATTGCAGAGGAAGATAGTGGGAATTCCCCCTTTAATTTGAATGGGCTTCCCGTACTTTGTGTTGCTTTGCCAGTCCATCTGGGCCCCCATGAATTCCTTGAAGTGCTTTAAATAGTGCGGGTCTACGTCATCAATGACGTTGTACCACGCATCATTACTGTACACCTTTGGGCTTAGGTCTAGATGTCCACATAAATAATTATGTGGGCCTAAAGACCTGGCCCACATTGTTTTGCCTGTTCTGCTATCACCCTCAATGACAATACTTATGGGTCTCCATGGCCGCGCAGCGGAATACACGACATTCTCGGCGACCCACTCTTCAAGTTCATCTGGAACTTGATTAAAAGAAGAAGAAAGAAATGGAGAAACATAAACTTCTAAAGGAGGATTAAAAATCCTATCTAAATTTGAACTTAAATTATGAAATTGTAAAATATAGTCCTTTGGGGCCTTTTCTTTTAATATATTGAGGGCCTCGGATTTACTGCCTGAATTGAGTGCTTCGGCATATGCGTCGTTGGCAGATTGCTGACCTCCTCTAGCTGATCTGCCATCGATTTGGAAAACTCCAAAATCAATGAAGTCTCCGTCTTTCTCCACGTAGGTCTTGACATCTGTTGAGCTCTTAGCTGCCTGAATGTTTGGATGGAAATGTGCTGACCTGTTTGGGGATACCAGGTCGAAGAACCGTTGGTTCTTACATTGGTATTTGCCTTCGAATTGGATAAGCACATGGAGATGTGGTTCCCCATTCTCGTGGAATTCTCTGCAAACTTTGATGTATTTTTTATTTGTTGGGGTTTCTATGTTTTTTAATTGGGAAAGTGCTTCCTCTTTAGAGAGAGAACAATTGGGATATGTTAGGAAATAATTTTTGGCATATATTTTAAATAAACGAGGCATGTTGAAATGAATCGGTGTCCCTCAAAGCTCTATGGCAATCGGTGTATCGGTGTCTTACTTATACCTGGACACCTAATGGCTATTTGGTAATTTCATAAATGTTCATTGCAATTCAAAATTCAAAATTCAAAAATCAAATCATTAAAGCGGTCATCCGTATAATATT-----------------------------------------------------------------------------
>a_AF029217
ACCTGAGGGCCGCTTTCGGTGTACCCCACGCACCAATCAGGATGCGCCATTTGCGCTTATTTATTAACTGGGCCTCTATATATTGGGCTTTGTTGTGTATTGGATTTGCACCATGTTTAACCCACTAACTGAACCCCTCCCAGTTACTCCTCACGGTTTGATGTGTATGTTGGCTTTGAAATATTTGCAGGAGTTCGAGAAATCTGTACATTTGACTCCGTGTGATAATACTGAGTTGTTGTTACTCCGCCGTGTTATTCGTGCAAGGACTTACGATGAAGCGAAGCGCCGATACCATATATTCCACACCTTCCAAGGCTCGAAGGAGGTTGACGTTCGACACCCCTCGTGCGACTCCTGCGTCCTTAGGGCGTTCCAACAAAAGGCGGGCTTGGGAGAACCGGCCCATGAACCGCAAGCCCATGATGTACCGGCTTTGGAGGAGTCCTGATGTTCCGTATGGTTGTGAGGGTCCATGTAAGGTTCAGTCTTTCGAGGCCAGACACGACGTCAAACACACGGGAACTTTTCAGTGTTGTTCAGACGTTACTCGGGGAATGGGTTTGACTCATCGCGTTGGGAAGCGTTTCACCATAAAGACTATCGGTATCTGGGGCAAGATCTGGATGGATGATAACATCAAGTTGAAGAACCACACTAACATAGTCATCTTTTTCTTAGTGCGTGACCGGCGTCCTAGTGGAGAACCAGTTTCTTTTGGAAGTTTGTTTAATATGTTCGATAACGAGCCAACTACGGCCACTGTGAAGCAAGAATATCGTGATCGTTTTCAGGTTATGAGGAGGTTTCATGCATCTGTTACCGGTGGACAGTACGCTTCAAAGGAACAGGCGTTGGTTAAGCGTTTTTTCAGGAACATTAATCATCGAGTTGTTTACAACCAACAAGAAGGCGCAGAGTACAAGAATCATCATGAAAATGCTTTGATGTTGTATATGGCATGTAGTCATGCCTCTAATCCTGTGTACGCGACAATTAAAGTTCGCATTTATTTTTACGACTCCATTACGAATTAATAAAGATTGAATATTATTTCATATTTTGGGTCTACATCAATTGTTCCATGAATTACATCAAACAACACATGATCGCACGCTAAAATACATGTATTAATTGAAATGACACCTAATCTATCTAAATAACGCATAACTTGTGTTTTAAAGACTCTCAAGAAACGCCAGGTCTGACTCCGTAAGACTGTTGAGATAGTCAATGTCATCCAGCATTTGTGAATCCCCAAGGCTTTCCTGAGGTTGTGGTTGAACTGGAGTCGAATTACTATTTCGTGGAACGGTAATCCCATTACCCATTCGTGGTGGCTCATCACCTTGAAATATATTGCATTTGGGACTGTCCAGATATAGGCGCCATTCTGCGCTTGAGCTGCAGTGATGGACTCCCCTGTGCGTAAATCCATGGTTGGCACACTCTATTGCGAGGTAGTATGAACAACCACAGGTTAAATCAACTCGTCGGCGCCTGATCTGTTTCTTTTTAGCTATTCTGTGTCTGACTTTTATTGGAATTTGAGTAGAGCGGGAAGGAGATGTCGACGAAGATTGCATTCTTTAATGCCCACTGCTTTAAATCTTTATTTTTATCTTCATCCAAGAAGCTTTTATAGGAGCTATTTGGTCCTGGATTGCAGAGGAAGATAGTGGGAATTCCTCCTTTAATTTGAATTGGTTTCCCGTACTTTGTGTTGCTTTGCCAATCGTGCTGGGCACCCATGAATTCTTTAAAGTGCTTTAGATAGTGCGGATCGACGTCATCGATGACGTTATACCAGGCATTATTGCTATACACTTTTGGACTTAGGTCCAGATGACCGCATAGGTAATTGTGCGCACCTAATGATCTGGCCCACATTGTTTTCCCTGTTCTTGACTCCCCTTCAATGACTATGCTAATCGGTCTATCCGGCCGCGCAGCGGCATCCACCACGTTGATTGACGCCCAATCTTTCATGATCTGAGGAACGTTATTGAATGAGTTTAACCTAAACGGACAAGAATAGGGCTCTAATGGCTTACTGAAAATGCGATCTAAGTTGCTTTTAATGTTGTGGTAATGTAAGACGAAGTCCTTCGGAGCAAGTTCTTTCACAATGTTGAGAGCCTTCGTCGGACTTCCAGAGTTAATTGCTGCGGCGTAAGCGTCGTTGGCTGATTGTTGTCCTCCTCGGCTAGATCTTCCATCGATCTGGAATTCGCCCCATGAGATGGTGTCTCCATCCTTCTCGATATAGGACTTGACGTCGGAGCTCGATTTTGCTCCCTGAATGTTTGGATGAAACACGGCAGATCTGTTTCCAGAGACAAGGTCGAACAGTCTTGGATTTGTGATCTGGAGCTTACCTTCGAATTGTAGCAGTACGTGCAGATGAGGTTCCCCATCTTCGTGTAATTCCCTTGCTACCTTGATGAATTTCTTATTGACGGCTGTTGGTATCTGCCGGAGAAGCTCTAGGGCTTCCTCTTTCGGAAGAGAGCATCTGGGATAAGTGGCGAAAATGTTTTTGGCATTCACTCTAAACGCTCCGCTGCGTGGCATATTTGCAATTCTTGCGTTTACACCGATTGCTCTCAAAATCTTTTATCGCATATATTGGTGTAACGGGGTACCTAATATACTATATACCCCAATACACCTGGTAGTGACATCTGTCCCTAGTCCCCACACCTTTAGCGGCCCTCAGTATAATATT----------------------------------------------------------------------------------------------------------------------------------
>a_AF039031
ACCGGATGGCCGCGCGATTTTTTCCCTATGGGCCTTTCTTTAATGGGCTTTAATTTGGCCCAATCATAGTCTGTCTGCCAAACCTAAATAAATGAAAATACTTTGGCGCTAAGTTAGTCTTTTGTCTATAAATTAAAGCCTCTTGGCCCACTCTCTTTAACTCAAAATGCCTAAGCGTGACGCTCCATGGCGTTCAATGGCGGGAACCTCAAAGGTTAGCCGCAACGCTAATTACTCTCCCCGTTCAGGAATTGGGCCAAGAATTAACAAGGCCGCTGAATGGGTTAACAGGCCCATGTACAGGAAGCCCAGGATATACCGGACGCTCAGGACGCCCGATGTACCAAGAAGCTGTGAAGGGCCTTGTAAGGTCCAGTCTTTCGAGCAGCGACATGACATCTTACACACTGGTAAGGTTATATGCATATCTGACGTTACTCGCGGTAACGGTATTACCCACCGTGTCGGGAAGCGGTTTTGTGTTAAGTCCGTCTACATATTAGGCAAGATATGGATGGACGAGAATATCAAGCTCAAGAACCACACCAACAGCGTCATGTTCTGGCTAGTCAGAGATCGTAGACCGTATGGAACACCTATGGATTTCGGACAAGTGTTCAACATGTTCGACAACGAGCCTAGTACCGCCACAGTTAAGAACGATCTTCGTGATCGTTACCAGGTCATGCATAGGTTCTATGGCAAGGTGACAGGCGGACAGTATGCCAGCAACGAGCAGGCTATTGTCAGGCGGTTCTGGAAGGTCAACAACCACGTGGTCTACAATCATCAGGAAGCTGGCAAGTACGAGAACCATACCGAGAACGCCCTATTATTGTACATGGCATGTACTCATGCCTCAAACCCTGTATATGCAACGCTTAAGATTCGGATCTATTTTTATGATTCGATCTTAAATTAATAAAATTTTAATTTTATTGAATGATTTTCAAGTACATAATTTACATATGATCGGTCTGTTGCAAAACGAACAGCTCTAATTACATTGTTAATTGAAATAACGCCTAACTGATCTAAATACAACAGGACTAATTGTCTAAACCTAGCTAAATAAGTCGACCCAGAAGCTGTCATCGATGTCGTCCAGACTTGGAAGTTCAGGTAGGCTTTGTGGAGATCCAACGCTCTCCTGAGGTTGTGATTGAACCGGACTTGGACGGTGTATATCCTGGTCCTGGTGTATAGTATGTCCTCTACTCGGTTTATCTTGAAATAGAGGGGATTTTCTATCTCCCAGATAAACACGCCATTCTCTGCCTGACGTGCAGTGATGAGCTCCCCTGTGCGTGAATCCATGTCCTGCGCAGTCTATGTGGAAGTATATGGAGCAACCGCAATCTAAGTCAATGCGTCTCCTCCTGATGGCCCTCCTCTTAGCTTGTCTGTGTGCTTTCTTGATAGAGGGGGGCTGTGAGGGTGATGAAGACCGCATTCTTGAGAGTCCAGTTTTTGAGAGACGCATTTTCTATTTTCTCGAGGAAAGCTTTATAGCTGGAACCCTCGCCAGGATTGCAGAGCACGATTGATGGGATCCCTCCTTTAATTTGAACGGGCTTTCCGTACTTGCAATTTGATTGCCAATCTTTTTGGGCCCCGAGAAGTTCTTTCCAGTGCTTTAACTTTAGGTATTGCGGTGCGACGTCATCAATGACGTTATACTCCACTCCATTCGAATAGACCCTAGAATTGAAATCGAGATGACCGCTCAAGTAATTATGTGGGCCTAAGACCCGTGCCCACATCGTCTTGCCCGTTCGAGAGTCACCCTCAATTATGATACTAATAGGTCTCTCCGGCCGCGCAGCGGCACCCCTTCCGAAATAATTATCTGCCCACTCTTGCATCTCGTCAGGCACGTTAGTGAAAGAAGAGAGTTGAAACGGAGGAACCCACGGTTCTGGAGCCTTGGTAAATATTTTAGCTGCGTTAGCAACAAGATTATGATGTTGAAGGAAAAAGTGTTGTGGTTGTTCCTCCTTAATAATTTGCAGAGCTTCTGCGGCAGATGCAGCATTCAACGCCTTGGCATATGTATCGTTAACTGACTGTTGACCTCCTCTAGCAGATCTGCCGTCGATCTGGAATTCTCCCCATTCAACTGAATCTCCGTCCTTGTCGATATAGGACTTGACGTCGGAGCTCGATTTAGCTCCCTGTATGTTCGGATGGAAATGTGTTGACCTGGTTGGGGAGACCAGATCGAAGAATCTGTTATTCGTGCACTGATATTTACCTTCGAACTGGACAAGCACGTGGAGATGAGGTTCCCCATTCTCGTGCAATTCTCTGCAAATCTTGATGAATTTCTTGTTAGTCGGAGTGTTTAGGTTTTGTAGTTGGGAAAGTGCCTCCTCTTTGCTAAGAGAGCATTTGGGATATGTGAGGAAATAGTTTTTAGAGTTAATTCTAAAGCGTTTGGGTGGCATTTTTGTAATAAAGGCTGTGTACACCGATTGGAGCTCTCTCAAACTTACTCATTCAATCGGTGTATTGGGGTACTATATATACTATAACCCTCATTAGAGGATCTTGGACACGTGGCGGCCATCCGCTATAATATT------------------------------------------------------------------------------------------------------------------------------------------------------------------------------------------------------------------------------------------------------------------------------------
>a_AF049336
ACCGGATGGCCGCGCGCCCCCCTGGTGCCGTACACTCTCGCGCGATCTTTAATTTCAATTAAAGATGGTCCCAGACGCTTTCGTCCAATCAGGTCGCGTCTGACGAGTCTAGATATTTGCAACAACTTAGGGCCCAAGTTGTTGGGTGTCTGCTATAAATGAAAGAGACTTTGGCCCACTGCTTTTAACTCAAAATGCCTAAGCGCGAATTGCCATGGCGCTCTATGGCGGGAACCTCAAAGGTTAGCCGCAACGCTAATTATTCTCCTCGTGCAGGTAGTGGGCCAAGAGTTCACAAGGCCTCTGAATGGGTAAACAGGCCCATGTACAGGAAGCCCAGGATCTACCGGATGGTGAGGACCCCCGATGTGCCCAGAGGCTGTGAAGGCCCTTGCAAGGTCCAGTCTTATGAACAGCGTCACGACATCTCCCATGTCGGGAAGGTCATGTGCATTTCCGATGTGACACGTGGTAATGGCATTACCCACCGTGTGGGTAAGCGTTTCTGTGTTAAGTCTGTGTATATTCTAGGGAAGATTTGGATGGACGAGAACATTAAGCTGAAGAACCACACGAACAGTGTCATGTTCTGGTTGGTCAGAGACCGTAGACCGTATGGCACGCCTATGGATTTCGGTCAGGTGTTCAACATGTTCGATAACGAGCCTAGTACTGCCACGGTGAAGAACGATCTCCGTGATCGTTACCAGGTCATGCATAAGTTCTATGGCAAGGTCACTGGTGGACAGTATGCCAGCAACGAGCAGGCTATAGTGAAGAGATTCTGGAAGGTCAACAATCATGTGGTCTACAATCATCAAGAGGCTGGCAAGTATGAGAATCACACTGAGAACGCCCTGTTATTGTATATGGCATGTACCCATGCCTCTAATCCTGTGTATGCAACTCTGAAGATCCGAATCTATTTCTATGATTCGCTTATGAATTAATAAAATTTGAATTTTATTGAATGATTTTCCAGTACATGATTTACATACGCTCTGTCTGTCGCGAAACGTACAGCTCTAATTACATTGTTTAAGGAGATAATGCCTAATTGATCTAAGTACATGTTGACCAAACGCAGAAACCTAGCTAAATAAGTTGACCCAGAAGCTGTCATCGATGTCGTCCAAACTTGGAAGTTCAGGAAGGCTTTGTGGAGATGCAACGCTCTCCTCAGGTTGTGGTTGAACCTTATCTGTACGTGGTATATCCTCGTTCTGGTGTATAGCGGGTCCTCTACACTGTATATCCTGAAATAGAGGGGATTTTCTATCTCCCAGATATACACGCCATTCTCCGCCTGATGTGCAGTGATGAATTCCCCTGTGCGTGAATCCATGTCCCGTACAGCCTATGTGGAAGTAGATGGAGCACCCGCAATTTAGGTCAATTCTCCGCCTCCGTATGGCCCTCCTCTTGGCCTGCCTGTGTGCTTGCTTGATAGAGGGGGGCTGTGAGGGTGATGAAGATCGCATTCTTGATAGTCCAGTTCCTGAGACCTGTATTTTCCTCCTTGTCTAGGAACTCTTTATAGCTGGCACCCTCACCAGGATTGCAAAGCACGATTGCTGGGATTCCACCTTTAATTTGAACTGGCTTGCCGTATTTGCAATTTGACTGCCAATCTTTTTGGGCCCCCAGCAATTCTTTCCAGTGCTTTAGCTTTAGATATTGCGGTGCGACGTCATCAATGACGTTATACTCCACTTCGTTCGAATAGACTCGACCATTGAAGTCCAGGTGTCCACTGAGGTAATTATGTGGGCCTAACGCACGTGCCCACATCGTCTTCCCTGTTCTTGAATCACCTTCTACTATGAGACTTAATGGTCTGTCTGGCCGCGCAGCGGAACCCGAACCAAAAAATTCATCCGCCCATTCTTGCATCTCGTCGGGAACGTTAGTGAAAGAGGAGAGTTGAAATGGAGGAACCCACGGTTCCGGAGCCTTGGCGAATATCCTCTCTAAGTTGGAGCGGATGTTATGATTCTGCAAGACAAAATCTTTTGGCTGTTCTTCCCTTAAAACCGCTAAGGCAGATTGAACAGAATCTGCATTTAACGCCTTTGCATATGAATCATTAGCAGTCTGCTGGCCTCCTCTAGCTGATCTGCCGTCGATCTGGAACTCTCCCCATTCCACTGTATCACCGTCCTTGTCGATGTAAGACTTGACGTCGGAGCTGGATTTAGCTCCCTGTATGTTTGGATGGAAATGTGCTGACCTGGTTGGGGAGACCAGATCGAAGAATCTGTTATTCGTGCACTGGTATTTCCCTTCGAACTGTAAGAGCACATGGAGATGAGGCTCCCCATTTTCGTGAAGCTCTCTGCAGATTTTGATGAACTTCTTGTTCACTGTGGTATTTAGGCTTTGTAATTGGGAAAGTGCTTCTTCTTTGGTCAGAGAGCACTGTGGATAAGTGACCAAATAGTTTTTGGACTGAACTCTAAATTTCTTTGGCGGTGGCATGGTGGCATTTTTGTAATAAGAAGTGGTACTCCAGTTGAGGTACTCCAATTGAGCCCCCTCAAACTTGCTCATTCAATTGGAGTATTAGAGTAACTTATATAGTAGAACCCTCTATAGAACTCTAAATCTGGTTCACACACGTGGCGGCCATCCGCTATAATATT------------------------------------------------------------------------------------------------------------------------------------------------------------------------------------------------------------------------
>a_AF068636
ACCGGATGGCCGCCCGCCGCGCCCCCCCTGGGCCCACATATTAAAGCCGTCCAATCACAAAGCGTCCTGGAAGTCTAATTGTTTAAAATAAGCCTATAAATACATTGGAGTCCGTCTATACCCCACCAACTTTAATTTAAAATGGTTAAGAGGGACGCCCCATGGCGTTTAATGGCGGGGACCACTAAAGTTAGTCGCAACGCCAATTTCTCGCCACGTGGAGGTATGGGCCCTAAGGCCGCTGCTTGGGTTAACAGGCCCATGTACAGGAAGCCCAGAATTTATCGCACTTTGAGAGGGCCTGATGTTCCTAAAGGTTGTGAAGGCCCATGTAAGGTACAGTCTTTCGAGCAGCGTCATGATATTTCTCATGTTGGTAAGGTAATCTGTATATCCGATGTAACTCGTGGTAACGGTATTACCCACCGTGTTGGCAAGCGTTTTTGTGTGAAGTCTGTGTATATTCTAGGTAAAATATGGATGGATGAGAACATAAAGCTGAAGAACCACACGAACAGCGTCATGTTTTGGTTGATTCGTGACAGGAGACCCTATGGTACCCCTATGGATTTTGGTCAGGTGTTTAACATGTATGACAATGAGCCGAGTACTGCTACCGTCAAGAACGATCTTCGCGATCGATTTCAAGTCATGCATAGGTTCTATGCCAAAGTAACTGGTGGTCAGTATGCCAGTAACGAGCAGGCATTGGTTCGGCGATTTTGGAAGGTTAACAACTACGTCGTGTATAACCATCAGGAAGCAGGAAAATACGAGAATCACACGGAGAATGCTCTGTTATTGTATATGGCATCTACTCATGCTTCTAATCCTGTGTATGCTACCTTGAAAATTCGTAGTTATTTTTATGACTCCATTTCGAATTAATAAAGATTAAATTTTATTGAATGTCTTTCGAGCACACAATTTACATATGGTTTATCCGTTGCGAAACGAACAGCTCTAATGACATTGTTAAGCGAAACAACACCTAATTGATCTAAATACATTAAAACTAAATCTTTAAATCTATTTAAATATGTCGTCCCAGAAGCTTGAACTGATGTCGTCCAGATTTGGAAGTTCAGGTATGCTTTGTGTAGACTCAACGCCTTCCTCAGGTTGTAGTTGAACCGTATTTGGATGGTGTATATTCTGGTTGTGGTGTATATTGGCTCCTCCACTTGGATTATCTTGAAATAGAGGGGATTTGGAACCTCCCAGATAAAAACGCCATTCATTGCTTGATGAGCAGTGATGGGTTCCCCTGTGCGTGAATCCATGGTTTCTGCAGTTGATGTGTACGTAAATTGAACAGCCACAGTCCAGGTCTAACCTTCTCCGTCTAATGACAGATTTGGATCTCTTCGCTCTCCTGTGCTGTGCTTTGATAGAGGGGGGAGTTGAGGAAGATGAATTTTGCATTGTGGATCGTCCACGCTCTGAGAGATGCGTTTTCATCTTTATCGAGGAAGTCTTTATAGCTAGCCCCCTCTCCTGGATTGCACAGCACGATTGAGGGTATTCCTCCTTTAGTTTGAACTGGCTTCCCGTATTTACAGTTGGACTGCCAGTCCTTTTGGGCCCCTATCAATTCTTTCCAATGCTTTAATTTCAAATAATTAGGGCTTATGTCATCAATGACGTTATATTCGACGTCATTCGAATAGACTCTGCCATTAAAGTCAAGATGTCCACTAAGATAATTATGTTTACCTAATGAACGGGCCCACATTGTTTTTCCAGTTCGACTATCTCCTTCGATGATGATACTTATCGGTCTATCTGCCCGCGCAGCGGCACCCCTCCCAAAGTAGTTGTCTGCCCATTCTTGCATCTCATCTGGAACGTTCGTGAAGGAGGAGAGTTGAAACGGAGGAACCCATGGTTCTGGAGACTTCTGAAATATTCTTGTTGCGTTCGCAACGAGATTGTGATGTTGAAGAAAGAAGTGTTGTGGTTGTTCCTCCTTTATTATTTGCAGTGCTTCCTCTGCAGAAGCTGCGTTTAACGCCTTTGCGTATGTATCGTTAGAAGACTGCTGACCTCCTCTAGCAGATCTTCCGTCGATCTGGAATTGTCCCCATTCAATTGTATCTCCGTCCTTGTCGATGTAGGACTTGACATCGGAGCTGGATTTAGCTCCCTGAATGTTCGGATGGAAATGTGCTGACCTGGTTGGGGATACCAAATCGAAGAATCTGTTATTCGTGCAGTTGTATTTTCCTTCGAACTGGATAAGCACATGAAGATGAGGTTCCCCATTATCGTGAAGCTCTCTACAGATCTTGATGAATTTTTTGTTTACAGGGGTGTGCAGAGCTTTGATTTGGGACAGTGCTTCTTCTTTGGCTAATGAACATATAGGGTATGTGAGGAAATAGTTTTTGGCTTTTATTGAGAATGAACCCTTCCGTGGCATTTTTGTAATAAGGGATGTTCCCCCAATTGCTCCGCTCTCAAAACTCTATATGAATCGGGGGAACTGGGGGTACATTTATACTAGAACTCTCATTAAAGGGATTTGCAACACGTGGCGGCCATCCGCTATAATATT-------------------------------------------------------------------------------------------------------------------------------------------------------------------------------------------------------------------------------------------------------------------------------------------------------------
>a_AF068642
ACCGGATGGCCGCGATTTTTTTGGTGTCCTCTTAGCCCGGCCCAGGCCCAAACGCAAAGCTATTCTCGTCCTTTTATGGGACCACCACAAATAATTTATGTCCAATCATATTGCGTCTGACGAGTCTATATAATTATGACTTACCCACCAAGATGTGGTCCCTATAAATAAAGATGATTAGTCCCCATACCTCTTTAATTCAAAATGGTTAAGAGGGATGCCCCATGGCGACTATCGGCGGGGACCTTTAAGGTTTCCCGCTCTTCTAACTATTCGCCTCGTGGAGGTATGGGCCCTAAATTGGATAAGGCCGCTGCGTGGGTTAATAGGCCCATGTACAGGAAGCCCAGGATTTATCGGACGCTGAGAGGGCCCGACGTTCCCAAAGGCTGTGAAGGACCTTGCAAAGTCCAGTCTTACGAGCAGCGGCACGACATCAGTCACGTTGGTAAGGTGATGTGCATATCTGACGTGACTCGTGGCAACGGTATAACACATCGTGTAGGCAAGCGCTTTTGCGTCAAGTCTGTATATATTTTAGGGAAGATATGGATGGACGAGAATATCAAGTTGAAGAACCATACTAACAGCGTTATGTTCTGGCTGGTTAGAGATCGTAGACCGTATGGAACTCCTATGGATTTTGGCCAAGTGTTCAACATGTTCGACAACGAGCCCAGTACAGCCACGGTCAAGAACGATCTCCGCGATCGGTACCAGGTTATGCACAAGTTTTACGCTAAGGTAACCGGTGGACAGTACGCGAGCAACGAGCAGGCGTTGGTTAAGAGATTCTGGAAGGTCAACAACCACGTGGTCTACAACCATCAGGAAGCAGGGAAATATGAGAATCATACAGAGAACGCGTTGTTATTGTATATGGCATGTACTCATGCATCTAACCCCGTGTATGCGACATTGAAAATTCGGATCTATTTTTATGATTCGATAATGAATTAATAAATATTAACTTTTATTTGATGATCTTCGAGTACATAATTTACATATGAACGGTCTGTTGCGAAACGCACAGCTCTAATAACATTATTAATTCCAATCACACCAAGCCTATCTAAGTACAACATTACTAAATGTCTAAAGCGACTTAAATAGCTCGTCCCAGAAGCTCGAACTGATGTCGTCCAGACTTGGAAGTTCAGGTAGGCTTGGTGTAGATTCAACGCCTTCCTGAGGTTGTAGTTGAACCGGATTTGGACGTGGTATACTCTGACCCACGTATGAACTGGATCCTCTACTCTGATTATCTTGAAATAGAGGGGATTTGGAACCTCCCAGATAAAAACGGAATTCTCTGCCTGAGACGCAGTGATGTTCTCCCCGGTGCGTGAATCCATTATCCGCGCAGTTAATGTGGAGGTATATGGAACAGCCGCAGTTCAAGTCAATCCGTCGTCGACGTATGGCTCTCTTCTTGGCAATCCTGTGCTGTGGCTTGATAGAGGGGGGAGTTGAGGAAGACGAATTTAGCATTTTTTAATGTCCAAGCTCTCAGTGATGCATTTTCCTCTTTGTCGAGGAAATCTTTATAGGACCCCCCCTCTCCTGGATTGCACAGCACGATTGATGGGATACCCCCTTTAATTTGAACCGGCTTTCCATATTTACAGTTGGACTGCCAGTCCCTTTGGGCCCCAATCAATTCCTTCCAATGCTTTAGCTTTAGGTATTGCGGATTGACATCATCTATGACGTTATACTCCACTTGATTGGAGTATACTTTGGAATTGAAATCGAGATGACCGCTCAGATAATTATGTGGGCCTAAAGCACGAGCCCACATTGTCTTGCCTGTTCGTGAATCCCCTTCGACTATCAAACTAATCGGTCTCTCCGGCCGCGCAGCGGCACCCCTTCCAAAATAATCATCCGCCCACTCTTGCATCTCTTCCGGGACGTTAACAAACGACGATAGTGGAAACGGGGGAACCCATGGATCCGCAGCTTTTTTAAAGAGGCGCTCGACGTTAGCCCTTACATTATGATAACTGACGATAAACGTTTTAGGATCACCAGCCTTTATAATGTCGAGAGCCTCTCCCGCACTTGCTGCATTGACGGCGTTGTGGTATACGTCGTCTTTATTGGACTTTGTTCCCCCAGACACCTTATATTGCCCGGATTCACAATAATCGCCGTCCTTGGTGATGTAATTCTTGACGGCGTTGGTGTCTTTGGCTCCTTGAATGTTCGGGTGAAAACAGGTTGACCGTCTGGGGTGAGATATGTCGAAAAATCTAGCATCCTTGATGTTGGACTTGCCAGATAATTGTATGAGGCAGTGTAAGTGCGGGAACCCATCGCGATGTTCCTCTCTTGCGACTCTGATATACGTCGGTTTGACGACTGACCAAGACAGATGTTGAAGCATCTGAAGAACTTCATCTTTGGGAACATCGCACTGCGGATATGTGAAGAAAATGCTTTTGGCAGCAAGACGAAATGAATTAGGGTTCCGTGGCATTTTTGTAAATATAAGCCAGGACACCAGGGTGACTCTCTCATAAAACCTATTATTGCTGGTGTCCTGGTGTCCCATTTATACTAAAAGTCTCTGGGGGACACTAGGGGCAAAAGCGGCCATCCGCAATAATATT---------------------------------------------------------------------------------------------------------------------------------------------------------------------------------------------------------------------------------------------------
>a_AF071228
ACCGGATGGCCGCGCCTTTTCCTTTTATGTGGTCCCCATGAGGGTTCAACAGACGTCACTGTCAACCAATCAAATTGCATCCTCAAACGTTAGATAAGTGTTCATTTGTCTTTATATACTTGGTCCCCAAGTAGTTTGTCTTGCAATATGTGGGATCCACTTCTAAATGAATTTCCTGAATCTGTTCACGGATTTCGTTGTATGTTAGCTATTAAATATTTGCAGTCCGTTGAGGAAACTTACGAGCCCAATACATTGGGCCACGATTTAATTAGGGATCTTATATCTGTTGTAAGGGCCCGTGACTATGTCGAAGCGACCAGGCGATATAATCATTTCCACGCCCGCCTCGAAGGTTCGCCGAAGGCTGAACTTCGACAGCCCATACAGCAGCCGTGCTGCTGTCCCCATTGTCCAAGGCACAAACAAGCGACGATCATGGACGTACAGGCCCATGTACCGGAAGCCCAGAATATACAGAATGTATCGAAGCACTGATGTTCCCCGTGGATGTGAAGGCCCATGTAAAGTACAGTCTTATGAGCAACGGGATGATATTAAGCATACTGGTATTGTTCGTTGTGTTAGTGATGTTACTCGTGGATCTGGAATTACTCACAGAGTGGGTAAGAGGTTCTGTGTTAAATCGATATATTTTTTAGGTAAAGTCTGGATGGATGAAAATATCAAGAAGCAGAACCACACTAATCAGGTCATGTTCTTCTTGGTCCGTGATAGAAGGCCCTATGGAAACAGCCCAATGGATTTTGGACAGGTTTTTAATATGTTCGATAATGAGCCCAGTACCGCAACAGTGAAGAATGATTTGCGGGATAGGTTTCAAGTGATGAGGAAATTTCATGCTACAGTTATTGGTGGGCCCTCTGGAATGAAGGAACAGGCATTAGTTAAGAGGTTTTTTAGAATTAACAGTCATGTAACTTATAATCATCAGGAGGCAGCCAAGTACGAGAACCATACTGAAAACGCCTTGTTATTGTATATGGCATGTACGCATGCCTCTAATCCAGTGTATGCTACTATGAAAATACGCATCTATTTCTATGATTCAATATCAAATTAATAAAATTTATATTTTATATCATGAGTTTCTGTTACATTTATTGTGTTTTCAAGTACATCATACAATACATGATCAACTGCTCTGATTACATTGTTAATTGAAATTACACCAATACTATCTAAATACTTAAGAACTTGATGTCTAAATACTTTTAAGAAACGACCAGTCTGAGGCTGTAATGTCGTCCAAATTCGGAAGTTGAGAAAACATTTGTGAATCCCCAATACCTTCCTGATGTTGTGGTTGAATCTTATCTGAATGGAAATGATGTCGTGGTTCATTAGAAATGGCCTCTGGCTGTGTTCTGTTATCTTGAAATAGAGGGGATTGTTTATCTCCCAGATAAAAACGCCATTCTCTGCCTGAGGAGCAGTGATGAGTTCCCCTGTGCGTGAATCCATGATTGTTGCAGTTGAGGTGTTGGTAGTATGAGCAGCCACAGTCTAGGTCTATACGCTTACGCCTTATTGGTTTCTTCTTGGCTATCTTGTGTTGGACCTTGATTGATACTTGCGAACAGTGGCTCGTAGAGGGTGACGAAGGTTGCATTCTTGAGAGCCCAATTTTTCAAGGATATGTTTTTTTCTTCGTCTAGATATTCCCTATATGAGGAGGTAGGTCCTGGATTGCAGAGGAAGATAGTGGGAATTCCCCCTTTAATTTGAATGGGCTTCCCGTACTTTGTGTTGCTTTGCCAGTCCCTCTGGGCCCCCATGAATTCTTTGAAGTGCTTTAAATAATGCGGGTCTACGTCATCAATGACGTTGTACCATGCATCATTACTGTACACCTTTGGGCTTAGGTCTAGATGTCCACATAAATAATTATGTGGGCCTAGAGACCTGGCCCACATTGTTTTGCCTGTTCTGCTATCACCCTCAATGACAATACTATTAGGTCTCCATGGCCGCGCAGCGGAAGACACGACGTTCTCGGACACCCATACTTCAAGTTCATCTGGAACTTGATTAAAAGATGAAGATAAAAAGGGAGAAATATAAGGAGCCGGAGGCTCCTGAAAAATTCTATCTAAATTACTATTTAAATTATGAAATTGTAAAATATAATCTTTCGGTATTAATTCTTTAATGATTCTAAGAGCCTCTGACTTACTGCCTGAGTTAAGAGCTGCGGCGTAAGCGTCATTGGCTGACTGCTGACCCCCACGTGCAGATCGTCCGTCGATCTGAAACTCACCCCAGTCGACGGTGTCTCCGTCCTTATCGACATAAGACTTGACGTCTGAACTGGATTTAGCTCCCTGAATGTTTGGATGGAAATGTGCTGCCCTGCTTGGGGATACCAGGTCGAAGAATCGCTGATTTTGGCACTTGAATTTCCCTTCAAATTGGATAAGCACATGGAGATGTGGTTCCCCATTCTCGTGGAGTTCTCTGCAAACTTTGATGTATTTTTTATTTGTTGGGGTTTCTAGGTTTTTTAATTGGGAAAGTGCTTCTTCTTTCGTTAAGGAGCACTTAGGATATGTGAGGAAATAATTTTTGCAATTTATTTGGAAGCGCTTAGGGGGAGCCATATGGTCAATGAGTACCGATTGACCAAGATTTTTACACTTATCCCTGGTGTATCGGTACTCAATATATAGGGAGTACCAAATGGCATATTGGTAATTTTGTAAAAGTACAATGCAATTCAAAATTCAAAATTCAAAAATCAAATCATTAAAGCGGCCATCCGTATAATATT-------------------------------------------------------------------
>a_AF084006
ACCGGATGGCCGCGAAAAAATAAAGTGGTCCCCCTCACGTGAATGATGTCGACTGGTCGACGAATGAGAATCGCGCGTCATCGCTTATTTAAGTTTTTTGTCTTATATATACTTGGGCCCTAAGTATTTAGGCTTAAAAATGTGGGATCCTTTAGTCCACGAATTTCCTGAAACCGTTCACGGTTTCCGTTGTATGCTCGCCAACAAATATTTATTGGCTATTGAATCAAAATACGCTCCGGATACATTGGGCTACGAATTGATCAGGGATTGCATTGGGGTTGTTAGGTCTCGAAATTATGAGCAAGCGACCAGCAGATATCGTGATATCTACACCCGCCTCCAAGGTGCGACGGAAGCTGAACTTCAACAGTCCGTTCAAGAGCGCTGCTGCTGTCCCCACTGTCCGCGTCACAAGAAGGCGGACATGGGTGAATCGGCCCATGTACCGAAAGCCCATGATGTACAGGCTGTTCAGAAGCCCTGATGTTCCACGGGGCTGTGAAGGCCCATGTAAGGTCCAGTCATATGAGCAGCGTCATGATGTGGCCCATGTGGGTAAGGTCCTTTGTGTTTCTGATGTCACTCGAGGTACTGGAATAACTCATCGCACTGGGAAGAGATTTTGTATTAAATCTATTTATGTTTTGGGTAAGATCTGGATGGATGACAACATTAAGACGAGGAACCATACGAATACAGTTATGTTCTTCTTGGTCCGTGATAGGAGGCCCTATGGGACTCCGAAGGATTTTGGGCAGGTGTTTAATATGTATGACAATGAGCCCAGCACAGCTACTGTTAAGAACGACATGAGGGATGGCTTTCAGGTTATCAAGAAGTGGTCCGCAACTGTCACTGGTGGGCAATATGCGTCTAAGGAGCAGGCTATTATCAATAGGTTTTATAAAATATATAACCATTGTACTTACAATCATCAGGAAGCTGCAAAGTATGAGAATCATACGGAGAATGCATTATTATTGTATATGGCATGTACCCATGCCTCTAACCCAGTGTATGCTACGTTGAAGATACGGATCTATTTCTATGATTCGACCCAGAATTAATAAAAATTAAATTTTATATCATGATTTTCGATTACATCAAATGTTGACTCTAATACATCATACAATACATGATCAACTGACCTAATTACATTGTTAATGCTAATAACTCCTAACCTATCTAAATACTTCATGACTTGGGTCTTAAATACCCTCAAGAAACGCCAAGTCGCTGGTTGTAAGCGAGTGAAAACTGTGAAGTCCATGAAGCATTTGTGTATCCCCAATGCTCTCCTCAGGTTGTGATTGAACTGTATCCGGACTTGAATGATGTCGTGGTTGTAGTTGAACGGGCGCTGGTGGTGCTCTATGATCTTGAAATAGAGGGGATTTGGAACCCTCCAGATATATTCTCCATTCATCGCTTGACGAGCAGTGATGGGTTCCCCTGTGCGTGAATCCATGGTTATGGCAGTTGAAATGCAGGTAGTAAGAACACCCGCACGTCAAGTCAATTCTCTTCCTCCGGATGGACCTCTTCTTCGCTATTTTGTGTTGGACCTTGATAGGTACCTGAGTACAACGGCTCGTTGAGGGTGATGAATTCTGCATTTTTTAAAGCCCAGGCTTTTAATGCGCTGTTTTTCTCCTCATCGAGGTACTCTTTATAGCTGGAGTTGGGTCCTGGATTGCAGAGGAAGATTGTGGGTATTCCACCTTTAATTTGAACTGGCTTGCCGTATTTGGTGTTGCTTTGCCAATCTCTCTGGGCCCCCATGAATTCTTTGAAATGTTTCAGATAATGCGGATCAACGTCATCAATGACGTTATACCACGCATCATTTGAGTACACTTTAGGGCTTAAATCAAGGTGCCCACATAAATAATTATGTGGACCCAATGAACGCGCCCAAACAGTCTTCCCTGTCCTAGACTCACCCTCTATTACTATACTTATGGGTCTCAATGGCCGCGCAGCGGCATCCTTCACATTCTCGGCGACCCACTCCTCCAGTACTTCTGGAACTCGATCAAAAGAAGAAGATGAAAAAGGAGAAACATAAACCTCCAACAGAGGTGTAAAAATCCTATCTAAATTACTATTTAAATTATGGAATTGTAAAACATAATCCTTAGGGGCTAATTCCCTAAGGACGTTAAGAGCCTCTGACTTACTTCCAGTGTTAAGCGCCTGGGCGTAAGCGTCATTGGCTGATTGTTGTCCCCCTCTTGCAGATCGTCCATCGATCTGAAACTCTCCCCATTCGAGGGTGTCTCCGTCCTTCTCCAGATAGGACTTGACGTCTGAGGAGCCCTTAGCTCCCTGAATGGTCGGATGGAAATGTGCTGACCTGGTGGGGGAGACCAGGTCGAAGAATCGTTGATTCGTGCAGACGTATTTGCCTTCGAACTGGATAAGCACGTGGAGATGAGGCTCCCCATTCTCATGGAGTTCTCTGCAAATTTTGAGGTATTTTTTATTAGTTGGGGTATTTAAAGACTGAAGTTGGGAAAGTGCTTCTTCCTTTGAGAGAGAGCACTTAGGATATGTGAGAAAGAAATTTTTGGCTTGTATTCTAAAACGCTTAGGGGGTGCCATGTCAGCAAAATGAATTGGAGACAATCAAACTTGCTAAATGAATTGGAGACTGGAGTACAATATATAGGTGTCTCCAAATGGCATTTTGGTAATTTGGAGAATTCTCAAAAGTAAATAATTCAAAATTCAAAATCCTCAAGCGGCCATCCGTCTAATATT--------------------------------------------------------------------------------------------
>a_AF084007
ACCGGATGGCCGCGAAAAAATAAAGTGGTCCCCCCCACGTGATTGATGTTGACTGGTCGACGAATGAGAACCGCGCCTCATCGCTTAGATAATTATTTTGTCGTATATATGCTTGGGCCCTAAGTATTTAGGCCCATAAAATGTGGGATCCTTTAGTCCACGAATTTCCTAAAACCGTTCACGGTTTCCGTTGTATGCTCGCCAACAAATATTTGTTGGCTGTTGAATCAAAATACGCTCCGGATACATTGGGTTACGAATTGATCAGGGATTGCATTGGGGTTGTTAGGTCTCGAAATTATGAGCAAGCGACCAGCAGATATCGTGATATCTACACCCGCCTCCAAGGTGCGACGGAAGCTGAACTTCAACAGTCCGTTCAAGAGCGCTGCTGCTGTCCCCACTGTCCGCGTCACAAGAAGGCGGACATGGGTGAATCGGCCCATGTACAGAAAGCCCATGATGTACAGGCTGTTCAGAAGCCCTGATGTTCCACGGGGCTGTGAAGGCCCATGTAAGGTTCAATCATATGAACAGCGTCATGATGTGGCCCATGTCGGTAAGGTCCTTTGTGTTTCTGATGTCACAAGGGGTACGGGAATAACTCATCGCACTGGGAAGAGATTTTGTATTAAATCTATATATGTTCTGGGCAAGATATGGATGGATGACAACATCAAGACTAGGAATCATACGAATACAGTTATGTTCTTCTTGGTCCGTGATAGGAGGCCCTATGGGACTCCTAAGGATTTGGGGCAGGTCTTCAACATGTATGACAATGAGCCCAGTACTGCTACTGCGAAGAATGATATGAGGGATGGCTTTCAAGTTATCAAGAAGTGGTCCGCAACTGTCACTGGTGGGCAATATGCGTCCAAGGAGCAGGCGATTATTAATAGATTTTATAAAATTTATAATCATTGTACTTATAATCATCAGGAAGCTGCAAAGTATGAGAATCATACTGAGAATGCATTATTATTGTATATGGCATGTACACATGCCTCTAACCCAGTGTATGCTACTTTGAAAATACGGATCTATTTCTATGATTCGATTCAGAATTAATAAAAATTATATTTTATATCATGGTTTTCGATTACATCAAATGTTGACTCCAATACATTATACAATACATGATCAACTGATCTAATTACATTGTTAATGCTAATAACTCCTAAACTATCTAAATACTTCATGATTTGGGTCTTAAATACCCTCAAGAAACGCCAAGTCGCTGGTTGTAAGCGAGTGAAAACCTTGAAATCCAGGAAGCATTTGTGTATCCCCAATGCTTTCCTCAGGTTGTGATTGAACTGTATCCGGACTTGAATGATGTCGTGGTTGTAGTTGAACGGGCGCTGGTGGTGCTTTATGATCTTGAAATAGAGGGGATTTGGAACCCTCCAGATATACTCGCCATTCATCGCTTGACGAGCAGTGATGGGTTCCCCTGTGCGTGAATCCATGGTTGTGGCAGTTGAAATGCAGGTAGTAAGAACACCCGCACGGCAAGTCAATTCTCTTCCTCCGGATGGACCTCTTCTTCGCTATTTTGTGTTGGACCTTGATAGGTACCTGAGTACAACGGCTCGTCGAAGGTGATGAATTCTGCATTTTTTAAAGCCCAGGCTTTTAATGCGCTGTTCTTTTCCTCATCGAGGTACTCTTTATAGCTGGAGTTGGGTCCTGGATTGCAGAGGAAGATAGTGGGAATTCCACCTTTAATTTGAACTGGTTTGCCGTACTTGGTGTTGCTTTGCCAGTCTCGCTGGGCCCCCATGAATTCTTTGAAATGTTTCAAATAATGCGGGTCCACGTCATCAATGACGTTATACCATGCATCATTTGAATATACTTTAGGGCTCAAATCAAGGTGCCCACATAAATAATTATGGGGGCCCAATGACCGCGCCCAAACAGTCTTCCCTGTCCTAGACTCACCCTCTATTACTATACTTATGGGTCTCAACGGCCGCGCAGCGGGATCCTTCACATTCTCGGCGACCCACTCCTCCAGTACTTCTGGAACTCGATCAAAAGAAGAAGATGAAAAAGGAGAAACATAAACCTCCAACGGAGGTGTAAAAATCCTATCTAAATTACTATTTAAATTATGAAATTGTAAAACATAATCCTTAGGGGCTAATTCCCTAAGGACGTTAAGAGCCTCTGACTTACTTCCAGTGTTAAGCGCCTGGGCGTAAGCGTCATTGGCTGATTGTTGTCCCCCTCTTGCAGATCGTCCATCGATCTGAAACTCTCCCCATTCGAGGGTGTCTCCGTCCTTCTCCAGATAGGACTTGACGTCTGACGAGCTCTTAGCTCCCTGAATGTTCGGATGGAAATGTGCTGACCTGGTGGGGGAGACCAGGTCGAAGAATCGTTGATTCGTGCAGACGTATTTGCCTTCGAACTGGATAAGCACGTGGAGATGAGGCTCCCCATTCTCATGGAGTTCTCTGCAGATTTTGAGGTATTTTTTATTAGTTGGGGTATTTAAAGACTGAAGTTGGGAAAGTGCTTCTTCCTTTGAGAGAGAGCACTTAGGATATGTGAGAAAGAAATTTTTGGCTTGTATTCTAAAACGCTTAGGGGGTGCCATGTCAGCAAAATGAATTGGAGACAATCAAACTTGCTAAATGAATTGGAGACAGGAGTACAATATATAGGTGTCTCCAAATGGCATTTTGGTAATTTGGAGAATTCTCAAAAGTAAATAATTCAAAATTCAAAATCCTCAAGCGGCCATCCGTCTAATATT-------------------------------------------------------------------------------------------
>a_AF101476
ACCGGATGGCCGCGCGATTTTTCCCCCCTTGTACGTGGACGGTCACGATTGTCTCTTTCCGCCCGCACGCTCCTCTTTAATTTGAATTAAAGCTCTCCGCTTTCGTCTCGTCCAATCATGTAACGCCTGACGAGCTTAGATATTTTTAACTACTTGGGCTCGAAGTAGTTATCGTTATAAATTAAAGAGGCTTTTGGCCCACTGAATTCAATTCAAAATGCCTAAGCGCGATCTACCCTGGCGCTCGATCGCGGGAACTTCGAAGGTGAGCCGCAATGCCAATTATTCCCCTCGTGGAGGAAGTGGGCCTCGAATTAACAAGGCCGCTGAATGGGTTAACAGGCCCATGTACAGGAAGCCCAGGATCTACCGGACGCTGAGAACGCCTGACGTTCCAAGAGGATGTGAAGGCCCATGTAAGGTCCAGTCCTATGAACAGCGCCACGATATTTCACATACAGGTAAGGTTATGTGCATATCCGACGTGACACGTGGTAATGGTATCACTCACCGTGTGGGTAAGCGTTTCTGTGTTAAGTCTGTGTACATTCTCGGTAAGATCTGGATGGATGAGAACATCAAGCTGAAGAACCACACGAATAGTGTTATGTTCTGGTTGGTCAGGGATCGTAGACCGTATGGCACTCCCATGGATTTCGGTCAAGTGTTCAACATGTTTGACAACGAGCCCAGCACTGCTACGGTGAAGAACGATCTACGCGATCGATTCCAGGTCATGCACAAATTCTATGGGAAGGTGACAGGTGGACAGTATGCCAGCAACGAGCAGGCGATAGTCAAGCGCTTCTGGAAGGTCAACAATCATGTGGTCTACAATCATCAAGAGGCTGGCAAGTACGAGAATCATACGGAGAACGCTTTGTTATTGTACATGGCATGTACGCATGCCTCTAACCCTGTATATGCAACGCTTAAGATCCGGATCTACTTCTATGATTCGATCATGAATTAATAAAGTTTGAATTTTATTGAATGATTTTCCAGTACATAACTAACATACGACCTGTCTGTTGCGAAACGAACAGCTCTGATTACATTGTTAATGGAAATAACGCCTAACTGATCTAAATACATATTAACTAAATGTCTAAACCTAGCTAAATAGGTCGACCCAGAAGCTATCATCGATGTCGTCCAGACTTGGAAGTTCAGGTAGGCTTTGTGGAGATGCAACGCTCTCCTCAGGTTGTGGTTGAACCGTATCTGAACGTGGTAAACCCTGGTTCTCGTATACGGTAGATCCTCCACTTTGTACATCTTGAAATAGAGGGGATTTTCTATCTCCCAGATATACACGCCATTCTCCGCCTGAGGTACAGTGATGAATTCCCCTGTGCGTGAATCCATGCCCCGTGCAGCCTATGTGGAAGTATATGGAGCACCCGCACCGTAAATCAATCCGCCTCCTCCTGATGGCCCTTTTCTTGGCTTGCCTGTGCGCTGTCTTGATAGAGGGCGGATGTGAGGGTGATGAAGATCGCATTCTTTATGGTCCAATTTCTCAGTGATGCGTTTTCCTCTTTGTTGAGGAAATCTTTATAGCTGGCACCCTCACCAGGATTGCAAAGCACGATTGCTGGGATCCCTCCTTTAATTTGAACTGGCTTACCGTACTTGCAATTGGATTGCCAGTCCTTCTGGGCCCCCAGAAGTTCCTTCCAGTGCTTTAACTTTAGATAGTGCGGTGCGACGTCATCAATGACGTTATACTCCACTTCGTTCGAGTAGACCTTTGGGTTGAAGTCCAGATGACCACTTAGGTAATTATGTGGGCCTAATGCCCTAGCCCACATCGTCTTCCCTGTCCTCGAATCACCTTCCACGATGATACTAATAGGTCTTTCCGGCCGCGCAGCGGAACCTCTTCCAAAATAATCATCCGCCCACTCTTGCATCTCGTCTGGAACGTTAGTGAACGAAGAGAGTTGAAACGGAGGAACCCACCGTTCCGGAGCCTTTGCGAATATTCTCTCTAGGTTGGAGCGGATGTTATGATTATGCAGGACAAAATCTTTTGGCTGCTCTTCCTTTAAAACCGCCATGGCAGATTGAACAGATCCTGCATTCAACGCCTTGGCATATGAGTCGTTAGCAGATTGCTGACCTCCTCTAGCTGATCTGCCGTCGATCTGGAATTCTCCCCACTCAACTGTATCTCCGTCCTTGTCGATGTAGGACTTGACGTCGGAGCTGGATTTAGCTCCCTGTATGTTCGGATGGAAATGTGCTGACCGGGTTGGGGAGACCAGATCGAAGAATCTGTTATTCGTGCACTGGTACTTCCCTTCGAATTGGATGAGAACGTGGAGATGAGGCTCCCCATTCTCATGTAACTCTCTGCAAATCTTGATGTATTTCTTGTTAACTGGCGTTTTTAGGGTTTGTAATTGGGAAAGTGCTTCTTCTTTGCTAAGAGAGCACTGGGGATATGTGAGGAAATAGTTTTTGGCTGAGACTTTGAAACGTTTAACCGATGGCATTTTTGTAATAAGATGGGTGTACTCCGATTGAGCTCTCAAACTTCTGTGCTATGTTTTGGGGTAAAGGGGACAATATATACTAGAACTCTTAGTAGCACTTTAGCGACACGTGGCGGCCATCCGATATAATATT--------------------------------------------------------------------------------------------------------------------------------------------------------------------------------------------------------------------------------
>a_AF102276
ACCGAATGGCCGCGCAAATTTTTAGGTGGGCCCTCAACCAATGAAATGCACGCTACAATGCTTCTTTAGTGCGTGGGGACCATTAAATAGACTTGCTCACCAAGTTTGGATCCACAAACATGTGGGATCCATTATTGCACGAATTTCCAGAAAGCGTTCATGGTCTAAGGTGCATGCTAGCTGTAAAATATCTGCACCGAGATAGGAAAAGGAACTATTCCCCCAGACACAGTTCGGCTACCGATCTTGTCCGAGATCTCATCCTTGTCCTTCGAGCGAAGAACTATGGCGAAGCGACCAGCAGATATCATCATTTCAACGCCCGCATCGAAGGTACGCCGACGTCTCAACTTCGACAGCCCCTATGGAACTCGTGCAGTTGTCCCCATTGCCCGCGTCACAAAAGCAAAGGCCTGGACCAACAGGCCGATGAACAGAAAACCCAGAATGTACAGAATGTATAGAAGTCCCGACGTGCCAAGGGGCTGTGAAGGCCCTTGTAAGGTGCAGTCTTTTGAATCTAGGCACGATGTATCGCATATTGGCAAGGTCATGTGTGTTAGTGACGTTACACGAGGAACTGGACTCACACATCGCGTAGGGAAGCGATTCTGTGTGAAATCCGTATATCTGCAGGGCAAGATATGGATGGATGAAAACATCAAGACAAAAAACCATACTAACAGTGTCATGTTTTTTTTGGTTCGTGACCGTCGTCCTACAGGAACACCCCAAGACTTCGGGGAAGTTTTTAACATGTTTGACAATGAACCGAGCACAGCAACGGTGAAGAACATGCATCGTGACCGTTATCAAGTCTTACGGAAGTGGCATGCGACTGTGACGGGAGGAACCTATGCATCTAGGGAGCAAGCATTAGTTAGGAAGTTTGTTAGGGTTAATAATTATGTTGTTTATAATCAACAAGAGGTCGGCAAGTATGAGAATCATACTGAAAACGCATTAATGTTGTATATGGCCTGTACTCACGCATCAAATCCTGTATATGCTACTTTGAAAATCCGGATCTATTTCTATGATTCGGTAACAAATTAATAAATATCGAGCTTTATATCATATGAAGTCCATACATCAATCGTTTGTTCCAATACATTATCCAATACATGATAAACTGCCCTTATTACATTATAAATTCCTATGACACCCAACCTATCCAGGTACTTAAGGACCTGGGTTTTAAAGACTCTCAAGAAAATCCCAATCGGAGGGCGTAAGCCCGTCCAGATTTTGAAAGTTAGAAAACACTTGTGAAGTCCCAGGGCTTTCCGCAGGTTGTGGTTGAACTGTATTTGAATCTTGATTATGTCGTGCTGTGTTAAGAAGGGCCTGCTGTCGTGTTTCAAAATTTTGAAATACAGGGGATTTCGAATTTCCCAGGTATATACGCCACTCTCTGCTCGATCCGCAGTGATGTACTCCCCTGTGCGTGAATCCGTGATCATGGCAGTTGATTGATATATAATACGGTGCACCCACACTGCAAATCAACTCGCCTCCTGCGAGTGCTCTTCTTCTTCTTCTGTGGGAGCGATGTTTTCGCGACCGGAATAGAGTGGTTCTTCGAGTGTGATGAAGACTGCATTTTTGATTGCCCACTGCTTCAGTGCTGCATTTTTTTCTTCGTCCAGATATTCCTTATAGCTGCTATTTGGACCTGGATTGCACAGGAAGATAGTGGGAATTCCTCCTTTAATCTGGACAGGCTTTCCGTACTTCGTGTTGCTTTGCCAGACACGCTGGGCCCCCATGAATTCTTTAAAGTGCTTTAGATAGTGCGGATCAACGTCATCAATGACGTTGTACCAGGCATCATTGCTATACACCTTTGGGCTCAGATCTAGATGTCCACACAAGTAATTGTGTGGGCCTAAGCACCGAGCCCACATTGTCTTCCCAGTTCTACTATCCCCCTCTATTACTATGCTTATGGGCCTAAAAAGCCGCGCAGCGGCACAGACAACATTCGACGACACCCAATCGACGAGTTGAGGAGGAACTCTGTCGAAGGATGAAATTGAAAATGGAGACGCATAAACCTCAGACGGAGGTTGAAAAATGCGATCTAAATTGCTAATTAAATTATGAAACTGCAGAACATAATCTTTTGGGGCTAATTCCTTTAACACTTTCAATGCATCTTCTTTATTCCCCGTGTTAATCGCCTTAGCATATGCGTCGTTGGCCGTCTGCTGACCACCACGAGCAGATCGTCCATCGATCTGGAAAACACCCCATTCTAGAACGTCTCCGTCTTTGTCGATGTATGCTTTGACATCTGACGCTGATTTAGCTCCCTGAATGTTCGGATGGAAATGTGCTGACCGACTTGGGGAAACCAAGTCGAAGAATCTGTTATTCTTGCACTGGAATTTCCCTTCGAATTGGATGAGAACATGGATATGCGGAGACCCATCCTCGTGAAGCTCTCGACAGATTTTGATGAATTTCTTCGCAGTCGGGGTTTCTAGGGCTTGCAATTGGGAAAGTGCCTCTTCTTTAGTTAGAGGACACTTTGGATATGTTAGGAAATAGTTTTTGGCATCTATTCTGAAACGACGTGGCGGAGCCATAAAACGTGTCGTTTTGATTCGGCGTCTCTCAACTTCCTCTATGTAATTGGCGTCTGGCGTCCCATATATAGGTAGGACGCTAAATGGCAGAATTGTAATTTTGGAAAGAAAATTACTTTAATTCAAAATTCTCATAGCGGCCATTCGTTAATATT----------------------------------------------------------------------------------------------------------------
>a_AF104036
ACCGGTGCCCGCCGCGCCCTTCAAAAGTGGGCCCCACAAGGGGACCACGCGTCTTTTCCGTACTCTCTTTAATTATGACATTGCTTTATAAGGACCAATCCTGTTTCGCCCTTGGCGCCCAAGTATGGCTGAATTGTGGGACCCTTTGCAGAACCCACTACCAGATACTTTATACGGTTTTAGGTGTATGCTATCCGTAAAATACTTGCAAAGTATTTTGAAGAAATACGAGCCAGGAACCTTAGGGTTCGAGCTCTGTTCGGAGTTAATCCGTATATTCAGAGTCAGGCAGTATGACAGGGCGAATGCGCGTTTCGCCGAGATTTCATCCATATGGGGGGAGACCGGTAAGACGGAGGCTGAACTTCGAGACAGCTATCGTGCCCTACACTGGGAATGCTGTCCCAATTGCTGCCCGAAGCTATGTCCCGGTTTCAAGAGGCGTCCGGATGAAGAGAAGGAGGGGTGACCGCATCCCGAAGGGATGTGTGGGTCCCTGTAAGGTCCAGGACTATGAGTTCAAGATGGACGTTCCCCACACGGGAACGTTTGTCTGTGTCTCGGATTTTACAAGGGGTACTGGGCTTACCCATCGCCTGGGTAAGCGTGTTTGTGTGAAGTCCATGGGTATAGATGGGAAGGTCTGGATGGATGATAATGTGGCCAAGAGAGATCACACCAATATCATCACGTATTGGTTGATTCGTGACAGAAGGCCCAATAAGGATCCGCTGAACTTTGGCCAGATCTTCACCATGTACGACAATGAGCCCACTACTGCTAAGATCCGAATGGATCTGAGGGATAGAATGCAGGTCTTGAAGAAGTTTTCTGTTACAGTTTCAGGAGGTCCATACAGCCACAAGGAGCAGGCATTAATTAGGAAGTTTTTTAAGGGTTTGTATAATCATGTTACTTACAATCACAAGGAAGAAGCTAAGTATGAGAATCAATTAGAGAATGCACTTATGCTGTATAGTGCTAGCAGTCATGCTAGTAATCCTGTGTATCAGACCCTGCGTTGCAGGGCTTATTTCTATGATTCGCATAATAATTAATAAAATTATATTTTATTAATAGAGTAATACCTTTACATCATCATTACAATCTACAGTATCTAATTCATCTATCCAAGAACATACTCTTGGAAGATATCTAATAACAAAAACTAAATTAACTAAACTAAAAAACCCTAAATTTGCTAATTCATTACATATGCGCCATTTAAGGCGTTCCAAAATACCAGTCCAACTGTGAATAGCACCAGTTAGACGGGTCGTCAAGATCCGGAATTGGAGGAAGATCTTGTGGAATCCCAGTTGCCTCCTTTCCCTGTAGTTCACCCTCAGCTGGAATTTGAGGATGGTTCTCCCCTGTGTGCTCTCGTGGACATACATTATTCTGAGATGGAACGGTGCAGTCCGACCCACAGACATGGGGTTGGTGTCGAATTCGACTGCTCTCGTAGTCTGAGCATGACTTATTGATTCCCCTGTGCGTGAATCCATGCTGGTACTTGCAGGTTGTTGTTATGAAGGCTGAACAGCCGCAACCCTTCCACACTATCCTCGTCCTCTGTTCAGGAACTTTCCTCTTGGCCTTCTTCGCCTCTGTGTGCAGTGGCTCCTGAATGGGACACTTCCTCTTGTACCCAGAAAGGGGATTGGACATCGCAGAATATAGCGTTTGCTGTTGCCCAATTCTTGAGTGCTCCTTGCTCTGGTTTGTCCAACCAGAGTTTAAATGAGGATCCCTCTCCTGGATTGCAGAGGAAGATAGTGGGAATTCCACCTTTAATTCGAACTGGCTTTCCGTATTTACAGTTGGATTGCCAGTCCTTCTGGGCCCCCATGAATTCCTTAAAGTGCTTTAGGTATTGGGGGTTGACGTCATCAATGACGTTATACCAAGCACTGTTGCTGTATACTTTTGGGCTTAGATCTAAATGCCCACACAAATAATTGTGAGGGCCCAAAGACCTGGCCCATACTGTTTTGCCTATTCTGCTTGGGCCTTCAATAACAATGGAAATGGGTCTATCCGGCCGCGCAGCGGAATCCATGACATTTTCAGCGGCCCAGTCGCTGATAATGTCAGGAACGGCATTGAAAGAAGAAGACGAAAAAGGGGAAGAATATACAGAAGGTGGAGGAGAAAAAATCCTATCTAAATTACTAACTAAATTATGAAATTGAAATAAATATTTTTCAGGGAGTTTCTCCCTGATTATTTGCAACGCAGCTTCTTTAGAACCTGCGTTTAGAGCCTCTGCGGCTGCGTCGTTAGCAGTCTGCTGGCCTCCTCTAGCAGATCTGCCGTCGACCTGGAATTCACCCCAGGTGATGGTATCCCCGTCCTTATCGACGTAGGACTTGACATCGGAGCTGGATTTAGCTCCCTGGATGTTGGGGTGAAAGTGATTCGATCTGTTCGGTGAGACCAGATCGAAGAATCTGCTATTTGTGCAGACGAATTTGCCTTCGAACTGCACCAACACATGGAGGTGAGGTTCCCCATCCTCGTGCAGTTCTCTTGCTACGTGTATATATTTTTTGTTGCTGGGTGTTTGTATATTTAGGAGTTGGGCTAGGCAGTCCTCTTTTGAGAGAGAACAGCGTGGATAAGTAATAAAATAATTTTTGGCCTGAATTTTAAAACGTTTTGGAGGAGCCATTTGGAGACACGCATAAGTTCAAATGAATTGGAGACTGGAGACAATATATAGTATGTCTCCAAATGGCATTCTGGTAATTTAGAAGATCCTTTTAACTTTAATTCAAATTCCGACAACTCTGGGTCCACCAAAAGGCGGGCACCGTATTAATATT------------------------------
>a_AF105975
ACCGGATGGCCGCGCCTTTTGCTTTTATGCCTGGTCCCCACGAGGGTTCCACAGACGTCACTATCAACCAATCAAATTGCATCCTCAAACGTTAGATAAGTGTTCATTTGTCTTTATATACTTGGTCCCCAAGTATTTTGTCTTGCAATATGTGGGATCCACTTCTAAATGAATTTCCTGAATCTGTTCACGGATTTCGTTGTATGTTAGCTATTAAATATTTGCAGTCCGTTGAGGAAACTTACGAGCCCAATACATTGGGCCACGATTTAATTAGGGATCTTATATCTGTTGTAAGGGCCCGTGACTATGTCGAAGCGACCAGGCGATATAATCATTTCCACGCCCGCCTCGAAGGTTCGCCGAAGGCTGAACTTCGACAGCCCATACAGCAGCCGTGCTGCTGTCCCCATTGTCCAAGGCACAAACAAGCGACGATCATGGACGTACAGGCCCATGTACCGGAAGCCCAGAATATACAGAATGTATCGAAGCCCTGATGTTCCCCGTGGATGTGAAGGCCCATGTAAAGTACAGTCTTATGAGCAACGGGATGATATTAAGCATACTGGTATTGTTCGTTGTGTTAGTGATGTTACTCGTGGATCTGGAATTACTCACAGAGTGGGTAAGAGGTTCTGTGTTAAATCGATATATTTTTTAGGTAAAGTCTGGATGGATGAAAATATCAAGAAGCAGAATCACACTAATCAGGTCATGTTCTTCTTGGTCCGTGATAGAAGGCCCTATGGAAACAGCCCAATGGATTTTGGACAGGTTTTTAATATGTTCGATAATGAGCCCAGTACCGCAACAGTGAAGAATGATTTGCGGGATAGGTTTCAAGTGATGAGGAAATTTCATGCTACAGTTATTGGTGGGCCCTCTGGAATGAAGGAACAGGCATTAGTTAAGAGATTTTTTAGAATTAACAGTCATGTAACTTATAATCATCAGGAGGCAGCCAAGTACGAGAACCATACTGAAAACGCCTTGTTATTGTATATGGCATGTACGCATGCCTCTAATCCAGTGTATGCAACTATGAAAATACGCATCTATTTCTATGATTCAATATCAAATTAATAAAATTTATATTTTATATCATGAGTTTCTGTTACATTTATTGTCTTTTCAAGTACATCATACAATACATGATCAACTGCTCTGATTACATTGTTAATTGAAATTACACCAATACTATCTAAATACTTAAGAACTTGATGTCTAAATACTCTTAAGAAACGACCAGTCTGAGGCTGTAATGTCGTCCAAATTCGGAAGTTGAGAAAACATTTGTGAATCCCCAATACCTTCCTGATGTTGTGGTTGAATCTTATCTGAATGGAAATGATGTCGTGGTTCATTAGAAATGGCCTCTGGCTGTGTTCTGTTATCTTGAAATAGAGGGGATTGTTTATCTCCCAGATAAAAACGCCATTCTCTGCTTGAGGAGCAGTGATGAGTTCCCCTGTGCGTGAATCCATGATTGTTGCAGTTGAGGTGGAGGTAGTATGAGCAGCCACAGTCTAGGTCTACACGCTTACGCCTTATTGGTTTCTTCTTGGCTATCTTGTGTTGGACCTTGATTGATACTTGCGAACAGTGGCTCGTAGAGGGTGACGAAGGTTGCATTCTTGAGAGCCCAATTTTTCAAGGATATGTTTTTTTCTTCGTCTAGATATTCCCTATATGAGGAGGTAGGTCCTGGATTGCAGAGGAAGATAGTGGGAATTCCCCCTTTAATTTGAATGGGCTTCCCGTACTTTGTGTTGCTTTGCCAGTCCCTCTGGGCCCCCATGAATTCCTTGAAGTGCTTTAAATAATGCGGGTCTACGTCATCAATGACGTTGTACCACGCATCATTACTGTACACCTTTGGACTTAGGTCTAGATGTCCACATAAATAATTATGTGGACCTAGAGACCTGGCCCACATTGTTTTGCCTGTTCTGCTATCACCCTCAATGACAATACTATTAGGTCTCCATGGCCGCGCAGCGGAAGACACGACGTTCTCGGACACCCATACTTCAAGTTCATCTGGAACTTGATTAAAAGATGAAGATAAAAAGGGAGAAATATAAGGAGCCGGAGGCTCCTGAAAAATTCTATCTAAATTACTATTTAAATTATGAAATTGTAAAATATAATCTTTCGGTATTAATTCTTTAATGATTCTAAGAGCCTCCGACTTACTGCCTGAGTTAAGAGCTGCGGCGTAAGCGTCATTGGCTGACTGCTGACCCCCACGTGCAGATCGTCCGTCGATCTGAAACTCACCCCAGTCGACGGTGTCTCCGTCCTTATCGACATAAGACTTGACGTCTGAACTGGATTTAGCTCCCTGAATGTTTGGATGGAAATGTGCTGCCCTGCTTGGGGATACCAGGTCGAAGAATCGCTGATTTTGGCACTTGAATTTCCCTTCAAATTGGATAAGCACATGGAGATGTGGTTCCCCATTCTCGTGGAGTTCTCTGCAAACTTTGATGTATTTTTTATTTGTCGGGGTTTCTAGGTCTTTTAAATGGGAAAGTGCTTCTTCTTTCGTTAAGGAGCACTTAGGATATGTGAGGAAATAATTTTTGCAATTTATTTGGAAGCGCTTAGGGGGAGCCATATGGTCAATGAGTACCGATTGACCAAGATTTTTACACTTATCCCTGGTGTATCGGTACTCAATATATAGTGAGTACCAAATGGCATTTTGGTAATTTTGTAAAAGTACATTGCAATTCAAAATTCAAAATTTAAAAATCAAATCATTAAAGCGGCCATCCGTATAATATT-----------------------------------------------------------------
>a_AF110189
ACCGGATGGCCGCGATTTTTTTGGTGTCCTCTCTCTCGCTTGGTCCACGTGTCCCATACCCGTACGTGGACCACCCATCGTCCAATCATAACGCGCCTGCTGAGTTTAAATATTTAAAACTTACTCACAAAGTTCGATGAGGATAAATACGTTGGACGACTCCCGATATTTTCGTCTTTAATTCGAAATGCCTAAGCGGGATGCCCCATGGCGTAACATGGCGGGGACCTCAAAGGTAACCCGTTCTAGCAATTATTCTCCTCGCGGTGGTCCCAAATTCAACAAGGCCGATGCATGGGTTAACAGGCCCATGTATAGGAAGCCCAGAATTTATCGGACATTGAGAGGCCCCGATGTTCCAAGAGGGTGTGAAGGACCTTGTAAGGTTCAGTCTTACGAGCAGAGACATGATGTTTCTCATGTCGGGAAGGTTATGTGCATTTCTGATATTACCCGTGGTAACGGTATTACCCACCGCGTTGGTAAGCGTTTTTGTGTTAAGTCCGTGTATATTTTAGGTAAGATATGGATGGACGAAAATATCAAGTTAAAGAACCACACGAACAGTGTCATGTTCTGGTTGGTTAGAGATCGTAGACCATATGGTACTCCTCTTGATTTTGGCCAAGTGTTCAACATGTTTGACAACGAACCTAGTACTGCTACTGTGAAGAATGATTTGCGTGATCGTTTTCAAGTCATGCATAAATTTTATGGTAAGGTTACAGGTGGACAATATGCCAGCAACGAACAAGCACTGGTGAAGCGTTTTTGGAAGGTTAATAATTATGTTGTCTACAACCATCAAGAAGCTGGGAAATACGAAAATCATACTGAAAATGCATTATTATTGTATATGGCATGTACTCATGCTTCTAATCCTGTGTATGCTACATTGAAAATTCGGATCTATTTTTACGATTCGATAACCAATTAATAATATTTGAATTTTATTGAATGATTTTCTATTACATAATTTACATATGGTTTGTCTGTTGCGAAACGAACAGCTCTTATAACGTTATTAATTCCAACAACACCTATTCTGTCTAGATACAATAAAACTAAATACTTAAATCTCTGTAAATAAGTCGTTCCAGAAGCTTGAACTGACGTCGTCCAGATTTGGAAATTCAGGAAAGCTTTGTGTAGATTCAGTGACTTCCTTAGGTTGTAATTGAACCGGATTTGGATGTGGTATATTCTCGTCCTTGTGTACATTGGATCCTCTATCGTGTATATCTTGAAATAGAGGGGATTTGGAACCTCCCAAATAAAAACGGAATTCTCTGCTTGAGCCGCAGTGATGAACTCCCCTGTGCGTGAATCCATTATCAGCGCAGTTGATGTGTAGAAATATGGAACAGCCGCAGTTCAAATCTATCCGTCGTCGTCGAATAGCTCTTCTTTTAGCGATCCTGTGCTGTGCTTTGATAGAGGGGGGTGTTGAGGAAGATGAATTTAGCATTTTGGATTGTCCAATTTTTAAGCGATGCGTTTTCCTCTTTGTCGAGGAAATCTTTATAACTGGCCCCCTCTCCTGGATTGCACAGCACGATTGATGGTATCCCGCCTTTAATTTGAACCGGCTTTCCATATTTGCAGTTGGATTGCCAGTCTCTTTGGGCCCCAATCAATTCTTTCCAGTGCTTTAGCTTTAGGTATTGCGGACTGATGTCATCGATGACGTTATACTCAACCTCGTTAGAGTACACTGAAGAATTGAAATCCAGGTGTCCACTAAGATAATTGTGTGGTCCTAATGCACGAGCCCACATGGTTTTTCCGGTACGTGAACCACCTTCGACGATGATACTAATAGGTCTCTCCGCCCGCGCAGCGGCACCCCTTCCGAAATAGTCGTCCGCCCACTCTTGCATCTCATCTGGAACGAACGTGAAGGAAGAGAGTTGAAACGGAGGAACCCATGGTTCTGGAGCCTTTTTAAAGAGGCGTTCGATGTTGGCCTTTATGTTATGGTAGTTGACGATGAATGTCTTTGGATCTCCGGCTCTAATAATGTCTAGCGCCTCTTTAATACTTCCTGCATTTACTGCGTTGTGGTATACGTCGTCCTTGTTTGATTTTGTTGAGCCAGACACCTTATATTCCCCGGATTCACAATAATCACCTTCTTTGGTGATGTAGTTCTTGACTGCGTTGGTGTCCTTGGCTGCCTGAACGTTTGGGTGAAAATTGGCAGACCTTCTTGGGTGAGTAAGGTCGAAAAATCTAACATCCTTGATGTTGGACTTGCCTGAGAGTTGAATGAGACAGTGTAGATGAGGGAATCCATCTGAATGTTCCTCTCGGGCGACTCGGATATATGTTGGTTTGACGACTGACCATGGCAGTTCTTGAAGCAAGCGAAGAGCTTCATCCTTGTTTATGTCGCACTGTGGGTATGTTAAGAAGATGTTTCTTGCAGTTATACGAAAAGAACTGGGGTTCCGTGGCATATTTGTAAATATGAGCCAGGACACCAGGGGGGAGCTTTCTCCAAAACCTATTGTTTTTGGTGTCCTGGTGTCCCATATATACTACAAGTCTCTTTAGGCCTCTTTAGGACACCATGGGCAAAATCGGCCATCCGAAATAATATT---------------------------------------------------------------------------------------------------------------------------------------------------------------------------------------------------------------------------------------------------------------
>a_AF112352
ACCGGTTGGCCCCGCCCCCTTTAAACGTGGTCCCCGCGCACTACGTATGTCGGCCAATCATGCGGTAGCGTTAAAGGTTAGTTATTAGTGGTGGGCCACTATATACTTACACGCGAAGTTGTTGCTAGTGCGCAATGTGGGATCCACTGGTGAATGAGTTTCCAGACTCGGTGCATGGGCTTAGGTGTATGCTTGCAATTAAATATTTGCAGGCCTTAGAGGATACATACGAGCCCAATACTTTGGGCCACGATCTGGTTAGAGATCTAGTCTCAGTTATCAGGGCTCGTAATTATGTCGAAGCGACCAGGAGATATCATCATTTCCACTCCAGGCTCCAAGGTTCGTCGAAGGCTGAACTTCGACAGCCCATACATGAACCGTGCTACTGCCCCCACTGTCCACGTCACAAATCGAAAACGGGCCTGGATGAACAGGCCCATGTACAGAAAGCCCATGATGTACAGGATGTATAGAAGCCCAGACCCTAGGGGCTGTGAAGGTCCATGTAAGGTCCAGTCGTTTGAGCAGAGGGATGATGTGAAGCACCTTGGTATCTGTAAGGTGATTAGTGATGTGACACGTGGGCCTGGGCTGACACACAGGGTCGGAAAGAGGTTTTGTATCAAGTCCATTTACATTCTTGGTAAGATCTGGATGGATGAAAATATTAAGAAGCAGAATCACACGAATAATGTGATGTTTTACCTGCTTAGGGATAGAAGGCCTTATGGCAATACGCCCCAAGACTTTGGGCAGATATTTAACATGTTTGATAATGAGCCCAGTACTGCAACAATTAAGAACGATTTGAGGGATAGGTTTCAGGTGTTGAGGAAATTTCATGCCACAGTTATTGGTGGTCCATCTGGCATGAAGGAACAGGCGTTGGTGAAAAGGTTTTACAGGTTGAATCATCACGTGACATATAATCATCAGGAGGCAGGGAAGTATGAGAATCACACAGAGAATGCTTTGCTTCTGTATATGGCATGTACTCATGCCTCCAATCCTGTATATGCTACGTTGAAAATACGTATATACTTCTATGACAGTATTGGCAATTAATAAACATTGAATTGTATTTCATGAGTCAACTGACGCTCGATAGTTTTTTCAATTACATTGAACAAAACATGATCAGCAGCTCTAATTACGTCGTTAATTGAGATAACACCTATAATATCCAAGTATTTAAGTACTTGGTATCTAAGACCCCTTAAGAAACGACCAGTCTGAGGCTTTAAGGGCGTCCAGAACCTGAAGTTGAGAAAACATTTGTGAATCCCCAGCTCCTTCCTCAGGTTGKGATTGAATYGAACCTGGACTGTTATGATGTCCTGGTTCAGCAGGAATGGTCGTTGTTGGTGCTTGGTTATTGTGAAATACAGGGGATTGTTTATTTCCCAGGTATACCCGCCATTCATTGCTTGAGGAGCASTGATGAGTTCCCCTGTGCGTAAATCCATGATTGGAGCAGTTGATATGGAGGTAATATGAACAGCCACAGACAAGATCCACTCTCCTACGCCGGATGGCTCGCTTCTTGAATTGTCTGTGACTGACTTTGATTGGAACCTGAGTAGAGTGGTTCTGTGAGGGTGATGAAGATTGCATTCTTTAATGCCCAGGCCTTTAGCGCTTCTTGCTTTTCCTCGTCTAGGAACTCTTTATAGGACGAGGTAGGTCCTGGATTGCAGAGGAAGATAGTGGGAATTCCACCTTTAATTTGAACGGGTTTCCCGTATTTCGTGTTGGACTGCCAGTCCCTCTGGGACCCCATGAATTCCTTAAAGTGCTTTAGGTAGTGAGGATCGACGTCATCAATGACGTTGTACCAGGCATCATTATTAAAGACCTTTGGACTAAGGTCCAGGTGTCCACACAGGTAATTGTGTGGGCCTAAAGATCTGGCCCATATCGTCTTCCCTGTTCTGCTATCACCTTCTATGACAATACTATTGGGTCTCCATGGCCGCGCAGCGGAATCCCGAACATTATCAGCGACCCATTCGTCAAGTTCAACAGGAACTTGGCAAAAGGAAGAACATGTGAAGGGAGAAACATAAGGAGCTGGGGGCTCCTGGAAAATCCTTTCTAAATTACTATTTAGATTATGAAACTGAAGTACAAAGTCCTTTGGGACTAATTCCCTAATGACATTAAGAGCCTCTGACTTACTGCCGCTGTTAAGCGCTTTGGCGTAAGCATCATTCGCTGATTGTTGACCTCCTCTAGCAGATCGTCCATCGATCTGAAATCGTCCCCATTCGACGGTGTCTCCGTCCTTATCCAGATAGGACTTGACATCTGAGCTGGATTTGGCACCTTGAATGTTGGGGTGGAAACGGGTGCTACAGCTCGGGTGTACACAATCGAAGAGACGATTGTTCGTAATCGTGATTTTGCCCTCGAATTGGATGAGGGCATGCAAGTGAGGTTCCCCATTCTGATGCAGCTCCCTACAGATTTTAATGAACTTAGGGTTTGATGGGAGAGAGAGTGTTTGAATGAATGACAGCAGGTGTTCTTTGGGTATAGAACACTTTGGGTATGTGAGAAAGACATTCTTGGCTTGAACTCTAAAACGAGGAGTCCTCATCTTGACCAAGTCAATTGGAGACACTCAACTAGAGACACTCTTGAGCATCTCCTCCTGTTAATTGGAGACATTATATAGTTGTCTCCAAATGGCATTCTGGTAATAAGTGGAACTTTAATTTGAATGAAAAGGCTCAAAAGGCGCAGAACACCCAAGGGGCCAACCGTATAATATT---------------------------------------------------------------------------------
>a_AF112354
ACCGGATGGCCGCGCCCGAAAAAAGCAGGTGGGCCCCATGATAGTCCGCGTCCGCAAAAGAAAGTGGTCCCCGCGCACGCATGTTTGTCGGCCAATAATAGTTGCGCCTTGAATGCTAGATATTGAGTTTTGACTTTAAATACTTCGTCACGAAGTAGTGRAGCGCGTCAAAATGTGGAATCCCGTTAGTTAACGATTTTCCGGAAACCCGTTCACGGTTTCCGTTCGATGCTTGCTGTTAAATACCTGTTACATCTGGAACAGGAATATGATCGCGGTACTGTCGGGGCGGAGTATATACGTGATCTAATAGGGGTGCTACGGTGTAAGAGTTATGGCGAAGCGACCAGGAGATATAATAATCTCAACACCCGTATCCAAGGTGCGGAGGAGGCTGAACTTCGACAGCCCATACACGAACCGTGTGGTTGCCCCTACTGTCCGCGTCACCAGAAGCAAAATATGGGCCAACAGGCCCATGTATCGGAAGCCCAAGATGTACAGGATGTATCGAAGCCCTGACGTCCCTAAGGGCTGTGAAGGCCCATGTAAGGTTCAGTCTTATGAACAGAGAGATGATGTTAAGCATACTGGTATAGTCCGATGTGTCAGTGAAGTTACGCGTGGGTCAGGCATTACCCATAGAGTTGGGAAGAGGTTGTGTGTGAAGTCCATATATATATTGGGCAAGATCTGGATGGATGAGAATATCAAGAAGCAAAATCATACGAACCATGTTATGTTTTTTCTCGTTCGAGATAGAAGGCCTTATGGGCCGAGTCCTCAAGATTTTGGACAAGTGTTCAACATGTTTGATAATGAACCTACGACTGCAACTGTGAAGAATGATTATAGGGACCGGTTTCAGGTGTTACGTAAATTCCATGCGACTGTAGTTGGTGGACCCTCAGGGATGAAGGAACAAGCTTTGGTTAAGAGGTTTTTTAGGATCAATAATCATATAGTGTATAATCATCAGGAACAGGCCAAGTATGAGAATCATACCGAGAATGCGTTGTTATTGTATATGGCATGTACACATGCCTCAAATCCTGTGTACGCTACGCTTAAAATACGCATCTATTTCTATGATGCAGTGACAAATTAATAAATATTAAATTTGATTGCATGATCTTGGGATACAGATAGGGTTCCCACAAAAACTACATTCAATACATGATGCACTGCATCTATTACAGTTGAAATCGAAATAACACCTAAATTAGTGAGATATTTCATGACTTGTGTCCTAAAGGTTCTGAAGAAACGCCAAGTCTGAGGATGTAAACGAGTCCAGATCCGGAAGTTGAGAAAACACTTGTGCATCCCCAGTGCTTGCCTCAGGTTGTAGTTGAACCGAATCTGGACATCTATTATGTCGTGAGTCATGTTGAACGGCATGCTGTCGTGGTTGAGGATTGTGAAATATAGGGGATTTGGAATCTCCCAGATAAAGGCGCCACTCCTCCATTGAAGAGCACCAATGTCTTCCCCTGTGCGTAAATCCATGGTTGTGACAATTAATGCTGCGATAGATGGAACAGCCACAAGTTAGGTCGATGCGTCGACGTCTAGGTGCTCTGAGCTTAGCTTGCCTGTGCCTGGCTTTGATCGGTGGAGGAGAAGAGTGGCTCTGTGAGGGAGATGAAGAGCGCATTCTTGATTGCCCAATTCTTGAGATTGGAATTCTTGTCCTCGTCTAGGTATTCTTTATAGGACGAATTGGGGCCCGGATTGCATAAGAAGATGGTGGGAATCCCACCTTTAATTTGAATGGGCTTTCCGTATTTTGTGTTTGATTGCCAATCTCGTTGGGCCCCCATGAATTCTTTGAAATGCTTTAGATAATGCGGGTCTACGTCGTCAATGACGTTGTACCATGCGTCGTTTGAATATATCTTGGGAGACAGATCCAGGTGTCCACATAGATAGTTATGTGGGCCCAGAGATCGGGCCCACATCGTCTTCCCGGTTCGGCTATCACCTTCGAGAACAATACTGATCGGTCTCCATGGCCGCGCAGCGGGACGGCATATATTTTCGGATACCCATACTTCTATTTCCTCTGGGACTTGCGTAAATGAGGATGATAAGAACGGACTAACGTAAGTTTGTGGCGGAGCCTGGAAGATTCGATCCGCGTTAGCAGATATGTTATGGAACTGTAAAAAAAAGGACTTTGGATCCTTTTCTTTGATAATTTGAAGAGCTTCTGATTTAGAAGAAGCATTCAACGCTTCTGCATATACCTGAGCTAAATGCTGGCCCTCCCCCCTGGCACTTCTGGCATCGACTTGGAAAATTCCATCGTCAAGAAATTCCCCTCCCTTTTCAATGTAAGCCTTGACATCGGACGATGATTTAGCTCCCTGAATGTTCGGATGGAAATGTGTTGATCGGGATGGGGAAATGAGATCGAAGAATCTGGGGTTGGTACATTGGAACTTGCCTTCGAATTGGATGAGAACATGGAGATGAGGCACCCCATCCTGATGTAGTTCTCTGCAAACCCTAATGAATTTGATATTCGTCGGGTAAGAAATGGCTTTTAATTGGGAAAGGGCCTCTTCCTTTGCTAAGGAGCATCGGGGATAGGTTATGAAATAATTTTTGGCATTTATTTGAAAACGACCGGCTCTCGGCATATTGGCTGTCGTTTTGTATCGGGGGACACTCAAAACTCCAGGGGAACGGTGGAATGGGGGGCAATATATATGATGTCCCCCAATGGCATATGTGTAAATAGGTAGACTTCCATTCAAAATTTGAATTGCGAATATTGGCGGCCATCCGATTAATATT--------------------------------------------------------
>a_AF126406
ACCTGAGTGCCCCGCGACCGGTGTATTGGGGTTACTTTAACTTTTCTGCTTTTGTGGTACCCTTATCTTTAGTCGTTCAATCAGAAGCGCTCCTCAGCGCTATGTTAATTCAAATTTGAATTATAAAGCAAGTGGACACTCTGAACCCACTAACAATGTGGGATCCATTGTTGAACGACTTTCCCAAATCAGTGCATGGATTCCGGTGCATGTTGGCAATAAAGTATTTGCAACAAGTTCAAGAGAATTACCCTTCTAATTCTCTAGGTTACTCGTACCTTACAGGGTTAATTCAGGTATTGCGCATCCGGAATCATGCCAAAGCGGACCTACGAATACTGCATTCTCTACCCCGATATCGAATGCACGGAGGAGATTGAACTTCGATACCCCGCTCATGCTGCCTGCCTCTGCGGGAGGTGTCCCTACCAACATGAAAAGGAGGCGTTGGACCAACCGCCCCATGTGGAGGAAACCTCGGTTTTACCGACTGTATAGGTCCCCTGATGTCCCTCGTGGTTGTGAGGGACCATGTAAAGTTCAATCATTTGAAGCAAAGGATATTGCCCCCACAGGCAAAGTGATTTGCATATCGGACGTNACTAAAAGTAATGGAATTACNCCTCGTTTAGGCAAACGTTTTTGTTGCATCAAGTCCGTGAACATTACTGGGAAGGTTTGGATGGACGAAAACATTAAGTCCAAAAATCACACGAATACTGTGATGTTCAAGTTATGTCGTGACAGACGACCATTTGGTACACCCATGGATTTTGGTCAAGTGTTCAACATGTATGACAACGAGCCCAGTACAGCCACTGTGAAGAACGATCTGCGTGATCGTTATCAAGTCTTGCGAAAGTTTAGTGCCACTGTTACTGGTGGCCAATATGCTTGTAAAGAACAAGCCATGGTGAATCGTTTCTTCAAGGTTAATAATTATGTTGTTTACAACCACCAGGAGGCAGCGAAGTATGAGAACCATACTGAGAACGCATTATTATTGTACATGGCATGTACTCATGCCTCAAATCCTGTGTATGCAACACTTAAAATTCGGATCTATTTTTATGATTCGATATTGAATTAATAAAGATTGTATTGAGCATTATGCGTAAAGCTTACATCCTCCACCAAGTGGAGTTTTATTGTACAGGAAATCCGATGCGAAATATAAAATATTTGCTAAGCTAATGACCCCTAAATTATTTAAAAACTTAAATAATTGGTTACGGAAGATCGATAAGATCATCCCAGAAGTCGCCTTCATATAATGGTAGAGCTTCAAGTCCAGGAAGCACTTGTGCATCCCCAGTGCTTTCTTCAACCTGTGATTGAACATATGCGCAGCTTGGTGACCATTCATTCTGGACTCTGCTAGAATTGGACTGTGGTGCATGATCTTGAAAGAGAGGGGATTTTGCACCTCCCAGATATAGACGCCACTCCTGAGTTGAGCTGCAGTGATGTTCTCCCCTGTGCGAAAATCCATAGTTACGGCAGTTGATATGGATGTAATAGCTACACCCACACTTCAGGTCAATTCGAGATCGTCGAATTGCTCTCTTCTTGGCGACCCTGTGTTGAACCTTGATTGACGGTGGAGAACAGTGGTTCTTTGAGGGTGTAGAATTCCGCATTCTTTGAAGCCCACTGTTTAAGCGCAGCATTGTTCTCTTCATCCAAGTACTCTTTATAGGAGGACTTGGGACCAGGGTTACACAGAAAGATGGTGGGGATACCACCTTTAATTTTAGTGGGCTTCCCGTACTTGACGTTAGACTGCCAGTCTCTTTGCGCGCCCATGAATTCTTTGAAATGTTTCAAATAATGTGGATCAACGTCATCGATGACGTTGTACCATGCCTCGTTAGAGTATGTTTTGTCGTTTAGATCCAAATGGCCGCAAAGATAATTATGAGGACCTATGGCACGTGCCCACATGGTTTTACCCGTGCGACTATCTCCTTCAATAACTATACTAATAGGTCTATCTGGCCGCGCGGCATCTCTCACATTTCTTTCAGCCCATGAAGAAATGTAGCTTGGAACCTTGTCGAATGACTCCAATGTAAAAGGCGACTCATATGCCTGTGTAGGCTCTGTGAATATCCGAGACAAATTACAATTTAAGTTATGAAATTGTAAAATGAAATCCTTAGGAGCCTTTTCCTTCAATATAAGGAGGGCCTCCAACTTTGATCCAGAGTTGAGTGCCTCGGCGTATGCGTCGTTGGCAGATTGTTTACCTCCTCTAGCTGATCTGCCATCGATTTGGAAGGTTCCATGATCAAGAATGTCTCCGTCTTTCTCCATGTATGTTTTAACATCTGAGCAGCTTTTAGCTCGCTGAATGTTCGGATGGTAATATGCCGATCTGCATCTGGAATGGAGGTCGAAGAACCTTTGGTTTTTCGTTTGTTGTTTCCCTTCGAACTGAAGCAGAACATGGAGATGAGGTTGTCCATCTTCATGGAGTTCTCGACAGATGCGGATGAACTTCTTGTTAACTGGTGTTGACAAGGCTAGAAGTTGTTCAAGAGCGTCCTCCTTTGTAAGAGGACATTTGGGATATGTCAAGAAATAGTTTTTTGCGTTTATAGCAAAACGACCTTCCCTTGGCATATTTGAAGTCGTTTTTGTGTTGAAATGAATCGGTGTCCCTCAAAGCTCTATGGCAATCGGTGTATCGGTGTCTTACTTATACCTGGACACCTAATGGCTATTTGGTAATTTCGTAAAAGTACATTGCAATTCAAAATTCAAAATTCAAAAATCAAATCATTAAAGCGGCCATCCGTATAATATT-------------------------------------------------
>a_AF126800
ACCGGTTGGCCCCGCCCCCTTTAATGTGGTCCCCGCGCACATACGTATGTCGGCCAATCATGTGGAAGCTGTAAAGATTATGTATTAGTGGTGGGCCACTATATACTTGCAGGCGAAGTTGTGGCTAGTGCGCAATGTGGGATCCACTGGTGAATGAGTTTCCAGACTCGGTGCATGGGCTTAGGTGTATGCTTGCAATTAAATATTTGCAGGCCCTAGAGGATACATACGAGCCCAGTACTTTGGGCCACGATCTGGTTAGGGATCTAGTCTCAGTTATCAGGGCTCGTAATTATGTCGAAGCGACCAGGAGATATCATCATTTCCACTCCAGGCTCCAAGGTTCGTCGAAGACTGAACTTCGACAGCCCATACAGGAACCGTGCTACTGCCCCCACTGTCCACGTCACAAATCGAAAACGGGCCTGGATGAACAGGCCCATGTACAGAAAGCCCATGATGTACAGGATGTATAGAAGCCCAGACATACCTAGGGGCTGTGAAGGCCCATGTAAGGTACAGTCGTTTGAGCAGAGGGATGATGTGAAGCACCTTGGTATCTGCAAGGTGATTAGTGATGTGACGCGTGGGCCTGGGCTGACACACAGGGTCGGAAAGAGGTTTTGTATCAAGTCCATTTACATTCTTGGTAAGATCTGGATGGATGAAAATATTAAGAAGCAGAATCACACTAATAATGTGATTTTTTACCTGCTTAGGGATAGAAGGCCTTATGGCAATGCGCCCCAAGACTTTGGGCAGATATTTAACATGTTTGATAATGAGCCCAGTACTGCAACAATTAAGAACGATTTGAGGGATAGGTTTCAGGTGTTGAGGAAATTTCATGCCACTGTTGTTGGTGGTCCATCTGGCATGAAGGAGCAGGCGTTGGTGAAAAGGTTTTACAGGTTGAATCATCACGTGACATATAATCATCAGGAGGCAGGGAAGTATGAGAATCACACAGAGAATGCTTTGCTTTTGTACATGGCATGTACTCATGCCTCCAATCCTGTATATGCGACGTTGAAAATACGTATATACTTCTATGACAGTATTGGCAATTAATAAACATTGAATTTTATTTCATGAGTCAATTGACATTCAATAGTTTGTGCAATTACATTGAACAAAACATGAGCAGCAGCTCTAATAACATCGTTAATGGAGATAACACCTATATTATCCAAGTATTTAATTACTTGGTATCTAAAGACCCTTAAGAAAAGACCAGTCTGAGGCTGTAAGGTCGTCCAGATCTTGAAGTTGAGAAAACATTTGTGAATCCCCAGCGCCTTCCTCAGGTTGTGATTGAATCGAACCTGGACTGTTATGATGTCCTGGTTCAGCAGGAATGGTCGTTGTTGGTGCCTGGTGATTGTGAAATACAGGGGATTGTTTATTTCCCAGGTATACACGCCATTCATTGCTTGAGGAGCAGTGATGAGTTCCCCTGTGCGTAAATCCATGATTGGAGCAGTTGATATGGAGGTAATATGAACAGCCACAGACAAGATCCACTCTCCTACGCCGGATGGCTCGCTTCTTGAATTGTCTGTGATTGACTTGGATTGGAACCTGAGTAGAGCGGTTCTGTGAGGGTGATGAAGATTGCATTCTTTAATGCCCAGGCTTTTAGCGCGTCTTGCTTTTCCTCGTCTAGGAACTCTTTATAGGACGAGGTAGGTCCTGGATTGCAGAGGAAGATAGTGGGAATTCCACCTTTAATTTGAACGGGTTTCCCGTATTTCGTGTTGGACTGCCAGTCCCTCTGGGACCCCATGAATTCCTTAAAGTGCTTTAGGTAGTGGGGATCGACGTCATCAATGACGTTGTACCAGGCAGCATTATTGAAGACCTTTGGACTGAGGTCCAGGTGTCCACACAGGTAATTGTGTGGGCCTAAAGATCTGGCCCATATCGTCTTCCCTGTTCTGCTATCACCTTCTATGACAATACTATTGGGTCTCCATGGCCGCGCAGCGGAATCCCTAACATTATCAGCGACCCATTCTTCAATTTCAACAGGAACTTGGTCAAAGGAAGAACATGGGAAGGGAGAAACATAAGGAGCTGGTGGCTCCTGGAAAATCCTATCTAAATTACTATTTAGATTATGAAACTGAAGTACAAAGTCCTTTGGGACTAATTCCCTAATTACATTAAGAGCTTCGGACTTACTTCCGCTGTTAAGCGCTTTGGCGTAAGCATCATTCGCGGATTGTTGACCGCTTCGAGCAGATCGTCCATCGATCTGAAATTGTCCCCATTCGACGGTGTCTCCGTCCTTATCCAGATAGGACTTAACATCTGAACTTGATTTGGCACCTTGAATGTTGGGGTGGAAACAGGTGCTACAGCTTGGGTGTACACAATCGAAGAGACGATTGTTCGTAATCGTGATTTTACCCTCGAATTGGATGAGGGCATGCAAGTGAGGTTCCCCATTCTGATGCAGCTCTCTACAGATTTTAATGAACTTAGGGTTTGATGGGAGAGAGAGTGTTTGAATGAATGACAGTAGGTGTTCTTTGGGTATAGAACACTTTGGGTATGTGAGAAAGACATTCTTGGCTTGAATTCTAAAACGAGGAGTTCTCATGTTGACCAAGTCAATTGGAGACACTCAACTAGAGACACTCTTGAGCATCTCCTCCTGTTAATTGGAGACATTATATAGGTGTCTCTAAATGGCATTCTTGTAATAAGTTAAACTTTAATTTGAATTAAAAGGCTCAAAAGGCGCAGAACACCAAAGGGGCCAACCGTATAATATT------------------------------------------------------------------------------
>a_AF126802
ACCGGTTGGCCCCGCCCCCCTTTAAACGTGGTCCCCGCGCACTACGTATGTCGGCCAATCATGTGGTAGTCTTAAAGGTTATTTATTAGTGGTGGGCCACTATATACCTTACAGGCGAAGTTGTTGCTAGTGCGCAATGTGGGATCCACTGGTGAATGAGTTTCCAGACTCGGTGCATGGGCTTAGGTGTATGCTTGCAATTAAATATTTGCAGGCCTTAGAGGATACATACGAGCCCAGTACTTTGGGCCACGATCTGGTTAGGGATCTAGTCTCAGTTATCAGGGCTCGTAATTATGTCGAAGCGACCAGGAGATATCATCATTTCCACTCCAGGCTCCAAGGTTCGTCGAAGACTGAACTTCGACAGCCCATACAGGAACCGTGCTACTGCCCCCACTGTCCACGTCACAAATCGAAAACGGGCCTGGGTGAACAGGCCCATGTACAGAAAGCCCATGATGTACAGGATGTATAGAAGCCCAGACATACCTAGGGGCTGTGAAGGCCCATGTAAGGTCCAGTCGTTTGAGCAGAGGGATGATGTGAAGCACCTGGGTATCTGTAAGGTGATTAGTGATGTGACGCGTGGGCCTGGGCTGACACACAGGGTCGGAAAGAGGTTTTGTATCAAGTCCATTTACATTCTTGGTAAGATCTGGATGGATGAAAATATCAAGAAGCAGAATCACACTAATAATGTGATTTTTTACCTGCTTAGGGATAGAAGGCCTTATGGCAATGCGCCCCAAGACTTTGGGCAGATATTTAACATGTTTGATAATGAGCCCAGTACTGCAACAATTAAGAACGATTTGAGGGATAGGTTTCAGGTGTTGAGGAAATTTCATGCCACTGTTGTTGGTGGTCCATCTGGCATGAAGGAGCAGGCGTTGGTGAAAAGGTTTTACAGGTTGAATCATCACGTGACATATAATCATCAGGAGGCAGGGAAGTATGAGAATCACACAGAGAATGCTTTGCTTTTGTACATGGCATGTACTCATGCCTCCAATCCTGTATATGCGACGTTGAAAATACGTATATATTTCTATGACAGTATTGGCAATTAATAAACATTGAATTTTATTTCATGAGTCAACTGACACTCAAGAGTGTTTGCAATGACATTGAACAAAACATGAGCAGCAGCTCTAATGACATCGTTAATGGAGATAACACCTATATTATCCAAGTATTTAATTACTTGGTATCTAAAGACCCTTAAGAAAAGACCAGTCTGAGGCCGTAAGGTCGTCCAGATCTGGAAGTTGAGAAAACATTTGTGAATCCCCAGCGCCTTCCGCAGGTTGTGATTGAATCGAACCTGGACTGTTATGATGTCCTGGTTCAGCAGGAATGGTCGTTGTTGGTGCCTGGTGATTGTGAAATACAGGGGATTGTTTATTTCCCAGGTATACACGCCATTCATTGCTTGAGGAGCAGTGATGAGTTCCCCTGTGCGTAAATCCATGATTGGAGCAGTTGATATGGAGGTAATATGAACAGCCACAGACAAGATCCACTCTCCTACGCCGAATGGCGCGCTTCTTGAATTGTCTGTGATTGACTTTGATTGGAACCTGAGTAGAGTGGTTCTGTGAGGGTGATGAAGATTGCATTCTTTAATGCCCAGGCCTTTAGCGCTTCTTGCTTGTCCTCGTCTAGGAACTCTTTATAGGACGAGGTAGGTCCTGGATTGCAGAGGAAGATAGTGGGAATTCCACCTTTAATTTGAACGGGTTTCCCGTATTTCGTGTTGGATTGCCAGTCCCTCTGGGACCCCATGAATTCCTTAAAGTGCTTTAGGTAGTGGGGATCGACGTCATCAATGACGTTGTACCAGGCAGCATTATTGAATACCTTTGGACTAAGGTCCAGGTGTCCACACAGGTAATTGTGTGGGCCTAAAGATCTGGCCCATATCGTTTTCCCTGTTCTGCTATCACCTTCTATGACAATACTATTGGGTCTCCATGGCCGCGCAGCGGAATCCCTAACATTATCAGCGACCCATTCTTCAATGTCATCAGGAACTTGGTCAAAGGAAGAACATGGGAAGGGAGAAACATAAGGAGCTGGTGGCTCCTGGAAAATCCTATCTAAATTACTATTTAGATTATGAAACTGAAGTACAAAGTCCTTTGGGACTAATTCCCTAATTACATTAAGAGCTTCGGACTTACTTCCGCTGTTAAGCGCTTTGGCGTAAGCATCATTCGCGGATTGTTGACCGCCTCTAGCAGATCGTCCATCGATCTGAAATTGTCCCCATTCGACGGTGTCGCCGTCCTTATCCAGATAGGACTTGACATCTGAGCTTGATTTGGCACCTTGAATGTTGGGGTGGAAATTGGTGCTACAGCTTGGGTGTACACAATCGAAGAGACGATTGTTCGTAATCGTGATTTTTCCCTCGAATTGGATGAGGGCATGCAAGTGAGGTTCCCCAGTCTGATGCAGCTCTCTACAGATTTTAATGAACTTAGGGTTTGATGGGAGAGATAGTGTTTGAATGAACGACAGTAGGTGTTCTTTGGGTATAGAACACTTCGGGTATGTGAGAAAGACATTCTTGGCTTGAATTCTAAAACGAGGAGTTCTCATGTTGACCAAGTCAATTGGAGACACTCAACTAGAGACACTCTTGAGCATCTCCTCCTGTTAATTGGAGACATTATATAGGTGTCTCTAAATGGCATTCTGGTAATAAGTTGAACTTTAATTTGAATTAAAAGGCTCAAAAGGCGCAGAACACCCAAGGGGCCAACCGTTTAATATT----------------------------------------------------------------------------
>a_AF126804
ACCGGATGGCCGCGCCCGAAAAAGCAGGTGGATCCCACAATGACCGCGCCCGTGAAAGAAAGTGGTCCCTGCGCACTTGTTTTGGTCGGCCAGTCATATTCACGCGTGAAAGTCTAGATATTTGTTGTTTGTCTTTATAGACTTCGTCGCGAAGTAGTAGACGCGTCAACATGTGGGATCCATTGGTGAACGATTTTCCCGAAACCGTTCACGGTTTCCGTTCTATGCTTGCTGTTAAATACCTGTTACATCTGGAACAGGAATACGATCGCGGTACTGTCGGGGCTGAGTATATACGGGATCTAATAGGGGTTCTACGGTGTAAGAATTATGTCGAAGCGACCAGGAGATATAATAATCTCAACACCCGTATCCAAGGTGCGGAGGAGGCTGAACTTCGACAGCCCATACACGAACCGTGTTGTTGCCCCCACTGTCCGCGTCACCAGAAGCAAAATATGGGCCAACAGGCCCATGTATCGGAAACCCAAGATGTACAGAATGTATCGAAGCCCAGATGTCCCTAAGGGCTGTGAAGGCCCATGTAAGGTCCAGTCGTTTGAGCAGAGGGATGATGTGAAGCATCTTGGTATCTGTAAGGTGATTAGTGATGTGACGCGTGGGCCTGGGCTGACACACAGGGTCGGAAAGAGGTTTTGTATCAAGTCCATTTACATTCTTGGTAAGATCTGGATGGATGAAAATATTAAGAAGCAGAATCACACTAATAATGTGATGTTTTACCTGCTTAGGGATAGAAGGCCGTATGGCAATGCGCCCCAAGACTTTGGGCAGATATTTAACATGTTTGATAATGAGCCCAGTACTGCAACAATTAAGAACGATTTGAGGGATAGGTTTCAGGTGTTGAGGAAATTTCATGCCACTGTGGTTGGTGGTCCATCTGGCATGAAGGAGCAGGCGTTGGTGAAAAGGTTTTACAAGCTCAATCATCACGTGACATATAATCATCAGGAGGCAGGGAAGTATGAGAATCACACAGAGAATGCGTTGTTATTGTATATGGCATGTACACATGCCTCGAATCCTGTGTATGCTACGCTGAAAATACGCATCTATTTTTATGATGCAGTGACAAATTAATAAAGGTTGAATTTTATTGCATGTTGCTCCGTAACTTGGAGTGTGTTTAGTAATACATCGTACACAACATGATCAACAGCTTGAAGGACAGTGTTAATGGAAATAACGCCTATCATATCTAAATACTTGAGCACTTGATATCTAAATACTCTTAAGAAACGACCAGTCTGAGGCCGTAAGGTCGTCCAGACCTTGAAGTTGAGAAAACACTTGTGAATCCCCAGTGCCTTCCGAAGGTTGTGGTTGAACCGTATCTGGAGTGTGATGATGTCGTGGTTCATGTTCCCTGGCCTCTTGTCGTGGTCGGTGATTTCGAAATAGAGGGGATTTGTTATGTCCCAGGTAAAAACGCCATTCCTTGCTTGAGGCGCAGTGATGAGTTCCCCTGTGCGAGAATCCATGGTTGATGCAGTCGATATGGAGATAGAACGAGCAGCCGCATTCGAGGTCTACCCGCCTACGTCTGACGGCCCTGGTCTTCGCTGTGCGGTGTTGGACTTTGATGGGCACTAGAGAACAATGGCTCGTGGAGGGTGATGAAGGTGGCATTCTTTAAAGCCCAGGCTTTAAGGGATTGGTTCTTTTCCTCGTCCAGAAACTCTTTATATGATGATGTTGGTCCTGGATTGCAGAGGAAGATAGTGGGAATGCCGCCTTTAATTTGAATTGGCTTCCCGTATTTTGTATTGCTTTGCCAGTCCCTTTGGGCCCCCATGAATTCTTTGAAGTGTTTGAGGTAGTGGGGGTCGACGTCATCAATGACGTTGTACCATGCGTCGTTTGAATATACCTTGGGAGACAGATCCAGGTGTCCACAAAGATAATTATGGGGTCCCAGTGAACGAGCCCACATTGTTTTGCCGGTTCGGCTATCACCTTCTAGAACAATACTGATCGGTCTCCATGGCCGCGCAGCGGGACTGCATATATTTTCGGATACCCATACCTCTATGTCTTCTGGGACTTGTGTAAAAGAGGATGATAAGAACGGACTAACGTAAGTTTGTGGCGGAGCCTGGAAGATTCTATCTGCGTTAGCAGATATATTATGGAACTGTAAAAAAAAGGACTTTGGATCTTTTTCTTTAATAATTTGAAGAGCTTCGGATTTAGACGAAGCATTCAACGCGTCTGCATATACCTGAGCTAAATGTTGGCCCTCCCCCCTTGCACTTCTGGCATCGACTTGGAAAAGTCCAGCGTCAAGAAATTCCCCTCCCTTTTCAATGTAAGCTTTGACATCGGACGATGATTTAGCTCCCTGAATGTTCGGATGGAAATGTGTCGATCGGGATGGGGAAATGAGATCGAAGAATCTCGGGTTGGTACACTGGAACTTGCCTTCGAATTGGATGAGAACATGGAGATGAGGCACCCCATCCTGATGTAGTTCTCTGCAAACCCTAATGAATTTGATATTCGTCGGGTACGAAAGGGCTTGTAATTGGGAAAGGGCCTCTTCTTTTGTTAATGAGCATCGGGGATATGTTATGAAATAATTTTTGGCATTTATTTGAAAACGACCGGCTCTTGGCATATTGGCTGTCGTTTTGGATCGGGGGACACTCAAAACTCCAGGGGAACGGTGGAATGGGGGGCATTATATATGATGTCCCCCAATGGCATATGTGTAAATAGGTAGACTTCCATTCAAAATTTGAATTCCGAATATTGGCGGCCATCCGATTAATATT------------------------------------------------------------
>a_AF126806
ACCGGATGGCCGCGCCCGAAAAAGCAGGTGGACCCCACAATGACCGCGCCCGTGAAAGAAAGTGGTCCCTGCGCACTTGTTTTGGTCGGCCAGTCATATTCACGCGTGAAATTCTAGATATTTGTTGTTTGTCTTTATAGACTTCGTCGCGAAGTAGTAGAGCGCGTTAACATGTGGGATCCATTGGTGAACGATTTTCCCGAAACCGTTCACGGTTTCCGTTCTATGCTTGCTGTTAAATACCTGTTACATTTGGAACAGGAATACGATCGCGGTACTGTCGGGGCTGAGTATATACGGGATCTAATAGGGGTTCTACGGTGTAAGAATTATGTCGAAGCGACCAGGAGATATAATAATCTCAACACCCGTATCCAAGGTGCGGAGGAGGCTGAACTTCGACAGCCCATACACGAACCGTGTTGTTGCCCCCACTGTCCGCGTCACCAGAAGCAAAATATGGGCCAACAGGCCCATGTATCGGAAACCCAAGATGTACAGAATGTATCGAAGCCCAGATGTCCCTAAGGGCTGTGAAGGCCCATGTAAGGTCCAGTCTTTTGAGCAGAGGGATGATGTGAAGCACCTTGGTATCTGTAAGGTGATTAGTGATGTGACGCGTGGGCCTGGGCTGACACACAGGGTCGGAAAGAGGTTTTGTATCAAGTCCATTTACATTCTTGGTAAGATCTGGATGGATGAAAATATTAAGAAGCAGAATCACACTAATAATGTGATGTTTTACCTGCTTAGGGATAGAAGGCCGTATGGCAATGCGCCCCAAGACTTTGGGCAGATATTTAACATGTTTGATAATGAGCCCAGTACTGCAACAATTAAGAACGATTTGAGGGATAGGTTTCAGGTGTTGAGGAAATTTCATGCCACTGTTGTTGGTGGTCCATCTGGCATGAAGGAGCAGGCGTTGGTGAAAAGGTTTTACAAGCTGAATCATCACGTGACATATAATCATCAGGAGGCAGGGAAGTATGAGAATCACACAGAGAATGCGTTGTTATTGTATATGGCATGTACACATGCCTCGAATCCTGTGTATGCTACGCTGAAAATACGCATCTATTTTTATGATGCAGTGACAAATTAATAAAGGTTGAATTTTATTGCATGTTGCTCCGTAACTTGGAGTGTGTTTAGTAATACATCGTACACAACATGATCAACAGCTTGAAGGACAGTGTTAATGGAAATAACGCCTATCATATCTAAATACTTGAGCACTTGATATCTAAATACTCTTAAGAAACGACCAGTCTGAGGCCGTAAGGTCGTCCAGACCTTGAAGTTGAGAAAACACTTGTGAATCCCCAATGCCTTCCGAAGGTTGTGGTTGAACCGTATCTGGAGTGTGATGATGTCGTGGTTCATGTTCCCTGGCCTCTTGTCGTGGTCGGTGATTTCGAAATAGAGGGGATTTGTTATGTCCCAGGTAAAAACGCCATTCCTTGCTTGAGGCGCAGTGATGAGTTCCCCTGTGCGAGAATCCATGGTTGATGCAGTCGATATGGAGATAGAACGAGCAGCCGCATTCGAGGTCTACCCGCCTACGTCTGACGGCCCTGGTCTTCGCTGTGCGGTGTTGGACTTTGATGGGCACTTGAGAACAATGGCTCGTGGAGGGCGATGAAGGTGGCATTCTTTAAAGCCCAGGCTTTAAGGGATTGGTTCTTTTCCTCGTCCAGAAACTCTTTATATGATGATGTTGGTCCTGGATTGCAGAGGAAGATAGTGGGAATGCCGCCTTTAATTTGAATTGGCTTCCCGTATTTTGTATTGCTTTGCCAGTCCCTTTGGGCCCCCATGAATTCTTTGAAGTGTTTGAGGTAGTGGGGGTCGACGTCATCAATGACGTTGTACCATGCGTCGTTTGAATATACCTTGGGAGACAGATCCAGGTGTCCACAAAGATAATTATGGGGTCCCAGTGAACGAGCCCACATTGTTTTGCCGGTTCGGCTATCACCTTCTAGAACAATACTGATCGGTCTCCATGGCCGCGCAGCGGGACTGCATATATTTTCGGATACCCATACCTCTATGTCTTCTGGGACTTGTGTAAAAGATGATGATAAGAACGGACTAACGTAAGTTTGTGGCGGAGCCTGGAAGATTCTATCTGCGTTAGCAGATATGTTATGGAACTGTAAAAAAAAGGACTTTGGATCTTTTTCTTTAATAATTTGAAGAGCCTCGGATTTAGACGAAGCATTCAACGCGTCTGCATATACCTGAGCTAAATGTTGGCCCTCCCCCCTTGCACTTCTGGCATCGACTTGGAAAAGTCCAGCGTCAAGAAATTCCCCTCCCTTTTCAATGTAAGCTTTGACATCGGACGATGATTTAGCTCCCTGAATGTTCGGATGGAAATGTGTTGATCGGGATGGGGAAATGAGATCGAAGAATCTCGGGTTGGTACATTGGAACTTGCCTTCGAATTGGATGAGAACATGGAGATGAGGCACCCCATCCTGATGTAGTTCTCTGCAAACCCTAATGAATTTGATAATCGTCGGGTACGAAAGGGCTTGTAATTGGGAAAGGGCCTCTTCTTTTGTTAATGAGCATCGGGGATAGGTTATGAAATAATTTTTGGCATTAATTTGAAAACGACCGGCTCTTGGCATATTGGCTGTCGTTTTGGATCGGGGGACACTCAAAACTCCAGGGGAACGGTGGAATGGGGGGCATTATATATGATGTCCCCCAATGGCATATGTGTAAATAGGTAGACTTCCATTCAAAATTTGAATTCCGAATATTGGCGGCCATCCGATTAATATT-----------------------------------------------------------
>a_AF130415
ACCGGATGGCCGCGATTTTTTTTGGACCTGGCCCACTATCAGAAATTGCGTTGGGCCTTCCTGGATAAAGTTAACCAATCAGTACTCGTTTGGGTAGTCTAATTATTACTAACTTGGTCACCAAGTTGTTTTATGGTCTATAAATTTGTCGTTATGTGTGTGGTCCAACCACGTAAATATTGATAATGCCTAAGCGTGATGCCCCATGGCGCTTAATGGCGGGTACCCCTAAGGTGAGTCGGTCCTCCAACCAGTCTCCCCGGACTGGTACTGGGCCTAAATTTGATAAGGCCCATGCCTGGGTTAACAGGCCCATGTATAGGAAGCCCAGGATATATCGGGCTTGGAGAACGCCCGACGTTCCAAGGGGCTGTGAAGGCCCATGTAAGGTCCAGTCCTACGAGCAACGACACGATATCTCCCACGTGGGGAAGGTCATGTGCATATCCGATGTCACACGTGGTAATGGTATCACCCACCGTGTTGGTAAGCGGTTTTGTGTTAAGTCTGTGTATATCCTCGGTAAGATATGGATGGACGAGAACATCAAGCTGAAGAACCACACGAACAGTGTCATGTTCTGGTTAGTCAGGGACCGTAGACCCTATGGTACGCCTATGGATTTCGGCCAGGTGTTCAACATGTTTGACAATGAGCCCAGCACTGCCACGGTCAAGACCGATCTACGCGATCGTTACCAGGTCATGCACAAGTTCTATGGCAAGGTGACAGGTGGACAGTATGCCAGCAACGAGCAGGCTATAGTCAAGCGATTCTGGAGGGTCAACAACCATGTGGTCTACAATCACCAAGAGGCTGGCAAGTATGAGAATCACACGGAGAACGCCCTGTTATTGTATATGGCATGTACTCATGCCTCTAACCCTGTGTATGCTACTCTTAAGATCCGGATCTATTTTTATGATTCGGTATTGAATTAATAAAATTTGAATTTTATTGAATGATTTTCCAGTACATGAGATACATACGACCTGTTTGTCGCGAATCGTACAGCTCTGATAACATTGTTAATGCAAATAACACCTAACCTATCTAAATACAATAAGACTAAATATTTAAATCTACTTAAGTAAGTCGTCCCAGAAGCTTGAACTGATGTCGTCCAGATTTGGTAGTTGAGGTAGGCTTTGTGTAGACTCAGCGCCTTCCTGAGGTTGTGGTTGAACCGTATTTGGATGTGGTATATCCTGGTGTTGCTGTAAATTGGGTCCTCTACATTGATTATCGTGAAATAAAGGGGATTTGGTACCTCCCAGATAAAAACGGAATTCTCTGCCTGATCCGCAGTGATGCTCTCCCCTGTGCGTGAATCCATGGTTGGCGCAGTCGATGTGCTGGTAGAACGAGCAGCCACAGTTTAGGTCTATTCTCTTTCGACGAATCCTGGACTTTGCAATTTTGTGTTTAGGCTTGATAGAGGGTGGAGTTGAGGAAGATGAATTTTGCATTGTGGAGTGTCCAATCTTTTAGTGCTTTGTTTTCCTCTTTTTCGAGGAAACTTTTATAGCTGGCCCCCTCACCAGGATTGCAGAGCACGATTGACGGTATTCCCCCTTTAATTTGAACTGGCTTCCCGTATTTGCAATTTGATTGCCAGTCCTTTTGGGCCCCAATCAGCTCTTTCCAATGCTTCATCTTTAAATATTGCGGAGTGATGTCATCAATGACGTTGTATTCCGCTTCATTTGAGTAAACCCTAGAATTGAAATCTAGGTGTCCACTCAAATAATTGTGTGGGCCTAAGGCACGCGCCCACATTGTCTTTCCCGTCCTCGATTCACCCTCGATGATTATACTTATAGGTCTCTCCGGCCGCGCAGCGGCATCCCTACCAAAATAATCATCTGCCCATTCTTGCATCTCGTCCGGAACGTTCGTGAACGACGAGAGTGGAAACGGAGGAACCCAGGGTTCCGGAGCCTTTTGAAAGAGCCGCTCGATGTTAGCTTTGACGTTATGGTAGCTTACAATGAACGTCTTTGGGTCTCCGGCCCTTATAATGTCGAGAGCCTCTCCAGCACTAGCTGCATTGACGGCGTTGTGGTAGACGTCGTCTTTGTTTGATTTTGTACCCCCAGACACCTTGTATTGTCCGGATTCACAATAATCACCTTCTTTGGTGATGTAATTCTGGACGGCGTTGGTGTCTTTGGCTGCCTGTGCGTTTGGATGAAAATTGGCAGACCTTCTGGGGTGAGTGAGGTCGAAAAATCTAGCATCCTTGATGTTGGACTTCCCGGAGAGTTGGATGAGACAGTGGAGGTGCGGAAATCCATCTGCGTGTTCCTCTCTGGCGACTCGTATGTACGTTGGTTTGACGACTGACCATGGCAGATTTTGAAGCATTTCAATAGCTTCATCTTTGGGGATATCACACTGTGGATATGTTAAGAAAATATTTTTGGCAGCTAGACGAAATAAATTAGGGTTCCGTGGCATTTTTGTAAATATGAGCCAGGACACCAGGGGGAGCTCTCTCTAAAACTTTATTTTGCTGGTGTCCTGGTGTCCCATTTATACTAAAACCCTCTTGGGGACACCAAGGGCAAATTCGGCCATCCGCAATAATATT-------------------------------------------------------------------------------------------------------------------------------------------------------------------------------------------------------------------------------------------------------------------------
>a_AF132852
ACCGGATGGCCGCGCGATTTTTTACCCGACCCGGCCCATTAAAAAATATATCCGGGCCATGCAATGATGAAAAATTTGACCGTCCAATCAGAAGATGCCTGCTGGGTCTAATTAGTGGTCCTTGGGAGACAAGAATGGACCCGGATATCTATAAATATTAAAGTGAATCCCACTATTGGATATCTTTAATTTGAAATGCCAAAGCGCGATGCCCCGTGGCGATTGATGGGGGGGACCTCAAAAGTGAGCCGGTCCTTCAACCAAGTCTCCCGGACTGGTACTGGGCCTAAATTTGATAAAGCCCATGCTTGGGTTAACAGGCCTATGTATAGGAAGCCCAGGATATATCGGGCTTGGAGAACACCCGACGTTCCTCGAGGATGTGAAGGCCCATGTAAGGTCCAGTCATTTGAACAGCGTCATGATATCTCCCATGTTGGTAAGGTGATGTGCATATCGGACGTCACCCGTGGCAACGGTATCACCCACCGCGTTGGTAAGCGTTTTTGTGTTAAGTCCGTTTATATATTAGGTAAGATTTGGATGGATGACAACATCAAGTTGAAAAACCACACGAACAGCGTCATGTTCTGGTTGGTCAGGGATAGGAGACCATATGGTACTCCTATGGATTTTGGTCAAGTGTTCAACATGTACGACAATGAGCCTAGTACTGCTACTGTGAAGAACGATCTTCGTGATCGTTTTCAAGTAGTCCACAGATTTTATGCTAAGGTCACTGGTGGTCAGTATGCTAGCAATGAGCAGGCTCTTGTCCGACGATTCTGGAAGGTGAACAACCATGTGGTGTACAACCACCAAGAAGCCGGGAAGTACGAGAATCATACCGAGAATGCCCTGTTATTGTATATGGCATGTACACATGCCTCTAATCCCGTGTATGCTACTTTGAAAATTCGGATCTATTTTTATGATTCGATAAGTAATTAATAAAATTTGTATTTTATTGAATGTCTTTCCAATACGTGAATTACATATGGTTTGTCTGTTGCGAAGTGAACAGCGCGAATTACATTATTAAGTGAAATAACACCTAATCTATCTAAATATAATAAAACTAAACTCCTAAACCGATTCAAATAAGTCGTCCCAGAAGCCGTCAGGGATGTCGTCCAGACTTGGAAATTTAGGTATGCCTTGTGTAGATCCAAAGCTCTCCTCACGTTGTGGTTGAACCTGTACTGCACGTGGTATATCCTGATGTTCGTGTACAGTGGATCCTCTACGTTGTATATCTTGAAATAGAGGGGATTTGGAACATCCCAGATAAAAACGCCATTCCTTGCTTGATGAGCAGTGATGGGTTCCCCTGTGCGTGAATCCATTATTGGCGCAGTTGATGTGTACGTATATTGAACAGCCGCAGTCCAAGTCTATACGTTTTCGACGTATTCCCTTTCGTTTTGCAATCCTGTGTTTAGGTTTGATAGAGGGGGGCGTCGAGGAAGACGAATTTTGCATTGTGAAGTGTCCACGCTTTGAGATGTGTGTTTTCCTGTTTGTCGAGATAGTATTTATAGAAAGGCCCCTCACCAGGATTGCAGAGCACGATAGATGGAATGCCCCCTTTAATTTGGAATGGTTTTCGGTATTTACAGTTGGTCTGCCAGTCTGTCTGGGCCCCAATGAGCTCTTTCCAGTGTTTCATCTTTAGATAGTGCGGTGGTACGTCATCGATGACGTTATACATAACATCGTTTGAGTAAACTCTAGAATTGAAATCTAGATGACCACTCAGATAATTATGAATTCCTAATGAACGAGCCCACATTGTTTTTCCAGTTCTTGAATCACCTTCGATGATGATACTGATAGGTCTTAATGTCCGCGCAGCGGCACCATTTCCAAAATAATCATCAGCCCATGTCTGTAACTCCTCTGGCATGTTGTTGAACGAGGAGAGTGGAAATGGAGGAACCCATGGTTCTGGAGCCTTTGCAAATATCTTCTCAAGGTTACCCTTGAGATTGTGAAAATCTTTAACAAAATCCCTAGGCTGTTCTTCCTTTAAAATTTGAAGTGCTTCTTGCACTCCAACTGCGTTAAGCGCCTTGGCATATGAATCGTTTGCAGTCTGCTGACCTCCTCTAGCAGATCTGCCGTCGATTTGGCCTTGTCCCCATTCGAGGGTATCTCCATCTTTGTCGATATATGATTTGACGTCGGAGCTAGATTTAGCTCCCTGAATGTTCGGATGGAAATGTGCTGACCTGGTTGGGGATACCAGGTCGAATTGACGTTCATTCGTGATCTGGACTTTTCCTTCAAGTTGGACAAGAACATGGAGATGAGGTTCCCCATTCTCGTGAAGCTCTCTGCAAATCTTGATATATCTTTTATTCGAAGTTAATTGTATTGACTGTAATTGTTCTAATGCTTCATCTTTCGTAAGTGAGCACAGTGGGTATGTTAGGAAGATATTTTTGGCTTGAAGTCTGAAACGTCTTGGTAATGGCATATTTGTAATTAAAGGGTGTCTCCAATTGAGCTCCTCTCAAACTTGCTGAATGAATTGGAGTATTGGAAGTACAATTTATACTAAAACCTCAGATAGCGCTTGGAGACACGTGGCGGCCATCCGTTTATAATATT-----------------------------------------------------------------------------------------------------------------------------------------------------------------------------------------------------------------------------------------------------
>a_AF134484
ACCGGATGGCCGCGATTTTTTTTCAAGTGGTCCCCCCGCGTGCGCTGGACCAATCATAACCATCCCTCAAAGCTTGCATGCCTGCAGGTTATCCCATCAAAACGTGGTCCCCAAGTACTTACATCAAAACATGTGGGATCCTTTACTAAACGAAGTTTCCTGAAAACCGTAACATGGTTTTAAGGTGTATGTTAGCAATTAAGTATTTGCAACTAGTAGAGAATACATACTCTCCTGATACATTAGGCTACGACCTAATACGTGATCTCATCTTGGTTATTCGTGCTAGGGATTATGTCGAAGCGTCCCGCAGATATAGTCATTTCCACTCCCGCCTCCAAGGTGCGTCGCCGTTTGAACTTCGACAGCCCATATGTCAGCCGTGCTGCTGCCCCTACTGTCCTCGTCACAAACAAAAGGAGGTCATGGGCCAACCGGACCATGTACAGAAAGCCCAGGATATACAGGATGTACAAAAGCCCTGATGTTCCTCGGGGCTGTGAAGGCCCATGTAAGGTCCAGTCCTATGAACAACGTCATGATGTAGCCCATGTAGGGAAGGTAATTTGTGTGTCAGATGTCACTCGAGGTAATGGGCTGACACACCGTGTTGGTAAAGGTCCTGTAATCAAGTCTGTTTACGTATGGGGAAGAATTTGGATGGATGAGATATCAAGCCAAGAATCACACCAATCTGTCATGTTTTTTTTAGTTCGGGATAGGAGACCATTTGGTACTCCACAGGACTTCGGTCAGGTGTTCAACATGTATGATAATGAGCCCAGTACTGCGACGGTGAAAAACGATAACAGAGATCGATTTCAAGTCCTTCGTCGTTTCCAGGCAACTGTGACAGGTGGGCAATATGCAAGCAAGGAGCAAGCCATAGTTAGGAAATTCATGAAGGTGAACAATCATGTGACTTACAACCATCAAGAAGCTGCGAAGTATGACAATCACACAGAGAATGCGCTTTTATTGTATATGGCATGTACGCATGCCAGTAATCCAGTGTATGCAACTTTGAAGATCAGAATCTACTTCTACGACTCTGTACAAAATTAATAAATATTGAATTTTATCATTTCTGAAAGACGAGCATCAATGGTGCCCTCCAATACATTGTACAATACATGTCTAATCGCCCTAATTACATTGTTTATACTAATCACTCCTAAATGGTCTAAATACTTGATACATTGATATTTAAATACTCTTAAGAAACGCGAGGTCTGAGGATGTAAACGAGTCCAAATTTGGCAGATTAGAAAGCATTGGTGTAGTCCCCCCGCTTTCCTCAGGTTGTAGTTGAACTGGATTTGCACCGTGATTATGTCGTGGTTCCTCAGGAACGGCCTCTCGTGGTGTTGTGTTATTCTGAAATATAGGGGATTGTTGACCGTCCAGATATATACGCCATTCTCTGCTTGAGCTGCTTGAGCTGCAGTGTGATGTGCCCCTGTGCGTGAATCCATGAGGATGGCAACCTAGAGCGACGAAATATGAACACCCACAAGGGAGATCAACTCGTCTTCGTCTAGTTGTCTTCTTGGCGATTCTGTGTCGCACCTTGATGGGAACCTGAGAAGAGTGGGCCTTCGATGGTGACGAAGATTGCATTCTTTAGAGCCCAATTTTTAAGTGCGGTGTTCTTTTCCTCTTCCAAGAACTCTTTATAGCTTGAATGTGGTCCTGGATTGCAGAGGAAGATAGTGGGAATTCCGCCTTTAATTTGAACTGGCTTTCCGTACTTTGTGTTGCTTTGCCAGTCTCTTTGGGCCCCCATGAATTCTTTAAAATGCTTTAAGTAATGCGGATCGACGTCATCAATGACGTTATACCAAGGGTCGTTGTTGTACACTTTTGGGCTTAAGTCTAAATGACCACATAAATAGTTATGTGGTCCTAACGACCTGGCCCACATTGTTTTCCCCGTCCTGCTATCACCCTCTACCACTATACTTATCGGTCTTAATGGCCGCGCAGGCTTGACAACGTTTGCAGCAACCCATTCATTTAAGTTCCTCTGGACTTGGTCAAATGAGACCAAAAAGGGGGAAATGTACATTTCTATTCGGAGGCTAAAAATCTTATCTAAATTACTATTTAAATTATGGAATTGTAAAATATAATCTTTTGGGGCCTCTTCTTTCAAAATTGCGAGTGCCGAAGCTTTGGTTCCTGAATTGAGTGCCTCGGCATATGCGTCGTTGGCAGATTGGCAACCCCCTCGAGCCGATCTTCCATCGATCTGGAAAACCCCATGATCAAGAACGTCTCCGTTTTTTGCGATATATTCTTTGACATCTGTTGAGCTTTTAGCTCCCTGAATGTTCGGATGGAAATGTGCTGACCTGGTTGGGGATGTGAGGTCGAAGAATCGTGGATTTTTGCATTGGAATTTACCTTCGAATTGGATGAGGATATGCAAGTGAGGAGTCCCATCTTCGTGCAATTCCCTGCAAATCCTGATAAATAGTTTAATTGTAGGGGTTTCTATGGCTTGGATTTGGGAAAGTGCTTCTTCTTTAGTGAGAGAGCAATGTGGGTATGTGAGGAAATAGTTTTTCGCATTTATTCTTAAATTTTTAGGAGGAGCCATTGACCGGTCAATCGGTGTCTCTCAACTCTCTCCTATGTAATTGGTGTCTGGGGTCTTATTTATATGGAGACCCAATGGCATTATTGTAATTATGGAAAAGTACTTTAATTCAAATACCCAAAGCGGCCATCCGTATAATATT------------------------------------------------------------------------------------------------------------------
>a_AF136222
ACCGTGGGCCGCGCAAATTTTTTTTATATTGGGCCTAATGGTCCTTTTGGATGTCGGGCTCGACCAATGGAAACGTTCCCTCATCGCTTATTTATTAATTGGTCCCCTATTTAACCCTTGGTGGCTACGTTTTTCTTTAAAAATGTGGGATCCTCTGGTACATCCCTTTCCTGAAAGCTTACACGGCTTCAGATGTATGCTTGCCAATCAAATATCTTCAGAGCTTAACAGAAAATATTCTCCAGACACTGTTGGGCATGAGTTTTGGAAAGATTTTATATGCATATGGCGAAGTAAGAATTATGCCGAAGCGTTCAATAGATACAGTAACGTCGTTGCCAATGTCGATAACACGTCGAAGGCTCAACTACGGGAGTCAGTACAGTCTCCCTGCTTCTGTCCCCACTGTCCCAGACATGTCTTACAAGCGAAGGTCATGGACTTACAGGCCCATGTTTCGCAAGCCCAAGATGTACAGAATGTATCGAAGCCGTGATGTTCCTCGTGGGTGTGAAGGCCCATGTAAGGTTCAGTCTTATGAACAGCGTCATGATATAGCCCATGTGGGTAAGGTCATATGTGTGTCTGATGTTACTCGTGGTAATGGGCTCACACATCGTGTTGGAAAGAGGTTTTGTGTAAAGTCTGTGTATGTGTTGGGGAAGGTCTGGATGGATGAGAACATCAAGACTAAGAATCACACTAACACTGTCATGTTTTTTTTAGTTCGTGATAGGAGACCCTATGGGACTCCCCAGGATTTTGGTCAGGTTTTTAACATGTATGATAATGAGCCTAGTACTGCAACTGTAAAAAATGATAATAGAGATCGATATCAAGTTCTTCGTAAATTTCAAGCTATCGTGACTGGAGGTCAGTATGCAAGCAAGGAGCAAGCAATAGTCAAGAGGTTCATGAAGATTAACAACCATGTTACTTACAATCATCAAGAGGCTGCGAAGTATGATAACCATACAGAGAACGCTTTACTGTTGTATATGGCTTGTACTCATGCTAGTAATCCAGTGTATGCTACGTTGAAAATCAGAATCTATTTTTATGATTCTGTTCAGAATTAATAAATACTGAATTTTATTATATGAGAAATTTGTACATCTATTGTTTTAATTACATCGAACAGTACATGCTTGATAGCCCTAATTACATTGTTTATGCTAATAACTCCTAAACTATACAAATACTTCATACACTGATATTTAAATACTCTTAAGAAACGCCAAGTCTGAGGATGTAAATGAGTCCAGATTTGGCAGATCAGAAAACATTGATGAATTCCCAACGCTTTCCTCAGGTTGTGGTTGAACTGTATCTGTACTGTTATGATGTCGTGGTTTTTCAAGAACGGCATCTTGTCGTGTTGGGATATCTGGAAATAAAGGGGATTTGTTATCGTCCAGGTATATACGCCATTCTCTCCCTGAGCTGCAGTGATGGGTTCCCCTGTGCGAGAATCCATACGAAGCACAATTAAGTCCTAAATAGTAAGAGCAGCCGCAAGGAAGATCAATTCTACGCCTGCGTATTGGTCGCCGCTTGGCTATTTTGTGTTGGACTTTGATGGGTACTTGAGTACAATGGTTGTGCGATGGTGATGAATTCTGCATTCTTTAGCGCCCAGTCTTTGAGTGGAGAATTCTTATCCTCATCCAAGTACTCTTTATACGACGACGTAGGTCCTGGATTGCATAGGAAGATTGTTGGGATTCCACCTTTAATTTGAATTGGTTTCCCGTACTTCGTGTTGCTTTGCCAGTCTCTTTGGGCCCCCATAAACTCTTTAAAATGCTTTAGATAGTGGGGGTCTACGTCATCAATGACGTTGTACCACGAATCATTATTGTAGACCTTTGGACTCAGGTCCAGATGTCCACATAAATAATTATGTGGTCCCAGTGATCTAGCCCACATCGTCTTCCCCGTTCGACTATCGCCCTCTAGTACAATACTTTTAGGTCTCCAAGGCCGCGCAGCGGCATCCCTTACATTCTCGGACACCCATTCTTCAAGTTCTTTTGGAACTTGATTGAAAGATGAAGAAGGAAAAGGACTAACAAAAACCTCTAAAGGAGGTGCAAAAATCCTATCTAAATTTGCACTTAAATTATGAAACTGTAAAACAAAATCTTTTGGTGCTAATTCCCTAATTACATTAAGAGCCTCTGACTTACTTCCTGTGTTAATCGCTTTGGCGTAAGCGTCATTGGCTGATTGTTGTCCCCCTCTTGCAGATCTTCCGTCGACCTGAAACTCTCCCCATTCGAGGGTGTCTCCGTCCTTGTCGATATAGGACTTGACGTCGGAGCTGGATTTAGCTCCCTGAATGTTCGGATGGAAATGTGCTGACCTGGTTGGGGATACCAAGTCGAAGAATCGCTGGATCTGGCACTGGTATTTTCTCTCGAATTGGATAAGCACGTGGAGATGAGGGCTCCCATCTTCGTGTAATTCTCGACAGATCTTTATGAATTTTTTATTTGTTGGTGTATTTAGGTTTTGTAATTGGGAAAGTGCATCTTCTTTAGTAAGAGAGCACTGTGGATAAGTGAGGAAATAATTTTTGGCATTTATTTTAAATGGTCTTGGAGGAGCCATTGACTTGGTCAATCGGTGTCTCTACTAATGCTCTAGCAATCGGTGTATTGGAGTCCTATATATAGTTAGACACCAAATGGCATAATTGTAATTTTTTTATGGGCTTCCAAGCGGCCAACGACTATAATATT------------------------------------------------------------------------------------------------------------------
>a_AF139168
ACCGGATGGCCGCGCCCCCCCCTCCCCTTTGCCGTACACTCTTGTGGTCCCCCCTCACTTTAATTTGAATTAAATGTCTGTGGACCAATCATATTGCATGTGCAGAGTCTAGATATTTGTGTTACTACTTGCTGATTAAGTTTAGTGGGCCTATAAAATTCAAATTAAAGCCCATTCATTTTAATTCAAAATGTCTAAGAGGGATGCCCCATGGCGTATGATGGTGGGCCCCTCTAAGGTTAGGCGTACTCTCAATTTCTCCCCTGGTGGAGGAATGGGCTCAAAGTCCAATAGGGCCTCTAGTTGGGTTAACAGGCCCATGTATAGGAAGCCCAGAATATATCGTATGTACAGGACTCCTGATGTGCCCAAAGGCTGTGAAGGCCCATGTAAGGTCCAGTCCTATGAGCAGCGTCATGATATTTCACATGTTGGTAAGGTGATGTGTGTTTCTGATGTGACACGTGGTAATGGCATTACCCACCGTGTGGGGAAACGTTTTTGTGTCAAGTCTGTGTACATTCTAGGGAAGATATGGATGGATGAGAACATCAAGCTCAAGAACCACACTAATAGTGTCATGTTTTGGTTGGTTCGAGACAGGAGACCATATGGCACTCCTATGGATTTTGGCCAAGTATTCAACATGTTTGATAATGAGCCCAGTACTGCTACTGTGAAGAACGATCTACGTGATCGTTATCAAGTCATGCATAAGTTTTATGCTAAGGTGACTGGTGGACAGTATGCAAGTAATGAACAGGCTTTGGTGAAGCGTTTTTGGAAGATCAACAACCATGTAGTGTACAACCATCAAGAAGCTGGGAAATATGAGAATCACACAGAGAATGCTCTGTTATTGTATATGGCATGTACTCATGCTTCTAATCCTGTGTATGCTACTTTGAAAATTCGGATCTATTTTTATGATTCGATTATGAATTAATAAAATTTGAATTTTATTTCATGATTTTCTAATACATCTGTTACATAAGACTTGTCTGTTGCATAATGAACAGCTCCAAGTACATTGTTAATTGATACAACACCTATGTTATTTAAATATGACATTACAAGGAATTTGAATCTACTTAAATATATCATCCCAGAAGCTGTCAGAGAAGTCGTCCAGACTTGGAAGTTGAAGTAGGCTTTGTGAAGATTCAATTTCTTCCGAAGGTTGTAATTGAACCTTATCTGAAGGTGATACACCCTGCTGCGTGTGTACATTGGATCCTCTACTTGGAGTATCTTGAAATAGAGGGGATTTGGAACTTCCCAAATAAAAACGCCACTCGTTGCTTGAACTGCAGTGATGGGTTCCTCTGTGCGTGAATCCATGATTAGCACAGTTAATGTGGATGTATATTGAACAGCCACAGTTGAGGTCAACTCGTCGTCGCCTGATTGCTCTCTTCTTAGCTCTCTTGTGAATTGGTTTGATAGAGGGCGCCTGTGAGGGTGATGAAGATGGCATTATGTATTGTCCAGTTTTGTAATGCCTGATTTTCTTGTTTATTAAGGAAATCTTTATAGCTGGAGCCCTCACCAGGATTGCATAGCACGATTGATGGAATGCCCCCTTTAATTTGAACTGGCTTTCCATACTTACAGTTTGACTGCCAGTCTTTCTGGGCCCCAATTAATTCTTTCCAATGCTTTAATTTCAAATAGCTAGGGCTGACATCATCAATGACGTTATATTCTACGTCATTCGAATAGACCCTAGAATTGAAATCCAGATGACCTGACAGATAATTATGCTTTCCTAATGATCTTGCCCACATTGTCTTGCCGGTTCTTGAATCACCTTCGACGATGATACTAATAGGTCTCTCTGGCCGCGCAGCGGCACTCATGCCAAAATAATTGTCTGCCCATTCCTGCATCTCTTCTGGTACGTTAGTGAAAGAAGACAGTTGAAACGGAGGGACCCACGGTTCTGGAGCCTTCATGAATATGCGTTCCAAATTTGCCCTTAGATTATGTTGTTGTGTAACATAATCTTTTAGCTGTTCTTCTTTCAAAATTTGAAGAGCTTGTTCTGCAGATGAGGCATTTAATGCCCTGGCGTAAGAGTCATTAGCTGTCTGGCAGCCTCCTCTAGCACTTCTACCGTCAACCTGGTATTGTCCCCACTCCAGTGTGTCTCCATCCTTGCTGACGTAGGACTTGACGTCGGAGCTGGATTTAGCTCCCTGAATGTTTGGATGGAAATGTGCTGACCTGGTTGGGGATACCAGATCGAAGAATCTGTTACTTGTGCAGTTGTATTTCCCTTCGAATTGTATAAGCACATGGAGATGAGGCTGCCCATCTTCGTGTAATTCTCTGGCAATTTTAATGAATTTCTTATTTGTGGGTGTCTTCAAGTTGATGAGTTGCTGTAATGCTTCTTCTTTTGATAGTGAGCACTGAGGATATGTGAGAAAATAATTTTTGGCTTTAATGGAGAAGACACCCTTCCTTGGCATTGTTCCCCCAGAAGTGTTCCCCCAATTTCCTCTGGCTCCAAAACTCTATACAATTGGGAGAACTGGGGGAAAATATATACTAGAAGTCTAAGTAAGGAGATTGCAACACGTGGCGGCCATCCAATATAATATT-----------------------------------------------------------------------------------------------------------------------------------------------------------------------------------------------------------------------------------------------------------
>a_AF141922
ACCGGATGGCCGCGATTTTTTTAAAGTGGTCCCCTTGATGTGATATGTCATCCAATCAGAACACTCTTTGAAAGCCTAATTATTTATGGTCCCCTATTTAAGACTTAGTCCCCAAGTTTCGGCGAAATTCAAAATGTGGATCCACTACTAAACGAATTTCCAGAAAACGTCCACGGTTTCCGTTGTATGTTAGCGGTGAAGTATCTGCAAGCGGTCGAGAAGACTTATTCCCCTGATACTCTAGGGTTTGATCTCATCCGTGATCTCATCGGTGTAATTCGTGCGAAGAACTATGTCGAAGCGTCCAGCAGATATTCTCATTTCCACTCCCGTCTCGAAAGTACGTCGCCGTCTGAACTTCGACAGCCCATACAACAGCCGTGCTGCTGTCCCCACTGTCCGCGTCACAAAAGGGCAGGTATGGAAGAACCGACCTGCATACAGAAAGCCCAGGATCTACAGAATGTATAGAAGCCCTGATGTCCCTAAGGGATGTGAGGGCCCATGTAAGGTCCAATCTTTCGATGCGAAGAACGACATTGGACATATGGGCAAGGTAATATGTCTGTATGACGTTACCCGTGGTATTGGGCTTACTCATCGAGTTGGCAAGCGTTTCTGTGTGAAGTCACTTTATTTTGTCGGGAAGATCTGGATGGATGAAAATATTAAGGTTAAGAATCATACTAACACCGTTTTATTCTGGATAGTTAGGGATCGCAGTCCTACTGGAACGCCTTATGATTTTCAGCAGGTCTTTAATGTATATGATAATGAACCCAGCACTGCTACTGTGAAGAACGACCAGCGTGATCGTTTCCAGGTTATAAGGAGGTTCCAGGCAACAGTTACTGGTGGACAATATGCAGCTAAGGAGCAGGCGATTATTAGAAAGTTTTATCGTGTTAATAATTATGTAGTTTATAATCACCAGGAAGCTGGGAAGTATGAGAACCATACTGAAAATGCTTTGTTGTTATATATGGCATGTACTCATGCCTCTAACCCTGTGTATGCTACTTTGAAAGTCAGGAGTTATTTCTATGACTCAGTGACGAATTAATAAATATTAAATTTTATATCATGTTCTTCAATTACATCAATTGTTCCTTCTAATACATTGTACAATACATGAGATATTGCCCTAATTACATTGTTTATACTAATCACGCCTAATCTATTTAAATATTTATTACATTGATATTTAAATACTCTTAAGAAACGCGAGGTCTGAGGATGTAAATGAGTCCAGATTTTGCAGGCTAGAAAACATTTGTGTATCCCCAACGCTTTCCTCAGGTTGTAGTTGAACTGGATTTGTAACGTGATTATGTCGTGGTTCCTCTGGAATGGTCTCTCTAGGTGCCTGGTTATCTTGAAATATAGGGGATTTTTGACCGTCCAGATATATACGCCACTCTCTGATTGAGTTGCAGTGAGTAGTTCCCCGGTGCGTGAATCCATTATTGTGACAATATGTGACAGCTATGCACAAGTACGAACATCCACAAGGTTGATCAACTCTCCGTCGTCTGGTTGTCCTCTTGGCTATTCGGTGTTGCACCTTGATAGGTACCTGAGTACAGTGGGCCTTCGAGGGTGACGAAGATCGCATTTTTTATAGCCCAGTTTCTAAGTGCGGAGTTCTTTTCCTCTTCCAAGTACTCTTTATAGCTGGAGTTTGGTCCAGGATTGCAGAGGAAGATAGTGGGAATTCCGCCTTTAATTTGAACTGGTTTGCCGTATTTGGTGTTGCTTTGCCAGTCCCTTTGGGCCCCCATGAACTCTTTAAAGTGTTTTAGATAATGCGGATCGACGTCATCGATGACGTTGAACCACGCATCATTATTATACACTTTTGGACTTAAATCTAAATGGCCACACAGATAATTATGTGGTCCCAATGACCTAGCCCACATCGTCTTCCCTGTTCTGCTATCACCCTCAATGACTATAGTTATTGGTCTCAATGGCCGCGCACGACTGAGAACATTATTACAAGCCCACTCTTCAAGTTCTTCGGGAACTTGATTGAAAGAAGAAGAAGAAAAGGGAGAAATATATTCCTCTATTGGAGGAGTAAAAATCCTATCTAAATTAGAATTTAAATTGTGAAATTGTAAAACAAAATCTTTAGGGGCCTTTTCCCTCAGTATATTGAGGGCCGAAGCCTTGGACCCTGAATTGATTGCCTCGGCATATGCGTCGTTGGCAGATTGGCAACCTCCTCTAGCCGATCTTCCATCGATTTGGAAAATTCCATGATCAAGCACGTCTCCGTCTTTTTCCATGTATGCTTTAACATCTGTTGAGCTTTTAGCTCCCTGAATGTTCGGATGGAAATGTGCTGACCTGGTTGGGGATGTGAGATCGAAGAATCGGTTATTTTGGCATTTGAATTTTCCTTCGAATTGGATGAGGAGATGCAGGTGAGGAGTCCCATCTTCATGGAGTTCCCTGCAGATTCTGATGATTAATTTATTAGTTGGAGTTGATAGGTTTAATATTTGGGAGAGTGCTTCTTCTTCTTTGGTGAGTGAGCAGTGTGGGTATGTGAGGAAATAATTCTTGGCATTTATTAGAAATTTCTTTGAAGGAGGCATATTGACTTGGTCAATCGGGTCCTCTCAAACTTGGCTATGCAATCGGGGAATGGGTCCTTATTATAGTTGTGGACCTAAATGGCATAATTGTAAATAAGTGTATGAAATTCAAAATTTAAAATTCAATCGTGGCCATCCGTATAATATT-----------------------------------------------------------------------------------------------------------
>a_AF149227
ACCGGATGGCCGCGATTTCTCGGAGTCATTGGGGGACCACTCAGAATAGAGGGCTGAGATTTAATAGATAAAGAGAGGGGACCACCAATTATTTGATTTTGACTGCCCAATCACATCCCGCCTGTCAAGTCTAGATATTTGTTCCTTGGTGACCAAGGTGTGGTCCTATAAATGCACGTGCATGTGCATTTAGACCCTTAATTCAAAATGGTTAAGCGGGATGCCCCATGGCGTTTAATGGCGGGGACCTCCAAGGTTTCCCGCTCTGCTAATTATTCACGTGGCACGGGTATGGGCCCTAAATTCGATAAGGCCGCTGCGTGGGTTAACAGGCCCATGTACAGGAAGCCCAGGATATATCGGACCTTTAGAAGCTCTGATGTTCCTAGAGGCTGTGAAGGACCGTGTAAGGTCCAGTCATTTGAGCAGCGGCATGATATCTCTCATGTTGGCAAGGTCATGTGCATTTCGGACGTGACACGTGGTAATGGTATTACTCATCGTGTAGGCAAGCGTTTCTGTGTCAAGTCTGCATATGTTTTGGGTAAGATATGGATGGATGAGAATATCAAGCTGAAGAACCACACCAACAGCGTAATGTTCTGGTTGGTCCGAGATAGGAGACCATATGGTACCCCTATGGATTTCGGGCAGGTGTTCAACATGTATGACAACGAGCCCAGTACAGCCACTGTAAAGAACGATCTGCGTGATCGTTACCAAGTTATGTACAGGTTCTCGGCTAAGGTGACAGGTGGACAGTATGCCAGCAACGAGCAGGCGTTGGTTAGGCGATTTTGGAAGGTGAACAACTACGTTGTCTACAACCATCAAGAAGCTGGCAAATACGAGAATCATACTGAGAACGCCCTCTTATTGTATATGGCATGTACGCATGCATCTAACCCTGTGTACGCGACATTGAAAATTCGAATCTATTTCTATGATTCGATAACAAATTAATAAAGTTTGTATTTTATTTCATGATGCTCAAGTACATAATTTACATAGGATTTGTCCGTCGCAAAGCGAACAGCTCGAATTACATTGTTTATGCCTATGGCCCCTAGTCTATGTAAATACAACATGATGCGAAATTTGAATCTATTTAAATATGTCGTCCCAGAAGCTGTCATCGAAGTCGTCCAGACTTGGAAATGAAGGAATGACTTGTGGAGAGCCAAGGCTCGGCGTAGGTTGTGGTTGAACCGGACTTCGATGTAGTATATCCTGGTTCTGGTGTCCAACGGGGCCTCGACTCGTTGTATCTTGAAAAATAGGGGATTTGGAACCTTCCAAATAAAAACGGAATTCTCTGCCTGACGCACAGTGATGCTCTCCCCGGTGCGTGAATCCATTATTTGCGCAGTTGATGTGGAAGAAGATAGAGCAGCCGCAGTTTAGGTCTATTCGTCGTCTGCGAACAGGTCTCTTTTTAGCTATCCTGTGCTGTGCTTTTATAGAGGGGAGCGTGGAGGATGACGAATTGAGCATTTTTTTGTGTCCACGCTCTCAAAGGTGCATTTTCCTCTTTGTTGAGGAAAGCTATATAGCTGCTACCTTCCCCTGGATTGCACAGCACAATTGATGGTATCCCGCCTTTAATTTGAACTGGCTTTCCGTATTTACAGTTGGACTGCCAGTCCCTTTGGGCCCCAATAAGCTCTTTCCAGTGTTTCAACTTTAGATAATGGGGCGTGATATCATCAATGACGTTATACTCCACATCGTTTGAATAGACCTTTGAATTGAAATCAAGGTGACCGCTCAAATAATTATGTGGGCCTAATGCACGTGCCCACATTGTCTTGCCGCTTCGCGAATCGCCCTCAATGATAATACTAATCGGTCTATCTGGCCGCGCAGCGGAACTCCGACCAAAATATTCAGCAACACAACGTTGCATATCCTCAGGAACGTTATTAAACGACGAAAGTGGATACGGAGGAGTCCATTGTTTAGGAGGAGGTTTAAACAGTCGCTCGATGTTAGACTTAACGTTATGATAGCTGACAATGAACGTTCTTGGATCTCCAGCTTTTATAATGTCGAGCGCCTCTCCCGCACTTGCTGCATTTACAGCGTTATGGTAGACGTCGTCTTTATTTGCTTTGGAACCTCCGGAAACTTTGTACTGTCCAGTTTCACAATAATCACCATCTTTAGTGATGTAATTCTTTACGGCATTTGTGTCTTTAGCCGCCTGAACGTTTGGATGAAACTGGGCAGATCTCCGAGGGTGAGTAATGTCGAAGAACCGAGCATCTTTGATGTTGCACTTACCTGTTAACTGGATGAGACAGTGCAAGTGCGGAAACCCATCGGAATGCTCCTCCCGCGATACCCGTATGTATATGGGTTTTACAACTGACCATTTTAACGACTGGAGCATTTCGAGAGCTTCATCCTTTGGGATATCGCATTGTGGATATGTTAAAAAAATGTTTTTACATTGTAAATGAAATGATTTTGGTGGTAGTGGCATTTTTGCAAATATGTTGTAGGACTCCAGGAGAGTCCCTCATAAAACCGTACTATGTTTGTGGAGTCCTGGAGTCCCTTAAATACTAGAACTCTCTGGGGGAACTCCAGGGGCAAAAGCGGCCATCCTATAATATT-----------------------------------------------------------------------------------------------------------------------------------------------------------------------------------------------------------------------------------------------
>a_AF155064
ACCGGTGGGCGCGAAAAAAAAAAGTGGTCCCCGCCCCACGTGAACATGTCGCGCGAGTGCTGAACATGTCGCGCGATGATGTCCAATCAGAACGCGCGCTCTACGCATTATAATTTGAAATTTGAAATATAAACTTGCTCCCTAAGTTTGTCCGGCATAACTATGTGGGATCCGTTATTGAACGACTTCCCTGAATCCGTTCACGGTTTCCGTTGTATGCTCGCCGTGAAATATTTGCAGGCTGTTCGAGAGTCGTACGATCCTTCCACTCTTGGGTACGATCTTCTTAGCGATCTCATCGGAGTTGTTCGCCGTACCAACTATGTCGAAGCGACCAGCAGATATCATCATTTCCACTCCCGCCTCGAAAGTGCGTCGCCGTCTGAACTTCGACAGTCCCGGGTTATCCTCTGCACGTGCCCCCACTGTCCTCGTCACAAACAAACGCCGGGCGTGGTCCAACAGACCCAATTACAGGAAGCCCAGAATGTACAGAATGTATCGGAGCCCAGATGTCCCAAAGGGGTGTGAAGGTCCATGTAAGGTCCAGTCATATGAACAGCGTGATGATGTGAAGCATACTGGTATTGTTCGCTGTGTTTCTGATGTGACTAAGGGAACTGGGCTTACTCATCGTACTGGAAAGCGTTTCACAATCAAATCCATTTATATTCTTGGTAAGGTATGGATGGATGAGAACATTAAGAAGCAGAATCACACCAACAATGTGATGTTTTTCCTTGTTCGTGATAGAAGACCTTATGGGAATTCCCCGATGGATTTTGGTCAAGTTTTTAACATGTTTGATAATGAGCCCAGTACTGCTACTATAAAGAATGATTATCGAGATCGTTTCCAGGTGATGCGTAAGTTTAGTGCTACTGTAACTGGTGGTCCTTCTGGGATGAAGGAACAGGCTCTTGTTCGTAGGTTTTTTAAGATTAACAGTCAGATTGTGTATAACCATCAGGAAGCTGCGAAGTATGAGAACCATACTGAGAATGCTTTGTTGTTGTATATGGCATGTACTCATGCTTCTAATCCTGTGTATGCTACGTTAAAGATACGGATCTACTTCTACGATTCGGTATCTAATTAATACAATTTTATTTGAATATTGTGAGTGAATTCACTTGCCACTGTTGTTTGCAATACATCGTACAAAACATGATTGACTGCCCTAATTATATTGTTAATTGAAATTACGCCTATTCTATACAAATATTTCATAATCTGCTTCCTAAATACGTTTAAGAAAAGACCAGTCGGAGGGCGTGAGATCGTCCAGACCCTGAAGTTCATGAAACATTTGTGAATCCCCAATTCCTTCCTGAGGTTGTAGTTGAATCTTATCTGCATCTCTACCATTGTTTGATTCCCGTGCGTTAGACGAATCTCCTTTATGGTTTTGAAATACAGGGGATTGTTGATTGTCCAGATAAGTACGCCATTCTCTGTCTGATGCGCAGTGATGAGTTCCCCTGTGCGTGAATCCATTGTCTCTGCACGTGAAGGCTACGTATACCGTGCAACCACAAGGGATGTCAATCCTGCGTCTCCTGATTGCTCTCTTCTTGGCCTCCCGATGCTGGACTTTGATTGGTACCTGAGTACAGCGGATTTGAGAGGGTGATGAAGGTCGCATTCTTTAATGCCCAGGATTTGAGATGCGCGTTCTTGTCCTCGTCTAAATACTCTTTATAAGAGGAATTGGGACCTGGATTGCAGAGGAAGATTGTTGGGATGCCCCCTTTAATTTGAACTGGTTTCCCGTATTTTGTGTTGCTTTGCCAGTCCTTTTGTGCCCCCATGAACTCCTTAAAGTGTTTCAGATAATGCGGGTCAACATCATCTATGACGTTATACCATGCGTCATTACTGAACACCTTTGGGCTCAGATCAAGATGACCGCACAGATAATTGTGAGGCCCAAGACTTCTGGCCCATACGGTCTTTCCTGTTCTGCTTTCCCCTTCAATCACTATACTAATCGGTCTACTTGGCCGCGCAGCGGCCTCAACGACGTTCTCCGCCGCCCATTCTTCAAGTTCTTCTGGAACTTGGTCGAACGAAGAAGACAAAAAAGGAGAAACATAAGGAGCTGGAGGCTCCTGAAAAATCCTCTCTAAATTACTATTTAAATTATGAAATTGTAAAACAAAATCTTTGGGAGCTAACTCCCTTATAACCCTAAGAGCCTCTGCCTTACTTCCTGCGTTAAGCGCTGCGGCGTAAGCGTCATTGGCGGTCTGTTGTCCTCCTCTTGCAGATCTTCCGTCGATCTGGAATTCTCCCCATTCCAGTGTGTCTCCATCCTTGTCGATGTAGGACTTGACGTCGGAGCTGGATTTAGCTCCCTGAATGTTTGGATGGAAATGTGCTGACCTATTTGGGGAGACCAGGTCGAAGAGTCTCTGATTTTGGCACTTGAACTTCCCTTCGAACTGGAGAAGCACATGTAGATGAGGTTGGCCATCCTCGTGAAGCTCTCTGCAGATCTTGATATATTTCTTGTTTGAAGCTGTGCTTATTTTCTGTATTTGCTCTAGGGCTTCCTCTTTTGTTAGAGAACATTTTGGGAAAGTTAGGAAATAATTCTTGGCATATATTTGGAATCTGTGGGGAGGAGCCATTGACTTGGTCAATCGGTACTCAGATGCTTCTCTCCAATATATCGGTACTCAATATATAGTGAGTACCAAATGGCATTTTGGTAAAAATCCCAATAATTTTGAACCCCCATAGCGCCCACCGTTCTAATATT----------------------------------------------------------------------------------------------
>a_AF155806
ACCGGATGGCCGCGCCCGACAAAGTAGGTGGACCCCATTGGATGACCGCGCCCGTAAAAGAAAGTGGTCCCCACGCACGTGTTGCTGTCGGCCAGTCATATTCACGCGTGAAAGCCTAGATATTTGTTTTATGTCGTTATAGACTTCGTCGCGAAGTAGTGGAGCGTGTCAACATGTGGGATCCATTGTTGAATGAGTTCCCCGAGTCTGTGCACGGTTTTCGCTGTATGCTTGCTATTAAATATTTGCAGGCCTTGGAGGAAACCTACGAGCCCAATACTTTGGGCCACGATCTAGTCCGTGATCTCATCGGTGTGATCCGAGCCCGTGATTATGTCGAAGCGTCCCGCCGATATAATCATTTCCACTCCCGTCTCGAAGGTGCGTCGAAGGCTGAACTTCGACAGCCCGTTCAGCAGCCGTGCTGCTGTCCCCATTGTCCAAGGCACAAACAAGCGTCGATCATGGACGTTCCGGCCCATGTACCGAAAGCCCAGAATGTACAGAATGTTCAAAAGCCCTGATGTTCCGCGTGGCTGTGAAGGCCCATGTAAGGTTCAATCTTATGAACAGCGAGATGACGTTAAGCATACTGGCAGTGTTCGTTGTGTTAGTGATGTCACGCGTGGTTCGGGAATTACACATAGAGTAGGTAAAAGGTTCTGTATCAAGTCTATATATGTGTTAGGTAAGATATGGATGGATGAAAACATCAAGAAGCAGAACCATACAAACCAGGTCATGTTCTTCTTAGTCCGTGACAGAAGGCCCTATGGCAATAGCCCCATGGACTTTGGACAGGTTTTTAATATGTTTGATAATGAGCCCAGTACAGCCACTGTGAAGAACGATCTTAGGGATAGGTATCGAGTTATGCGGAAGTTTCATGCCACCGTTGTTGGGGGTCCTTCTGGAATGAAGGAGCAGGCTTTGGTGAGGAGATTTTTTAGGATAAATAATCATGTTGTGTATAATCACCAGGAGGCAGCTAAGTATGAGAATCATACAGAGAATGCGTTATTGTTGTATATGGCATGTACGCATGCCTCTAATCCAGTGTATGCTACGCTTAAAATACGCATCTATTTTTATGATGCAGTAACAAATTAATAAAGGTTGAATTTTATTGCATGTTGCTCCGTAACTTGGAGTGTGTTTAGTAATACATCGTACAGAACATGATCAACAGCTCTGAGTACAGTGTTAATGGAAATAACGCCTATCATATTTAAATACTTGAGCACTTGATATTTAAATACTCTTAAGAAAAGACCAGTCGGAGGCCGTAAGGTCGTCCAGACCTTGAAGTTGAGAAAACACTTGTGAATCCCCAATGCCTTCCTGATGTTGTGGTTGAACCGTATCTGGAGGGTGATGATGTCGTGGTTCATGTTCCCTGGCCGCTTGTCGTGGTTGGTGATGTCGAAATAGAGGGGATTTGTTATTTCCCAGGTAAAAACGCCATTCTTTGCTTGAGGCGCAGTGATGAGTTCCCCTGTGCGAGAATCCATGGTTGATGCAGTCGATATGGAGATAGAACGAGCAGCCGCATTCGAGGTCTACCCTCCTACGTCTGAGGGCCCTAGTCTTCGCGGTGCGGTGTTGGACTTTGATGGGCACTTGAGAACAATGGCTCGTGGAGGGTGATGAAGGTTGCATTCTTTAAAGCCCAGGCTTTAAGGGACTGGTTCTTTTCCTCGTCCAGAAACTCTTTATATGATGATGTCGGTCCTGGATTGCATAGGAAGATAGTGGGAATGCCGCCTTTAATTTGAATCGGCTTCCCGTACTTGGTATTGCTTTGCCAGTCCCTTTGGGCCCCCATGAATTCTTTGAAGTGCTTGAGGTAATGGGGGTCGACGTCATCAATGACGTTGTACCATGCGTCGTTGCTGTAAACCTTTGGACTGAGATCCAAATGTCCACATAAGTAGTTGTGTGGTCCCAGAGATCGGGCCCACATCGTCTTCCCTGTCCTACTATCGCCCTCGATGACGATACTACTCGGTCTCCATGGCCGCGCAGCGAAACCCATCACGTTCTCGGAAACCCAGTCTTCAAGTTCCTCAGGAACATGAGTGAAAGAAGAAGAAAGAAAGGGAGAAATATAAGGAATCGGAGGCTCCTGAAAAATCCTATCTAAATTGCTATTTAAATTATGAAACTGTAAAACAAAATCCTTTGGGGCTAGTTCCCGGATTACATTAAGAGCCTCTGTTTTACTTGCTGCGTTAAGAGCCTTGGCGTAAGCGTCATTGGCGGATTGTTGTCCGCCGCGAGCAGATCGTCCGTCGATCTGAAACTCGCCCCATTGGATGGTGTCTCCGTCCTTGTCCAAATAGGACTTGACGTCAGAACTGGATTTAGCTCCCTGAATGTTTGGATGGAAATGTGTTGACCTGGAAGGGGATATGAGGTCGAAGAATCGTTGGTTGGTACAATTGTACTTGCCCTCGAACTGAATGAGGGCATGCAAATGAGGTTCCCCATTTTCATGGAGTTCTCTGCAGATCTTGATGAACAATTTATTTGTTGGGGTTTGGAGTTGTCGGAGTTGATCTAATGCCGCTTCTTTCGAGAGAGTGCATTTCGGATACGTGAGGAAATAATTTTTGGCTTTTATGCTAAAACGACCAGCCCTCGGCATTTTCGCTGTCGTATAGCAATCGGGGGGCACTCAAAGTTCCTAGCAATCGGGGGAATGGGGGGCAATTTATATGATGCCCCCCAAATGGCATATGTGTAATTTTGTGATGAAATTTGAATTTCGAACGTGGAAAGCGGCCATCCGTCTAATATT----------------------------------------------------------
>a_AF165098
ACCGGATGGCCGCGCCTTTCTGTCACTTTAATGGTCCCCCCCACTAAATAATGTCTGCCAATCATATGCCTTCCTGAAAGCTTAAATATTTATTTTTGTCATTATATAAACTTAGTCACCAAGTTTTACCATTATTTAAAATGTGGGATCCACTTTTAAATGATTTTCCGGAAACCGTACACGGATTCAGGTGTATGCTTGCTATAAAATACCTGCAGTTGGTAGAAAATACGTATTCCCCCGATTCGTTGGGATACGACCTAATACGTGATTTAATTTCTGTCGTCAGGGCTAAAAGCTATGTCCAAGCGTCCAGCAGATATGATCATTTCCGGTCCCGTCTCGAAGTATCGCCGACTTCTGAGCTCAATCAGCCCATACAGCAAGCGTGCTGCTGTCCGCATTGTCCGCGCCACAAAGGGAAAGGAATGGGCCAACAGGCCCATGAATCGGAAGCCCATGTTTTACAGGATGTTCAGAGGTCCTGATGTTCCGAGAGGCTGTGAGGGTCCATGTAAGGTCCAGTCCTTTGAGTCAAGACACGATGTAGTTCATATAGGGAAGGTCATGTGTATTAGTGATGTGACTCGTGGTACGGGGTTAACACATAGAGTTGGTAAGCGATTTTGCGTTAAGTCAGTATACGTTTTGGGTAAAATTTGGATGGATGAGAGCATAAAGACTAAGAATCATACTAATAGTGTTATGTTTTTTCTTGTTCGTGACCGTCGTCCTGTTGATAAGCCCCAAGACTTTGGAGATGTGTTCAATATGTTTGACAATGAGCCTAGCACTGCAACTGTGAAGAATATACACAGAGATCGTTATCAGGTGTTGAGGAAATGGCATGCAACTGTCACTGGTGGTCAATACGCTTCAAAGGAACAGGCATTAGTGAACAAGTTTGTTAAGGTTAATAATAATGTTGTTTATAACCAGCAAGAGGCTGGGAAATATGAAAATCATTCTGAGAATGCGTTGATGTTGTATATGGCATGTACTCATGCCTCTAATCCTGTGTATGCCACGCGTAAGATTCGTATTTACTTCTACGATTCTGTAACCAACCGATATTAATAAATATTAAATTTTATTAAATATGATTGTTCTACATATATAACATGATGTAATACACTCCATAATACATGATCAACTGCTCGATTTACATTGTTAATACTGATAACTCCTAAATTATTTAAAAACTTATACACTTGGGTTTTAAAGACCCTAAAGAAATGACCAGTCAGAGGCTGTGAGGTCGTCCAGATTCGGTAGGCTAGAAAGCATTTGTGTATCCCCAACGCTTTCCTCAAGTTGTGATTGAATTGTATCTGGACGGTGATGATGTCTCTCTCCGACAGGAATGGCCGGTTGTGGTGCTCTGTTATCTTGAAATAAAGGGGATTTTGAATTTCCCAGATAAACACGCCATTCTCTGTTTGAGCTGCAGCGATGGGTTCCCCTGTGCGTGAATCCATGGTCGTTGCAGGCTAATGCTATGAAGTATGAACAGCCGCACGGTAGATCAACTCGTCGACGCCTGGTCCCCTTCTTGGCTAACCTGTGTTGCACTTTGATTGGAACCTGAGTAGAATGGTTCTTCGAGGGTGATGAATCTCGCATTTTTAAGAGTCCACTGCTTTAGTGCGTTGTTCTTGTCCTCGTCCAGAAATTCTTTATAGCTGCTGTTAGGCCCTGGATTGCAGAGGAAGATAATGGGAATGCCTCCTTTAATTTGAACTGGCTTTCCGTATTTTGTGTTGGATTGCCAGTCCCTTTGGGCCCCCATGAACTCTTTAAAGTGTTTCAGATAATGCGGATCGACGTCATCAATGACGTTGTACCACGCATCATTTGAGTACACTCTTGGGCTTAAGTCCAAATGCCCGCATAGATAATTATGCGGGCCTAAAGACCTAGCCCACATAGTTTTGCCCGTACGACTATCACCCTCAATAACAATACTTATGGGCCTAATGGGCCGCGCAGCGGCATCGACAACATTTTCTGCAGCCCACTGATAGAGTTCTTCTGGAACTGTATCAAACGAAGAAGAATGAAAAGGAGAAACATAAGGAGCTGGTGGCTCCTGAAAGTATCTATCTAAATTTGAATTTAAATTATGAAATTGAAGTAGAAAGTCTCTGGGAGCTTTCTCCTTCAGTATATTGAGGGCCTCAGCTTTGGACCCTGAATTGATTGCCTCGGCATATGCGTCGTTGGCAGATTGGCAACCTCCTCTAGCTGATCGTCCATCGACTTGGAAAACTCCATGATCAATGACGTCTCCGTCTTTTTCCATATAGGATTTGACATCACTTGCGCTTTTAGCTCCCTGAATGTTCGGATGGAAATGTGCTGACCTGGTTGGGGATGTGAGGTCGAAGAATCTATTGTTTTTGCACTGGAACTTTCCTTCGAACTGGATGAGCACATGCAAATGAGGAGTCCCATCTTCGTGAAGCTCTCCGCAAATTCTAATAAATTTTTTGGAAGTGGGTGTTTGTAGATTTAATAATTGGGAAAGTGCTCTTCTTTTGTTTAGAGAGCACTTGGGATAAGTGAGAAAATAATTTTTGGCATTTATTTTAAACCGATTGGGGGCTGCCATATTGACTTGGTCAATCGGTGTCTCTCAACTCTTTCTATGTATTGGTGTATTGGGGTCCTATATATATGGAGACTCCAAATGGCATAATTGTAATTACCACGAAAGTTCCAATCAATATCCCGGTAATTGCGGCCATCCGTATAATATT---------------------------------------------------------------------------------------------------
>a_AF173555
ACCGGATGGCCGCCCGCGCCCCTTTATTTCCGTACACTTCCACGTGTCGCTTTAATTTAAATTTGCCATGACTCTTTTTGACTGACCAATGATATTGTATTTGACGAGCCTAGATATTCGTAAACTTGGTGACTAAGTGTTACCTTTGCTTATAAATTTAAATTAAATTGATGCCCATTCCACGTGTAAGTCCAGAATGCCTAAGCGTGATGCGCCATGGCGTCAAATGGCGGGAACCTACAAGGTTTCCCGTTCTGGCAATTATTCACCAGGAAGTGGAATGGGCTCAAAATCCAACAAGGCCAATGCATGGGTCAACAGGCCCATGTATAGAAAGCCTAGGATATATCGGATGTACAGAAGCCCAGACGTGCCCAAGGGATGTGAAGGACCTTGCAAGGTCCAATCATATGAACAACGCCATGATATATCTCATGTTGGTAAGGTTATGTGTATATCCGATATCACACGTGGGAATGGTATTACCCACCGTGTTGGTAAACGTTTTTGTGTGAAGTCTGTGTATATTTTAGGGAAGATATGGATGGATGAAAACATCAAGCTTAAGAACCATACTAATAGTGTTATTTTTTGGTTGGTCCGTGACCGTAGACCATATGGAACCCCTATGGATTTTGGACAAGTTTTTAACATGTTTGACAATGAACCCAGTACTGCTACGGTCAAGAACGATCTTCGTGATCGTTATCAAGTTATGCATAGGTTCAATGCAAAGGTGACTGGTGGTCAATATGCAAGCAACGAACAAGCCTTGGTAAGGCGATTTTGGAAGGTGAACAACCATGTCGTCTATAACCACCAGGAAGCAGGAAAATATGAGAATCATACGGAGAATGCATTATTGTTGTATATGGCATGTACACATGCCTCTAATCCTGTATATGCGACATTGAAAATTCGGATCTATTTCTATGATTCGATAACCAATTAATAAAATTTAAATTTTATTTCATGATTCTCAAGTACAGTATTTACATATGATTTGTCTGTTGCGAACTGAACAGCTCGAATGACATTGTTTATTCCTATTACGCCTATTCTATGTAAATACAATAAAACCAAATGTCTAAATCTATTTAAATATGTCGTCCCAGAAGCTTGAATCGATGTCGTCCAGACTTGGAAGTTCAGGAATGCTTTGTGGAGATTCAGTGCTTTCCTGAGGTTGTGATTGAACCTGACTTGGATGTGGTATATCCTTGTCCTTGTGTATGCTGGATCTTCCACCCGCATGATCTTGAAATAAAGGGGATTTGGTACCTCCCAAATAAAAACGGAATTCTCTACCTGATGCGCAGTGATGTTCTCCCCTGTGCGTGAATCCATGATCTGCGCACTTGATATGGTAAAATATGGAACAGCCGCAGTTCAAGTCAATGCGTCGTCGACGAATGGCTTTACGTTTGGCAATCCTGTGCTGTGCTTTGATAGAGGGGGGCTGTGAGGGTGACGAAGATCGCATTATGAATAGTCCAGTTGTGTAAAGCTCGGTTTTCTTCTTTGTCCAGGAAGTCTTTATAACTGGAACCCTCACCTGGATTGCACAGCACGATTGATGGTATTCCTCCTTTAATTTGAACCGGCTTTCCATATTTACAGTTTGATTGCCAGTCCTTTTGTGCCCCAATTAGTTCTTTCCAATGCTTTAACTTCAAATAATTGGGGCTTATGTCATCAATGACGTTGTATTCCACTGCGTTGGAATAGACACGTGAATTAAAGTCCAAGTGACCGCTCAAATAATTATGTGGTCCTAAAGCACGAGCCCACATTGTCTTTCCGGTTCGTGAATCACCCTCGACGATGATACTAATAGGTCTCTCCGGCCGCGCAGCGGAACCCCTTCCGAAATAGTCGTCAACCCATTCTTGCATAACAACCGGAACATTGATGAATGATGACAACGGAAATGGAGGAACCCATGGTTCCGGCGCTTTGACGAAGATCCGTTCGAGATTAGAACGGATGTTGTGATGTTGAAGGACGTAATCTTTCGGTTGTTCTTCCTTCAATACCGACAAGGCAGATTCAATTGAATCTGCGTTTAATGCCTTTGCATATGAGTCGTTGGCAGACTGCTGACCTCCTCTTGCAGATCTGCCGTCGACTTGGAATTGTCCCCATTCGATTGTGACTCCACCTTTGTCGATGTATGCCTTGACGTCTGAACTTGATTTAGCTCCCTGAATGTTCGGATGGAAATGTGCTGACCTGGTTGAGGATACCAGGTCGAACAATCTTTTATTTGTGCAGACGAATTTACCTTCGAATTGAATAAGCGCATGAAGATGAGGTTCACCATTTTCGTGACGTTCCTCACAGACCTTGATGAATTTTTTATTTGTCGCTGTATGAATTTTCTGAAGTTGCGAAAGAGCTTCTTCTTTCGGTATAGAGCAACGAGGATAAGTGAGGAAATAGTTTTTGGACTGAACTCTAAATCTTTGAGGTGGTGGCATATTTGTAAATATGCGAGTGTCTCCAAATGAGTTTGCGAGTGTCTCCAATTGAGGCTCCTCAAAACTCGCTCATGCAATTGGAGACTGGAGTACAATATATACTAGTACCCTCAATCTCGTGAATTATCAGATTCACACACGTGGCGGCCATCCGATATAATATT----------------------------------------------------------------------------------------------------------------------------------------------------------------------------------------------------------------------
>a_AF188481
ACCGGATGGCCGCGATTTTTTTTAACGTGGGCCCAACAACAAGTGTGATGACAAAGACCTGTTGACCAATGAAAATTGTCCCTCAAAGCTTAATTGTGTCCTGGTCCCCTCTATAAACTTGGTCCCCAAGTTCCCACATTACAAAATGTGGGATCCTTTAGTAAACGAGTTTCCCGAAACCGTTCACGGTTTTAGATGTATGTTAGCAGTTAAATATCTTCAGTTAGTAGAAAAGACTTATTCTCCCGACACATTAGGGTACGATTTAATTAGGGATTTAATTTCAGTCATTAGGGCTAGAAATTATGTCGAAGCGACCAGCAGATATAATCATTTCCACGCCCGCTTCGAAGGTACGCCGCCGTCTCAACTTCGACAGCCCATATGCGAGCCGTGCTGCTGCCCCCATTGTCCGCGTCACCAAAGCAAGAGCATGGGCCAACAGGCCCATGAACAGGAAGCCCAGGATGTACAGGATGTACAGAAGTCCAGATGTCCCTAGAGGCTGTGAAGGCCCATGTAAGGTGCAGTCCTTTGAGTCTAGACATGACATTCAGCATATAGGTAAAGTCATGTGTGTCAGTGATGTTACTCGTGGGACTGGGCTGACCCATCGAGTGGGTAAAAGGTTTTGTGTTAAGTCTGTGTATGTTTTGGGTAAGATATGGATGGACGAAAATATTAAGACCAAGAATCACACCAATAGTGTGATGTTTTTTCTTGTTAGGGATCGTAGGCCTGTTGATAAACCCCAAGACTTTGGAGAAGTGTTTAACATGTTTGATAATGAGCCCAGTACGGCTACTGTGAAGAATGTGCATCGTGACAGGTATCAAGTGCTTCGGAAATGGCATGCAACTGTTACTGGTGGACAGTATGCGTCTAAGGAACAAGCTCTCGTGAAGAAGTTTGTTAGGGTTAATAATTATGTTGTGTATAACCAGCAAGAAGCTGGCAAGTATGAGAATCATTCTGAGAATGCGTTAATGTTGTATATGGCATGTACACATGCCTCTAACCCAGTGTATGCTACTTTGAAGATACGGATCTATTTCTATGATTCCGTAACAAATTAATAAATATTGAATTTTATTGAATAAGATTGGTCTACATATACAATATGTTCTAATACATCCCATAATACATGATCAACTGCACGAATTACATTATTAATACTGATAACTCCTAAATTATCTAAATATTTAAACACTTGAGTCTTAAAGACTCTTAAGAAACGACCAGTCTGAGGCTGTGAAGTCATCCAGATTCGGTAGACTAGGAAACATTTGTGTATCCCCAACGCTTTCCTCAGGTTGTGATTGAACTGAAGTTGGATGATGATGATGTCTCTGTTTGTCAGGAATGGCCTGTTGTGGTGCTCTGTTATCTTGAAATAGAGTGGATTTTGAATCTCCCAGGTAAACACGCCATTCACTGCTTGAGCTGCAGTGATGGGTTCCCCGGTGCGTGAATCCATGATCGTGGCAGGCTAGTGCTATAAAGTATGAACATCCACAAGGGAGATCAACACGACGACGCCTGGTCCCCTTCTTGGCTATCTTGTGCTGCACTTTGATTGGAACCTGAGTAGAGTGCGCCTTCGAGGGTGACGAAGATCGCATTCTTTAAAGCCCAATTCTTGAGTGCAGCATTCTTCTCTTCATCCAAGAACTCTTTATAACTTGAATTGGGTCCTGGATTGCAGAGGAAGATAGTGGGAATTCCGCCTTTAATTTGAACTGGCTTTCCGTATTTTGTATTTGATTGCCAGTCCCTTTGGGCCCCCATGAATTCCTTAAAGTGCTTTAGGTAGTGGGGATCGACGTCATCTATGATGTTGAACCAGGCCTCATTATTGTACACCTTTGGGCTAAGGTCTAGATGACCACACAAATAGTTATGCGGTCCCAGTGATCTGGCCCACATCGTCTTCCCCGTTCGACTATCACCCTCTATCACTATACTTATGGGTCTTAAAGGCCGCGCAGCGGCACTGACAACGTTCTCGGCAGCCCATTCTTCAAGTTCCTCCGGAACTTGATCAAAAGAAGATGAATTAAAAGGAGAAACATAAACCTCCACCGGAGGTGTAAAAATCCTATCTAAATTAGCATTTAAATTATGAAACTGTAATACAAAATCTTTGGGAGCCTTCTCCCTTAAAATATTGAGGGCCGCAGCCTTGGACCCTGAATTGATTGCCTCGGCATATGCGTCGTTGGCAGATTGGCAACCTCCTCTAGCTGATCTGCCATCGATCTGGAAAACTCCAAAATCAATGAAGTCTCCGTCTTTCTCCACATAGGCTTTGACATCTGACGCGCTCTTAGCTCCCTGAATGTTCGGATGGAAATTTGCTGACCTGGTTGTGGAAACCAGGTCGAAGAATCTGTTGTTCTGACACTTGAATTTTCCTTCGAACTGGATGAGCACGTGAAGATGAGGTTCCCCATTTTCGTGCAGTTCCCGTGAAACGCGAATGAATAATTTATTAGTAGGTGTGGCGAGGTTTTTTATTTGGGAAAGTGCCTCTTCTTTAGTAAGAGAACATTGTGGATATGTTAAGAAATAATTTTTAGCATATATTTGGAAACGTTTCGGTTGAGGCATGTTGACTTGGTCAATCGGTACTCACCAAACTTGTCTATGCAATCGGTGAATGGTACTCAATATATAGGTGAGTACCGAATGGCACAACTGTAATTACTGAATGTAATTCAAAATTCAAATTCCGACAAAAGCGGCCATCCGCACTAATATT-------------------------------------------------------------------------------------------------
>a_AF189018
ACCTACAGGCCGCCGGGGCCCGGGGTCACTATGGTCCCCCCCCACTTTAGCTGCTTTTGCTTTTGCTTTAATGTGGTCCCGTAATAAATGAGAGAGCGCGATGAGCGCTTAGTTGATTTGTGGTCCTTCTATAAAACGTGCTGGGCACGGAGAAAGCTGAATAGCCATGTGGGATCCTCTTTTAAACGAATTTCCGGATTCTGTTCACGGTTTTCGGTGTATGCTCGCAATAAAGTATTTGCAAGGCGTTGAAGCAACCTACGCCCCTGATACTGTCGGTTACGACCTAGTTCGAGATCTGATCTCAGTTGTTCGTGCGAGCAATTATGCTGAAGCGTGCCGGAGATATAGCCTTTTCCGGTCCCGTATCGAAAGTACGCCGTCGTCTCAATTACGACAGCCCAGGTACCAGCCGTGCTGCTGTACTCACTGCCCTCGGCATAAATCGAAAGAAGTCTTGGACTTCTCGGCCTATGTACCGGAAGCCCAGGATTTACCGGATGTACCGAACAGCTGATGTCCCTAGGGGATGTGAAGGTCCTTGCAAGATTCAATCCTTTGAATCTCGACATGATATTGCTCACACCGGTAAGGTTATGTGTGTGACGGATGTTACTCGTGGCGGTGGTTTAACCCACCGTACTGGGAAGAGATTTTGCGTTAAGTCCCTCTATATCCTTGGCAAAATCTGGATGGATGAAAATATCAAGACTAAGAATCACACTAACACGGTCATGTTCTATGTTGTTCGGGATCGTAGACCCTATGGTACTCCTCAAGATTTTGGACAAGTGTTTAACATGTTCGATAACGAACCTAGCACTGCAACTGTCAAGAATGATCTTCGAGATCGGTTTCAAGTTTTGCGGAAGTTCACGGCAACTGTTGTTGGTGGTCAGTATGCTTGTAAGGAACAAACGTTAGTTAGGAAGTTCATGAGATTGAACAATTATGTTGTTTACAACCATCAGGAAACCGCAAAATATGAGAATCATACAGAGAATGCTCTGTTATTGTACATGGCATCTACGCATGCCTCTAACCCTGTGTATGCAACTTTGAAAATTCGGATCTATTTTTATGATTCGATAACAAATTAATAAATGTTGAATTTTATTTCATAATCTGGTTGTACATCAATAGTGCGTTCTAGCACTTTAAACAAGACATGGTCTACAGCTCTAATTACATTATTAATTGAAATTACACCTAAATTATTCAAGTATTTAATACATTGAGTCTTAAAGACTTTTAAGAAAAGCCCAGTCGGAGGGTGTAAGTAAGTCCAAACTTGGAACGTCAGAAAACACCGGTGTATTCCCAACGCTTTCCTCAGGTTGTGGTTGAACTGCAGCCGTATTGTTATCACGTCGTGGTTCGTGTTGAACGGCCGGCTGTGATGGCTGAGTATCTTGAAATAGAGGGGATTTTGAATCTCCCAAATATAGACGCCATTCCTGGCTTGAGCTGCAGTGATGTACTCCCCTGTGCGTAAATCCATGATTAGCACAGTTTATTGACACGTAGTATGAGCAACCGCAATTAAGGTCTACCCGCCGTCGTCTTATTATCTTCTTTTTAGCAATCCGGTGCTGGACTTTGATGGGAACCTGAGTACAGTGGTCTCTCGAGGGTGATGAATTCTGCATTATGAAGAGACCAATTTTTAAGTGCGATGTTTTTAGGTTCGTCTAAAAACTCTTTATATGAAGATGTGGGTCCAGCATTACATAAAAAGATGGTCGGTATCCCGCCTTTAATTTGAATGGGTCTACCATACTTTGTATTGCTTTGCCAGTCCATCTGGGCCCCCATAAACTCTTTAAAGTGCTTTAGGTAATGCGGATCGACGTCATCAATGACGTTATACCATGCGTCATTTGAGTAAACCCTAGGATTGAGATCTAGATGGCCGCACAAGTAATTGTGCCTACCAAGCGATCTAGCCCACATGGTTTTACCTGTACGACTATCACCTTGTAACACCAGACTCTTTGGTCTTAATGGCCGCGCAGCGGGGTCGACTATGTTCTCGGCGACCCATTCTTCAAGTTCTTCAGGAACCTGGTCAAAGGATGAAGATAAGAATGGAGAGGTAAAGACTGGTTGCGGAGTCATGAAGATCTTGTCAAGATTTGTGTTCAAGTTATGAAACTGCAAGATGTAATCTTTAGGCGCAAGTTCTTTAAGAATATTCAGAGCCTCCGCTTTGTTTCCTGCATTCATAGCTTTTGCATAAGCGTCGTTAGCGGATTGCTTTCCGCCTCTTGAAGATCTTCCATCTATTTGGAAGGTACCCCATTCAAGGGTATCACCATCCTTTTCGATATATGCTTTGACATCGGAGCTTGATTTAGCTCCCTGAATGTTCGGATGGAAATGTGTTGATCTGGTTGGGGATACCAGATCGAAGAACCTCTTGTTCTTTGTCTTGAACTTACCCTCAAATTGGATAAGCACATGGAGATGTGGTTCCCCATCCTCGTGAAGCTCTGAGCAGATTTTGATATATTTTTTATTTGTTGGGGTATTCAAATTTCTAATTTGAGAGAGAGCTTCGCTTTTAGAGAGAGAGCAGTGAGGATAGGTGAGGAAATAGTTTTTAGCGTTTATTTGAAAACGCTTTGTGAGAGAGTTATTAGAGGGGGTTCCCCGATTGCTCTCCATTCCATCTATCGTATGTATATTGGGGAACGGGGACCTATAAATACTTCTGTCCCCAATAGGTTTTGTGCTTACGTGGCGGCCTGTAGTATAATATT------------------------------------------------------------------------------------------------
>a_AF195782
ACCGGATGGCCGCGATTTTTTTAAAAGTGGGCCCCCCCACTAAAATATGTCCCCCACTCAGAACGCGCCCTCAGAGCCTATTTAGTGTGTGGTCCCCTATTTATATCTTGGTGACCAAGTTTCATTTCAAACATGTGGGACCCACTTTTGAACGAGTTCCCTGAGACTGTTCATGGTCTACGGTGTATGCTAGCCAAAAAATACGTACAGGAAGTTCAGAAGACGTATTCTCCGGATACGGTTGGGTACGATTTATTTTGTGATTTAATACATCTCTTAAACACTAAAAATTATGAGCAAGCGTCCAGCAGATATAGTCATTTCTACTCCCGCCTCCAAGGTACGCCGCCGTCTGAACTTCGACACCCCTTATACCAGTCGTGCTGCTGTCCCCACTGTCCTCGTCACAAACAAAAGACGAGCATGGATTCAGAGGCCCATGTATCGGAAACCCAGAATGTACAGAATGTACAGAAGCCCTGATGTGCCCAAGGGTTGTGAAGGCCCGTGTAAGGTCCAGTCATATGAGCAGAGACATGATGTATCCCATGTGGGTAAAGTGTTGTGTGTTAGTGATGTCACTCGTGGAAATGGGCTTACCCATCGTGTGGGTAAGAGATTCTGTGTGAAGTCCGTTTATGTGTTGGGCAAAATTTGGATGGATGAGAATATCAAGACTAAGAACCATACCAACACTGTAATGTTCTTTCTGGTCCGCGATAGAAGGCCCTTCGGTACTGCTATGGATTTTGGTCAGGTTTTTAACATGTATGATAACGAGCCCAGTACTGCCACTGTGAAGAATGATATGAGAGATCGTTACCAGGTGCTAAGGAAGTTTACTGCAACTGTGACTGGTGGCCAGTATGCCTCTAAGGAGCAGGCGTTAGTTAGGAAGTTCATGAAAATTAATAACTATGTTGTGTATAATCATCAGGAGGCTGCTAAGTATGAAAATCATACTGAGAATGCCCTTTTATTGTATATGGCATGTACTCATGCCAGTAACCCAGTGTATGCAACATTGAAGATCAGAATCTATTTCTATGATTCTGTTCAGAATTAATAAATATTGAATTTTATTATATATGAAAATTGAGCATCAATTGTGCCTTCGAATACATTGTACAATACATGATTGATTGCCCTAATTACATTGTTAATGCTAATAACTCCTAATCTATCTAAATACTTCATACATTGGTATTTAAATACTCTTAAGAAATGCCCAGTCCGAGGATGTAAACGAGTCCAGATTTGGCAGATTGGAAAACATTGGTGTATCCCCAACGCTTTCCTCAGGTTGTGGTTGAACTGTATTTGGACTGTTATTATGTCGTGTTCCCGGAAGAATGGTCTCTCGATGTGCTTGGTTATCTTGAAATAGAGGGGATTTGGGACCGTCCAGATATACGCGCCACTCTCTGCTTGAGTTGCAGTGATGGGTTCCCCGGTGCGTGAATCCATGGTTGTGACAGTTGATGCTAATGAAGTATGAGCATCCACAGGGAAGATCAACTCTACGTCTGCGAATTGGCCTCTTCTTGGCTATTCTGTGCTTGACTTTGATGGGTACCTGAGTACAGTGGCTCCGTGAGGGTGATGAATTCTGCATTCTTTACTGCCCAGTCTTTTAATGCTGAATTCTTTTCCTCGTCCAAGTACTCTTTATACGATGATGTTGGGCCTGGATTGCAGAGGAAGATTGTTGGGATCCCACCTTTAATTTGCATGGGCTTCCCGTACTTTGTGTTGCTTTGCCAATCTCTTTGGGCCCCCATGAATTCTTTAAAGTGCTTTAGATAGTGGGGGTCTACGTCATCAATGACGTTGTACCATGCATCATTACTGTACACCTTTGGACTCAAGTCAAGGTGCCCACACAAATAATTATGTGGGCCTAAAGACCTGGCCCACATTGTCTTTCCTGTTCTGCTCTCTCCCTCGATGACTATACTTTTGGGCCTCCAAGGCCGCGCAGCGGCATCCCTTACATTCTCGGACACCCACTCTTCAAGTTCTTCTGGAACTTGATCAAAAGAAGAAGAAAGAAAAGGACAAACAAAAACCTCTAAAGGAGGTGCAAAAATCCTATCTAAATTAGAATTTAAATTATGAAATTGTAAAACATAATCTTTGGGGGCTAATTCTTTAATTACATTAAGAGCCTCTGACTTACTTCCGCTGTTAAGTGCTTTGGCGTAAGCGTCATTGGCTGTCTGTTGTCCTCCCCTTGCAGATCTTCCATCGATCTGAAACTCGCCCCAGTCGAGGGTGTCTCCGTCCTTCTCCAGATAGGACTTAACGTCTGAGCTTGATTTAGCTCCCTGAATGTTCGGATGGAAATGTGCTGACCTGGTTGGGGACACCAGGTCGAAGAATCTGTTATTCGTGCAGTTGTATTTCCCTTCGAACTGGATAAGCACGTGGAGATGAGGAGACCCATCTTCGTGAAGCTCTCTGCAAATTTTGATATATTTTTTATTTGTTGGGGTTTGTAGGGTTTGTAATTGGGAAAGTGCTTCTTCCTTTGTGAGTGAGCACTGGGGATATGTAAGAAAATAATTTTTGGCTTTAATAGAAAAACGTCCGGCTCTAGGCATTTTGGAATTGGGGGGCACTCTAATTCTCTGCAATCGGGGGAACGGGGGGGCAATTTATATGTGCCCCCCAAATGGCATTCTCGTAATTCCCAAAAGAAATTCAAATTCAAATTCAAATTCCTAAAGCGGCCATCCGTATAATATT--------------------------------------------------------------------------------------------------------------
>a_AF206674
ACCGGATGGCCGCGATTTTTTTTAAAGTGGTCCCCTTGATGTGATGTCTCATCCAATCAGAACGCTGTCTCAAAGCTTAATTATTTATGGTCCCCTATATATACTTGGTCCCTAAGTTTCGTGGAAATTGAAAATGTGGGATCCACTTCTAAACGAATTCCCAGAAAACGTCCACGGTTTCCGTTGTATGCTAGCCGTGAAGTATCTGCAAGCGGTCGAGAAGACTTATTCCCCTGATACCCTAGGGTTTGATCTCATCCGTGACCTCATTGGTGTAATTCGTGCAAAGAACTATGTCGAAGCGTCCAGCAGATATTCTCATTTCCACGCCCGTCTCGAAAGTACGTCGCCGTCTGAACTTCGACAGCCCATACAACAGCCGTGCTGCTGTCCCCACTGTCCGCGTCACAAAAGGGCAGATATGGAAGAACCGACCTGCATACAGAAAGCCCAGGATCTACAGAATGTTTAGAAGCCCTGATGTCCCTAAGGGATGTGAAGGCCCATGTAAGGTCCAATCTTTTGATGCGAAAAATGATATTGGGCATATGGGTAAGGTGATCTGTTTGTCTGACGTTACACGTGGTATTGGGCTTACCCATCGAGTTGGCAAGCGCTTCTGTGTCAAGTCACTTTATTTTGTTGGCAAGATATGGATGGATGAAAATATTAAAGTTAAGAATCACACTAACACCGTTTTGTTTTGGATAGTTAGGGATCGGCGTCCTACTGGAACGCCTTATGATTTTCAGCAGGTCTTCAATGTTTATGATAATGAACCTTCCACGGCAACTGTGAAAAACGACCAGCGTGATCGTTTCCAGGTGATCAGGAGATTCCAGGCTACGGTGACCGGTGGCCAATATGCAGCGAAGGAGCAGGCGATTATTAGAAAGTTTTATCGTGTTAATAATTATGTAGTGTATAATCACCAGGAAGCTGGGAAGTATGAGAACCATACTGAAAATGCGTTGTTGTTGTATATGGCATGTACTCATGCTTCTAATCCCGTGTATGCTACTTTGAAAGTCAGGAGTTATTTCTATGACTCAGTGACTAATTAATAAATATTAAATTTTATATCATGTTCTTCAGTTACAGCAATTGTTCCTTCTAATACATTGTATAATACATGAGATATTGCCCTAATTACATTGTTTATACTAATTACTCCTAATCTATCTAAATATTTAATACATTGATATTTAAATACTCTTAAGAAACGCGAGGTCTGAGGATGTAAATGAGTCCAGATTTTGCAGACTAGAAAACATTTGTGTATCCCCAACGCTTTCCTCAGGTTGTAGTTGAACTGGATTTGCAACGTGATTATGTCGTGGTTCCTCATGAATGGTCTCTCTAGGTGCTTGGTTATCTTGAAATATAGGGGATTTTTGACCGTCCAGATATATACGCCACTCTCTGACTGAGTTGCAGTGAGTAGTTCCCCGGTGCGTGAATCCATTATTGTGACAGCCTAGTGCGACGAAGTACGAACATCCACAGGGTAGATCAACCCTCCTCCGTCTGGTTGCCCTCTTGGCTATTCGGTGTTGCACCTTGATAGGTACCTGAGTAGAGTGGGCCTTGGAGGGTGACGAAGATCGCATTCTTTATGGCCCAGTTTTTAAGTGCGGAGTTCTTTTCCTCTTCCAAGTACTCTTTATAGCTGGAGTTTGGTCCAGGATTGCAGAGGAAGATAGTGGGAATTCCGCCTTTAATTTGAACTGGTTTTCCGTATTTCGTGTTGCTTTGCCAGTCCCTTTGGGCCCCCATGAACTCTTTAAAGTGTTTTAGATAATGCGGATCGACGTCATCGATGACGTTGAACCATGCATCATTATTATACACTTTTGGACTTAAATCTAAATGGCCACATAAATAATTATGTGGTCCCAAAGACCTAGCCCACATCGTCTTCCCCGTTCTGCTATCACCCTCTATGACTACACTTATTGGTCTTAATGGCCGCGCAGCGGCATTGAGAACATTATTACAAGCCCAATCTTCAAGTTCTTCGGGAACTTGATTAAAAGAAGAAGAAGAAAAAGGAGAAATATATTCCTCTATTGGAGGAGTAAAAATCCTATCTAAATTACTATTTAAATTATGAAATTGTAAAACAAAATCTTTAGGGGCCTTTTCCCTCAGTATATTGAGGGCCGAAGCTTTGGACCCTGAATTGATTGCCTCGGCATATGCGTCGTTGGCAGACTGGCAACCTCCTCTAGCCGATCTTCCATCGATCTGGAAAATTCCATGATCAAGCACGTCTCCGTCTTTTTCCATGTATGATTTAACATCTGTTGAGCTTTTAGCTCCCTGAATGTTCGGATGGAAATGTGCTGACCTGGTTGGGGATGTGAGGTCGAAGAATCTTTGATTTTTACACTGGAATTTTCCTTCGAATTGGATGAGGACATGCAGGTGAGGAGTCCCATCTTCATGGAGTTCCCTGCAGATTCTAATGAATAATTTATTAGTTGGTGTTTCTAGCGCTCGAATTTGGGAAAGTGCTTCTTCTTTAGTGAGAGAGCAGTGTGGGTATGTGAGAAAATAATTCTTGGCATTTATTCTAAATTTATTAGGAGGAGCCATGTTGACTTGGTCAATCGGTGTCTCTCAAACTTGGCTATGCAATCGGTGTCTGGTGTCTTATTTATACCTGGACACCAAATGGCAGTATTGTAATTTAGTAAAGGAAATTCAAAATTCAAAATCCAATCGTGGCCATCCGTATAATATT----------------------------------------------------------------------------------------------------------------
>a_AF224760
ACCGGATGGCCGCAAATTTTTGGTGTCCTCTCGGCCCAAGGCCCAGCCCAAATCCCCGGCCCATGATTCAACCACAACTTTACCCTTTTGGACCACGTAAAAGAATACGCACCAACCGCGTTGCTTCTGACAAGTCTACATATTTATGCTTTCTTGACTAAGACGTGGTCCTTTATCTATAAATGATAATGACAATTTAGGACACTTTAACTCAAAATGCCGAAGCGCGATGCCCCATGGCGTTCATTGGCGGGGACCTCAAAGGTTTCCCGCTCTGCTAACTATACTCCACGTGGAGGTCCTAAATTGGACAAGGCCGCTGTGTGGGTCAACCGGCCCATGTACCGGAAGCCCAGGATCTATCGGACATTCAAGAGTCCCGATGTTCCCAAGGGTTGTGAAGGGCCGTGTAAGGTTCAGTCTTTCGAGCAGCGGCATGATATATCTCATGTTGGGAAGGTGATGTGCATATCTGACGTGACCCGTGGTAACGGTATTACTCATCGCGTGGGGAAACGTTTTTGTGTTAAGTCTGTATATATTTTAGGGAAGATCTGGATGGACGAAAACATCAAGTTGAAGAACCACACTAACAGCGTTATTTTCTGGTTGGTAAGAGACCGTCGACCGTATAGTTCTCCTATGGATTTCGGCCAAGTGTTCAACATGTTCGACAACGAGCCTAGTACTGCAACCGTTAAGAACGATCTCCGCGATCGTTTTCAAGTGATGCACAGGTTCTATGCAAAGGTCACTGGTGGTCAATATGCGAGCAACGAGCAAGCCTTAGTTAGGCGATTTTGGAAGGTCAACAACCACGTAGTCTACAACCACCAGGAAGCAGGAAAATACGAAAATCATACTGAGAACGCTTTGTTATTGTATATGGCATGTACGCATGCCTCTAACCCCGTGTATGCGACATTGAAAATTCGGATCTATTTTTATGATTCGATAACAAATTAATAAAATTTGAATTTTATATCATGATTTTCGAGTACATAGTTTACATATGGTTTATCAGTTGCAAATACAACAGCTCGTATTACATTATTCAGTCCAACAACACCTAATCTATCTAAATACAGAAGCACTAAATGTTTAAACCATTTTAAATAAGTCGTCCCAGAAACTTGACGTAATGTCGTCCAGATTTGGAAGTTCAGGAATGCTTTGTGAAGATTTAGTGCTCTCCTGAGGTTGTGGTTGAATCTGATCTGGATGTGGAATATCCTCGTTGTTGTGTAGATTGGGTCCTCTACGTTGTACATCTTGAAATAGAGGGGATTTGGAACGTCCCAGATAAAAGCGGAATTCTCTGCCTGAAACCGCGTGATGCGTTCCTCTGTGCGTGAATCCATAATCAGCACAGTTCAAATGCAGGTATATTGAACAACCGCAGTCCAAGTCTATTCGTCGACGCCGGATGGCTCTAGTCTTCGCTGCTCTGTGCTGTGCTTTGATAGAGGGGGCCTTCGAGGAAGATGAACTGGGCATTTTTGATCGTCCACTCTCTTAGGCTTTCATTTTCCTCTTTATCGAGGAAATCTTTATAAGATGCCCCCTCTCCTGGATTGCACAGCACGATTGATGGGATTCCTCCTTTAATTTGAACTGGCTTTCCATATTTACAGTTGGACTGCCAATCCCTTTGGGCCCCTATCAATTCTTTCCAGTGCTTTAGCTTTAGGTATTGCGGAGCGACGTCATCAATGACGTTATATTCGGCTTCGTTTGAGTAAACCCTAGAATTGAAATCCAGGTGACCGCTAAGATAATTGTGCTTGCCTAACGAACGGGACCACATCGTCTTCCCCGTTCTTGAGTCACCTTCTATGATTATACTTCTAGCTCGCATTGGCCGCGCAGCGGCATCCCTCCCAAAATAATCATCAGCCCACTCCTGTAACTCTTCTGGAACGAGAGTGAACGATGATAACGGAAATGGACATGCCCACGTTTCAGGTGGCTGATGAAAGAGGCGCTCGATGTTAGCCTTTATGTTATGATAGTTCACAATAAACGTTTTTGGATCACCGGCTTTTATAATGTCGAGAGCCTCTCCCGCACTTCCTGCGTTGATGGCGTTGTGATAGACGTCGTCCTTGCTAGATTTTGTACCCCCAGAGACCTTGTATTTCCCGGACTCACAATAATCACCTTCTTTGGTGATGTAATTCTTGACGGCGTTGGCGTCTTTGGCTGCCTGAACATTTGGGTGAAAACTGGTAGACCTTCTGGGGTGAGCAAGGTCGAAAAATCTAGCATCCTTGATGTTAGACTTACCGGATAATTGAATGAGGCAGTGTAAGTGCGGGAACCCGTCGGAATGTTCCTCTCGTGCGACTCTGATATACGTCGGTTTGACGATTGACCAGTTAAGATGCTGAAGCATCTGAATAGCTTCATCTTTCGGAATGTCGCACTGAGGATATGTTAAGAAAATGTTCTTGGCTGATATACGAAAGGAATTAGGGTTCCGTGGCATATTTGTAAATAAGAGCCAGGACACCAGCGGGAGCTCTCTCCAGAAACTATTGTTTGTGGTGTCCTGGTGTCCCATTTATATCTAAAGGCTAAAAGTCTCTACCTAGGACACCAAGGGGCAAAATTGGCCATCCGCAATAATATT----------------------------------------------------------------------------------------------------------------------------------------------------------------------------------------------------------------------------------
>a_AF226664
ACCGGATGGCCGCGCGATTTTTTCCCCCTTTGTACGTGGACGGTCGCGATTGTCTCTTTTCGCCCGCACCCTCCTCTTTAATTTGAATTAAAGCTTTCCGCTTTCGTCTCGTCCAATCATGTCACGTTTGACGAGATTAGATATTTTGAACTACTTGGGCTCGAAGTAGTTATCGTTATAAATTAAAGAGGCTTTTGGCCCAATGAATTCAATTCAAAATGCCTAAGCGCGATCTACCATGGCGCTCGATCGCGGGAACTTCGAAGGTGAGCCGCAATGCCAATTATTCCCCTCGTGGTGGAAGTGGGCCTAGACTTAACAAGGCCGCTGAATGGGTTAACAGGCCCATGTACAGGAAGCCCAGGATCTACCGGACGCTGAGAACGCCCGACGTTCCAAGAGGCTGTGAAGGCCCGTGTAAGGTCCAGTCCTATGAACAGCGCCACGATATTTCACATACAGGTAAGGTTATGTGCATATCCGACGTGACACGTGGTAATGGTATCACCCACCGTGTGGGTAAGCGTTTCTGTGTTAAGTCTGTGTACATTCTCGGTAAGATCTGGATGGATGAGAATATCAAGCTGAAGAACCACACGAATAGTGTTATGTTCTGGTTGGTCAGGGACCGTAGACCGTATGGCACTCCCATGGATTTCGGTCAAGTGTTCAACATGTTTGACAACGAGCCCAGTACTGCTACGGTGAAGAACGATCTTCGCGATCGATTCCAGGTCATGCACAAATTCTATGGGAAGGTGACAGGTGGACAGTATGCCAGCAACGAGCAGGCGATAGTCAAGCGCTTCTGGAAGGTCAACAATCATGTGGTCTACAATCATCAAGAGGCTGGCAAGTACGAGAATCATACGGAGAACGCTTTGTTATTGTACATGGCATGTACGCATGCCTCTAACCCTGTATATGCAACGCTTAAGATCCGGATCTATTTCTATGATTCGATCATGAATTAATAAAGTTTGAATTTTATTGAATGATTTTCCAGTACATAATTAACATACGATCTGTCTGTTGCGAAATGAACAGCTCTAATTACATTGTTAATGGAAATAACGCCTAACTGGTCTAAATACATAATAACTAAATGTCTAAACCTAGCTAAATAGGTCGACCCAGAAGCTGTCATCGATGTCGTCCAGACTTGGAAGTTCAGGTAGGCTTTGTGGAGATGCAACGCTCTCCTCAGGTTGTGGTTGAACCGTATCTGAACGTGGTAAACCCTGGTTCTCGTATACAGTAGATCCTCCACTCTGTACATCTTGAAATAGAGGGGATTTTCTATCTCCCAGATATACACGCCATTCTCCGCCTGAGGTACAGTGATGAATTCCCCTGTGCGTGAATCCATGCCCCGTGCAGCCTATATGGAAGTAGATGGAGCACCCGCAGCGTAAATCAATCCGCCTCCTCCTGATGGCCCTCTTCTTGGCTTGCCTGTGCGCTGTCTTGATAGAGGGCGGATGTGAGGGTGATGAAGATCGCATTCTTGATGGTCCAATTTCTCAGTGATGCGTTTTCCTCTTTGTTGAGGAAATCTTTATAGCTGGCACCCTCACCAGGATTGCAAAGCACGATTGCTGGGATACCTCCTTTAATTTGAACTGGCTTGCCGTACTTGCAATTGGACTGCCAGTCCTTCTGGGCCCCCAGAAGTTCTTTCCAGTGCTTTAGCTTTAGATAGTGCGGTGCGACGTCATCAATGACGTTATACTCCACTTCGTTCGAGTAGACCTTTGGGTTGAAGTCCAGATGTCCACTAAGGTAATTATGTGGGCCTAATGCCCTAGCCCACATCGTCTTCCCTGTCCTCGAATCACCTTCCACGATGATACTAATAGGTCTCTCCGGCCGCGCAGCGGAACTCCTCCTAAAATAATCATCCGCCCACTCTTGCATCTCGTCCGGAACGTTAGTGAAAGAGGAGAGTTGAAACGGAGGAACCCACCGTTCCGGAGCCTTAGCGAATATTCTCTCTAAGTTGGAGCGGATGTTATGATTATGCAGGACAAAATCTTTTGGCTGCTCTTCCTTCAAAACCGTCATGGCAGCTTGAACAGATCCTGCATTCAACGCCTTTGCATACGAATCGTTAGCAGATTGCTGACCTCCTCTGGCTGATCTGCCGTCGATCTGGAATTCTCCCCACTCAACTGTATCTCCGTCCTTGTCGATGTAGGACTTGACGTCGGAGCTGGATTTAGCTCCCTGTATGTTCGGATGGAAATGTGCTGACCGGGTTGGGGAGACCAGATCGAAGAATCTGTTATTCGTGCACTGGTACTTCCCTTCGAATTGTATGAGAACGTGGAGATGCGGTTCCCCATTCTCATGTAACTCTCTGCAGATCTTGATGTATTTCTTGTTAACTGGCGTTTTTAGGGTTTGTAATTGGGAAAGTGCTTCTTCTTTGCTAAGAGAGCACTGGGGATATGTGAGAAAATAGTTTTTGGCTGAGACTTTGAAACGTTTAACCGATGGCATTTTTGTAATAAGAGGGGTGTACTCCGATTGAGCTCTCAAACTTCTGTGCTATGTTTTGGGGTAAAGGGGACAATATATACTAGAACTCTTAGTAGCACTTTAGCGACACGTGGCGGCCATCCGATATAATATT-------------------------------------------------------------------------------------------------------------------------------------------------------------------------------------------------------------------------------
>a_AF226665
ACCGGATGGCCGCGCGATTTTTTCCCCCTTTGTACGTGGACGGTCGCGATTGTCTCTTTTCGCCCGCACCCTCCTCTTTAATTTGAATTAAAGCTTTCCGCTTTCGTCTCGTCCAATCATGTCACGTTTGACGAGATTAGATATTTTGAACTACTTGGGCTCGAAGTAGTTATCGTTATAAATTAAAGAGGCTTTTGGCCCAATGAATTCAATTCAAAATGCCTAAGCGCGATCTACCATGGCGCTCGATCGCGGGAACTTCGAAGGTGAGCCGCAATGCCAATTATTCCCCTCGTGGTGGAAGTGGGCCTAGACTTAACAAGGCCGCTGAATGGGTTAACAGGCCCATGTACAGGAAGCCCAGGATCTACCGGACGCTGAGAACGCCCGACGTTCCAAGAGGCTGTGAAGGCCCGTGTAAGGTCCAGTCCTATGAACAGCGCCACGATATTTCACATACAGGTAAGGTTATGTGCATATCCGACGTGACACGTGGTAATGGTATCACCCACCGTGTGGGTAAGCGTTTCTGTGTTAAGTCTGTGTACATTCTCGGTAAGATCTGGATGGATGAGAATATCAAGCTGAAGAACCACACGAATAGTGTTATGTTCTGGTTGGTCAGGGACCGTAGACCGTATGGCACTCCCATGGATTTCGGTCAAGTGTTCAACATGTTTGACAACGAGCCCAGTACTGCTACGGTGAAGAACGATCTTCGCGATCGATTCCAGGTCATGCACAAATTCTATGGGAAGGTGACAGGTGGACAGTATGCCAGCAACGAGCAGGCGATAGTCAAGCGCTTCTGGAAGGTCAACAATCATGTGGTCTACAATCATCAAGAGGCTGGCAAGTACGAGAATCATACGGAGAACGCTTTGTTATTGTACATGGCATGTACGCATGCCTCTAACCCTGTATATGCAACGCTTAAGATCCGGATCTATTTCTATGATTCGATCATGAATTAATAAAGTTTGAATTTTATTGAATGATTTTCCAGTACATAATTAACATACGATCTGTCTGTTGCGAAATGAACAGCTCTAATTACATTGTTAATGGAAATAACGCCTAACTGGTCTAAATACATAATAACTAAATGTCTAAACCTAGCTAAATAGGTCGACCCAGAAGCTGTCATCGATGTCGTCCAGACTTGGAAGTTCAGGTAGGCTTTGTGGAGATGCAACGCTCTCCTCAGGTTGTGGTTGAACCGTATCTGAACGTGGTAAACCCTGGTTCTCGTATACAGTAGATCCTCCACTCTGTACATCTTGAAATAGAGGGGATTTTCTATCTCCCAGATATACACGCCATTCTCCGCCTGAGGTACAGTGATGAATTCCCCTGTGCGTGAATCCATGCCCCGTGCAGCCTATATGGAAGTAGATGGAGCACCCGCAGCGTAAATCAATCCGCCTCCTCCTGATGGCCCTCTTCTTGGCTTGCCTGTGCGCTGTCTTGATAGAGGGCGGATGTGAGGGTGATGAAGATCGCATTCTTGATGGTCCAATTTCTCAGTGATGCGTTTTCCTCTTTGTTGAGGAAATCTTTATAGCTGGCACCCTCACCAGGATTGCAAAGCACGATTGCTGGGATACCTCCTTTAATTTGAACTGGCTTGCCGTACTTGCAATTGGACTGCCAGTCCTTCTGGGCCCCCAGAAGTTCTTTCCAGTGCTTTAGCTTTAGATAGTGCGGTGCGACGTCATCAACGACGTTATACTCCACTTCGTTCGAGTAGACCTTTGGGTTGAAGTCCAGATGTCCACTAAGGTAATTATGTGGGCCTAATGCCCTAGCCCACATCGTCTTCCCTGTCCTCGAATCACCTTCCACGATGATACTAATAGGTCTCTCCGGCCGCGCAGCGGAACTCCTCCTAAAATAATCATCCGCCCACTCTTGCATCTCGTCCGGAACGTTAGTGAAAGAGGAGAGTTGAAACGGAGGAACCCACCGTTCCGGAGCCTTAGCGAATATTCTCTCTAAGTTGGAGCGGATGTTATGATTATGCAGGACAAAATCTTTTGGCTGCTCTTCCTTCAAAACCGTCATGGCAGCTTGAACAGATCCTGCATTCAACGCCTTTGCATACGAATCGTTAGCAGATTGCTGACCTCCTCTGGCTGATCTGCCGTCGATCTGGAATTCTCCCCACTCAACTGTATCTCCGTCCTTGTCGATGTAGGACTTGACGTCGGAGCTGGATTTAGCTCCCTGTATGTTCGGATGGAAATGTGCTGACCGGGTTGGGGAGACCAGATCGAAGAATCTGTTATTCGTGCACTGGTACTTCCCTTCGAATTGTATGAGAGCGTGGAGATGCGGTTCCCCATTCTCATGTAACTCTCTGCAGATCTTGATGTATTTCTTGTTAACTGGCGTTTTTAGGGTTTGTAATTGGGAAAGTGCTTCTTCTTTGCTAAGAGAGCACTGGGGATATGTGAGAAAATAGTTTTTGGCTGAGACTTTGAAACGTTTAACCGATGGCATTTTTGTAATAAGAGGGGTGTACTCCGATTGAGCTCTCAAACTTCTGTGCTATGTTTTGGGGTAAAGGGGACAATATATACTAGAACTCTTAGTAGCACTTTAGCGACACGTGGCGGCCATCCGATATAATATT-------------------------------------------------------------------------------------------------------------------------------------------------------------------------------------------------------------------------------
>a_AF239671
ACCGGATGGCCGACCGCTGTACAACCCCCCCCCTTTGGCGCACTCACCGCTTGTCGTACAACTTTATTTTGAATTAAAGATATTTCTTTTGCGACGCCATATGATATTGCGTCTGGCGAGCCTAGTTATCCGCTTCCAACTTAGTGCGCAAGTTGTTGACTGTCTGCTATTTAAATTCAAATTGTGGAGCCAGCGTCTTTAATTCAAAATGCCTAAGCGGGATGCTCCGTGGCGTTTGAGTGCGGGGACCTCAAAGGTGTCCCGTTCTGCCAATTACTCCCCTGGTGGAGGTATGGGCCCTAAATCCAACAGGGCCAATGCTTGGGTTAACAGGCCCATGTACAGGAAGCCAAGGATATATCGGATGTACAGATCTCCCGATGTTCCGAAAGGGTGTGAAGGGCCTTGTAAGGTGCAGTCCTTTGAATCACGACATGACGTTACTCATGTTGGTAAGGTTCTGTGTATATCCGACATTACACGTGGGAGTGGTATTACCCATCGTGTTGGTAAGCGTTTTTGTGTGAAGTCTGTGTACATTTTGGGTAAGATATGGATGGACGAGAATATCAAGCTCAAGAACCACACCAATAGCGTTATGTTTCGGTTGGTGAGGGATAGAAGACCCTATGGTACTCCCATGGATTTCGGTCAAGTGTTCAACATGTTTGACAATGAACCCAGTACTGCCACAGTTAAGAACGATTTGCGTGACCGTTATCAAGTTATGCACAAGTTCTATACTAAGGTTACTGGTGGACAATATGCGAGCAACGAGCAAGCCCTGGTTAAGCGTTTTTGGAAGGTTAACAACTACGTGGTGTACAACCATCAGGAAGCCGCAAAGTACGAGAATCACACGGAAAACGCTTTGTTATTGTATATGGCATGTACTCATGCGTCTAATCCTGTGTATGCTACCTTGAAAATTCGGGTCTATTTTTATGACTCGATAATGAATTAATAAATATTGTATTTTATTTCATGATTTTCAAGTACATCATTTACATAATGCTTATCCGTCGCGAAACGAACAGCTCTGATTACATTGTTAACTGAAATAACGCCTAAGCTATCTAAATACGACATTACAAGTAATTTGAATCTACTTAAATAAATCGGCCCAGAAGCTGTCGTCAATGTCGTCCAGACTTGGAAATTGAAGAAGGCTTTGTGGAGACCCAACGCTCTCCGGAGGTTGTGGGTCGCTCGGATTTGAATGGGGAACACCTTGCTGTGTGTGTGTAGGGGCTGCTCCACTTTGATGATCTTGAAATACAGGGGATTTTGAATTTCCCAGATAAAAACGCCATTCGTTGCCTGACATGCAGTGATGGGTTCCCCTGTGCGTGAATCCATGATTGGCGCAGTTGATGTGAACGTATATTGAACAGCCGCAATGTAGGTCAATCCTTTTACGCCTCGTCTGTCTCTTCGCGTATCTGTGACGAGGCTTGATTGAGGGTGGTGTAGAATGGCTCTTCAATGGTGACGAAGATGGCGTTTTTCTGTGCCCAGTCATTGAGCCCCTTGTTCTTCTCTTCGCTGAGGTACTCCTTATATGATGAATGGGGGCCAGGATTGCAGAGGAAGATAGCGGGAATTCCACCTTTAATTTGAATTGGCTTTCCGTATTTGCAGTTTGATTGCCAATCCCTCTGGGCCCCCATGAACTCTTTAAAGTGTTTCAGATAATGCGGAGTTACGTCATCGATTACGTTATACCATGCATCATTGGAGTAGATCTTCGGCTTGAGATCGAGATGACCACATAGGTAATTGTGAGGACCGAGACTTCGGGCCCATTGTGTTTTGCCCGTTCTTGATGGACCCTCAATAACGATCGATATAGGTCTCAATGGCCGCGCAGCGGAATCACAAACGTTTTGATTAACCCATTGCGTAATTAATGCCGGAGCATTATTGAACGATGATTGATTAAATGGAGGGACCCATGGTTCCGGTTGTTTTTGGAATATCCTTGTTGCGTTTGTGATTAGGTTATGATATTGAAGGAAGAAATGTTGTGGTTGTTCTTCCTTGATTATCTGCAGAGCCTCTTCTGCAGACGATGCGTTTAATGCCTTGGCGTATGTGTCATTAGCAGATTGCTGACCTCCTCTAGCAGATCTGCCGTCGATTTGGAAATCTCCCCATTCGATTGTATCTCCATCCTTGTCGATGTAGGACTTGACATCGGAGCTGGATTTAGCTCCCTGTATGTTCGGATGGAAATGTGCTGACCTGGTTGAGGATACCAGGTCGAAGAATCTGTTATTCGTGCACTGGTATTTGCCTTCGAATTGAATGAGCACGTGTAGATGAGGTTGCCCATCTTCATGTCTTTCTCTGCATATCTTGATGTATTTCTTGTTGACTGGAGTTGAGAGGCACTGTAGTTGTTCGAGAGCGTCTTCTTTAGGAATGGAACACTGAGGATATGTGAGGAAGAAGTTCTTGGCATTTATGCGAAAGCGCCTCGGTTGTGGCATTTTTGTAATAAGAAGGGTGTACCCCGATTGAGGCTCTCTCAAACTGGCTGATTCTATCGGTGTATCGGTATCCAATATATAGCTTCTTTCTTTGTAGCTCTTTTTACACGTGGAGGCCATCCGTATAATATT------------------------------------------------------------------------------------------------------------------------------------------------------------------------------------------------------------------------------------------
>a_AF240674
ACCGGATGGCCGCGATTTTTTTTAAAGTGGGCCCGTTGATGTGATATGTCGTCCAATCAGAACGCTCCCCCAAAGCTTAATTGTTTTGTGGTCCCTTATTTAAACTTGCTCACCAAGTAGTGCACTCCGCACTATGTGGGATCCATTATTAAACGAGTTTCCCGAAACCGTTCACGGCTTTAGGTGTATGTTAGCAGTTAAATATCTGCAGTTAGTAGAGAAGACTTATTCGCCCGATACATTAGGGCACGATTTAATTAGGGATTTAATTTCAGTTATTAGGGCTAGAAATTATGTCGAAGCGACCAGCAGATATAATCATTTCCGCGCCCGCTTCGAAGGCACGCCGCCGTCTCAACTTCGACAGCCCATATGTGAGCCGTGCTGCTGCCCCCATTGTCCGCGTCACCAAAGCAAGATCATGGACGAACAGGCCCATGAACAGAAAGCCCAAGATGTACAGGATGTACAGAAGTCCAGATGTCCCTAGAGGATGTGAAGGCCCATGTAAGGTTCAATCTTTTGATGCTAAGAACGATATTGGTCACATGGGCAAGGTCTTATGTTTGTCCGACGTTACCCGTGGTATTGGGCTTACCCATCGAGTTGGCAAGCGTTTCTGTGTCAAATCACTTTATTTTGTTGGCAAGATCTGGATGGATGAAAATATTAAGGTTAAGAACCACACTAACACTGTTTTATTCTGGATAGTTAGAGATCGGCGTCCTACTGGAACGCCTAATGATTTTCAGCAGGTTTTTAATGTATATGATAATGAACCCAGCACTGCTACTGTGAAGAACGATCAGCGTGATCGTTTTCAGGTTATAAGGAGGTTCCAGGCAACGGTGACTGGTGGACAATATGCAGCGAAGGACCAGGCGATTATTAGAAAGTTTTATCGTGTTAATAATTATGTAGTTTACAATCAGGAAGCTGGCAAGTATGAGAACCATACCGAAAATGCTTTGTTGTTGTATATGGCATGTACTCATGCCTCTAATCCTGTGTATGCTACTTTGAAAGTCAGGAGTTATTTTTATGACTCAGTGACGAATTAATAAAGATTGAATTTTATTATATTAGAATTTGTTACATATTCTGTTTTTTCCAATACATCCCATAATACATGATTACATGCTCTAATTACATTGTTAATACTAATTACACCCAAATTATCTAAATATTTCATACATTGAACCTTAAATACTCTTAAGAAACGCCAAGTCTGAGGTTGTAAGCGAGTCCAGATCTGGAAGCTCAGAAAACACTGGTGTATTCCCAACGCTTTCCTCAGGTTGTGGTTGAACTGTATTTGGATCTGTATGATGTCGTGTTTGGTGTTGAATGGTCTCTCGTGGTGCTTGGTTATCTTGAAATAGAGGGGATTTCTGATCGCCCAGGTATACACGCCACTCTCGCATTGAGTTGCAGTGAGTAATTCCCCTGTGCGAAAATCCATGATTTGCACAATTTATGCCGAAGTAGTATGAGCACCCACACGTTAGATCAACTCTCCGCCTGCGAACTGGCCTCCTCTTGGCTATTCTGTGTTGCACTTTGATTGGTACCTGAGTACAATGGGCTGTTGAGGGTGATGAATTCCGCATTCTTTAATGCCCACTCTTTTAAAGCTGAATTCTTTTCTTCCTCCAAGAATTCTTTATATGATGATGTTGGGCCTGGATTGCAAAGGAAGATAGTTGGGATTCCACCTTTAATTTGAATTGGTTTCCCGTACTTGGTGTTGCTTTGCCAGTCCCTTTGGGCCCCCATGAATTCTTTAAAGTGCTTTAGATAGTGGGGGTCTACGTCATCAATGACGTTATACCAAGCATCATTACTGTACACCTTTGGACTCAGATCCAGATGACCGCACAGATAATTATGTGGGCCCAATGAACGCGCCCACATGGTCTTTCCTGTACGACTCTCTCCCTCTATGACAATACTGATGGGTCTCCATGGCCGCGCAGCGGCATGCCTTACATTATCAAGCAGCCCACTCTTCAAGTTCTTCGGGAACTTGATCAAATGATGAAGATAAAAAAGGAGAAACAAAACCTCTAAAGGAGGTGCAAAAATCCTATCTAAATTAGCATTTAAATTATGAAATTGTAAAACAAAATCTTTAGGAGCTAACTCCTTAATTACATTAAGAGCCTCTGACTTACTGCCGCTGTTAAGTGCCTGGGCGTAAGCGTCATTGGCTGTCTGTTGACCCCCTCTTGCAGATCTTCCGTCGATCTGAAACTCTCCCCATTCGAGGGTGTCTCCGTCCTTGTCGATGTAGGACTTGACGCCGGAGCTGGATTTAGCTCCCTGAATGTTCGGATGGAAATGTGCTGACCTGGTTGGGGATACCAAGTCGAAGAATCTGTTATTCGTGCAGACGTATTTCCCTTCGAACTGGATAAGCACGTGGAGATGAGGGCTCCCATCTTCGTGAAGCTCTCTGCAGATTTTGATATATTTCTTATTAGTTGGTGTCTCTAGGGCTTGTAATTGGGAAAGTGCTTCTTCTTTGGTGAGAGAGCACTGTGGATAAGTGAGGAAATAATTTTTGGCTTGTATTTCAAAACGTTTGGGAGGAGCCATTGACTTGGTCAATTGGAGACATTCATAGTTCTCTGTCAATTGGAGACAGGAGACAATATATAGGTGTCTCCAAATGGCATAGTGGTAATTTCTCATAGAAATTCCACTTTAATTTGAAATCCAAAAGCGGCCATCCGTATAATATT------------------------------------------------------------------------------------------------------------------
>a_AF240675
ACCGGATGGCCGCGATTTTTTTTAAAGTGGGCCCCTTGATGTGATATGTCATCCAATCAAAACGCTCCCCCAAAGCTTAATTGTTTTGTGGTCCCTTATTTAAACTTCCTCACCAAGTACTGCACTCCGCACTATGTGGGATCCATTAGTAAACGAGTTTCCCGAAACCGTTCACGGCTTTAGGTGTATGTTAGCAGTTAAATATCTGCAGTTAGTAGAGAAGACTTATTCTCCTGACACATTAGGTCACGATTTAATTAGGGATTTAATTTCAGTAATTAGGGCTAGAAATTATGTCGAAGCGACCAGCAGATATAATCATTTCCACGCCCGCTTCGAAGGTACGCCGCCGTCTCAACTTCGACAGCCCATATGTGAGCCGTGCTGCTGCCCCCATTGTCCGCGTCACCAAAGCAAGAGCATGGGCGAACAGGCCAATGAACAGAAAGCCCAGGATGTACAGGATGTACAGAAGTCCAGATGTCCCTAGAGGATGTGAAGGCCCATGTAAGGTCCAGTCTTTTGAGTCTAGACATGATATTCAGCATATAGGTAAAGTCATGTGTGTTAGTGATGTTACGCGTGGAACTGGGCTGACCCACCGAGTGGGTAAAAGGTTTTGTGTGAAATCCGTTTATGTGTTGGGTAAGGTCTGGATGGACGAGAATATTAAGACCAAAAATCACACGAATAGTGTGATGTTTTTTTTAGTTAGGGATCGTAGACCTGTGGATAAACCTCAAGATTTTGGGGAGGTTTTTAACATGTTTGATAATGAGCCCAGTACGGCTACTGTGAAGAATGTTCATCGTGATAGGTATCAAGTTCTTCGGAAATGGCATGCAACTGTGACTGGTGGACAATATGCGTCAAAGGAACAAGCTCTCGTGAAGAAATTTGTTAGGGTTAATAATTATGTTGTGTATAACCAGCAAGAAGCTGGGAAGTATGAGAATCATTCTGAGAATGCGTTAATGTTGTATATGGCATGTACTCATGCCTCTAACCCAGTGTATGCTACTTTGAAGATACGGATCTATTTCTATGATTCCGTAACAAATTAATAAATATTGAATTTTATTAAATAAGATTGTTCTACATATACTATATGTTGTAATAAATTCCATAATACATGATCCACAGCACGAATTACATTATTCAAACTGATTACACCCAAATTATTAAGAAACTTCATAACTTGAGTCTTAAAGACCCTTAAGAAACGACCAGTCTGAGGCTGTGAAGTCAACCAGATTCGGTAGACTAGAAAACACTTGTGCACTCCCAGAGCTTTCCTCAGGTTGTAGTTGAACTGTATTTGTAACGTGATTATGTCTTCTTTCATGAGAAATGGACGGTTCTGGTGGTCTATTATCTTGAAATAAAGGGGATTTTGAATCTCCCAGATATACACGCCATTCTCTGCTTGAGCTGCAGTGATGAGTTCCCCTGTGCGTGAATCCATGATCGTGACAGGCTAGTGCTATGAAATATGAACATCCACAAGGGAGGTCAACACGTCGACGCCTGTTCCCCTCCTTGGCTAGCCTGTGCTTCACTTTGATTGGAACCTGTGTAGAGTGGGCTTTCGAGGGTGACGAAGATCGCATTCTTTAAAGACCAATTTTTAAGTGCTTTATTTTTCTCTTCATCCAAGAATTCTTTATAGCTAGAGTTGGGTCCTGGATTGCAGAGGAAGATAGTGGGAATTCCGCCTTTAATTTGAACTGGCTTTCCGTATTTCGTGTTGCTTTGCCAGTCTCTTTGGGCCCCCATGAATTCTTTAAAGTGCTTTAGATAGTGCGGATCTACGTCATCAATGACGTTATACCAAGCATCATTATTGTAGACCTTAGGACTAAGGTCTAAATGACCACACAGGTAATTATGTGGACCCAAAGATCTAGCCCACATCGTCTTACCAGTTCTACTATCACCCTCTATGACAATACTCATGGGTCTCAAAGGCCCGCCAACGGCACTGACAACATTGGCAAGCAGCCCATTCTTCAAGTTCTTCTGGAACTTGGTCGAAAGAAGAAGATAAAAAAGGAGAAATGTTTTCTCTATCGGAGGAGTAAAAATCCTATCTAAATTAGAATTTAAATTATGAAACTGTAATACAAAATCTTTAGGAGCCTTCTCCTTTAATATATTGAGGGCCGCTGCTTTGGACCCTGAATTGATTGCCTCGGCATATGCGTCGTTGGCAGATTGGCAACCTCCTCTAGCTGATCTTCCATCGATCTGGAAAACTCCATGATCAAGCACGTCTCCGTCTTTTTCCATGTATGCTTTAACATCTGTTGAGCTTTTAGCTCCCTGAATGTTCGGATGGAAATGTGCTGACCTGCTTGGGGATGTGAGATCGAAGAATCTGTTGTTTTGGCATTTGAATTTGCCTTCGAACTGGATGAGGACATGCAGGTGAGGAGACCCATCTTCGTGTAGTTCCCTGCAAATACGTATGAATAATTTATTAGTCGGGGTTGATAGGGCTGAAATTTGGGAGAGTGCCTCTTCTTTAGTAAGGGAGCACTGTGGATAAGTGAGGAAATAATTCTTGGCATTTATTATGAATTTTTTTAGCTGAGGCATATTGACTGGTCAATCGGGTCCTCTCAAACTTGGCTATGCAATCGGGGAATGGGTCCTTATTTATATTTGAGGACCTAAATGGCATATTCGTAATTATTGGAATGTAATTCAAAATTCAAAATCCAAAAGCGGCCATCCGTATAATATT----------------------------------------------------------------------------------------------------------------
>a_AF241479
ACCGGATGGCCGCGCGATTTTTTAAGTGGTGGGTCCAGAACGCACGACGATGCAGACTCAAAGCTTAGATAACGCTCCTTCGGCTATAAGTACGTGCGCACTAAGTTTCAATTCAAAAAATGTGGGATCCACTATTAAACGAATTTCCGGATACGGTTCACGGGTTTCGTTGTATGCTATCTCTAAAATATTTGCAACTTTTGTCGCAGGATTATTCTCCAGATACGCTTGGGTACGAGTTAATACGGGATTTAATTTGTATTTTACGTTCCCGTAATTATGTCGAAGCGAGCTGCCGATATCGTCATTTCTACGCCCGCGTCGAAAGTACGCCGGCGTCTGAACTTCGGCAGCCCATACACCAGCCGTGCTGCTGCCCCCATTGTCCGCGTCACAAAACAACAGGCATGGACAAACAGGCCTATGAACAGGAAACCCAGAATGTACCGGATGTACAGAAGTCCGGATGTTCCAAGGGGATGTGAGGGTCCCTGTAAGGTACAGTCGTTTGAGTCTCGACACGATGTCGTTCATATTGGTAAGGTAATGTGTATTTCGGATGTTACGCGTGGAGTCGGTTTGACCCATCGTATAGGTAAGCGTTTTTGTGTCAAGTCAGTTTATGTTTTAGGTAAGATATGGATGGACGAGAACATCAAGACGAAGAACCATACGAATTCGGTGATGTTTTTCCTTGTTCGTGATCGACGACCGGTAGATAAACCACAAGATTTTGGTGAAGTATTTAATATGTTTGATAATGAGCCCAGTACGGCGACCGTGAAGAACATGCATAGGGATCGTTACCAGGTGTTGAGGAAATGGCATGCAACCGTTACTGGTGGTCAATATGCAGCGAGGGAACAGGCGTTGGTTAAGAAATTTGTCAGGGTTAACAATTATGTTGTTTACAACCAGCAGGAGGCAGGAAAATACGAGAATCACACCGAGAATGCATTGATGCTTTATATGGCTTGTACCCATGCTAGTAACCCAGTGTATGCTACGCTTAAGATTCGGATTTATTTTTATGACTCTGTAACGAATTGAATTAATAAAGTTTGAATTTTATATCTGAATATTGGTCTACATACATTGTCTGATTAACTACATTGTACAATACATGTTCGACGGCTTTAATAACTAAATTAAGTGAGATTACACCTAGATTATTGAGATATTTGAGGACTTGGGTTTTGAATACCCTTAAGAAAAGACCAGTCGGAGGGTGTAAGGTCGTCCAGATTCGGAAGGTTAGAAAACACTTGTGTATTCCCAGAGCTTTCCGTAGGTTGTAGTTGAAATGGATCCTGAGTGTTATTATGTCCATGTTCGTCGTGAATGGACGGTTGTCGTGGTTGAGGATCTTGAAATAGAGGGGATTTGGAACCTTCCAGATATAGACGCCATTCTTTGCTTGAGCTGCAGTGATGCGTTCCCCTGTGCGAGAATCCATGGTTGTGGCAGTTGATGCTAAGATAATAACTGCATCCGCATTCAAGGTCCACTCGTCTCCTCCTGTGCACTCGCTTCGCTTCCTTGTGTTGAACTTTGATTGGTACCCGAGTACAACGGTTGGGTGAGAAAGACGAATGCTGCATTTTTTAAAGCCCACGCTTTCAAAGCTGAGTTCTTTTCCTCGTCTAAAAACTCTTTATAGCTTGCGTTGGGGCCTGGATTGCAGAGGAAGATTGTTGGAATGCCTCCTTTAATTTGAACTGGCTTCCCGTACTTTGTGTTTGATTGCCAGTCCCTTTGGGCCCCCATGAATTCTTTAAAGTGTTTCAGATAATGCGGGTCAACATCATCTATAATGTTGAACCACGCATCGTTTGAATACACTTTAGGGCTTAGATCCAAGTGCCCACATAAATAATTATGTGGCCCCAAGGAACGGGCCCATTGTGTTTTCCCAGTTCTAGACTCCCCCTCTAGAACTAAACTCAAAGGTCTCTGAGGCCGCGCAGCGGCGTCCATGACGTTCTCCGACGCCCACTCTTCAAGTTCTTCTGGAACTTGATCAAAAGAAGAAGATAAAAATGGACAAACATAAACCTCCTGAGGAGGAGTAAAAATCCTATCTAAATTTGAATTTAAATTATGATATTGTAAGACATAATCTTTGGGGGCTAATTCTTTAAGAACTCTAAGAGCCTCTGCCTTACTTCCTGTGTTAAGTGCTGCCGCGTAAGCGTCATTGGCTGATTGTTGTCCTCCCCTTGCAGATCTGCCGTCGATCTGGAATTCCCCCCATTCAAGGGTATCTCCGTCCTTGTCGATATAGGACTTGACGTCGGAGCTGGATTTAGCTCCCTGAATGTTTGGATGGAAATGTGCTGACCTGTTTGTGGCGACCAAGTCGAAGAATCTCTGATTCTGGCACTTGTATTTTCCTTCGAACTGGATGAGCACGTGAAGATGAGGTTCCCCATTTTCATGAAGCTCACTGCAGATCTTTATGTATTTTTTATTTGTTGGGGTTTGTATATTTTGTAGTTGGGATAATGCCTCTTCTTTATTAAGAGAGCATTGTGGATAAGTAAGGAAATAATTTTTGGAATTGATGACAAAACGCCTTGGAGGCATGTTGACTATTTTTGAGACCCGATTGACCGCTCTTACAACTCTCCCCAGTATATCGGGTCCCTATATATAGTGAGACCCAAATGGCATAATTGTAATAAAACAACTTTAATTTGAAATTCAAACGAAAAGGCTAAAGCGGCCATCCGTATAATATT---------------------------------------------------------------------------------------------------------------------
>a_AF256200
ACCGGATGGCCGCAAATTTTTGGTGTCCTCTCGGCCCAAGGCCCAGCCCAAATCCCCGGCCCATGATTCAACCACAACTTTACCCTTTTGGACCACGTAAAAGAATACGCACCAACCGCGTTGCTTCTGACAAGTCTACATATTTATGCTTTCTTGACTAAGACGTGGTCCTTTATCTATAAATGATAATGACAATTTAGGACACTTTAACTCAAAATGCCGAAGCGCGATGCCCCATGGCGTTCATTGGCGGGGACCTCAAAGGTTTCCCGCTCTGCTAACTATTCTCCACGTGGAGGTCCTAAATTGGACAAGGCCGCTGTGTGGGTCAACCGGCCCATGTACCGGAAGCCCAGGATCTATCGGACATTCAAGAGTCCCGATGTTCCCAAGGGTTGTGAAGGGCCGTGTAAGGTTCAGTCTTTCGAGCAGCGGCATGATATATCTCATGTTGGGAAGGTGATGTGCATATCTGACGTGACCCGTGGTAACGGTATTACTCATCGCGTGGGGAAACGTTTTTGTGTTAAGTCTGTATATATTTTAGGGAAGATATGGATGGACGAAAACATCAAGCTGAAGAACCACACTAACAGCGTTATATTCTGGTTGGTAAGAGACCGTCGACCGTATAGTTCTCCTATGGATTTCGGCCAAGTGTTCAACATGTTCGACAACGAGCCTAGTACTGCAACCGTTAAGAACGATCTCCGCGATCGTTTTCAAGTGATGCACAGGTTCTATGCAAAGGTCACTGGTGGTCAATATGCGAGCAACGAGCAAGCCTTAGTTCGGCGATTTTGGAAGGTCAACAACCACGTAGTCTACAACCACCAGGAAGCAGGAAAATACGAAAATCATACTGAGAACGCTTTGTTATTGTATATGGCATGTACGCATGCCTCTAACCCCGTGTATGCGACATTGAAAATTCGGATCTATTTTTATGATTCGATAACAAATTAATAAAATTTGAATTTTATATCATGATTTTCGAGTACATAGTTTACATACGGTTTATCAGTTGCAAATACAACAGCTCTTATTACATTATTCAGTCCAACAACACCTAATCTATCTAAATACAGAAGCACTAAATGTTTAAACCATTTTAAATAAGTCGTCCCAGAAACTTGACGTAATGTCGTCCAGATTTGGAAGTTCAGGTATGCTTTGTGAAGATTTAGTGCTCTCCTGAGGTTGTGGTTGAATCTGATCTGGATGTGGAATATCCTCGTTGTTGTGTAGATTGGGTCCTCTACGTTGTACATCTTGAAATAGAGGGGATTTGGAACGTCCCAGATAAAAGCGGAATTCTCTGCCTGAAACCGCGTGATGCGTTCCTCTGTGCGTGAATCCATAATCAGCACAGTTCAAATGCAGGTATATTGAACAACCGCAGTCCAAGTCTATTCGTCGACGCCGGATGGCTCTAGTCTTCGCTGCTCTGTGCTGTGCTTTGATAGAGGGGGCCTTCGAGGAAGATGAACTGGGCATTTTTGATCGTCCACTCTCTTAGGCTTTCATTTTCCTCTTTATCGAGGAAATCTTTATAAGATGCCCCCTCTCCTGGATTGCACAGCACGATTGACGGGATTCCTCCTTTAATTTGAACTGGCTTTCCATATTTACAGTTGGACTGCCAGTCCCTTTGGGCCCCTATCAATTCTTTCCAGTGCTTTAGCTTTAGGTATTGCGGAGCGACGTCATCAATGACGTTATATTCGGCTTCGTTTGAGTAAACCCTAGAATTGAAATCCAGGTGACCGCTAAGATAATTGTGTTTGCCTAACGAACGGGACCACATCGTCTTCCCCGTTCTTGAGTCACCTTCTATGATTATACTTCTAGCTCGCATTGGCCGCGCAGCGGCATCCCTCCCAAAATAATCATCAGCCCACTCCTGTAACTCTTCTGGAACGAGAGTGAACGATGATAACGGAAATGGACATGCCCACGTTTCAGGTGGCTGATGAAAGAGGCGCTCGATGTTAGCCTTTATGTTATGATAATTCACAATAAACGTTTTTGGATCACCGGCTTTTATAATGTCGAGAGCCTCTCCCGCACTTCCTGCGTTGATGGCGTTGTGATAGACGTCGTCCTTGCTAGATTTTGTACCCCCAGAGACCTTGTATTTCCCGGACTCACAATAATCACCTTCTTTGGTGATGTAATTCTTGACGGCGTTGGCGTCTTTGGCTGCCTGAACATTTGGGTGAAAACTGGTAGACCTTCTGGGGTGAGCAAGGTCGAAAAATCTAGCATCCTTGATGTTAGACTTACCGGATAATTGAATGAGGCAGTGTAAGTGCGGGAACCCGTCGGAATGTTCCTCTCGTGCGACTCTGATATACGTCGGTTTGACGATTGACCAGTTAAGATGCTGAAGCATCTGAATAGCTTCATCTTTCGGAATGTCGCACTGAGGATATGTTAAGAAAATGTTCTTGGCTGATATACGAAAGGAATTAGGGTTCCGTGGCATATTTGTAAATAAGAGCCAGGACACCAGCGGGAGCTCTCTCCAGAAACTATTGTTTGTGGTGTCCTGGTGTCCCATTTATATCTAAAGGCTAAAAGTCTCTACCTAGGACACCAAGGGGCAAAATTGGCCATCCGCAATAATATT----------------------------------------------------------------------------------------------------------------------------------------------------------------------------------------------------------------------------------
>a_AF256203
ACCGGATGGCCGCCCGTTTTTGGTGTCCTCTACTTTAGCCCACGGGGCAGGCCCAGGCCCAAATCAACCACACCCTTTTTTTAATTTTGGGGGACCACTGTAATTATTCCAACCAACCACGTTGCGCCTGACGAGTCTATATAATAATGACTTGGTGACTAAGTGTGGTCCCTATAAATAAAGCTGACATATCCCATACCTCTTTAATTCAAAATGGTTAAGAGAGATGCCCCATGGCGTTTAATGGCGGGGACCTCAAAGGTCTCACGCTCTGCTAACTTTTCCCCTCGTGGAGGTATGGGCCCAAAATTCAACAAGGCCGCTGCATGGGTGAACAGGCCCATGTATAGGAAGCCCAGGATCTATCGCACAATGAGAGGCCCAGACATCCCCAAGGGATGTGAGGGGCCATGCAAGGTTCAGTCTTACGAGCAGCGGCATGATATCTCTCATCTTGGCAAGGTAATGTGTATTTCTGACGTGACGCGTGGTAATGCCATTACTCACCGCGTCGGCAAGCGCTTTTGTGTTAAGTCTATATATATTTTAGGCAAGATATGGATGGACGATAATATCAAGTTGAAGAATCACACGAACAGTGTGATGTTTTGGTTAGTTCGAGACCGTAGACCATATGGTACTCCTATGGATTTCGGCCAGGTGTTCAATATGTTCGACAACGAGCCCAGTACGGCAACAATCAAGAACGATCTACGTGATCGTTATCAAGTCATGCACAGGTTCTACGCGAAGGTCACTGGTGGTCAGTATGCGAGCAACGAGCAAGCCTTGGTTAGGCGTTTCTGGAAGGTCAACAACCATGTTGTGTATAACCACCAGGAAGCCGGGAAATACGAGAATCATACGGAGAACGCTCTGTTATTGTATATGGCATGTACTCATGCCTCTAACCCTGTATATGCGACATTGAAAATTCGGATTTATTTCTATGATTCGATAACAAATTAATAAAGTTTGAATTTTATTTCATGATTCTCGATTACATAATTTACATATGAACGGTCTGTTGCCCAAGATACAGCTCGTATAACGTTATTGAGACCAATAACTCCTAACCTATCTAAGTACAACAATACTAAATGCCTAAATCTATTCAAATATGTTGTCCCAGAAGCTCGAATCGATTCCGTCCAGACTTGGAAGTTCAGGAACGCTTTGTGAAGATTTAGTGCTCTCCTCAGGTTGTGGTTGAAGCGGATTTGTATGTGGTATATCCTTGTGTGCGTGTAGAGTGGATCCTCCACGTTGTACATCTTGAAATAGAGGGGATTTGGAACCTCCCAAATAAAAACGGAATTCTCTGCCTGATGCACAGTGATGTCGTCCCATGTGCGTAAATCCATTACCATCTTTAGCGCAATTGATATGAATGTATATGGAACAGCCACAGTCTAAGTCGATTCTTCGACGACGAACAGCTCTCTTTTTAGCAATCCTGTGCTGTGCTTCGATAGAGGGGACCTTCGAGGAAGATGAATTTGGCATTTTTTTCAGTCCACTCTCTTAGTGCCGAGTTCTCGGCTTTGTCGAGGAAATCTTTATAACTGGACCCCTCTCCAGGATTGCACAGCACGATTGATGGGATTCCACCTTTAATTTGAACCGGCTTTCCATATTTACAGTTGGACTGCCAGTCCCTTTGGGCCCCAATCAATTCTTTCCAGTGCTTTAGCTTTAGGTAATGCGGAGCGACGTCATCAATGACGTTATACTTGACGTCATTCGAGAAAACCCTAGAATTGAAATCAAGATGGCCACTCAAGTAATTATGTGGGCCTAACGACCTAGCCCACATTGTCTTGCCCGTTCTTGAACCACCTTCTATGATTATACTAGTTGGCCTTGGCCGCGCAGCGGAACACTCATTAAAATAATCATCAGCCCATTCTTGTAACTCTTCTGGAACTGACGTGAACGAAGAGAGCTCAAACGGAGGAACCCATGGTTCCGGAGGTTTCTGAAATAATCTCTCGACGTTAGCTAATAAATTGTGATAATTAACAATAAACGTCTTTGGATCACCAGCTTTTATAATGTCGAGAGCTTCTCCCGCACTACCTGCATTAACGGCATTATGATATATGTCGTCTTTGTTTGACTTTGAACCCCCAGACACTTTATACTGCCCGGATTCACAATAATCACCTTCTTTGGTGATGTAGTTCTTGACGGCGTTGGTGTCTTTGGCAGCCTGAATGTTTGGGTGAAATCGGGCAGACCGTCTGGGGTGAGTGAGGTCGAAAAATCCAGCATCCTTGATGTTCGATTTTCCAGATAATTGAATGAGGCAGTGTAAGTGCGGAGACCCGTCGGAATGTTCCTCTCTGGCGACTCTAACGTAATTCGGTTTGACGACCGACCACGAGAGATGCAGAAGCATCTCAAGAACTTCTTCTTTGGGAACATCGCACCTTGGATAAGTTAAGAATATGTTTCTGGCAGTTAAACGAAAGGAATTAGGGTTTCGTGGCATATTTCGTAAATATGCGTTGGGACACCAGGAGGTGTCCTCTCAACTTTCTCATATTGCTGGTGTTCTGGTGTCCTATATATACCTCAAGACTCATAAAGCCTCTAGGGGACACCAAGGGGCAAAATCGGCCATCCGCAATAATATT---------------------------------------------------------------------------------------------------------------------------------------------------------------------------------------------------------------------------
>a_AF259894
ACCGGTTGGCCCCGCCCCCCTTTAAATGTGGTCCCCGCGCACTACTTATGTCGGCCAATCATGCGGTAGCGTTAAAGGTTATTTATTAGTGGTGGACCACTATATACTTACAGACGAAGTTGTTGCTAGTGCGCAATGTGGGATCCACTGGTGAATGAGTTTCCAGACTCGGTGCATGGGCTTAGGTGTATGCTTGCAATTAAATATTTGCAGGCCTTAGAGGATACATACGAGCCCAGTACGTTGGGCCACGATCTGGTTAGAGATCTAGTCTCGGTCATCAGGGCTCGTAATTATGTCGAAGCGACCAGGAGATATCATCATTTCCACTCCAGGCTCCAAGGTTCGTCGAAGGCTGAACTTCGACAGCCCATACAGGAACCGTGCTACTGCCCCCACTGTCCACGTCACAAATCGAAAACGGGCCTGGATGAACAGGCCCATGTACAGAAAGCCCATGATGTACAGGATGTATAGAAGCCCAGACATACCTAGGGGCTGTGAAGGCCCATGTAAGGTCCAGTCGTTTGAGCAGAGGGATGATGTGAAGCACCTTGGTATCTGTAAGGTGATTAGTGATGTGACACGTGGGCCTGGGCTGACACACAGAGTCGGAAAGAGGTTTTGTATCAAGTCCATTTACATCCTTGGTAAGATCTGGATGGATGAAAATATTAAGAAGCAGAATCACACGAATAATGTGATGTTTTACCTGCTTAGGGATAGAAGGCCTTATGGCAATACGCCCCAAGACTTTGGGCAGATATTTAACATGTTTGATAATGAGCCCAGTACTGCAACAATTAAGAACGATTTGAGGGATAGGTTTCAGGTTTTGAGGAAATTTCATGCCACTGTTATTGGTGGTCCATCTGGCATGAAGGAGCAGGCGTTGGTTAAAAGGTTTTACAGGTTGAATCATCACGTGACATATAATCATCAGGAGACAGGGAAGTATGAGAATCACACAGAGAATGCTTTGCTTTTGTACATGGCATGTACTCATGCCTCCAATCCTGTATATGCTACGTTGAAAATACGTATATACTTCTATGATAGTATTGGCAACTAATAAACATGGAATTTTATTTCATGAGTCAACTGACACTCAATAGTTTTTTCAATTACATTGAACAAAACATGATCAGCAGCTCTAATTACATTGTTAATTGAGATAACACCCATATTATCCAAGTATTTAAGTACTTGGTATCTAAAGACCCTTAAGAAAAGACCAGTCTGAGGCCGTAAGGTCGTCCAGATCCTGAAGTTGAGAAAACATTTGTGAATCCCCAGCTCCTTCCTCAGGTTGTGATTGAATCGAACCTGGACTGTTATGATGTCCTGGTTCAGCAGGAATGGTCGTTGTTGGTGCCTGGTGATTGTGAAATACAGGGGATTGTTTATGTCCCAGGTATACACGCCATTCATTGCTTGAGGAGCAGTGATGAGTTCCCCTGTGCGTAAATCCATGATTGGAGCAGTTGATATGGAGGTAATATGAACAGCCACAGACAAGATCCACTCTCCTACGCCGGATGGCTCGCTTCTTGAATTGTCTGTGACTGACTTTGATTGGAACCTGAGTAGAGTGGTTCTGTGAGGGTGATGAAGATTGCATTCTTTAATGCCCAGGCCTTTAGCGCCTCTTGCTTTTCCTCGTCTAGGAACTCTTTATAGGACGAGGTAGGTCCTGGATTGCAGAGGAAGATAGTGGGAATGCCACCTTTAATTTGAACGGGTTTCCCGTATTTCGTGTTGGACTGCCAGTCCCTCTGGGACCCCATGAATTCCTTAAAGTGCTTTAGGTAGTGGGGATCGACGTCATCAATGACGTTGTACCAGGCAGCATTATTGAAGACCTTTGGACTAAGGTCCAGGTGTCCACACAGGTAATTGTGTGGGCCTAAAGATCGGGCCCATATCGTCTTCCCTGTTCTGCTATCACCTTCTATTACAATACTATTGGGTCTCCATGGCCGCGCAGCGGAATCCCTAACATTATCAGCGACCCATTCTTCAATTTCATCAGGAACTTGGTCAAAGGAAGAACATGGGAAGGGAGAAACATAAGGAGCTGGTGGCTCCTGGAAAATCCTATCTAAATTACTATTTAGATTATGAAACTGAAGTACAAAGTCCTTTGGGACTAATTCCCTAATTACATTAAGAGCTTCTGACTTACTGCCGCTGTTAAGCGCTTTGGCGTAAGCATCATTCGCTGATTGTTGACCGCCTCTAGCAGATCGTCCATCGATCTGAAATTGTCCCCATTCGACGGTGTCTCCGTCCTTATCCAGATAGGACTTGACATCTGAGCTTGATTTGGCACCTTGAATGTTGGGGTGGAAATTGGTGCTACAGCTTGGGTGTACACAATCGAAGAGACGATTGTTCGTAATCGTGAGTTTTCCCTCGAATTGGATGAGGGCATGCAAGTGAGGTTCCCCATTCTGATGCAGCTCTCTACAGATTTTAATGAACTTAGGGTTTGATGGGAGAGATAGTGTTTGAAGGAATGACAGCAGGTGTTCTTTGGGTATAGAACACTTAGGGTATGTGAGAAAGACATTCTTGGCTTGAACTCTAAAACGAGGCGTTCGCATTTTGACCAAGTCAAATGGAGACACTCAACTAGAGACACTCTTGAGCATCTCCTCCTGTTAATTGGAGACATTATATAGGTGGCTCTAAATGGCATTCTTGTAATAAGTTGAACTTTAATTTGAATTAAAAGGCTCAAAAGGCGTAGAACTCCCAAGGGGCCAACCGTATAATATT-----------------------------------------------------------------------------
>a_AF259896
TGCGCCTTGAATGCTAGATATGGATTTTTGACTTTAAATACTTCGTCACGAAGTAGTGGAGCGCGTCAAAATGTGGAATCCGTTAGTTAACGATTTTCCGGAAACCGTGCACGGTTTCCGTTCGATGCTTGCTGTTAAATACCTGTTACATTTGGAACAGGAATATGATCGCGGTACTGTCGGGGCTGAATATATACGTGATCTAATAGGGGTGCTACGGTGTAAGAGTTATGGCGAAGCGACCAGGAGATATAATAATCTCAACACCCGTATCCAAGGTGCGGAGGAGGCTGAACTTCGACAGCCCATACACGAACCGTGTGGTTGCCCCCACTGTCCGCGTCACCAGAAGCAGAATATGGGCCAACAGGCCCATGTATCGGAAGCCCAAGATGTACAGGATGTATCGAAGCCCAGACGTCCCTAAGGGCTGTGAAGGCCCATGTAAGGTCCAGTCGTTTGAGCAGAGGGATGATGTGAAGCATACGGGTATGGTCCGATGTGTTAGTGAAGTTACTCGTGGGCCAGGCATTACCCATAGAGTTGGGAAGAGGTTGTGTGTGAAGTCCATATATATATTGGGCAAGATCTGGATGGATGAGAATATCAAGAAGCAAAATCATACGAACCATGTTATGTTTTTCCTCGTGCGAGATAGAAGGCCTTATGGGCCGAGTCCTCAAGATTTTGGACAAGTGTTCAACATGTTTGATAATGAACCTACGACTGCAACTGTGAAGAATGATCTTAGGGACCGGTATCAGGTGTTGCGTAAATTCCATGCGACTGTTGTTGGTGGACCCTCTGGGATGAAGGAACAAGCTCTGGTTAAGAGGTTTTTTAGGATCAATAATCATGTAGTGTATAATCATCAGGAACAGGCCAAGTATGAGAATCATACCGAGAATGCGTTGTTATTGTATATGGCATGTACACATGCCTCAAATCCTGTGTACGCTACGCTGAAAATACGCATCTATTTCTATGATTCAGTGACAAATTAATAAATATTAAATTTGATTGCATGATCTTGTGATACATATAGGGTTCCCACAAAAACTATATTCAATACATGATGCACTGCATCTATAACAGTTGAAATCGAAATAACACCTAAATTATTGAGATATTTCATGACTTGTGTCCTAAAGGTTTTGAAGAAACGCCAAGTCTGAGGATGTAAACGAGTCCAGATCCGGAAGTTGAGAAAACACTTGTGCATCCCCAGTGCTTTCCTCAGGTTGTAGTTGAACCGAATCTGGACAGTGATTATGTCGTGATTCATGTTGAACGGCATGCTGTCGTGGTTGAGGATTGTGAAATATAGGGGATTTGGAATCTCCCAGATAAAGGCGCCATTCCTCCATTGAAGAGCACCAATGTCTTCCCCTGTGCGTAAATCCATGGTTGTGACAATTAATGCTGCGATAGATGGAACAGCCACAAGTTAGGTCGATGCGTCGACGTCTAGGTGCTCTGATCTTAGCTTGCCTGTGCCTGGCTTTGATCGGTGGAGGAGAAGAGTGGCTCGGTGAGGGAGATGAAGAGCGCATTCTTGAGCGCCCAATTCCTTAGATTGGAATTCTTGTCCTCGTCTAGGTATTCTTTATAGGACGAATTGGGGCCCGGATTGCATAAGAAGATGGTGGGAATCCCACCTTTAATTTGAATGGGCTTTCCGTATTTTGTGTTTGATTGCCAATCTCGTTGGGCCCCCATGAACTCTTTGAAATGCTTTAGATAATGCGGGTCTACGTCGTCAATGACGTTGTACCATGCGTCGTTTGAATATATCTTGGGAGACAGATCCAGGTGTCCACAAAGATAATTATGGGGTCCCAGTGAACGAGCCCACATTGTTTTGCCGGTTCGGCTATCACCTTCTAGAACAATACTGATCGGTCTCCATGGCCGCGCAGCGGGACGGCATATATTTTCGGATACCCAGACTTCTATGTCCTCTGGGACTTGCGTAAATGAGGATGATAAGAACGGACTAACGTAAGTTTGTGGCGGAGCCTGGAAGATTCGATCCGCGTTAGCAGATATGTTATGGAACTGTAAAAAAAAGGACTTTGGATCTTTTTCTTTGATAATTTGAAGAGCTTCTGATTTAGAAGAAGCATTCAACGCTTCTGCATATACCTGAGCTAAATGCTGGCCCTCCCCCCTGGCACTTCTGGCATCGACTTGGAAAATTCCATCGTCAAGAAATTCCCCTCCCTTTTCAATGTAAGCTTTGACATCGGACGATGATTTAGCTCCCTGAATGTTCGGATGGAAATGTGTTGATCGGGATGGGGAAATGAGATCGAAGAATCTGGGGTTGGTACATTGGAACTTGCCTTCGAATTGGATGAGAACATGGAGATGAGGCACCCCATCCTGATGTAGTTCTCTGCAAACCCTAATGAATTTGATATTCGTCGGGTAAGAAAGGGCTTTTAATTGGGAAAGGGCCTCTGCCTTTGTTAATGAGCATCTGGGATAGGTTATGAAATAATTTTTGGCATTTATTTGAAAACGACCGGCTCTCGGCATATTGGCTGTCGTTTTGGATCGGGGGACACTCAAAACTCCAGGGGAAACGGTGGAATGGGGGGCATTATATAGGATGTCCCCCAATGGCATATGTGTAAATAGGTAGACTCCATTCAAAATTCGAATTGCGAATATTGGCGGCCATCCGATTAATATT----------------------------------------------------------------------------------------------------------------------------------------------------------------
>a_AF260241
ACCGGTGGGCGCGAAAAAAAAAAGTGGTCCCCGCCCCACGTGAACATGTCGCGCGAGTGCTGTACATGTCGCGCGATGCTGTCCAATCAGAACGCGCGCTCTACGCATTATAATTTGAAATTTGAATATAAACTTGGGCGCTAAGTAGTTGAAATTAAAATGTGGGATCCTTTGGTTAACGACTTCCCTGAATCCGTTCACGGTTTCCGTTGTATGCTAGCCGTGAAATATTTGCAGGCTGTTCGAGAGTCGTACGATCCTTCTACTCTTGGGTACGATCTTCTTAGCGATCTCATCGGAGTTGTTCGCCGTACCAACTATGTCGAAGCGACCAGCAGATATCATCATTTCCACTCCCGCCTCGAAAGTGCGTCGCCGTCTGAACTTCGACAGCCCCGGGTTATCCTCTGCACGTGCCCCCACTGTCCTCGTCACAAACAAGCGTCGGTCCTGGACCAACAGGCCCACGTACAGAAAACCGAGGATGTACCGAATGTATCGCAGCCCAGATGTCCCAAAGGGATGTGAAGGTCCTTGTAAGGTTCAATCTTATGAACAGCGTGATGATATCAAGCATACGGGTATTGTTCGATGTGTGTCGGATGTTACTAAGGGTGTTGGTATTACTCATCGTACTGGAAAGCGTTTCACTATCAAATCCATTTATATTCTTGGTAAGGTATGGATGGATGACAACATTAAGAAGCAGAATCACACCAACAATGTCATGTTTTTCCTTGTCCGTGATAGAAGACCGTATGGGAATTCCCCTTTGGATTTTGGTCAAGTTTTTAACATGTTTGACAACGAGCCTAGCACTGCTACGGTGAAGAACGATCTCCGTGATCATTTTCAGGTATTGAGGAAGTTTACTGCAACTGTTATTGGTGGTCCTTCAGGAATGAAAGAACAAGCACTTGTTCGTCGTTTTTTCAGGATTAATAGTCAGATTGTGTATAACCATCAAGAGGCTGGGAAATTCGAGAATCATACGGAGAATGCTATACTGTTGTATATGGCATGTACTCATGCCTCAAACCCTGTGTATGCTACGTTAAAGATACGGATCTACTTCTACGATTCTGTATCAAATTAATATAATTTTATTTGAATATTGTGCGTGAATTCACTTGCCACTGTTGTTTGCAATACATCGTACAAAACATGATTGACTGCCCTAATTACATTGTTAATTGAAATTACGCCTAATCTATACAAATATTTCATAATCTGCTTCCTAAATACGTTTAAGAAAAGACCAGTCGGAGGGCGTGAGATCGTCCAGACCCTGAAGTTCATGAAACATTTGTGAATCCCCAATTCCTTCCTGAGGTTGTAGTTGAATCTTATCTGCATCTCTACCATTGTTTGATTCCCGTGCGTTAGAGGAATCTCCTTTATGGTTTTGAAATACAGGGGATTGTTGATTGTCCAGATAAGTACGCCATTCTCTGTCTGATGCGCAGTGATGAGTTCCCCTGTGCGTGAATCCATTGTCTCTGCACGTGAAGGCTACGTATACCGTGCAACCACAAGGGATGTCAATCCTGCGTCTCCTGATTGCTCTCTTCTTCGCCTCCCGATGCTGAACTTTGATTGGTACCTGAGTACAGCGGATTTGAGAGGGTGATGAAGGTCGCATTCTTTAATGCCCAGGATTTGAGATGCGCGTTCTTTTCCTCGTCTAAATACTCTTTATAGGAGGAATTGGGACCTGGATTGCAGAGGAAGATTGTTGGGATCCCCCCTTTAATTTGAACTGGTTTCCCGTATTTTGTGTTGCTTTGCCAGTCCTTTTGTGCCCCCATGAACTCCTTAAAGTGTTTCAGATAATGCGGGTCAACATCATCTATGACGTTATACCATGCGTCATTACTGAACACCTTTGGGCTTAGATCAAGATGGCCGCACAGATAATTGTGAGGCCCAAGACTTCTGGCCCATACGGTCTTTCCTGTTCTGCTTTCCCCTTCAATCACTATACTAATCGGTCTACTTGGCCGCGCAGCGGCATCAACGACGTTCTCCGCCGCCCATTCTTCAAGTTCTTCTGGAACTTGGTCGAACGAAGAAGACAAAAAAGGAGAAACATAAGGAGCTGGAGGCTCCTGAAAAATCCTCTCTAAATTACTATTTAAATTATGAAATTGTAAAACAAAATCTTTGGGAGCTAACTCCCTTATAACCCTAAGAGCCTCTGCCTTACTTCCTGCGTTAAGCGCTGCGGCGTAAGCGTCATTGGCGGTCTGCTGTCCTCCTCTTGCAGATCTTCCGTCAATCTGGAATTCTCCCCATTCCAGTGTGTCTCCATCCTTGTCGATGTAGGACTTGACGTCGGAGCTGGATTTAGCTCCCTGAATGTTTGGATGGAAATGTGTTGACCTATTTGGGGAGACCAGGTCGAAGAGTCTCTGATTTTGGCACTTGAACTTCCCTTCGAACTGGAGAAGCACATGTAGATGAGGTTGGCCATCCTCGTGAAGCTCTCTGCAGATCTTGATATATTTCTTGTTTGAAGCTGTGCTTATTTGTTGAAGTTGCTCTAGGGCTTCCTCTTTGGTTAGAGAACATTTTGGGAAAGTTAGGAAATAATTCTTGGCATATATTTGGAATCTGTGGGGAGGAGCCATTGACTTGGTCAATCGGTACTCAGATGCTTCTCTCCAATATATCGGTACTCAATATATAGTGAGTACCAAATGGCATTTTGGTAAAAATCCCAATAATTTTGAACCCCCATAGCGCCCACCGTTCTAATATT-------------------------------------------------------------------------------------------------
>a_AF261885
ACCGGATGGCCGTGCCCCCAAAAAAAAGTGGTCCCCACGCACTATTTTATGTCGACCAATCAGAATGTCGCCTTATCGCTTAGTTATCTGCTATTTTGTCTTTATATGGGAAACTTCGCGGAAGTTACCATTGTCAAGATGTGGGATCCACTGTTAAACGAATTCCCAGACTCCGTCCACGGTTTTCGTTGTATGCTTGCTGTTAAATATCTGCAGTCCGTTGAAGCCACATACGAGCCCAACACATTGGGCCACGATCTTATACGAGATCTGATTCTGGTTATCAGGGCAAAAGATTATGTCGAAGCGTCCCGCCGATATAATCATTTCCACGCCCGCCTCGAAGGTGCGGAGAAGGCTGAACTTCGACAGCCCGTTCACCAGCCGTGCTGTTGTCCCCATTGCCCCAGGCACAAACAAGCGACGATCATGGACGTACAGGCCCATGTATCGAAAGCCCAAGATGTACAGAATGTATAGAAGCCCTGATGTCCCTCGAGGTTGTGAAGGCCCATGTAAGATCCAGTCGTATGAACAGCGCGATGATGTGAAGCACACCGGTATAGTTAGGTGTATCAGTGACATTACAAAGGGTCCTGGTCTGACCCATCGCACGGGTAAAAGGTTCGTGGTGAAGTCTGTCTATATACTCGGTAAGGTATGGATGGATGAGAACATCAAGAAGCAGAACCACACTACCAATGTTATGTTTTTCCTAGTCCGAGATAGAAGGCCCTATGGAACAAGCCCAATGGACTTTGGGCAGGTGTTTAACATGTTTGATAACGAGCCCAGTACAGCCACGGTGAAGAACGATCTTCGTGATCGATTCCAGGTGTTGCGCAAGTTTACAGCCACCGTTGTTGGTGGTCCCTCTGGTCTTAAGGAGCAGGCTCTTGTGAAGCGTTTCTTCAGGTTAAACAGCCATGTAACCTATAACCATCAGGAAGCAGCCAAGTACGAGAACCATACCGAGAATGCGTTGTTGTTGTATATGGCATGTACCCATGCCTCTAATCCTGTGTATGCCACGTTAAAAATACGTGTATATTTTTATGACTCAGTGATGAATTAATAAATATTAAATTTTATTTCATGTGTCTCAACAACATCGATAGTGTTTACAAGTACATTATAAAGTACATGATCAACTGCTCTAATTACATTGTTAATTGAAATTACACCCAAATTATCTAAATACTTAAAAACTTGAAATTTAAATACGCTTAAGAAACGACCAGTCTGAGGCTGTAAGGTCGTCCAGACTTGGAAGTTGAGAAAACATTTGTGAATCCCCAGTTCCTTCCGGAGGTTGTGGTTGAACCGTATCTGGATCGATATGATGTCGTGGTTCGTGTGGAACGGTCTGCTGTCGTGGTTGATAATCTTGAAATAGAGGGGATTTGTTATCTCCCAAATATAGACGCCATTCTGGGCCTGATGAGCAGTGATGAGTTCCCCGGTGCGTAAATCCATGGTTGCTGCAGTCGATGTGGAGGTAATATGTACACCCGCAATCAAGATCAACTCGCCTACGCCTGACTACTCTCTTCTTGGCTATTCGATGCTGGACCTTGATTGGGACTTGAGTACAGTGGCTGGTTGAGGGTGATGAAGACCGCATTCTTTATAGTCCAAGCCTTCAGGGATGTATTCTTATCCTCATCGAGATATTCTTTATATGAGGATGTTGGGCCTGGATTGCAGAGGAAGATAGTGGGAATGCCGCCTTTAATTTGAATTGGTTTCCCGTACTTCGTGTTGCTTTGCCAGTCCCTTTGGGCCCCAAAGAATTCCTTCCAGTGCTTTAGGTAATGCGGATCTACGTCATCAATGACGTTATACCAAGCGTCATTAGAATATACCTTTGGACTTAAGTCTAAATGACCACATAAGTAATTATGTTGCCCTAATGATCTAGCCCAAATAGTTTTGCCGGAACGACTATCGCCCTCTATTACAATACTATTGGGTCTCCAAGGCCGCGCAGCGGCACCACACACATTCTCAGAGACCCACTCTTCAAGTTCCTCAGGGACTTGATCAAAAGAAGATGAAGAAAAAGGAGAAATATAAGGCTCTGGGGGAGCCTGGAAAATCCTATCTAAATTAGTCTTTAAATTATGATACTGAAAAATAAAATCTTTAGGGAGTTTTTCCCTAATAATAGCCATAGCGGCTTCAGCGGAACCTGCGTTTAAAGCGTCGGCGCATGCGTCGTTAGCATTTTGGCAGCCTCCTCTAGCACTTCTGCCGTCGACCTGGAATTCTCCCCATTCAAGTGTGTCTCCATCCTTGTCGATGTAGGACTTGACGTCGGAGCTGGATTTAGCTCCCTGAATGTTTGGATGGAAATGTGCTGACCTGTTTGGGGATACCAGGTCGAAGAATCGGTGATTCTTGCAGTTGAATTTTCTCTCGAACTGAATAAGCACGTGGAGATGAGGTTCCCCATTTTCGTGTAGCTCTCTGCAGATTTTGATGTATTTTTTATTGGTGGGTGTTTCAAGGTTTAATAATTGGGAGAGTGACTCTTCCTTTGTGAGAGAGCATTTTGGATATGTGACGAAATAGTTTTTGGAATTTATTTGAAAGCGCTTCGGAGGAGCCATTTGGTCAATGGGTACCGATTGACTCTCAAATTGCATTCTCCTGGTATATCGGTACCCAATATATAGTGGGTACTGAATGGCACAATTGTAATTTGTGTGAAATTAATTGGTATTTCAAAATTCAAACTCCCAAAGCGGCCATCCGATTAATATT--------------------------------------------------------------------------------------------
>a_AF264063
ACCGGATGGCCGCGATTTTTTTCATGTGGTCCCCCCCACTATTATTTGTCGGCCAATACAGACGCTCCCTCAGAGCTTATTTATGTAACGGTTCCCTATAAAACTTGGTCCCCAAGTACGCATTCCAAACATGTGGGATCCGCTTTTAAACGAGTTCCCCGAAACCGTTCACGGTTTTAGGTGTATGCTAGCGATTAAATATTTGCAATTAGTAGAAAATACATACTCTCCCGATACATTAGGGTACGATTTAATACGTGATTTAATTTTAGTCATTCGTGCCAGGGATTATGTCGAAGCGTCCCGCAGATATAGTCATTTCCACTCCCGCATCCAAGGTTCGTCGCCGGCTGAACTTCGACAGCCCGTATACCAACCGTGCTGTTGCCCCCACTGTCCTCGTCACAAACAAAAGGAGGTCATGGGTGAATCGGCCCATGTACCGCAAGCCCAAGATGTACAGAATGTACAAAAGCCCTGATGTTCCACGAGGATGTGAAGGCCCATGTAAAGTCCAGTCTTATGAACAGCGTCATGATGTAGCCCATGTAGGGAAGGTAATTTGTGTGTCTGATGTTACACGTGGTAACGGGTTGACTCATCGTGTTGGGAAGAGGTTCTGTATTAAGTCAGTTTATGTTTTGGGTAAGATCTGGATGGATGAGAACATTAAGACGAAGAATCATACCAATACTGTCATGTTCTTTTTAGTACGTGATAGAAGACCTTTTGGAACTCCCCAAGATTTTGGTCAGGTGTTTAACATGTATGATAACGAGCCAAGTACAGCCACGGTGAAGAACGATAACAGAGATCGTTTTCAAGTTCTTCGTCGATTTCAGGCAACTGTTACTGGTGGTCAGTATGCAAGCAAGGAGCAAGCAATAGTTAGGAAGTTTATGAAGGTGAACAACCATGTGACGTATAATCATCAAGAGGCTGCGAAGTATGATAACCACACAGAGAATGCTCTGTTATTGTATATGGCATGTACTCATGCTAGTAATCCAGTGTATGCTACTTTAAAAATCAGGATCTATTTCTATGATTCTGTTCAGAATTAATAAAGATTAAATTTTATTACATGAGAACTGTTTACAAATGTTGTTTGCGTTAATGCGTCCCATAATACATAATTTACTGCTCTAATTACATTATTCAAACTAATTACACCCAAATTATTGAGAAATTTCAAAACTTGTGTCCTAAATACTCTTAAGAAACGACCAGTCTGAAGGTGTGAGTTCGTCCATATCCGGAAGTCCAGAAAACATTGGTGCATCCCCAGTGCTTTCCTCGGGTTGTAGTTGAATTGGATCCTGACCGTCACTATGTCGTTGTCCGATAGGAAGGGCCTGTTTTGTAGTTCCGTTATCTTGAAATACAGGGGATTTGTTATCTCCCAAGTAAAAACGCCATTCTCTGCCTGAGTTGCAGTGATGAGTTCCCCTGTGCGTGAATCCATGGTTGGCGCAGTTAAGTGCGCTGAAATAAGAACAACCACAGGGAAGGTCAATCCTCCGTCTCCTGGTTATTTTCTTCTTCGCTATCCTGTGCTGGACTTTGATAGGTACTTGAGTACAGTGGCTCGGTGATGCTGACGAAGACTGCATTCTTTATTGCCCACGACTTTAATGCAGTATTCTTTTCTTCGTCTAGGTATTCTTTATAGCTTGAGTTGGGCCCTGGATTGCACAGGAAGATAGCTGGAATGCCACCTTTAATTTGAACTGGTTTTCCGTACTTTGTGTTGCTTTGCCAGTCCCTTTGGGCCCCCATGAATTCTTTAAAATGCTTTAGGTAGTGCGGATCAACGTCATCGATGACGTTGAACCAAGCATCATTACTGTACACCTTTGGGCTCAAATCAAGATGACCACACAGATAATTGTGTGGACCCAATGATCGAGCCCACATCGTCTTCCCCGTCCTGCTATCACCCTCTATGACTATACTTATTGGTCGTAATGGCCGCGCAGCGGAACTGACGACGTTCTCTGCAGCCCACTCTTCGAGTTCCTCTGGGACTCGATCAAACGAAGAAGAAGAAAAAGGCGAAACGTAAACCTCCATTGGAGGAGTAAAAATTCTATCTAAATTACTATTTAAATTATGGAATTGTAAAACAAAATCTTTGGGAGCTTTCTCCCTTAATATATTGAGGGCCGATGCTTTGGACCCCGAATTGATTGCCTCGGCATATGCGTCGTTTGCAGACTGGCAACCTCCTCTAGCCGATCTTCCATCGATCTGGAAAACTCCATGATCAAGCACGTCTCCGTCTTTGTCCATATAGGCTTTGACATCTGTTGAGCTTTTAGCTGCCTGAATGTTCGGATGGAAATGTGCTGACCTGCTTGGGGATGTGAGATCGAAGAATCTTTGGTTTTTACATTGGAATTTCCCTTCGAATTGGATGAGAACATGCAGGTGAGGAGTTCCATCTTCGTGGAATTCTCTGCAGATGCGGATAAATAGTTTATTTACTGGGGTTTCTAGGTTTTTAAGTTGGGAAAGTGCTTCTTCTTTAGTGAGAGAGCAGTGTGGATATGTGAGGAAATAATTTTTGGCATTTATTCTGAATTTATTAGGAGGAGCCATTGACTGGTCAATCGGTGTCTCTTAAACTTGGCTATGCAATTGGTGTCTGGTGTCTTATTTATATGTGGACACCAAATGGCATTATCGTAATTCCCAAAAGAAATTCAAAATTCAAATTGGTAAAGCGGCCATCCGTATAATATT-----------------------------------------------------------------------------------------------------------------
>a_AF271234
ACCGGATGGCCGCGCTCCCCGATAAAGTAGTGGGCCCTACGCAGTAATTTGTGTCGACCAATGAAAATGCAGCCTCAAAGCTTAAATAATGTATTTACTTTGTTATAAACTTGGCTTCTAAGTTTTGAAAAAACCATCAATATGTGGGATCCTTTATTAAATGAATTTCCAGATTCAGTTCATGGTCTCCGTTGTATGCTTGCAATAAAATATTTGCAGCTAGTTGAAGAAACCTATGAACCCAATACTCTGGGTCATGATCTAATTAGGGATCTCATTTCCGTCATTCGTGCTCGTGACTATGCCGAAGCGAACAGGCGATATACTAATTTCAACGCCCGTTTCGAAGGTTCGTCGAAAACTGAACTTCGACAGCCCGTATACCAGCCGTGCTGCTGCCCCCACTGTCCAAGGCATCAAGCGTCGATCATGGACTTACAGGCCCATGTATCGAAAGCCGCGGATGTACAGAATGTACAGAAGCCCTGATGTCCCCTTTGGTTGTGAAGGTCCTTGTAAAGTCCAGTCGTATGAGCAGCGTGACGACGTCAAGCATACCGGTGTTGTTCGTTGTGTTAGTGATGTAACTAGGGGTTCTGGTATTACACATAGAGTAGGTAAACGGTTTTGTATTAAGTCAATCTATATTTTAGGGAAGATTTGGATGGATGAAAATATAAAAAAACAAAATCATACTAACCAGGTCATATTCTTTTTAGTACGAGACCGAAGGCCGTATGGAACTAGTCCTATGGATTTTGGTCAAGTTTTTAACATGTTTGATAATGAACCTAGTACGGCTACTGTGAAGAACGATTTAAGGGATAGGTACCAAGTAATGAGGAAGTTCCATGCCACGGTGGTAGGTGGTCCGTCAGGGATGAAGGAGCAGTGTCTGTTGAAGAGGTTTTTTAAAGTTAATACCCATGTAGTTTATAATCATCAAGAGCAGGCGAAGTATGAAAACCATACTGAGAATGCGTTGTTGTTGTATATGGCATGTACTCATGCTTCTAACCCAGTGTATGCTACGTTGAAAATACGTATCTATTTTTATGATGCTGTAACAAATTAATAAAGATTGTATTTTATTTCATGTTGTTCAATTACATTTATTGTGTTTTCAAGTACATCATACAATACATGATCAACTGCTCTGATTACATTGTTAATTGAAATTACACCAATACTATCTAAATACTTAAGAACTTGATGTCTAAATACTCTTAAGAAACGACCAGTCTGAGGCTGTAATGTCGTCCAGATGCGGAAGTTGAGAAAACATTTGTGAATCCCCAATACCTTCCTGATGTTGTGGTTGAATCTTATCTGAATGGAAATGATGTCGTGGTTCATTAGAAATGGCCTCTGGCTGTGTTCTGTTATCTTGAAATAGAGGGGATTGTTTATCTCCCAGATAAAAACGCCATTCTCTGCCTGAGGAGCAGTGATGAGTTCCCCTGTGCGTGAATCCATGATTGTTGCAGTTGAGGTGGAGGTAGTATGAGCAGCCACAGTCTAGGTCTATACGCTTACGCCTTATTGGTTTCTTCTTGGCTATCTTGTGTTGGACCTTGATTGATACTTGCGAACAGTGGCTCGTAGAGGGTGACGAAGGTTGCATTCTTGAGAGCCCAATTTTTCAAGGATATGTTTTTTTCTTCGTCTAGATATTCCCTATATGAGGAGGTAGGTCCTGGATTGCAGAGGAAGATAGTGGGAATTCCCCCTTTAATTTGAATGGGCTTCCCGTACTTTGTGTTGCTTTGCCAGTCCCTCTGGGCCCCCATGAATTCCTTGAAGTGCTTTAAATAATGCGGGTCTACGTCATCAATGACGTTGTACCATGCATCATTACTGTATACCTTTGGGCTTAGGTCTAGATGTCCACATAAATAATTATGTGGGCCTAGAGACCTGGCCCACATTGTTTTGCCTGTTCTGCTATCACCCTCAATGACAATACTATTAGGTCTCCATGGCCGCGCAGCGGAAGACACGACGTTCTCGGACACCCATACTTCAAGTTCATCTGGAACTTGATTAAAAGATGAAGATAAAAAGGGAGAAATATAAGGAGCCGGAGGCTCCTGAAAAATTCTATCTAAATTACTATTTAAATTATGAAATTGTAAAATATAATCTTTCGGTATTAATTCTTTAATGATTCTAAGAGCCTCTGACTTACTGCCTGAGTTAAGAGCTGCGGCGTAAGCGTCATTGGCTGACTGCTGACCCCCACGTGCAGATCGTCCGTCGATCTGAAACTCACCCCAGTCGACGGTGTCTCCGTCCTTATCGACATAAGACTTGACATCTGAACTGGATTTAGCTCCCTGAATGTTTGGATGGAAATGTGCTGCCCTGCTTGGGGATACCAGGTCGAAGAATCGCTGATTTTGGCACTTGAATTTCCCTTCAAATTGGATAAGCACATGGAGATGTGGTTCCCCATTCTCGTGGAGTTCTCTGCAAACTTTGATGTATTTTTTATTTGTTGGGGTTTCTAGGTTTTTTAACTGGGAAAGTGCTTCTTCTTTCGTTAAGGAGCACTTAGGATATGTGAGGAAATAATTTTTGCAATTTATTTGGAAGCGCTTAGGGGGAGCCATATGGTCAATGAGTACCGATTGACCAAGATTTTTACACTTATCCCTGGTGTATCGGTACTCAATATATAGTGAGTACCAAATGGCATATTGGTAATTTTGTAAAAGTACAATGCAATTCAAAATTCAAAATTCAAAAATCAAATCATTAAAGCGGCCATCCGTATAATATT----------------------------------------------------------------------------
>a_AF274349
ACCGGATGGCCGCGCCCCTTTCTGTCTCTATCATTGACCCCACCACTAAATCATGTCCACCAATCATATGTCACACTGAAAGCTTAATTATTTATTTTTGTCCTTATATAAACTTAGTCACCAAGTTTTACTGTTATGTAAAATGTAGGATCCACTCTTAAATGATTTTCCTGAAACCGTACACGGATTCAGGTGTATGCTTGCTATAAAATACTTGCAGCTGATAGAAAATACGTATTCCCCTGACTCATTGGGATACGATCTGATACGTGATTTAATTTCCGTCGTCCGGGCTAAGAGCTATGTCCAAGCGTCCAGCAGATATGATCATTTCCGGGCCCGTCTCGAAGTATCGCCGACTTCTGAGCTCAATCAGCCCATACAGCAAGCGTGCTGCTGTCCGCATTGTCCGCGCCACAAAGGGAAAGGAATGGGCCAACAGGCCCATGAATCGGAAGCCCATGTTCTACAGAATGTATAGAAGCCCTGACGTCCCAAAGGGCTGTGAAGGCCCATGTAAGGTCCAGTCCTTCGAGTCTAGGCATGATGTAGTTCATATTGGTAAGGTTATGTGTATTAGTGATGTTACTAGGGGTACAGGTCTGACCCATAGGATAGGTAAGCGTTTCTGTGCTAAGTCTGTCTATGTTCTGGGAAAGATATGGATGGATGAGAACATCAAAACCAAGAACCACACTAACAGTGTTATGTTTTTCCTTGTTCGTGATCGTCGTCCCGTTGACAAGCCTCAAGATTTTGGTGATGTGTTTAACATGTTCGATAACGAGCCTAGTACCGCAACTGTCAAAAATATGCACAGGGATCGTTACCAGGTTCTCCGGAAGTGGCATGCTACTGTTACTGGTGGTCAGTATGCGTCTAAGGAGCAGGCTCTTGTGAAGAAATTTGTTAGGGTTAATAATTATGTTGTGTATAACCAGCAAGAGGCTGGCAAGTATGAGAATCATAGTGAGAATGCGTTGATGTTGTATATGGCATGTACTCATGCCTCAAACCCTGTGTATGCTACTCTGAAAATACGGATCTATTTCTACGATTCGGTGACAAATTAATAAAGATTAAATTTTATTATGTTAGAACTTTGTACATACATTGTTTGCGTTAATACATTCCATAATACATGATCGACAGCCCTAAGTACATTGTTTATGCTAATTACATCTAAATTTTTGATAAATTGCAACACTTGGGTTCTAAATACCCTTAAGAAATGACCAGTCTGAGGCTGTAAGGTCGTCCAGATTCGGAATGTTAGAAAACATTTGTGTATCCCCAACGCTTTCCGAAGGTTGTGGTTGAACTGAACCCTTACAGTTATCAGGTCTGTGTTCGAGTTGAATGGCCGGTTGTCGTGGTTGAGGATCTTGAAATATAGGGGATTTGGGACCTGCGAGATACTGACGCCATTCATTGCCTGAACTGCAGTTATGTGTTCCCCTGTGCGTAAATCCATGGTTCCTGCAGTTGATGCTTAGGTAATATGAACAACCACACTCAAGGTCTATTCTCTTCCTCCTGATTGTCTTCTTGGCTTGCCTGTGGAGAACCTTGATTGGTACCTGAGTATAGTGGCCCTGCGAGGGTGACGAAGATCGCATTCTTGAGTGCCCAATTTCTTAGTGCGGAATTCTTTTCTTCGTCCAAGAACTCTTTATAGCTGGAGTTGGGCCCTGGATTGCATAGGAATATAGTGGGAATGCCTCCTTTAATTTGAACTGGCTTTCCGTATTTGGTATTGCTTTGCCAGTCCCTTTGGGCCCCCATGAACTCTTTAAAGTGCTTCAAATAATGCGGATCGACATCATCAATGACGTTATACCATGCGTCATTTGAATACACTCTTGGGCTTAAGTCCAAATGGCCGCACAAGTAATTGTGTGGGCCGATGGACCTAGCCCACATTGTTTTGCCCGTACGACTATCACCCTCAACAATAATTCCTATGGGTCTTATAGGCCGCGCAGCGGCACTGACAACGTTAATCGCCGCCCACTCTTCAAGTTCATCAGGAACTTGATCAAAAGAAGAAAGAGAAAAAGGAGAAATATAAACCTCCACTGGAGGTGTAAAGATCCTATCTAAATTAGCATTTAAATTATGAAACTGTAATACATAATCTTTGGGAGCTTTCTCCCTTAAAATATTGAGTGCCGATGATTTAGACCCTGAATTGATTGCCTCGGCATATGCGTCGTTTGCAGACTGGCAACCTCCTCTAGCTGATCTTCCATCGACTTGGAAAATTCCAAAATCAAGGACGTCTCCGTCTTTTTCCATATAGGATTTGACATCCGACGAGCTTTTAGCTCCCTGAATGTTTGGATGGAAATGTGCTGATCGGGTTGGGGATACCAAGTCGAAGAATCTGTTGTTTTGACATTTGAATTTTCCTTCGAATTGGATGAGCACGTGTAGATGAGGTTCCCCATTATCGTGTAATTCTCTGCAAATTCTTATGAATAATTTGTTTGTTGGAGTATTTAGATTTTGTAATTGGGAAAGTGCTTCTTCTTTTGTAAGAGAACACTGAGGATATGTTAGAAAATAATTTTTTGCAAATATTTGAAAACGTTTTGGTGGAGACATATTGACTTGGTCAATTGGTACTCAACAAACTCGGCTATGCTATCGGTACTATGGTACTCAATATATACCTGAGTACTAAATGGCATAATTGTAATTTTGAGGAAATTTCCAATCTAATTCCCACCAAAAGCGGCCATCCGTCTAATATT------------------------------------------------------------------------------------------------------
>a_AF291705
ACCGGATGGCCGCGCGATTTTTATAAGGCCCATTTAGCATCGGGCCTCTGTTGGGGGCCTCTCACCTTTAATTTTATTGAAAATAATTTTGGCCCAATCATGATGCATTTGACGAGCTAAGATATTTAGAACTACTTAACGCCCAAGTTGCATAACGGCTATAAATTAAACGTGCATATGTCGTTAACTTTAATTCAAAATGCCTAAGCGCGATGCCCCATGGCGCCACATGGCTAGTACATCTAAGATTAGCCGGGGCGTTAATAATTCTCCACGTGCAGGAGTTGGGCCACGGTCCAACAAGGCCACTGACTGGGTAAACAGGCCCATGTACAGGAAGCCCAAGATATATCGGATGTATAGAACCCCCGATGTTCCAAGGGGTTGTGAAGGCCCATGTAAAGTCCAGTCGTTTGAACAGCGTCACGATATCTCCCATACTGGTAAGGTGATGTGCGTCTCCGATGTGACACGTGGTAACGGTATTACACACCGTGTGGGTAAGCGTTTCTGTGTTAAGTCTGTGTATATTCTGGGTAAGATATGGATGGATGAGAACATCAAGTTGAAGAACCACACGAACAGTGCCATGTTCTGGTTGGTCAGGGACCGTAGACCGTATGGTACCCCTATGGACTTTGGCCAGGTGTTTAACATGTTCGACAACGAGCCTAGCACCGCCACTGTGAAAAACGATCTCCGTGATCGTTTTCAAGTCATGCATAAGTTCTATGCTAAGGTCACAGGTGGACAATACGCAAGCAACGAGCAGGCGCTTGTCAAGCGGTTCTGGAAGGTCAACAATCATGTCGTCTACAACCATCAAGAAGCTGGAAAATACGAGAATCATACGGAGAACGCCCTATTATTGTATATGGCATGTACTCATGCCTCAAACCCCGTGTACGCAACTTTAAAAATTCGGATCTATTTTTATGATTCGATAACAAATTAATAAATTTTGACTTTTATTGAATGATTCTCGAGTACAGCATTTACATATTGTCTGTCTGTTGCGAAGCGAACAGCTCTAATTACATTATTAACTGAAATAACGCCTAGCTGATCTATGTACAACATAAGTAAATATTTAAATCTATTTAAATATGTCATCCCAGAAGCTCTCAGGGATGTCGTCCAGATTTGGAAGTTGAGATAAGCCTTGTGGAGACCCAGTACTCTCCTCAGGTTGTGGTTGAACCGTATTTGGACGTGGTAGACTCTGGTCCTCGTGTATAGTATGTCCTCGACGTTGTACATCTTGAAATAAAGGGGATTTGATATTTCCCAAGTATACACGCCATTCTCTGCCTGATGTGCAGTGATGAGTTCCCCTGTGCGTGAATCCATGTCCTGCGCAATCTATGTGTACGAAAATGGAGCAGCCGCACTGTAAATCAATTCGTCTTCTTCGTATAGCTCTCCTCTTAGCAGCCCGATGTTGAACTTTGATAGAGGGGGGAGTTGAGGAAGATGAATTGTGCATTGTGCTTTGTCCAACTACTTAATGCTGAGTTCTCTTCTTTGTCGAGGAAACATTTATAGCTGGCCCCCTCGCCAGGATTGCAAAGCACGATGCATGGGATACCACCTTTAATTTGAACTGGCTTTCCGTATTTACAGTTTGATTGCCAATCCCTTTGGGCCCCAATCAATTCTTTCCAGTGCTTTAACTTTAGATAGTGCGGTGCGATGTCATCGATGACGTTATATTCAACATGATTTGAATAAACCCTAGGATTGAAATCGAGGTGACCACTCAAATAATTATGGGCCCCTAATGCACGTGCCCACATCGTCTTTCCCGTTCGAGAATCACCTTCAATGATGATACTAATAGGTCGTTCCGGCCGCGCAGCGGCACCTCTCCCAAAATAGTCATCTGCCCAATCTTGCATCTCTCTCGGTACGTTAGTGAAAGAGGAGAGGGGAAACGTAGGGGCCCATGGCTCCGGAGCCCTTGCAAATATCCTATCTAAATTACTATTTAGATTGTGAAACTGAAATAAGAACTTTTCCGGCATCTTCTCCCGGATTATCTGCAAGGCGATGTCTTTGGAAGGTGCGTTCAAGGCTTCTGCGGCAGCGTCGTTAGCTGTCTGGCAACCGCCTCTAGCACTTCTGCCGTCGATTTGGAATTCCCCCCATTCGATAGTATCTCCGTCCTTGTCGACATAGGACTTGACGTCGGACGATGATTTAGCTCTCTGAATGTTCGGATGGAAATGTGTTGACCTTGTTGGGGAGACCAGGTCGAAGAATCGTTGATTTTGGCAGCAGTAGTTGCCTTCGAATTGAAGAAGCACATGGAGATGAGGCTCCCCATTTTCATGGAGCTCTCTGCAAACTTTGATGAACTTCTTATTTGTAGGAGTGTTTAGGTTTTTCAATTGGGAAAGTGCTTCTTCTTTCGATATTGAGCATTTGGGATATGTTAGGAAATAATTCTTGGCTTTTATTTGAAAGCGCCTTGTAGCTGATGGCATATTTGTAAATATGACCCTTACTACCAATTGGTAGCTGCTCTAAAACTCATATGAATTGGTAGTTATGGTAGCTCTTATATACTAGAAGTTCCTTTAAGGAGATTGCTACACGTGGCCGGCCATCCGATATAATATT--------------------------------------------------------------------------------------------------------------------------------------------------------------------------------------------------------------------------------------------
>a_AF295401
ACCGGATGGCCGCGCCTTTCTGTCACTGTCACGGTCCCCACCACTAAATCATGTCTGCCAATCATATGCCTTCCTGAAAGCTTAATTATTTATTTTTGTCCTTATATAAACTTAGTCACCAAGTTTTACCATTATTTAAAATGTGGGATCCACTTTTAAATGATTTTCCTGAAACCGTACACGGATTCAGGTGTATGCTTGCTATAAAATACCTGCAGTTGGTAGAAAATACGTTTTCCCCCGATTCGTTGGGATACGACCTAATACGTGATTTAATTTCTGTCGTCAGGCCCAAAAGCTATGTCCAAGCGTCCGGCAGATATGATCATTTCCGGGCCCGTCTCGAAGTATCGCCGACTTCTGAGCTCAATCAGCCCATACAGCAAGCGTGCTGCTGTCCGCATTGTCCGCGCCACAAAGGGAAAGGAATGGGCCAACAGGCCCATGAATCGGAAGCCCATGTTCTACAGGATGTACAGAGGTCCTGATGTTCCAAGAGGCTGTGAGGGTCCATGTAAGGTCCAGTCCTTTGAGTCAAGACACGATGTAGTTCATATAGGGAAGGTCATGTGTATTAGTGATGTGACTCGTGGTACGGGGTTAACACATAGAGTTGGTAAGCGATTTTGTGTTAAGTCAGTATACGTTTTGGGTAAGATATGGATGGATGAGAACATAAAGACTAAGAATCATACTAATAGTGTTATGTTTTTTCTTGTTCGTGACCGTCGTCCTGTTGATAAGCCCCAAGACTTTGGAGATGTGTTCAATATGTTTGACAATGAGCCTAGCACTGCAACTGTGAAGAATATGCACAGAGATCGTTATCAGGTGTTGAGGAAATGGCATGCAACTGTCACTGGTGGTCAATACGCTTCAAAGGAACAGGCATTAGTGAAGAAGTTTGTTAAGGTTAATAATTATGTTGTTTATAACCAGCAAGAGGCTGGGAAATATGAAAATCATTCTGAGAATGCGTTGATGTTGTATATGGCATGTACTCATGCCTCTAATCCTGTGTATGCTACGCTTAAGATTCGTATTTACTTCTACGATTCTGTAACCAACTGATATTAATAAATATTAAATTTTATTAAATATGATTGTTCTACATATATAACATGATGTAATACATTCCATAATACATGATCAACTGCTCGATTTACATTGTTAATACTGATAACTCCTAAATTATTTAAAAACTTATACACTTGGGTTTTAAAGACCCTTAAGAAATGACCAGTCAGAGGCTGTGAGATCGTCCAGATTCGGTAGGCCAGAAAGCATTTGTGTATCCCCAACGCTTTCCTCAAGCTGTGATTGAATTGTATCTGGACGGTTATGATGTCTTTCTCCGACAGGAATGGCCGGTTGTGTCGCTCTGTTATCTTGAAATAAAGGGGATTTTGAATTTCCCAGATAAACACGCCATTCTCTGTTTGAGCTGCAGTGATGGGTTCCCCTGTGCGTGAATCCATGGTCGTTGCAGGCTAATGCTATGAAGTATGAACACCCGCACGGTAGATCAACTCGTCGACGCCTGGTCCCCTTCTTGGCTAACCTGTGCTGCACTTTGATTGGAACCTGAGTAGAGTGGTTCTTCGAGGGTGATGAATCTCGCATTTTTAAGAGCCCACTGCTTTAGTGCGTTGTTCTTGTCTTCGTCCAGAAATTCTTTATAGCTGCTGTTAGGCCCTGGATTGCAGAGGAAGATAGTGGGAATGCCTCCTTTAATTTGAACTGGCTTTCCGTATTTTGTGTTGGATTGCCAGTCCTTTTGGGCCCCCATGAACTCTTTAAAGTGTTTCAGATAATGCGGATCGACGTCATCAATGACGTTGTACCACGCATCATTGGAATACACTCGTGGGCTTAAGTCCAAATGTCCGCATAGATAATTATGCGGGCCTAAAGACCTAGCCCACATAGTTTTGCCCGTACGACTATCACCCTCAATAACAATACTTATGGGCCTAATAGGCCGCGCAGCGGCATCCACAACATTATCTGCAGCCCACTGATATAGTTCTTCTGGAACTGTATCAAACGAAGAAGAAGAAAAAGGAGAAATATAAACCTCCAACGGAGGTGTAAAAATCCTATCTAAATTAGCATTTAAATTATGAAACTGTAATACAAAATCTTTGGGAGCTTTCTCCCTTAAAATATTGAGGGCCGCAGCTTTGGACCCTGAATTGATTGCCTCGGCATATGCGTCGTTGGCAGATTGCTGACCTCCTCTAGCTGATCTGCCATCGATCTGGAAAACTCCAAAATCAATGAATCCTCCGTCTTTTTCCACATAGGCCTTGACATCTGAACTGCTCTTAGCCCCCTGAATGTTCGGATGGAAATGTGTTGATCTGGTTGGGGAAACCAGGTCAAAGAATCTGTTGTTTTGACATTTGAATTTTCCTTCGAACTGGATGAGCACGTGGAGATGAGGTTCCCCATCGTCGTGAAGCTCTCTTGAAACTCTAATGAATAATTTATTAGTTGGGGTTTCTAGGTTTTGTAATTGGGAAAGTGCCTCCTCTTTACTAATAGAACATTTAGGGTATGTAAGAAAATAATTTTTAGCATATATTTGAAACCGTTTTATTTGAGGCATGTTGACTTGGTCAATCGGTACTCAACAAACTTGTCTATGCAATCGGTGAATGGTACTCAATATATACTTGAGTACCAAATGGCATAATTGTAATTTCCAAGAAAGTTCCAATCAATATCCCGGTAATTGCGGCCATCCGTCTAATATT---------------------------------------------------------------------------------------------------
>a_AF307861
ACCGGATGGCCGCGATTTTTTTTTTAAAGTGGTCCCTACCACTAACAAAAATCCCCCACTCAGAACGCTCCCTCAAAGTTAAATTATTAAGTGGTCCCCTATTTATACTTATTCTCCAAGTATTATTTTAAACATGTGGGATCCTCTTTTGAACGAGTTTCCTGAAACTGTTCACGGTTTTAGGTGTATGCTTGCCGTAAAATATCTTCAATTAGTTGAACAGACATACTCTCCTGATACGATTGGTCACGATCTTATACGCGATTTAATTTCAGTAATTCGTGCTCGCAATTATGTCGAAGCGTCCCGCAGATATTGTCATTTCCACTCCCGCCTCGAAGGTACGTCGCCGTCTGAACTTCGACACCCCCGTGATGAGCCGTGCTGCTGCCCCCACTGTCCTCGTCACCAACAGAAGAAGGACATGGACCAACAGGCCCATGTACCGCAAGCCCAGACTGTACAGAATGTACAGAACCCCTGATGTGCCCAAAGGTTGTGAAGGTCCATGTAAGGTACAATCGTATGAACAGAGGCACGACATATCCCATGTTGGTAAGGTATTATGTGTTAGTGATGTCACCCGTGGTAATGGGCTTACACATCGTGTTGGTAAGAGATTCTGTGTGAAGTCTGTTTATGTATTAGGTAAAATATGGATGGATGAAAATATTAAAACTAAGAACCATACGAACACTGTGATGTTTTTTCTTGTTCGTGACAGAAGGCCCTATGGTACTGCTATGGATTTTGGTCAGGTGTTTAACATGTATGATAATGAGCCCAGTACTGCTACTATCAAGAATGATCTTCGAGATCGTTATCAAGTTTTAAGGAAATTCAGTTCAACAGTCACAGGGGGTCAATATGCTTCTAAGGAACAGGCGTTGGTGAAGAAATTTATGAAGATTAATAATTATGTAGTTTATAATCATCAAGAAGCTGCTAAGTATGACAATCATACTGAAAATGCCTTGTTATTGTATATGGCTTGTACTCATGCCAGTAATCCAGTGTATGCTACTTTGAAGATCAGAATCTATTTCTATGATTCTGTTCAGAATTAATAAAGATTGAATTTTATTATATGAGAATTTGTTACATATTCTGTATTTTCCAATACATCCCATAATACATGATCACATGCTCTAATTACATTGTTAATACTAATTACACCCAAATTATTTAAATATTTCATACATTGAACCCTAAATACTCTTAAGAAACGCCAAGTCTGAGGTTGTAAGCGAGTCCAGATCTGGAAGATCAGAAAACACTGGTGTATTCCCAACGCTTTCCTCAGGTTGTGATTGAACTGTATTCTGATCGTTATGATGTCGTGGTTGGTGTTGAATGGCCTCTCGTGGTGCTTGATTATCTTGAAATATGGGGGATTTTTGATTGTCCAGGTATATACGCCACTCTCGCATTGAGTTGCAGTGAGTAATTCCCCTGTGCGAAAATCCATGATTTGCACAATCTATGCCGAAGTAGTATGAACACCCGCACGTTAGATCAACTCTACGCCTGCGAACTGGCCTCCTCTTCGCTATTCTGTGCTGCACTTTGATTGGTACCTGAGTACAATGGGTTGTTGAGGGTGACGAATTCCGCATTCTTTATAGCCCACTCTTTTAATGCTGAATTCTTTTCTTCGTCCAAGTACTCTTTGTATGATGATGTTGGTCCTGGATTGCAAAGGAAGATAGTTGGGATTCCACCTTTAATTTGAATTGGTTTCCCGTACTTGGTGTTGCTTTGCCAGTCCCTTTGGGCCCCCATGAATTCTTTAAAGTGCTTTAGATAGTGGGGGTCTACGTCATCAATGACGTTATACCAAGCATCATTACTGTACACCTTTGGACTCAGATCTAGATGACCGCACAGATAATTATGTGGTCCCAGTGATCTGGCCCACATTGTTTTACCAGTACGACTCTCTCCCTCTATGACAATACTTTTGGGTCTCCAAGGCCGCGCAGCGGCACCACTCACATTTTCAGAAACCCACTCCTCAAGTTCTTCTGGAACTTGATCAAATGAAGAAGATAAAAAAGGACAAACAAATACCTCTAAAGGAGGTGCAAAAATCCTATCTAAATTAGTATTTAAATTATGAAATTGAAAAATATATTCTTTTGGAAGTTTTTCCCTAATTATTGCCATTGCTGCCTCTTTCGAACCTGCGTTTAACGCTTCTGCAGCTGCATCGTTAGCCGTCTGTTGACCTCCTCTAGCAGATCTTCCGTCGATCTGAAATACACCCCAGTCGACGTAATCACCGTCCTTCTCGATGTAGGACTTGACATCGGAACTGGACTTAGCTCCCTGGAAGTTTGGATGGAATTGTGTGGAGGTGTTGGGGTGTGTAATGTCGAAGTGTCGACTATTCCTGAATTGGGCTTTACCTTTGAATTGTATGAGCGCGTGGAGATGCAGAGTCCCATCTGAGTGTTTTTCTTGTGCAACTCTGATAAATAATTTATCAGAAGGGCACTGTATATTTTTAATAAGCTCTAAGGCTTCTTCTTTGGGAATTGGGCATTTCGGATAAGTGAGGAAGATATTTTTGGCTTTTACTTGAAATGAACTTGAACGAGGCATTTTGACTAAGTCAATTGGGTGCTCTCAAACTTCTCTGGAATGGGGTGCTTTGGGTGCTTATTTATACGGAGCCCCCAAAAGAAATTCAAACTTTAATTTGAAATCCACAAGCGGCCATCCGTATAATATT----------------------------------------------------------------------------------------------------------------------------
>a_AF311734
ACCGGATGGCCGCGCGATTTTTTTTAAAGTGGTCCCCCCCATGTGCGCGTTTGTCCAATAGAAGGCGCTCCTCAAAGCTTATTTATTAAATGGTCCCCTATAAAACGTAGCTCCCAAGTATATACGTTAAACATGTGGGATCCATTGCTTAATGAGTTTCCTGAAACCGTGCACGGTTTTAGGTGCATGTTAGCAATTAAGTATTTGCAGTTAGTCGAAAATACATACTCCCCCGATACATTAGGTTACGATTTAATTCGTGATTTAATTTCAGTTATTCGTGCTAGAGATTATGGCGAAACGTCCCGCCGATATTGTCATTTCCACTCCCGCCTCGAAGGTGCGTCGCCGGCTGAACTTCGACAGCCCCTATACGGGTCGTGTTGCTGCCCCCACTGTCCGCGTCACCAGAAGACAAATGTGGTCAAACAGGCCCATGTACCGGAAGCCCATGATGTACCGGATGTACAGAAGCCCTGATGTTCCAAGGGGTTGTGAAGGCCCATGTAAAGTTCAATCATGTGAGGCCCGTCATGATGTTTCACATACTGGTAAGGTTATTTGTGTATCGGATGTTACTCGTGGTAACGGTATTACTCACCGTGTTGGCAAGAGGTTCTGTGTTAAATCCATTTACGTCATTGGGAAAATATGGATGGACGAAAATATTAAATTTAAGAATCATACAAATACAGTAATGTTTTTTCTTGTTAGAGATCGACGTCCAAGTGGTACTCCTATGGATTTCCAGCAAGTCTTTAATTGTTATGACAATGAACCTAGCACTGCTACTGTAAAAAACGATTTAAGGGATCGTTTTCAAGTTCGTCGTAAATTTTATTCAACGGTTACGGGCGGACAGTATGCTTGTAAGGAGCAGGCGTTGGTGAAGAGATTTATCCGTCTTAATACTCATGTTGTTTACAACCATCAAGAACAGGCGAAGTACGAGAATCATACGGAGAATGCATTATTGTTGTACATGGCGTGTACTCATGCCTCTAATCCTGTATATGCGACGTTGAAAGTGCGCATCTATTTCTATGATTCACAAATGAATTAATAAATATTGAATTTTATATCATGTTTTTCAATTACATCTATTGTTCCATTCAGTACATCATATAATACATGACTAAAAGCCCTAATACAATTGTTAATGCTAATCACTCCCAACCTATCTAAATATTTAATAAATTGGTATTTAAATACTCTTAAGAAATGCGAGGTCTGAGGATGTAAACGAGTCCAGATTTGGCAGGTTAGAAAACATTTGTGTATCCCCAACGCTTTCCTCAGGTTGTAGTTGAATTGGACTTGTATTGTGATTATGTCGTGGTTCCTCAGAAATGGTCTCTCGTGGTGTTTGGTTATCTTGAAATACAGGGGATTTTTGACCGTCCAGATATACACGCCATTCTCTGATTGAGCTGCAGTGAGTAGTTCCCCTGTGCGTGAATCCATGATTGTGACAGCCTAAAGCAACGAAGTAAGAACAACCACAAGGTAGATCAACCCGTCGTCGTCTGGTTGTCTTCTTGGCGATTCGGTGTTGCACCTTGATAGGAACCTGAGTAGAGTGGCCCGTTGAGGGAGACGAAGATCGCATTCTTTACAGCCCAGTTTCGAAGTGCTGAGTTCTTTTCTTCTTCCAGATACTCTTTATAGCTGGAATTGGGTCCTGGATTGCAGAGGAAGATAGTGGGGATCCCGCCTTTAATTTGAACTGGTTTCCCGTACTTGGTGTTGCTTTGCCAGTCCCTTTGGGCCCCCATGAATTCTTTAAAGTGCTTTAGATAATGCGGATCTACGTCATCAATGACGTTGAACCAAGCATCATTACTGTACACCTTTGGACTCAGATCCAAATGACCACACAAGTAATTATGTGGTCCTAATGACCTGGCCCACATCGTCTTCCCCGTTCTACTATCACCCTCTATCACTATACTTACCGGTCTTAAAGGCCGCGCAGCGGCACTCACAACATTATCGACCGCCCACTCATCAAGTTCTTCGGGAACTTGGTCAAATGAAGAAGAAGAAAAAGGAGAAATATATTCCACTATTGGAGGAGTAAAAATCCTATCTAAATTACTATTTAAATTATGAAACTGTAAAACAAAATCTTTAGGAGCCTTTTCCCTCAGTATATTGAGGGCCGAAGCTTTGGACCCTGAATTGATTGCCTCGGCATATGCGTCGTTGGCAGATTGGCAACCTCCTCTAGCCGATCTTCCATCGATCTGGAAAACTCCATGATCAAGCACGTCTCCGTCTTTTTCCATGTAGGATTTGACATCTGTTGAGCTTTTAGCTCCCTGAATGTTCGGATGGAAATGTGCTGACCTGTGTGGGGATGTGAGATCGAAGAATCTTTGATTCTTACACTGGAACTTTCCTTCGAATTGGATGAGAACATGCAAGTGAGGAGACCCATCTTCGTGTAATTCTCTACAGATTCTGATAAATAGTTTATTTACTGGGGTTTCTAGGGTTTTAATTTGGGAAAGTGCCTCTTCCTTAGTGAGAGAGCAGTGTGGATATGTGAGGAAATAATTTTTGGCATTTATTCTGAATTTATTTGGGGGAGCCATTGACTGGTCAATCGGTGTCTCTCAAACTTGGCTATGCAAATGGTGTCTGGGGTCTTATTTATATGTGGACACCAAATGGCATTATCGTAATTCCCAAAAGAAATTCAAAATTCAAAAGCGGCCATCCGTATAATATT----------------------------------------------------------------------------------------------------------------------------
>a_AF314144
ACCGGATGGCCGCGATTTTTTTTAAAGTGGTCCCCAGAGCACGTGGTCCAATAATAGACGCTCCTTAAAGCTTAATTAATGGCTTGTGGGCCTATATACTTGCCCACCAAGTAGTGGGATTTGTCATCATGTGGGATCCTCTTTTAAACGAGTTCCCCGATACGGTTCACGGATTCCGGTGTATGCTTGCTGTAAAATACTTACAGCTCGTAGAAAATACGTATTCACCTGATTCGTTGGGTTACGATCTAATTCGTGATTTAATCTCAGTTATTAGGGCTAAGAATTATGTCGAAGCGACCAGCAGATATAATCATTTCCACTCCCGCATCGAAGGTGCGTCGCCGTCTCAACTTCGAGACCCCGTACACGAGCCGTGTAGCTGTCCCCACTGTCCGCGTCACAAAGTCACGAGCATGGGCCAACAGGCCCATGAATCGGAAACCCAGAATATACAGAATGTACAGAAGTCCTGATGTTCCCAGAGGATGCGAAGGCCCATGTAAGGTTCAGTCGTTCGAGTCTAGACATGACATATCCCATATTGGGAAGGTAATGTGTATTAGTGATGTCACCCGTGGAATTGGGCTAACTCATAGGGTCGGTAAGAGGTTTTGTGTTAAGTCCGTATATGTATTGGGCAAGGTGTGGATGGATGAGAGTATCAAAACTAAGAATCACACGAATAGTGTGATGTTTTTTTTGTGTCGTGACAGGAGGCCTGTTGACAAACCCCAGGATTTTGGTGAGGTGTTTAATATGTTTGATAATGAGCCCAGTACTGCAACTGTGAAGAATGTTTTTCGTGATCGCTACCAAGTATTGAGGAAATGGCACGCAACTGTCACTGGTGGAACCTATGCGTCCAAGGAGCAGGCTTTGGTTAAGAAGTTTGTTAGGGTTAATAATTATGTTGTTTATAACCAGCAAGAGGCTGGGAAGTATGAGAATCATAGTGAGAATGCTTTGATGTTGTATATGGCGTCTACGCACGCCTCTAATCCTGTGTATGCTACATTGAAGATACGGATCTATTTTTATGATTCTGTATCTAATTAATAAATATTGAATTTTATTGAATGTGATTGTTCAACGTACAAAATGTGATGCAATACATCCCATAAAACATGATCTACTGCTCTAATTACATTGTTTAAACTAATAACCCCTAAACTATCTAAATATTTAAGTGCTTGGTTCTTAAAGACCCTTAAGAAACGACCAGTCTGAGGTTGTGAAGTCATCCAGATTCGGAAGATTAGAAAACACTTGTGAATCCCCAATGCCTTCCTCAGGTTGTGATTGAATTGGATCTGCATTGTGATTATGTCGTGATTCTGAAGGAATGCGCGGTTGTGGTGCTCCGTTATCTTGAAATAAAGGGGATTTTGTATCTCCCAGATATACACGCCATTCTCTGCTTGAGCTGCATTGATGTACTCCCCTGTGCGAGAATCCATGGTTATGACAGGCTAGGGCTATGAAGTATGAGCATCCACAGGGTAGATCAACCCTCCGACGTCTGTTGCTCTTCTTCGCTAACCTGTGTTGGACTTTGATGGGTACCTGAGTAGAGTGGCTCTTCGAGGGTGACGAAGGTCGCATTCTTCAGAGCCCAGTTTTTAAGCGCACTGTTTTTCTCTTCATCCAGATACTCTTTATAGCTTGAATTGGGTCCTGGATTGCAGAGGAAGATAGTGGGAATTCCGCCTTTAATTTGAACAGGTTTCCCGTACTTGGTGTTGCTTTGCCAGTCTCTTTGGGCCCCCATGAACTCTTTAAAGTGCTTTAGATAGTGCGGATCGACGTCATCAATGACGTTATACCAGGCATCATTACTGTACACTTTTGGACTCAGGTCGAGATGACCGCACAAATAATTGTGTGGTCCTAGTGACCTGGCCCACATTGTTTTTCCGGTACGACTATCACCCTCAATTACAATACTAATGGGCCTGATAGGCCGCGCAGCGGCACTGACAACGTTTTCACATGCCCACTCTTCAAGTTCTTCTGGAACTTGGTCGAAAGAAGAAGATAAAAAAGGGGAAACATAAACCTCCATTGGAGGTGTAAAAATCCTATCTAAATTTGAATTTAAGTTATGAAATTGTAAAACAAAATCTTTGGGAGCTTTCTCTTTTAATATATTGAGGGCCTGTGCTTTTGACCCTGAATTGATTGCCTCGGCATATGCGTCGTTGGCAGATTGGCAACCTCCTCTAGCTGATCTTCCATCGACTTGGAAAACTCCATGATCAAGGATGTCTCCGTCTTTCTCCATGTAGGTTTTAACATCACTTGAGCTTTTAGCTCCCTGAATGTTCGGATGGAAATGTGCTGACCTGGTTGGGGAGGTAAGGTCGAAGAATCTATTGTTCCTGCACTGGAATTTTCCTTCGAACTGGATGAGAACATGCAAGTGAGGAGTCCCATCTTCGTGAAGCTCTCTGCAGATTCTAATGAATTTTTTAGAAGTTGGGGTTTCGAGATTTAATAATTGGGAAAGTGCTTCTTCTTTAGTTAGAGAGCACTTGGGATAAGTGAGAAAATAATTTTTGGCATTTATTTTAAACCGATTGGTGGCTGCCATGTTGACTAAGTCAATCGGTGTCTCTCAATCTTTTCTATGTATCGGTGTATCGGAGTCCTATATATATGGAGACTCTAATGGCATAATTGTAATTTGGTAAAGTGTGCTTTAATTCAAAATCCTCACGCTCCAAAAGCGGCCATCCGTATAATATT--------------------------------------------------------------------------------------------------------------
>a_AF314145
ACCTGAGTGCCCCGCGACCGGTGTATTGGGGTAACTTTAACTTTTGTGCTTTTTTGGTACCCTTATCTTTAGTCGTTCAATCAGAAGCGCTCCTCAGCGCTATGTTAATTCAAATTTGAATTATAAAGCAAGTGGACACTCTGAACCCACTAACAATGTGGGATCCATTGTTGAACGACCTTCCCAAATCAGTCCATGGATTCCGGTGCATGTTGGCAATAAAGTATTTGCAGCAAGTTCAAGAGAATTATCCATCTAATTCTCTTGGTTTTTTGTACCTTACAGGGTTAATTCAGGTATTGCGCATCCGGAATCATGCCAAAGCGGACCTACGATACGGCCTTCTCTACCCCGATATCGAATGCACGGAGGAGATTGAACTTCGATACCCCGCTCCTGCTGCCTGCTTCTGCGGGAGGTGTCCCTACCAACATGAAAAGAAGACGTTGGACCAACCGTCCCATGTGGAGGAAACCTCGGTTTTACCGACTGTATAGGTCCCCTGATGTCCCTCGTGGTTGTGAGGGACCATGTAAAGTTCAATCATTTGAGCAAAGGCATGATATTGCCCACACAGGCAAAGTGATTTGCATATCTGACGTGACTAGAGGTAATGGAATTACACATCGTCTTGGCAAACGATTTTGCATCAAGTCCGTGTACATTACGGGTAAGGTTTGGATGGACGAGAACATCAAGTCCAAGAATCACACAAACACTGTGATGTTCAAGTTATGTCGTGACATACGACCATTTGGTTCACCCATGGATTTTGGTCAAGTGTTCAACATATATGACAGCGAGCCTAGTACAGCTACTGTGAAGAACGATCTTCGTGATCGTTATCAAGTCTTGCGAAAATTTAATGCCACTGTTACAGGTGGCCAATATGCTTGTAAGGAACAAGCCATGGTGAATCGTTTTTTCAAAGTTAATAATTATGTTGTTTACAACCACCAAGAGGCAGCGAAGTATGAGAACCATACTGAGAACGTATTATTGTTGTATATGGCATGTACTCATGCCTCAAATCCTGTGTATGCAACGCTTAAAATTCGGATCTATTTTTATGATTCGATATTGAATTAATAAAGTTTGTATTGAACATTATGCGTAAAGCTTACATCCTCCACCAGGTGGAGTTTTACATACAGGAAATCCGACGCGAAATATAAAATATTTGCTAAGCTAATGACCCCTAAATTATTTAGAAACCTAAATAATTGGTTACGGAAGATCGATAAGATCATCCCAGAAGTCGCCTTCATATAATGGTAGAGCTTCAAGTCCAGGAAGCACTTGTGCATCCCCAGTGTTTTCTTCAACCCATGGTTGAACATTATGCGCATTTTGGTGACAACCATTCTGGACCCTGCTTGAATTGGACTGTGGTGCATGACCTTGAAAGAGAGGGGATTTGGCACCTCCCAGATATAGACGCCACTCCTGAGTTGAGCTGCAATGATGCTCTCCCCTGTGCGAAAATCCATAGTTACGGCAGTTGATATGGATGTAATAGCTACACCCACAGGTCAAGTCAATTCGAGATCGTCGAATTGCTTTCTTCTTGGCGACCCTGTGTTGAACCTTGATTGACGGAGGAGAACAATGGTTCCTTGAGGGTGTAGAACTCCGCATTCTTTGAAGCCCACTGTTTAAGCGCAGCATTGTTCTCTTCACTCAAGTACTCTTTATAGGAGGACTTGGGACCAGGGTTACACAGAAAGATGGTGGGGATACCACCTTTAATTTTAGTGGGCTTCCCGTACTTGACGTTAGACTGCCAGTCTCTTTGCGCGCCCATGAATTCTTTGAAATGTTTCAAATAATGTGGATCAACGTCATCGATGACGTTATACCATGCCTCGTTAGAGTATGTTTTGTTGTTTAGATCCAAATGGCCGCAAAGATAATTATGAGGACCTATGGCACGTGCCCACATGGTCTTACCCGTGCGACTATCACCCTCAATAACAATACTAATAGTTCTCTCTGGCCGCGCAGCGGGTTCTCTCACATTTCTTTCAGCCCATGAAGAAATGTAGCTCGGAACCTTGTTAAATGACTCCAGTGTAAAAGGCGACTCATATGCCTGAACAGGCTCTGTGAAAATCCGAGACAAATTACAATTTAAATTATGAAATTGTAAAATAAAATCCTTAGGAGCCTTTTCTTTCAGTATAAGGAGGGCCTCTAACTTTGATCCACAGTTGAGTGCCTCGGCGTATGCGTCGTTGGCAGATTGTTTACCTCCTCGAGCTGATAGGCCATCGATTTGGAAAGTTCCATGATCAAGGACGTCTCCGTCTTTCTCCATGTATGTTTTAACGTCTGAGCAGCTTTTAGCTGCCTGAATGTTCGGATGGTAATGTGCCGATCTGCATCTGGAATAGAGGTCGAAGAACCTTTTGTTCTCCGTTTGCTGCCTCCCTTCGAACTGAATCAGAACATGGAGATGAGGCTGTCCATCTTCATGGAGTTCTCGACAGATGCGGATGAACTTCTTGTTAATAGGTGTTGACAAGGCGAGGAGCTGTTCAAGAGCTTCTTCCTTTGTAAGAGGACATTTGGGATATGTCAAGAAATAGTTTTTTGCGTTAATAGAGAAACGACCATCCCTGGGCATATTTGCAGTCGTTTTTGCTGTATACCGATTGCTTCTCTACCCCCCTATCGGTATATCGGTATCTTGTATATACTAGAGCTACTAAAAGCCCATAGGGGCACTCAGCTATAATATT---------------------------------------------------------------------------------------------------------------------
>a_AF314530
ACCTGAGGACCCCGCGACCGGTGTACGCTTTTGTTTTGGACCCACCTTATCTTTAGTCGTTCAATGACATGCGCTCCTCAGCGCTTACATAATTCAAATTTGAATTATAAAGAGAGCTGCCACTTCCTTTATTGGCAGCCATGTGGGATCCATTGGTGAACGACTTTCCCAAATCGTTGCATGGTTTCCGTTGTATGCTTGCCATTAAGTATTTACAATACATTCAGGAGAATTATCCTTCTAATTCTCTTGGTTACGTGTATTTAACAGAGTTAATACAGGTTTTACGTATACGGAAACATGCCAAAGCGGAATTACGATACCGCCTTCTCTACCCCGATGTCGAATGTGCGGAGGAGACTGACCTTCGACACCCCGCTTTCCTTACCTGCCACTGCGGGAAGTGTCCCTGCCAGCGCGAAAAGGAGGAGGTGGACCAACCGACCCATGTGGAGGAAACCGAGATATTATCGGTTATACCGCTCTCCTGATGTCCCACGTGGTTGTGAAGGACCTTGTAAGGTCCAGTCCTTTGAGGCGAAACATGATATTTCGCATGTCGGCAAGGTCATATGTGTCACTGATGTGACACGAGGCATGGGCATCACTCATAGAGTTGGTAAACGATTTTGTGTTAAGTCTATCTGGGTTACAGGCAAAATCTGGATGGATGAGAACATCAAGACAAAGAATCACACTAATACTGTGATGTTCAAGTTAGTGCGTGACAGACGTCCATTTGGCACGCCACAAGACTTTGGTCAAGTGTTCAACATGTATGACAATGAACCCAGTACTGCAACTGTGAAGAACGATCTTCGTGATCGTTATCAGGTCGTGCGTAAGTTTCAAGCCACAGTTACTGGTGGCCAATATGCGAGCAAGGAGCAAGCCATAGTTAGTAAATTTTATCGTGTTAATAATTATGTTGTTTACAACCACCAAGAGGCAGCGAAGTATGAAAACCATACTGAGAATGCTTTGTTATTGTATATGGCATGTACTCATGCATCAAATCCTGTGTACGCAACATTGAAAATTCGGATCTATTTTTATGATTCGATTTCAAATTAATAAAGTTTGTATTGAACATTATGCGTCAAGCTTACATCCTCCACATGGTGGAGTTTTTCATACAGGATATGGGAGGCGCCTTTTAATACATTGCCTATGCTAATGACGCCTAAATTATTTAAATATCTAAATAATTGACTACTAAAAGTTGATAATATCATCCCAGAAGTCGCCGTGAAATAATGGTAGATCTTCAGATCCAGGAAGCATTTGTGCATCAGCAGTGCTTTCTTCAACCCGTGGTTGAACATTATCCGTATTTGGGTCACATGCATCTGGGACCCTGGACGAATTTGACGGTGCTGCATGATCTTGAAAGAGAGGGGATTTCGCACCTCCCAAGTAAAGACGCCATTCCTGAGTTGAGCTGCAGTGATGTTGTCCCCGGTGCGAAAATCCATAGTTACGGCAGTTGATATGGATGTAATAACTACACCCACAGCTTAAATCAATTCGAGAGCGTCGAATTGCTCGCTTCTTGGCAACCTTGTGTTGCGCCTTGATCGACGGAGGAGAAAAGTGGTTCTTTGAGGGTGTAGAATTCCGCATTCTTTGAAGCCCACAATTTGAGTGCTGTGTTATCAGCCTCGTCTAAGTACTCTTTATAAGAGGATCTGGGACCAGGATTGCATAAAAAGATGGTGGGGATACCACCTTTAATGTGAGTGGGCTTCCCGTACTTGACGTTAGACTGCCAGTCTCTTTGCGCGCCCATGAATTCTTTGAAATGTTTCAAATAATGGGGATCAACGTCATCAATGACGTTGTACCAAGCGTCGTTCGAATAGATCTTATTGTTAAGATCCAAGTGGCCGCAAAGATAATTGTGAGGACCTAACGCACGTGCCCACATTGTTTTACCCGTGCGACTATCGCCTTCAATCACAATGCTAATAGGTCTTTCCGGCCGCGCAGCGTGATCTCTTACATTTTCTGAAGCCCATGAAGAAATGTAACTTGGGACTTTGTCAAATGCTGATAAGCTATAAGGTGACACATAAGGTGGAACATCATCTGCAAAAATCCGTGACAAATTACAATTTAAATTATGAAATTGTAAAATATAATCTTTAGGAGCCTTCTCCCTCAGTATATTGAGGGCCTGTAACTTGGATCCACTATTGAGTGCCTCGGCATAAGCGTCGTTGGCAGACTGTTTACCTCCTCTAGCTGATCTGCCATCGACTTGGAAACTTCCATGGTCAAGGACGTCTCCGTCTTTGTCCATGTATGACTTAACATCTGATGCGCTTTTAGCCGCCTGAACGTTCGGATGGTAATGTGTTGATCTGGTTGGGGAAACCAGGTCGAAGAACCTTTCGTTCTTCGTTTGGAGTTTCCCTTCGAACTGAAGCAGAACATGGAGATGAGGTTCTCCATCTTCATGGAGTTCACGACAGACTCGTATGAACTTCTTGTTGACAGGCGTTGATAACGCTAATAGTTGTTCAAGAACGTCCTCCTTTGTAAGAGGACAACGGGGATAAGTGAGGAAATAGTTCTTTGCGTTTATAGCAAAACGACCGAGTCTAGGCATATTTTGGCGTCGTTTTGTATCGGTGTCTCTCTAAAAGTCCTAGCAATCGGTGTGTCGGTGTCTTATTTATATGTAGGAGAGTTACTAAAACCCTCAGGGGTCCTCAGCAATAATATT----------------------------------------------------------------------------------------------------------------------------------
>a_AF314531
ACCGGATGGCCGCGATTTTTTTTGTGTGGGCCCCACAACGCACGTGCTGACAAGGACAAATGGACCAATGAAATTGGCTCCTCGTAGCTTAATTATTCAATGGTCCCCTATATAAACTTGGTCCCCAAGTAGTGCACACATACCAATGTGGGATCCATTATTAAACGAGTTCCCCGAAACCGTTCACGGTTTTCGGTGTATGCTAGCCGTTAAATATCTGCAGCTAGTAGAAAAGACGTATTCTCCAGATACTTTGGGGTACGACTTAATCCGGGATTTAATATCAGTCATCAGGGCCAGAAATTATGTCGAAGCGACCAGCAGATATAATCATTTCCACGCCCGCCTCGAAGGTACGCCGCCGTCTCAACTTCGACAGCCCATATTCCAGCCGTGCTGCTGCCCCCATTGTCCGCGTCACCAAAGCAAAAGCATGGGCGAACAGGCCCATGAACAGGAAGCCCAGGATGTACAGGATGTACAGAAGCCCAGATGTTCCTAGAGGCTGTGAAGGCCCGTGTAAGGTCCAGTCTTTTGAGTCTAGACATGATGTCCAACACATAGGCAAAGTCATGTGTGTTAGTGATGTTACTCGTGGAACTGGGCTGACCCATCGAGTTGGTAAAAGGTTTTGTGTTAAGTCCGTCTATGTTCTGGGCAAGATTTGGATGGATGAGAACATCAAGACTAAGAATCACACGAATAGTGTTATGTTCTTCCTTGTTAGAGATCGTAGGCCCGTAGATAAGCCCCAAGACTTTGGTGAGGTGTTTAACATGTTTGATAATGAGCCCAGTACGGCGACTGTGAAGAACGTGCATCGTGATAGGTATCAGGTGCTCAGGAAGTGGCATGCTACTGTGACAGGTGGTCAATATGCATCGAAGGAGCAAGCTCTTGTGAAGAAGTTTATTAGGGTTAATAATTACGTTGTGTATAACCAGCAGGAGGCTGGCAAGTATGAAAACCACACTGAGAATGCTTTGATGTTGTACATGGCGTGTACTCATGCTTCTAACCCTGTGTATGCTACTTTGAAGATACGGATCTATTTTTATGATTCCGTAACAAATTAATAAATATTGAATTTTATTATGTTTGAACTTTGTACATAAATTGTTTGCGCTACTACATTCCATAATACATGATCGACTGCTCTAATTACATTGTTTATACTAATTACAGCAAAATTATTTAAAAACTGCAAAACTTGGGTCCTAAATACCCTTAAGAAATGACCAGTCCGAGGCTGTAAGGTCGTCCAGATTCGGAAGGTTAGAAAACATTTGTGTATCCCCAACGCTTTCCTCAGGTTGTGATTGAACTGTACTTGGACTGTTATGATGTCGTGGTTCATTAGGAATGGCCGGTTGTGGTGCTCGGTTATCTTGAAATACAGGGGATTTGTTATCTCCCAGATAAACACGCCATTCTTGGCCTGAGCTGCAGTGATGGGTGCCCCTGTGCGTGAATCCATAGCCGTGGCAGCGTAATGCGATGAAATATGAACAGCCGCAGTCTAGGTCAACGCGACGACGCCTGGTCCCCTTCTTGGCTAGCCTGTGCTGCACTTTGATTGGAACCTGAGTAGAGTGGGCCTTCGAGGGTGATGAAGGTCGCATTCTTTAAAGCCCAATTTTTGAGTGCGGAATTCTTCTCTTCATCCAAGAACTCTTTATAGCTGGAATGCGGTCCTGGATTGCAGAGGAAGATAGCGGGAATTCCACCTTTAATTTGCACTGGCTTTCCGTATTTCGTATTTGATTGCCAGTCCCTTTGGGCCCCCATGAATTCCTTAAAGTGTTTTAGGTAGTGGGGATCGACGTCATCAATGACGTTGTACCAGGCGTCATTACTGTAGACCTTAGGGCTAAGGTCTAGATGACCACACAAATAATTGTGTGGACCCAACGACCTAGCCCACATGGTCTTCCCTGTTCGACTATCACCCTCTACCACAATACTCATGGGTCTCAATGGCCGCGCAGCGGCACTCACCACGTTCTCGGAAGCCCATTCCTCAAGTTCTCCGGGAACTTGATCAAAAGAAGAAGAACAAAAAGGAGAAACATAAACCTCCAACGGAGGTGTAAAAATCCTATCTAAATTACATTTTAAATTATGATATTGAAAAATAAAATCTTTTGGGAGTTTTTCCCTTATTATTGCTAATGCCGCTTCAGCCGAACCCGCATTTAAGGCCTCTGCTGCAGCATCATTAGCTGTCTGTTGACCTCCTCGAGCAGATCTTCCATCGATCTGAAAGCGACCCCAGTCGATGTAATCACCGTCCTTCTCGATGTAGGACTTGACATCGGAGCTGGACTTAGCTCCCTGGAAATTTGGGTGGAATTGGGTGGCGTTATTAGGGTGAGTGACATCGAAATGTCTTGGGTTTCTGAACTGGGATTTACCTTTGAATTGGATGAGCGCGTGGATATGCAAGCTCCCATCTTGGTGTTTTTCCTGTGAAACTCTGATAAATAATTTATCAGAAGGGCAATTTATAGATTTCAGAATTTCTAGCATTTGTTCTTTCGGTATTGGGCATTTTGGATAAGTGAGGAAGATATTTTTGGCTTTAACTTGGAATTGGTGTGTACGTGTCATTTTGAATTGGGAGCTCTTCAAAACTCTACGGAATGGGGTGCTTTGGGTGCCTATTTATAGTGAGCTCCCAAATGGCATTGACGTAATTACGGAGAAAATTCCAAAATTTTCCCGCTCCTAAAAGCGGCCATCCGTATAATATT---------------------------------------------------------------------------------------------------------
>a_AF325497
ACCGGATGGCCGCCCTTTTTTGGTGTCCTACACTTTATCCCAGGCCCAAGCCCAAAGCAACCACAACCTTTACTTTTCTATGGGACCACTATAATTATTCCAACCTATCAAATCGCTCCAGTACAGTCTATATAATTATGCCTTGGTGAGTCAGCGTGGTCCCTATAAATGAAAGCAGTCTAAACCCATACCTCTTTAATTCGAAATGGTTAAGAGGGATGCCCCATGGCGTTTAATGGCGGGGACCTCCAAGGTTTCCCGCTCTGCTAATTATTCGCCTCGTGGAGGTATGGGCCCTAAATTCAATAAGGCCGCTGCATGGGTTAATAGGCCCATGTACAGGAAGCCCAGAATTTATCGCACGTTACGAGGTCCTGACATCCCCAAAGGATGTGAAGGACCATGCAAGGTTCAATCATTTGAGCAGCGGCATGATATCTCTCATATTGGTAAGGTTATGTGTATTTCTGACGTGACGCGTGGCAATGGTATTACTCACCGCGTCGGCAAGCGTTTTTGTGTTAAGTCTGTATATATTTTAGGCAAGATATGGATGGACGAAAACATCAAGCTGAAGAATCACACAAACAGTGTGATGTTTTGGCTAGTTCGAGATCGGAGACCCTATGGCACTCCTATGGATTTCGGCCAAGTATTCAACATGTTTGACAACGAGCCTAGCACTGCAACCGTTAAGAACGATCTACGAGATCGTTATCAAGTTTTGCACAGGTTTTACGCGAAAGTCACTGGTGGTCAGTATGCTAGCAACGAACAAGCCTTGGTGAGGCGTTTTTGGAAGGTCAACAATTATGTTGTCTACAATCACCAGGAAGCAGCAAAATACGAGAATCATACGGAGAACGCTTTATTATTGTATATGGCATGTACTCATGCATCTAACCCTGTGTACGCGACATTGAAAATTCGGATCTATTTTTATGATTCGATAACAAATTAATAAACGTTGAATTTTATTATATGATTCTCGATTACATAATTTACATATGAACGGTCTGTCGCCCATGATACAGCACGTATGACGTTATTGAGACCGATAACCCCTAATCTATCTAAATACAACATAACTAAATGTTTAAATCTATTTAAATAAGTCGTCCCAGAAGCTCGAATCGATTCCGTCCAGACTTGGAAGTTCAGGTATGCTTTGTGAAGATTTAGCGCTCTCCGCAGGTTGTGGTTGAATCGGATTTGTATGTGGTATATTCTTGTGTGCGTATACAGTGGATCCTCCACTTTGTATATCTTGAAATAGAGGGGATTTGGAACTTCCCAGATAAAAACGGAATTCTCCGCCTGATACACAGTGATGTCTTCCCAAGTGCGTAAATCCATTACCATTTTTTTGGCAGCTAAGATGGAGGAATATGGAACAGCCGCAGTTCAGGTCGATGCGTCTACGACGGATAGCTCTTGTTTTAGCGATCTTGTGTTGTGCTTTGATAGAGGGGGCAGTCGAGGAAGATGAATTGGGCATTTTTTAGTGTCCACTCTCTTAGTGCTGCATTTTCAGCTTTGTCGAGAAACTCTTTATAGCTGGCCCCCTCTCCGGGATTGCAAAGCACTATTGATGGGATTCCACCTTTAATTTGAACCGGCTTTCCATATTTACAGTTGGACTGCCAGTCCCTTTGGGCCCCAATCAATTCTTTCCAGTGCTTTAGCTTTAAATAATGCGGAGCGACGTCATCAATGACGTTATACTTGACGTCATTTGAGAAAACCCTAGAATTGAAATCAAGGTGTCCACTCAAATAGTTATGTGGGCCTAAAGACCGAGCCCACATTGTTTTGCCCGTTCGAGAATCACCCTCAATTATTACACTAATAGGTCTATTACACACGTTATTTGATTCTTTTATTAAAAATGGCCGCGCAGCTGAACATTCATTAAAATAATGATCAGCCCAATCTTTTAACTCTTCTGGAACATTTGTAAACGAAGAAAGTTCATATGGGGGAACCCATGGCATTGGAGGTTTATGAAATAGGCGATCGACGTTAGCCGTTATGTTATGGTAACTCACTATAAACGTCTTTGGATCGCCAGCTTTTATAATGTCGAGAGCCTCTCCCGCACTTGCTGCATTGACGGCGTTGTGATAAACGTCGTCTTTATTGGACTTTGAACCCCCAGACACCTTATATTGCCCGAATTCACAATAATCACCTTCTTTGGTGATGTAATTCTTGACGGCATTGGTGTCTTTGGCAGCTTGAATATTAGGGTGAAATCGGGCAGACCTTCTTGGGTGAGTAATGTCGAAAAATCCAGCATCCTTGATGTTTGACTTGCCTGAAAGTTGAACGAGGCAGTGTAAGTGCGGGAACCCATCTGCGTGTTCCTCTCGTGCGACACGGATATATGTCGGTTTGACGACTGACCAGGATAGACCTTGCAGTATTTCAAGAACTTCATCTTTGGGAACATCGCACTTCGGATATGTTAGGAAAATATTTCTGGCAGATAAGCGGAACGATTTAGGGTTCTGTGGCATATTTTGTAAATATGAGCCGGGACACCAGGAGGAGCTCTCTCTAAAACCTATATTTGTGGTGTCCTGGTGTCCTATATATACTACAAGGCTTCTAGGAGGCTTCTAGGACACCAGGGGTAAATTCGGCCATCCGCAATAATATT----------------------------------------------------------------------------------------------------------------------------------------------------------------------------------------------------
>a_AF326775
ACCGGTGCCCGCCGCGCCCTTTTAAAGTGGGCCCCACACGCTTTGCTTTAATTATTTAAAGGCGTGCCTGGTGTAGACTTGGTCGCCAAGTATGGCTGAATTGTGGGACCCTCTGCAAAACCCACTACCAGATACTTTATACGGTTTCCGTTGTATGCTTTCTGTAAAATACCTGCAAGGTATTTTGAAGAAATACGAGCCAGGAACCCTAGGGTTCGAGCTCTGTTCGGAGTTAATCCGTATATTCAGGGTCAGGCAGTATGACAGGGCGAATTCCCGTTTCGCGGAGATTTCATCCCTATGGGGGGAGACCGGTAAGACGGAGGCTGAACTTCGAGACAGCTATCGTGCCCTACACTGGGAATGCTGTCCCAATTGCTGCCCGAAGCTATGTCCCGGTTTCAAGAGGCGTCCGGATGAAGAGAAAGAGGGGTGACCGCATCCCGAAGGGATGTGTTGGTCCCTGTAAGGTCCAGGACTATGAGTTCAAGATGGACGTTCCCCACACGGGAACGTTTGTCTGTGTCTCGGATTTTACAAGGGGGACTGGGCTTACCCATCGTTTGGGTAAGAGGGTGTGTATTAAGTCCATGGGTATTGATGGTAAGGTTTGGATGGATGACAACGTCGCCAAAAGAGACCATACCAATATTATTACTTATTGGTTGGTCCGAGATCGGAGGCCCAATATGGATCCATTAACATTTGCACAGGCTTTTACTATGTATGACAATGAGCCCACTACTGCTAAGATCCGTATGGATCTGAGAGATAGAATGCAGGTCCTGAAGAAGTTCTCTGTTACTGTATCTGGTGGCCCTTATAACCACAAGGAACAGGCTTTAGTTAGGAAGTTTTTTAAGGGATTGTATAATCATGTTACTTATAATCATAAGGAGGAGGCCAAGTATGAGAATCATTTAGAGAATGCGTTAATGTTGTATTCTGCTAGCAGTCATGCTAGCAATCCTGTGTATCAGACCCTGCGTTGCAGGGCTTATTTTTATGATTCGCACAACAATTAATAAAGAAGTATTTTTATATCATCTTTACAATCTATTACATCGATTTCTTCTATCCATCTAACTGATTCAGGCAAATGCCTGATTACATAAACTAAATTGATAAGAGAAAAAAAACCTAAACTAGCTAAGCTATTACATATATGCCATTTAAGGCGTTGCAAAATACCAGTCCAACTGGGAATAACACCAGTCAGCTGGGTTGTCACTATTCGGAATTGGAGGAATATCTTCAGGAATCCAATTTCCCTCCTGTTCCTGTGGTTGACTTGAAGCTGCAACTTGATGACCTTCTTTGTGTTTATGTTGTTGGTATGGACATACAACAACCGTAGATGGAATGGAGCAGTCTGACCCACAGACATGGGGTTGTTGAAGAATTCTGCTGCTCTCGTAGTCTGTGCATGACTTAGTGATTCCCCTGTGCGTGAATCCATGCTGATATTTACAGTCGTTGGTGATGAAGGCTGAGCAACCACAGCCCTTCCACACTATCCTAGTCCTCGGCTCAGGAGCCTTCCTCTTGGCTTTCTTCGCCGCTGTGTGCAGAGGTTCCTGAATGGGACACTTCCTCTTGTATCCAGAAGGGGCTGTCGACATCACAGAATATTGCGTTCTTAACAGCCCAGTTCTTAAGCGCCTCTTGTTCTGGCTTGTCCAGCCAGAATTTAAAAGAGGAACCCTCTCCTGGATTGCAGAGGAAGATAGTGGGAATTCCACCTTTAATTTGAACTGGCTTTCCGTATTTACAGTTGCTTTGCCAGTCCTTCTGGGCCCCCATGAATTCCTTAAAGTGCTTTAGGTATTGGGGATTGACGTCATCAATGACGTTATACCAAGCACTGTTGCTGTACACTTTTGGGCTCAAGTCCAAATGACCACACAGATAATTATGTGGACCTAAAGACCGTGCCCAAACTGTTTTACCTATCCTACTTGGGCCTTCTATTACAATACTAATGGGCCTATCTGGCCGCGCAGCGGAATCCATGACATTTTCAGCGGCCCAGTCGCTGATAATGTCAGGTACATTATTGAAAGAAGAAGATAAAAAAGGAGAAGAATATACAGAAGGAGGAGGAGAAAAAATTCTATCTAAATTACTACGTAAATTATGATATTGAAAAATAAAATCTCTAGGGAGTTTCTCCCTAATTATTTGTAATGCTGCTTCAGCAGAGCCTGCGTTTAAGGCCTCTGCTGCTGCATCATTAGCTGTCTGCTGACCTCCTCTAGCAGATCTTCCGTCGACTTGAAAAGTACCCCAGTCGATGTAATCACCGTCTTTCTCGATGTAGGACTTGACATCTGATGATGATTTAGCTCCCTGGAAATTTGGATGGAATTGGTTGGAGCTGTTGGGGTGTTGCAGGTCGAAATGTCTGGGGTTTTTAAATTGGGCTTTACCCTTGAACTGGATGAGAGCATGGAGGTGCAAAGACCCATCTTGGTGTTCTTCTTGACTAACTCTGATAAACAATTTATCAGATGGGCAGTTTATTGCCTTTAATAGTTCAAGAGCTGTTTCTTTAGAGAGAGAACATTTGGGATAAGTAAGAAAGACATTTTTGGCTGAGACTCTAAAACCTGGTTGACGAGGCATATTGGTGTCCCTCTAAACTCCACGGAATTGGTGTCTTTGGTGTCCCATTTATACCTGGGACACCAATGGCATTTTGGTAAAAAAAAACCTTTAATTTGAATTCTGAAATCCTATTGGTCCTCCGTAAAGCGGGCACCGTATTAATATT-------------------------------------------------------------------------------------
>a_AF327436
ACCGGATGGCCGCGATTTTGGAAAAAGTGGGCCCCGCCACTAACAAATGTCCGCCACTAAGAACGCTCCCTCAGAGTCTATTTAGTGTGTGGGCCCCTATTTATATCTTGGTGGCCAAGTTTTATGACAAATATGTGGGATCCACTTTTGAATGAGTTTCCGGAGACTGTTCATGGTCTACGGTGTATGTTAGCTAAGAAATACGTACAGGAAGTTCAGAAGACGTATTCTCCGGATACGATTGGGTACGATTTGTTCTGTGATCTCATCAATCTTCTCAACACAAAAAATTATGAGCAAGCGTCCAGCAGATATAGTCATTTCTACGCCCGTCTCCAAGGTACGCCGCCGTCTGAACTTCGACACCCCATATTCCAGCCGTGCTGTTGCCCCCACTGTCCTCGTCACAAACAAAAGGCGAGCATGGACACAGAGGCCCATGTATCGGAAGCCCAGAATGTACAGAATGTACAGAAGCCCTGATGTTCCCAAAGGATGCGAAGGCCCATGTAAGGTCCAGTCTTATGAGCAGAGACATGATATATCTCATGTGGGTAAGGTTTTATGTGTTAGTGACGTTACTCGTGGTAATGGGTTTACCCATCGTGTGGGCAAGAGATTTTGTGTGAAGTCCATTTACGTTTTGGGTAAAATATGGATGGACGAGAATATCAAGACGAAGAATCACACCAACACTGTGATGTTCTTCCTTGTTCGTGATAGAAGGCCCTTTGGCACTGCGATGGATTTTGGACAGGTTTTTAACATGTATGACAACGAGCCTAGTACTGCAACTGTGAAGAACGATATGCGAGATCGATATCAGGTGTTGAGGAAATTCACTGCAACCGTTACGGGTGGACAATATGCCTCTAAGGAACAGGCGTTGGTTAGGAAGTTTATGAAGGTCAATAATTATGTTGTGTATAATCATCAGGAGGCTGCTAAGTATGAAAATCATACTGAGAACGCTCTTTTGTTGTATATGGCATGTACTCATGCCAGTAATCCAGTGTATGCAACATTGAAGATCAGAATCTATTTCTATGATTCTGTTCAGAATTAATAAATATTAAATTTTATTCTATGAGAAAATTGAGCATCAATTGTGCCCTCAAATACATCATACACCACATGGGACATTGCCCTAATTACATTGTTAATACTAATAACTCCTAACCTATTTAAGTACCTCATGCATTGATATTTAAATACTCTTAAGAAACGCCAAGTCTGAAGATGTAAACGAGTCCAGATTTGGCAGGTTAGAAAACATTGGTGTATCCCCAACGCTTTCCTCAGGTTGTGGTTGAACTGCACTTGTATGGTTACGATGTCGTGGTTCCTCAGGAATGGCCTCTCGTGGTGCTGGGTTATCTTGAAATAGAGGGGATTTTTGATCGTCCAAGTATACACGCCACTCTCGCATTGAGTTACAGTGAGTAATTCCCCTGTGCGAAAATCCATGATTTGCACAATTTATGCTGAAGTAGTAGGAACACCCACACGTTAGATCAACTCTCCGCCTGCGAACTGGCTTCTTCTTGGCTATTCTGTGTTGCACTTTGATTGGTACCTGAGTACAATGGGCTGTTGAGGGTGATGAATTCTGCATTCTTTAATGCCCACTCTTTTAATGCTGAATTCTTTTCCTCATCCAAGTACTCTTTATATGATGACGTTGGGCCTGGATTGCAGAGGAAGATAGTTGGGATGCCACCTTTAATTTGAATTGGCTTCCCGTACTTAGTGTTGCTTTGCCAGTCCCTTTGGGCCCCCATGAATTCTTTAAAGTGCTTTAGATAGTGGGGATCAACGTCATCAATGACGTTATACCACGCGTCATTGCTGTACACCTTTGGACTCAGATCTAGATGACCGCACAGATAATTATGTGGGCCCAACGAACGGGCCCACATTGTCTTTCCTGTACGACTCTCTCCCTCTATGACAATACTATTGGGTCTCCAAGGCCGCGCAGCGGCATCCCTGACGTTCTTAGAAACCCACTCTTCAAGTTCTTCGGGAACTTGATCGAAAGAAGAAGAAAGAAAAGGACAAACAAAAACCTCTACAGGAGGTGCAAAAATCCTATCTAAATTAGAATTTAAATTATGAAATTGTAAAACAAAATCTTTAGGAGCTAACTCCTTAATTACATTAAGAGCCTCTGACTTACTGCCGCTGTTAAGTGCCTGTGCGTAAGCGTCATTGGCTGTCTGTTGACCCCCTCTTGCAGATCTTCCGTCGATCTGAAACTCTCCCCAATCGAGGGTGTCTCCGTCCTTGTCGATGTAGGACTTGACGTCGGAGCTGGATTTAGCTCCCTGAATGTTCGGATGGAAATGTGCTGACCTGGTTGGGGATACCAAGTCGAAGAATCTGTTATTCTTGCACTGGTATTTCCCTTCGAACTGGATAAGCACGTGGAGATGAGGGCTCCCATCTTCGTGAAGCTCTCTGCAGATTTTGATATATTTCTTGTTGGTTGGGGTGTTTAGGTTTTGTAATTGGGAAAGTGCATCTTCCTTAGTGAGAGAGCACTGTGGGTATGTGAGGAAGTAATTTTTGGCATTTATTTTAAATGGTCTTGGAGGAGCCATTGACTTGGTCAATCGGTGTCTCTACTAATTCTCTATCAATCGGTGTACTGGAGTCCTATATATAGTTAGACCCCAAATGGCATTGTCGTAATTCCCAAAGGAAATTCAAAATTCAAATTCAAATTCCAAAAGCGGCCATCCGTATAATATT--------------------------------------------------------------------------------------------------------
>a_AF327902
ACCGGATGGCCGCGATTTTTTTTTTAAAGTGGTCCCTACCACTAACAAAAATCCCCCACTCAGAACGCTCCCTCAAAGTTAAATTATTAAGTGGTCCCCTATTTATACTTATTCTCCAAGTATTATTTTAAACATGTGGGATCCTCTTTTGAACGAGTTTCCTGAAACTGTTCACGGTTTTAGGTGTATGCTTGCCGTAAAATATCTTCAATTAGTTGAACAGACATACTCTCCTGATACGGTTGGTCACGGTCTTATACGGGATTTAATTTCAGTAATTCGTGCTCGCAATTATGTCGAAGCGTCCCGCAGATATTGTCATTTCCACTCCCGCCTCGAAGGTACGTCGCCGTCTGAACTTCGACACCCCCGTGATGAGCCGTGCTGCTGCCCCCACTGTCCTCGTCACCAACAGAAGAAGGACATGGACCAACAGGCCCATGTACCGCAAGCCCAGACTGTACAGAATGTACAGAACCCCTGATGTGCCCAAAGGTTGTGAAGGTCCATGTAAGGTACAATCGTATGAACAGAGGCACGACATATCCCATGTTGGTAAGGTATTATGTGTTAGTGATGTCACCCGTGGTAATGGGCTTACACATCGTGTTGGTAAGAGATTCTGTGTGAAGTCTGTTTATGTGTTAGGTAAAATATGGATGGATGAAAATATTAAAACTAAGAACCATACGAACACTGTGATGTTTTTTCTTGTTCGTGACAGAAGGCCCTATGGTACTGCTATGGATTTTCGTCAGGTGTTTAACATGTATGATAATGAGCCCAGTACTGCTACTATCAAGAATGATCTTCGAGATCGTTATCAAGTTTTAAGGAAATTCAGTTCAACAGTCACAGGGGGTCAATATGCTTCTAAGGGACAGGCGTTTGTGGAGAAATTTATGGAGCCTAACAATTATGTGGTTTATAACCATCAAGAAGCTGCTAAGTATGACAATCATACTGAAAATGCCCTGTTATTGTATATGGCTTGTACTCATGCCAGTAATCCAGTGTATGCTACTTTGAAGATCAGAATCTATTTCTATGATTCTGTTCAGAATTAATAAAGATTGAATTTTATTATATGAGAATTTGTTACATATTCTGTATTTTCCAATACATCCCATAATACATGATCACATGCTCTAATTACATTGTTAATACTAATTACACCCAAATTATTTAAATATTTCATACATTGAACCCTAAATACTCTTAAGAAACGCCAAGTCTGAGGTTGTAAGCGAGTCCAGATCTGGAAGATCAGAAAACACTGGTGTATTCCCAACGCTTTCCTCAGGTTGTGATTGAACTGTATTCTGATCGTTATGATGTCGTGGTTGGTGTTGAGTGGCCTCTCGTGGTGCTTGATTATCTTGAAATATAGGGGATTTTTGATTGTCCAGGTATATACGCCACTCTCGCATTGAGTTGCAGTGAGTAATTCCCCTGTGCGAAAATCCATGATTTGCACAATCTATGCCGAAGTAGTATGAACACCCGCACGTTAGATCAACTCTACGCCTGCGAACTGGCCTCCTCTTCGCTATCCTGTGCTGCACTTTGATTGGTACCTGAGTACAATGGGTTGTTGAGGGTGACGAATTCCGCATTCTTTATAGCCCACTCTTTTAATGCTGAATTTTTTTCTTCGTCCAAGCACTCTTTATATGATGATGTTGGTCCTGGATTGCAAAGGAAGATAGTTGGGATTCCACCCTTAATTTGAATTGGTTTCCCGTACCTGGTGTTGCTTTGCCAGTCCCTTTGGGCCCCCATGAATTCTTTAAAGTGCTTTAGATAGTGGGGGTCTACGTCATCAATGACGTTATACCAAGCATCATTACTGTACACCTTTGGACTCAGATCTAGATGACCGCACAGATAATTATGTGGTCCCAGTGATCTGGCCCACATTGTTTTACCAGTACGACTCTCTCCCTCTATGACAATACTTTTGGGTCTCCAAGGCCGCGCAGCACCACTCACATTTTCAGAAACCCACTCTTCAAGTTCTTCTGGAACTTGATCAAATGAAGAAGATAAAAAAGGACAAACAAATACCTCTAAAGGAGGTGCAAAAATCCTATCTAAATTAGTATTTAAATTATGAAATTGAAAAATATATTCTTTTGGAAGTTTTTCCCTAATTATTGCCATTGCTGCCTCTTTCGAACCTGCGTTTAACGCTTCTGCAGCTGCATCGTTAGCCGTCTGTTGACCTCCTCTAGCAGATCTTCCGTCGATCTGAAATACACCCCAGTCGACGTAATCACCGTCCTTCTCGATGTAGGACTTGACATCGGAACTGGACTTAGCTCCCTGGAAGTTTGGATGGAATTGTGTGGAGGTGTTGGGGTGTGTAAGGTCGAAGTGTCGACTATTCCTGAATTGGGCTTTACCTTTGAATTGTATGAGCGCGTGGAGATGCAGAGTCCCATCTGAGTGTTTTTTTTGTGCAACTCTGATAAATAATTTATCAGAAGGGCACTGTATATTTTTAATAAGCTCTAAGGCTTCTTCTTTGGGAATTGGGCATTTCGGATAAGTGAGGAAGATATTTTCGGCTTTTACTTGAAATGAACTTGAACGAGGCATTTTGACTAAGTCAATTGGGTGCTCTCAAACTTCTCTGGAATGGGGTGCTTTGGGTGCTTATTTATACGGAGCCCCCAAAAGAAATTCAAACTTTAATTTGAAATCCACAAGCGGCCATCCGTATAATATT-------------------------------------------------------------------------------------------------------------------------------
>a_AF336806
ACCGGATGGCCGCGATTTTTTTACCGTGGGCCCCACCTTGCACGTGCTGACAAAGACATGTGGACCAATGAAAATTGTCCCTCATAGCTTAATTATTTCATGGTCCCCCCTATAAACTTGGGCTCCAAGTAGTGCACTCTTACCAATGTGGGATCCATTAGTAAACGAGTTTCCTGAAACCGTTCACGGTTTTAGGTGTATGTTAGCAGTTAAACATCTGCAGCTACTAGAAAATACATATTCTCCAGACACTCTGGGGTACGATTTAATTCGGGATTTGATCTCCGTTATTAGGGCTAAGAATTATGTCCAAGCGACCAGCAGATATAATCATTTCCACGCCCGCCTCGAAGGTACGCCGCCGTCTCAACTTCGACAGCCCTTATGCCAGCCGTGCTGCTGCCCCCATTGTCCGCGTCACAAAGGCCAGAGCATGGGCGAACAGGCCCATGAACAGGAAGCCCAGGATGTACAGGATGTACAGAAGCCCAGATGTTCCTAGGGGGTGTGAAGGCCCATGTAAGGTCCAGTCTTTTGAGTCTAGACACGATGTAGTTCATATAGGGAAGGTGATGTGTATTAGTGATGTTACCCGTGGTACTGGGTTAACCCATAGAGTAGGTAAGCGTTTCTGTGTTAAGTCTGTGTATGTATTAGGTAAGATATGGATGGATGAGAATATCAAGACTAAGAACCACACGAATAGTGTGATGTTCTTCCTTGTCCGTGACCGTCGTCCTGTTGATAAACCACAAGATTTTGGAGAGGTGTTCAACATGTTTGACAACGAGCCTAGCACTGCCACTGTGAAGAATATGCATAGAGATCGTTATCAGGTTTTGAGAAAATGGCACGCAACGGTTACTGGTGGACAGTACGCTTCGAAGGAACAGGCATTAGTTAAGAAGTTCGTTAGGGTTAACAATTATGTTGTGTATAACCAGCAAGAAGCTGGAAAATATGAGAATCATACTGAGAATGCATTGATGTTGTACATGGCGTGTACTCACGCCTCTAATCCTGTGTATGCTACGTTACAGATACGGATCTATTTCTATGATTCAGTATCGAATTAATAAAGATTGAATTTTATTGAATATGATTGTTGTACATATACAATGTTATGTAATACATTCCATAATACATGGTCGACAGCTCTAATTACATTGTTTATACTAATTACAGCAAAATTATTTAAAAACTGCAACACTTGGGTCTTAAATACCCTTAAGAAATGACCAGTCTGAGGCTGTAAGGTCGTCCAGATTCGGAAGGTTAGAAAACATTTGTGTATCCCCAACGCTTTCCTCAGGTTGTGATTGAACTGTATCTGCACGGTGATGAGGTCTCGGCTCCTCAGGAATGGCCTGTTGTGGTGCTCGGTTATCTTGAAATACAGGGGATTTGTTATCTCCCAGATAAACACGCCATTCTCTGCCTGAGCTGCAGTGATGGGTTCCCCTGTGCGTGAATCCATAGCCGTGGCAGCGTAATGCGATGAAATATGAACAGCCGCAGTCTAGGTCAACGCGACGACGCCTGGTCCCCTTCTTCGCTAGCCTATGCTGTACTTTGATTGGAACCTGAGTAGAGTGGGCCTGTGAGGGTGACGAAGGTCGCATTCTTCAAAGCCCAATTTTTGAGTGCGCTATTTTTCTCTTCGTCTAAGAACTCTTTATAGCTGGAATTGGGTCCTGGATTGCAGAGGAAGATAGCGGGAATTCCACCTTTAATTTGAACTGGCTTCCCGTATTTAGTATTTGATTGCCAGTCCCTTTGGGCCCCCATGAATTCCTTAAAGTGCTTTAGGTAGTGGGGATCGACGTCATCAATGACGTTGTACCAGGCGTCATTACTGTAGACCTTTGGGCTAAGGTCGAGATGTCCACACAAATAGTTGTGTGGACCCAATGACCTGGCCCATATCGTCTTCCCCGTCCTACTCTCACCCTCTATGACAATACTTATGGGTCTTAAAGGCCGCGCAGCGGCACCGAGAACATTCTCGGCAGCCCACTCCTCAAGTTCCTCGGGAACTTGATCAAAAGAAGAAGAACAAAAAGGAGAAACATAAACCTCCAAGGGAGGTGTAAAAATCCTATCTAAATTAGCATTTAAATTATGAAATTGTAAAACATAATCTTTGGGAGCTTTCTCCCTTAAAATATTGAGGGCCGAAGACTTGGACCCTGAATTGATTGCCTCGGCATATGCGTCGTTGGCAGATTGGCAACCTCCTCTAGCTGATCTGCCATCGATTTGGAAAACTCCAAAGTCAATGAAGTCTCCGTCTTTCTCCACATAGGCTTTGACATCTGAAGAGCTTTTAGCTCTCTGAATGTTCGGATGGAAATTTGCTGACCGGGTTGGGGAAATAAGGTCGAAGAATCTGTTGTTTGTGCATTGGTATTTTCCCTCGAATTGGATGAGCACGTGTAGATGAGGTTCCCCATTCTCGTGCAATTCTCGACAAACCCTAATAAATAATTTATTAACTGGGGTTTCCAAGTTCTGTAATTGGGAAAGTGCCTCTTCTTTAGTAAGAGAGCAGTTGGGATATGTTAGGAAATAATTTTTAGCATTTATATTGAATCTGCCAGCCCTAGGCATATTGGTGGACACTCAAACTTACTATGTAATCGGTGGAATGGGGGACAATATATATGTGTCCACCAATGGCAATTTGGTAATTGTTGTCATCTAAAAAAATTCAAAATTCAAATTCCGACAAAAGCGGCCATCCGCACTAATATT--------------------------------------------------------------------------------------------------------
>a_AF350330
ACCGGATGGCCGCGCCCCGGAAAAGAAGTGGGCCCCACATTTGATAATGATGTGCCGACCAATCATATCGTAGCCTGAAAGGCTAGATATTTGTTCTTTGTCTTTATATACTTGCTCGTCAATTATGGGCCTTGTCCATCATGTGGGATCCTCTATTGAATGAGTTTCCCGAATCTGTTCACGGATTTCGTTGTATGCTGGCCATCAAATATTTGCAGGCCGTTGAGGAAAGTTACGAGCCCAATACTTTGGGCCACGATTTAATTAGGGATCTTATTTGTGTTATTAGGGCTCGAGACTATGTCGAAGCGACCAGGCGATATAATCATTTCCACGCCCGTCTCGAAGGTTCGTCGAAGGCTGAACTTCGACAGCCCATATACCAACCGTGCTGCTGTCCCCATTGTCCAAGGCATAAGCAAACGACGGTCGTGGACTTACCGGCCCAGTTACCGAAAGCCCAGAATGTACCGGATGTACAGAAGTCCTGATGTGCCTCGCGGTTGTGAGGGTCCGTGTAAGATACAGTCATTTGATCAGCGTGATTCCGTTGTTCATACGGGTACTGTTAGGTGTCTTAGCGATGTCACTAGGGGTGGTGGTCTTACGCATCGCACTGGTAAACGCTTTTGTATTAAGTCGATATATGTATTAGGTAAGATCTGGATGGATGAGAACGTGAAGAAGTCTAACCATACTAACACATGTATGTTTTGGGTAGTTAGAGATAGGCGCCCTTATGGACCTAGTCCCCAGGATTTTGGTCAGGTGTTTAACATGTTTGATAACGAGCCCAGTACTGCCACGGTTCAGAACGATAAGCGTGATCGTTATCAAGTTCTACGTAGATTTCAGGTAACTGTAACGGGAGGCCCTTCAGGATGCAAGGAGGCTGCTATCGTTAAGAGATTTTTCCGTCTGAATCATCATGTGACGTATAACCATCAAGAGGCCGCAAAGTACGAGAATCATACGGAGAATGCTTTATTATTGTATATGGCATGTACACATGCCTCTAACCCTGTATATGCAAGTCTAAAGATACGAATGTATTTCTATGATTCAGTATCGAATTAATAAAGTTTGAATTTTATTATATGATATTCGTGTACATCGATTGTTCCATCTAATACATCATACAATACATGTGCTACTGCTCTAATTACATTATTAAGCGTAATGACACCTAAATTATCCAAATACTTTAGGACTTGTGTCCTAAATACTCTTAAGAAATGACCAATCAGAGGCTGTAAGGTCGTCCAGACCTGGAAGTTCAGAAAACATTTGTGAATCCCCAATGCCTTCCTGAGGTTGTAGTTGAATCGTATTTGAAGGTGTATGATGTCGTAATTCTTGAAGAACGGTCTTATGTGGTGTTTGGTTATCTTGAAATAAAGCGGATTTGTTATCTCCCAGGTAAAAACGCCATTCTGAGCTTGATGCGCAGTGATGTCTTCCCCTGTGCGTAAATCCATGATTTCTGCAGCCGATATGTATGTAGTAGGAACACCCGCAGGCTAAATCTATTCGCTTACGGCGAATGGCTTTCGTCTTGGCTTTGCGGTGGAGGACTTTGATTGGTATCTGAGTAGAGTGGCCTGTCGAGGGTGATGAATGTTGCATTCTTGAGCGTCCAGCTTTTGAGTGCGTAATTCTTCGCCTCTTCTAGGAATTCTCTATATGAGGATGTTGGGCCTGGATTGCAGAGGAAGATAGTGGGAATGCCGCCTTTAACTTGAATTGGCTTTCCGTATTTTGTGTTGCTTTGCCAGTCCCTTTGGGCCCCAAAGAATTCCTTCCAGTGCTTTAGATAATGCGGATCAACATCATCAATGACGTTATACCATGCGTCATTAGAATATACTTTTGGACTTAAGTCTAAATGACCACATAAGTAATTATGTGGCCCTAATGACCTAGCCCAAATAGTTTTGCCGGTACGACTATCGCCTTCTATTACAATACTATTGGGCCTCCAAGGCCGCGCAGCGGCACCACACACATTCTCAGAGACCCACCCTTCAAGTTCCTCAGGGACTTGATCAAAAGAAGAAGAAGAGAAAGGAGAAATATAAGGCTCTGGGGGAGCCTGGAAAATCCTATCTAAATTAGTCTTTAAATTATGATACTGAAAAATAAAATCTTTAGGGAGTTTTTCCCTAATAATAGCCATAGCTGCTTCAGCGGAACCTGCGTTTAAAGCGTCGGCGCATGCGTCGTTAGCATTCTGGCAGCCTCCTCTAGCACTTCGTCCGTCGACCTGGAATTCTCCCCATTCAAGTGTGTCTCCATCCTTGTCGATGTAGGACTTGACGTCGGAGCTTGATTTAGCTCCCTGAATGTTTGGATGGAAATGTGCTGACCTGGTTGGGGATACCAGGTCGAAGAATCGGTGATTCTTGCAGTTGAATTTTCCCTCGAACTGAATAAGCACGTGGAGATGAGGTTCCCCATTTTCGTGTAGCTCTCTGCAGATTTTGATGTATTTTTTATTGGTGGGTGTTTCAAGGTTTAATAATTGGGAGAGTGTCTCTTCCTTTGTGAGAGAGCATTTTGGATAAGTGACGAAATAGTTTTTGGAATTTATTTGAAAGCGTTTCGGAGGAGCCATTTGGTCAATGGGTACCGATTGACTCTCAAATTGCATTCTCCTGGTATATCGGTACCCAATATATAGTGGGTACCGAATGGCACAAATGTAATTTGGGGAAAGTAATTTAAAATTCAAATTTTAAACGCTTAAAGCGGCCATCCGATTAATATT-------------------------------------------------------------------------------------------
>a_AF36301
[truncated: 2,471,910 more chars]
